# Supplementary material for: Pan-cancer analysis of mRNA stability for decoding tumour post-transcriptional programs
Source: Commun Biol. 2022 Aug 20;5:851. doi: 10.1038/s42003-022-03796-w (PMC9392771; doi:10.1038/s42003-022-03796-w)
Supplement: Supplementary file 4 — Supplementary Data 1 [file 42003_2022_3796_MOESM4_ESM.xlsx]

## Sheet: Supplementary Data 1A
Supplementary Data 1A: Estimation of differential mRNA stability using the RNA-seq data from mouse embryonic stem cells and terminal neurons, along with ground-truth transcript half-life measurements after transcriptional blockage with actinomycin D. DiffRAC estimates are listed in columns 2-7. Ground-truth half-life measurements are in column 8.
GeneID	baseMean	log2FoldChange	lfcSE	stat	pvalue	padj	half-life
100009600	4.34073	-2.90344	2.0994	-1.38299	0.166669	NA	NA
100009609	0.12711	-1.02825	7.04039	-0.14605	0.883882	NA	NA
100009614	0	NA	NA	NA	NA	NA	NA
100012	0	NA	NA	NA	NA	NA	NA
100017	29.592	-1.00956	0.985093	-1.02483	0.305442	NA	NA
100019	2090.03	-1.09413	0.335002	-3.26603	0.00109067	0.0173224	-0.494107
100033459	0.207996	2.75411	7.01471	0.392619	0.694601	NA	NA
100034251	0	NA	NA	NA	NA	NA	NA
100034361	15.5325	0.497865	1.34408	0.370413	0.711075	NA	NA
100034363	9.81285	-2.2793	2.77163	-0.822369	0.410867	NA	NA
100034684	0.0892182	1.48922	7.04039	0.211525	0.832478	NA	NA
100034729	0	NA	NA	NA	NA	NA	NA
100036518	0	NA	NA	NA	NA	NA	NA
100037258	307.063	1.26213	0.464916	2.71474	0.00663269	0.0591679	NA
100037278	15.1315	2.09169	1.1944	1.75126	0.0799018	NA	NA
100037282	4.98937	-2.52706	2.494	-1.01325	0.310938	NA	NA
100037283	3.64985	3.24913	3.63691	0.893377	0.371655	NA	NA
100038347	36.1682	1.93757	1.30778	1.48157	0.138454	NA	NA
100038417	8.61062	1.69286	3.1271	0.541351	0.588266	NA	NA
100038514	7.22575	-1.58315	1.69666	-0.933095	0.350771	NA	NA
100038538	2.2956	0.681959	3.06413	0.222562	0.823876	NA	NA
100038570	4.22423	-0.560703	2.05753	-0.272513	0.785228	NA	NA
100038657	0	NA	NA	NA	NA	NA	NA
100038725	294.308	0.960567	0.497428	1.93107	0.0534748	0.223804	NA
100038847	10.6662	3.21192	1.61179	1.99277	0.0462868	NA	NA
100038854	0.264967	-1.09236	7.05129	-0.154916	0.876887	NA	NA
100038859	0	NA	NA	NA	NA	NA	NA
100038860	0	NA	NA	NA	NA	NA	NA
100038862	0.108657	-1.03445	7.04162	-0.146905	0.883207	NA	NA
100038882	2.60496	-2.89155	6.52469	-0.44317	0.657643	NA	NA
100038909	0	NA	NA	NA	NA	NA	NA
100038927	0	NA	NA	NA	NA	NA	NA
100038941	0	NA	NA	NA	NA	NA	NA
100038947	0.264967	-1.09236	7.05129	-0.154916	0.876887	NA	NA
100038948	0	NA	NA	NA	NA	NA	NA
100038949	0	NA	NA	NA	NA	NA	NA
100039008	0	NA	NA	NA	NA	NA	NA
100039028	0	NA	NA	NA	NA	NA	NA
100039030	11.5263	1.34648	2.88858	0.466138	0.641117	NA	NA
100039042	0	NA	NA	NA	NA	NA	NA
100039045	0.207996	2.75411	7.01471	0.392619	0.694601	NA	NA
100039052	0	NA	NA	NA	NA	NA	NA
100039054	0	NA	NA	NA	NA	NA	NA
100039055	0	NA	NA	NA	NA	NA	NA
100039065	0	NA	NA	NA	NA	NA	NA
100039087	0	NA	NA	NA	NA	NA	NA
100039089	0	NA	NA	NA	NA	NA	NA
100039116	0	NA	NA	NA	NA	NA	NA
100039120	0	NA	NA	NA	NA	NA	NA
100039123	3.6527	-0.0618886	2.19567	-0.0281866	0.977513	NA	NA
100039139	1.34687	-1.11468	5.88375	-0.18945	0.84974	NA	NA
100039177	0	NA	NA	NA	NA	NA	NA
100039206	0	NA	NA	NA	NA	NA	NA
100039315	0	NA	NA	NA	NA	NA	NA
100039319	0	NA	NA	NA	NA	NA	NA
100039672	0	NA	NA	NA	NA	NA	NA
100039707	14.8843	-1.39005	1.64488	-0.845074	0.398069	NA	NA
100039753	0	NA	NA	NA	NA	NA	NA
100039781	0.108657	-1.03445	7.04162	-0.146905	0.883207	NA	NA
100039795	63.5697	1.94173	0.665583	2.91734	0.00353036	0.0383937	NA
100039801	0	NA	NA	NA	NA	NA	NA
100039913	0	NA	NA	NA	NA	NA	NA
100039948	0	NA	NA	NA	NA	NA	NA
100039953	0	NA	NA	NA	NA	NA	NA
100039968	7.9123	-1.43834	2.27465	-0.632331	0.52717	NA	NA
100040160	0	NA	NA	NA	NA	NA	NA
100040201	0	NA	NA	NA	NA	NA	NA
100040208	0	NA	NA	NA	NA	NA	NA
100040214	0	NA	NA	NA	NA	NA	NA
100040223	0	NA	NA	NA	NA	NA	NA
100040233	0	NA	NA	NA	NA	NA	NA
100040248	0	NA	NA	NA	NA	NA	NA
100040268	0	NA	NA	NA	NA	NA	NA
100040276	0	NA	NA	NA	NA	NA	NA
100040299	0	NA	NA	NA	NA	NA	NA
100040462	0.482638	0.285874	7.0231	0.0407048	0.967531	NA	NA
100040533	0	NA	NA	NA	NA	NA	NA
100040591	0	NA	NA	NA	NA	NA	NA
100040599	1.58018	-4.37612	6.97705	-0.627216	0.530518	NA	NA
100040606	0	NA	NA	NA	NA	NA	NA
100040608	10.3299	-0.363251	2.93127	-0.123923	0.901377	NA	NA
100040671	2.75393	3.47527	3.19215	1.08869	0.276289	NA	NA
100040722	0	NA	NA	NA	NA	NA	NA
100040766	0.692826	-2.72668	6.89551	-0.395429	0.692527	NA	NA
100040786	0	NA	NA	NA	NA	NA	NA
100040843	0	NA	NA	NA	NA	NA	NA
100040911	0	NA	NA	NA	NA	NA	NA
100040937	0.12711	-1.02825	7.04039	-0.14605	0.883882	NA	NA
100040972	3.5298	2.07337	3.28631	0.63091	0.528099	NA	NA
100041062	0	NA	NA	NA	NA	NA	NA
100041077	0	NA	NA	NA	NA	NA	NA
100041085	1.55296	5.19431	5.56306	0.933715	0.350451	NA	NA
100041096	0	NA	NA	NA	NA	NA	NA
100041102	0	NA	NA	NA	NA	NA	NA
100041187	0	NA	NA	NA	NA	NA	NA
100041230	0.415188	-0.666011	6.9838	-0.0953652	0.924025	NA	NA
100041261	0	NA	NA	NA	NA	NA	NA
100041294	15.058	-0.893295	2.67036	-0.334522	0.737985	NA	NA
100041296	0	NA	NA	NA	NA	NA	NA
100041351	0	NA	NA	NA	NA	NA	NA
100041352	0	NA	NA	NA	NA	NA	NA
100041375	0.118778	1.49535	7.04163	0.212359	0.831827	NA	NA
100041379	34.9517	0.704818	2.16538	0.325494	0.744807	NA	NA
100041412	0	NA	NA	NA	NA	NA	NA
100041433	65.3615	0.394715	0.958615	0.411756	0.680519	0.863001	NA
100041449	0.364666	0.794909	6.99229	0.113684	0.909489	NA	NA
100041488	0	NA	NA	NA	NA	NA	NA
100041505	0	NA	NA	NA	NA	NA	NA
100041546	0	NA	NA	NA	NA	NA	NA
100041554	0	NA	NA	NA	NA	NA	NA
100041566	0	NA	NA	NA	NA	NA	NA
100041574	2.48743	1.01192	2.98659	0.338821	0.734744	NA	NA
100041581	14.8718	-1.23135	1.45718	-0.845027	0.398095	NA	NA
100041585	99.4546	-0.0736019	0.565088	-0.130249	0.89637	0.955889	NA
100041596	3.91485	1.03471	4.07829	0.253712	0.799718	NA	NA
100041621	1.01984	1.44126	4.2106	0.342292	0.732131	NA	NA
100041658	0	NA	NA	NA	NA	NA	NA
100041677	115.647	-0.00839233	0.87195	-0.00962478	0.992321	0.997192	NA
100041687	0	NA	NA	NA	NA	NA	NA
100041688	0	NA	NA	NA	NA	NA	NA
100041759	0	NA	NA	NA	NA	NA	NA
100041787	0	NA	NA	NA	NA	NA	NA
100041811	0	NA	NA	NA	NA	NA	NA
100041874	2.57362	-0.706254	4.82802	-0.146282	0.883698	NA	NA
100041890	0	NA	NA	NA	NA	NA	NA
100041895	0	NA	NA	NA	NA	NA	NA
100041952	0	NA	NA	NA	NA	NA	NA
100041953	45.2964	0.277284	1.17361	0.236265	0.813227	NA	NA
100041979	17.3985	-1.05577	1.31196	-0.804728	0.420977	NA	NA
100042065	0	NA	NA	NA	NA	NA	NA
100042149	11.4807	1.8843	1.38712	1.35842	0.17433	NA	NA
100042150	222.178	-1.17282	0.921299	-1.273	0.203017	0.481563	NA
100042165	155.879	0.294605	0.521252	0.565188	0.571946	0.806156	NA
100042275	0	NA	NA	NA	NA	NA	NA
100042295	0	NA	NA	NA	NA	NA	NA
100042314	0	NA	NA	NA	NA	NA	NA
100042342	0	NA	NA	NA	NA	NA	NA
100042428	0	NA	NA	NA	NA	NA	NA
100042437	0	NA	NA	NA	NA	NA	NA
100042450	12.2977	1.02527	1.9243	0.532803	0.59417	NA	NA
100042480	49.6639	0.882797	0.926578	0.952749	0.340717	0.630645	NA
100042499	0.529935	-1.67306	7.02408	-0.238189	0.811734	NA	NA
100042591	0.118778	1.49535	7.04163	0.212359	0.831827	NA	NA
100042636	0	NA	NA	NA	NA	NA	NA
100042715	2.03617	-2.97756	6.91668	-0.430489	0.66684	NA	NA
100042776	0	NA	NA	NA	NA	NA	NA
100042781	0	NA	NA	NA	NA	NA	NA
100042782	0	NA	NA	NA	NA	NA	NA
100042784	64.2873	0.00984256	0.853685	0.0115295	0.990801	0.996283	NA
100042807	78.7647	-0.0660964	0.833517	-0.0792982	0.936795	0.972363	NA
100042810	0	NA	NA	NA	NA	NA	NA
100042848	0	NA	NA	NA	NA	NA	NA
100042849	0	NA	NA	NA	NA	NA	NA
100042855	0	NA	NA	NA	NA	NA	NA
100042874	0	NA	NA	NA	NA	NA	NA
100042881	0	NA	NA	NA	NA	NA	NA
100042921	0.12711	-1.02825	7.04039	-0.14605	0.883882	NA	NA
100042927	0	NA	NA	NA	NA	NA	NA
100042996	0	NA	NA	NA	NA	NA	NA
100043013	0	NA	NA	NA	NA	NA	NA
100043057	0	NA	NA	NA	NA	NA	NA
100043067	0	NA	NA	NA	NA	NA	NA
100043101	0	NA	NA	NA	NA	NA	NA
100043103	0	NA	NA	NA	NA	NA	NA
100043108	0.356334	2.38565	7.01084	0.34028	0.733645	NA	NA
100043133	5.41314	0.729864	3.56815	0.204549	0.837924	NA	NA
100043188	0	NA	NA	NA	NA	NA	NA
100043194	0	NA	NA	NA	NA	NA	NA
100043200	0	NA	NA	NA	NA	NA	NA
100043216	0	NA	NA	NA	NA	NA	NA
100043254	0	NA	NA	NA	NA	NA	NA
100043300	0	NA	NA	NA	NA	NA	NA
100043314	0.938492	1.94423	6.94368	0.279999	0.779478	NA	NA
100043326	0	NA	NA	NA	NA	NA	NA
100043332	0.362876	-2.84831	6.99291	-0.407314	0.683777	NA	NA
100043468	41.3346	-0.986113	1.5388	-0.640833	0.521631	NA	NA
100043474	0.0733525	1.55333	7.05129	0.22029	0.825645	NA	NA
100043497	0	NA	NA	NA	NA	NA	NA
100043569	0	NA	NA	NA	NA	NA	NA
100043627	0	NA	NA	NA	NA	NA	NA
100043757	1.35806	-5.06285	4.66772	-1.08465	0.278076	NA	NA
100043772	141.562	0.620223	0.573481	1.08151	0.279472	0.572001	NA
100043813	26.6836	0.440118	1.16168	0.378864	0.704789	NA	NA
100043836	0	NA	NA	NA	NA	NA	NA
100043860	0	NA	NA	NA	NA	NA	NA
100043861	0.46543	-1.08993	6.97744	-0.156208	0.875869	NA	NA
100043868	0	NA	NA	NA	NA	NA	NA
100043899	0.383746	0.172528	7.02566	0.0245568	0.980408	NA	NA
100044509	3.29705	-1.75344	4.36366	-0.401828	0.68781	NA	NA
100045778	0.325141	3.68334	6.95592	0.529526	0.596441	NA	NA
100045792	1.8686	-0.753419	3.47803	-0.216622	0.828503	NA	NA
100048534	13.5743	0.105939	1.6102	0.0657927	0.947543	NA	NA
100048644	37.3379	-0.743224	0.959137	-0.774889	0.438405	NA	NA
100048658	42.0699	0.233912	0.997039	0.234606	0.814514	NA	NA
100048884	0	NA	NA	NA	NA	NA	NA
100048885	0.482638	0.285874	7.0231	0.0407048	0.967531	NA	NA
100061	0	NA	NA	NA	NA	NA	NA
100066	0.627217	-0.885616	6.98021	-0.126875	0.899039	NA	NA
100072	1736.08	1.33143	0.455639	2.92212	0.00347653	0.0380267	NA
100073351	18.3104	-1.85778	5.9545	-0.311996	0.755044	NA	NA
100087	21.4768	-0.87454	5.66094	-0.154487	0.877226	NA	NA
100088	131.208	-1.33876	0.570599	-2.34624	0.0189641	0.118285	NA
100090	22.8647	-0.58239	1.04633	-0.556602	0.5778	NA	NA
100101806	39.0205	-0.367341	0.901997	-0.407254	0.683822	NA	NA
100102	5.24258	-0.827217	2.50908	-0.329689	0.741635	NA	NA
100113398	8.21471	0.869332	1.67251	0.519778	0.603218	NA	NA
100121	135.918	-0.17184	0.552987	-0.310749	0.755992	0.898494	-0.328759
100125586	0.12711	-1.02825	7.04039	-0.14605	0.883882	NA	NA
100126226	0	NA	NA	NA	NA	NA	NA
100126765	0	NA	NA	NA	NA	NA	NA
100126766	0	NA	NA	NA	NA	NA	NA
100126768	0.392077	-2.22187	6.99327	-0.317716	0.750701	NA	NA
100126773	0	NA	NA	NA	NA	NA	NA
100126774	0	NA	NA	NA	NA	NA	NA
100126775	0	NA	NA	NA	NA	NA	NA
100126776	0	NA	NA	NA	NA	NA	NA
100126777	0.930242	0.522707	6.55876	0.0796961	0.936479	NA	NA
100126778	0.893834	0.977062	6.67669	0.146339	0.883654	NA	NA
100126779	0	NA	NA	NA	NA	NA	NA
100126824	25.5197	0.357462	1.75769	0.203371	0.838845	NA	NA
100129	83.2143	2.49949	0.626713	3.98826	6.66e-05	0.00223407	-0.0219151
100135654	0	NA	NA	NA	NA	NA	NA
100163	53.5881	-0.408104	1.03848	-0.39298	0.694334	0.870927	NA
100169	74.2324	-0.663215	0.612474	-1.08285	0.278877	0.571447	0.299143
100169864	37.4569	-0.909795	0.98791	-0.920929	0.357087	NA	NA
100170401	53.3171	1.09098	2.18365	0.49961	0.617349	0.832091	NA
100177	248.205	0.496389	0.402913	1.232	0.217949	0.498192	NA
100182	27.355	-0.541003	0.88105	-0.614043	0.539187	NA	0.0103274
100189605	0	NA	NA	NA	NA	NA	NA
100191037	0	NA	NA	NA	NA	NA	NA
100198	46.0485	0.0972356	0.714231	0.13614	0.89171	NA	0.131571
100201	118.573	-0.539272	0.561605	-0.960233	0.336938	0.628522	NA
100206	109.468	-0.30666	0.587399	-0.522065	0.601625	0.822435	NA
100210	35.1132	-0.496446	0.807071	-0.61512	0.538475	NA	-1.12658
100213	93.4312	2.00005	0.646069	3.09573	0.00196332	0.0262601	NA
100216455	46.3508	0.426467	1.39204	0.306362	0.759329	NA	NA
100216474	0.0892182	1.48922	7.04039	0.211525	0.832478	NA	NA
100226	265.416	0.289795	0.409608	0.707493	0.47926	0.748573	NA
100233175	86.8462	0.808833	0.713635	1.1334	0.257047	0.545114	NA
100233207	3.26211	-1.3882	4.39618	-0.315775	0.752174	NA	NA
100270744	3.79905	0.288727	2.93896	0.0982411	0.921741	NA	NA
100271704	0.12711	-1.02825	7.04039	-0.14605	0.883882	NA	NA
100271882	33.0572	2.17958	1.7312	1.259	0.20803	NA	NA
100271928	0.29341	2.71965	7.0087	0.38804	0.697987	NA	NA
100273	491.821	-0.882303	0.467803	-1.88606	0.0592871	0.238657	NA
100294583	0.45073	1.59041	6.92034	0.229816	0.818234	NA	NA
100294660	0	NA	NA	NA	NA	NA	NA
100302688	0.235923	3.23606	6.96919	0.464339	0.642405	NA	NA
100310872	6.90059	-0.507945	1.72082	-0.295177	0.767859	NA	NA
100312470	0	NA	NA	NA	NA	NA	NA
100312471	0	NA	NA	NA	NA	NA	NA
100312473	0	NA	NA	NA	NA	NA	NA
100312474	0	NA	NA	NA	NA	NA	NA
100312476	0.108657	-1.03445	7.04162	-0.146905	0.883207	NA	NA
100312477	0	NA	NA	NA	NA	NA	NA
100312484	0	NA	NA	NA	NA	NA	NA
100312485	0	NA	NA	NA	NA	NA	NA
100312948	0	NA	NA	NA	NA	NA	NA
100312949	0	NA	NA	NA	NA	NA	NA
100312956	0.0733525	1.55333	7.05129	0.22029	0.825645	NA	NA
100312986	0	NA	NA	NA	NA	NA	NA
100312987	0	NA	NA	NA	NA	NA	NA
100317	136.053	0.130351	0.506004	0.257609	0.796709	0.915754	NA
100322896	1.13968	-1.90821	6.93844	-0.27502	0.783301	NA	NA
100328588	522.24	0.107884	0.713857	0.151129	0.879874	0.948487	NA
100336	762.631	-0.00611992	0.452454	-0.0135261	0.989208	0.995932	0.683477
100340	17.9649	2.94756	1.95048	1.5112	0.130737	NA	NA
100342	14.1332	-2.36309	2.194	-1.07707	0.28145	NA	NA
100383	141.234	0.149623	0.481865	0.310507	0.756175	0.898494	-0.823984
100384868	4213.03	0.167839	0.452501	0.370915	0.710701	0.879188	NA
100415785	0	NA	NA	NA	NA	NA	NA
100416706	81.2046	-0.989918	0.724423	-1.36649	0.171784	0.441877	NA
100434	577.117	-0.635424	0.32799	-1.93733	0.0527054	0.222029	NA
100463512	45.6761	1.42129	5.75639	0.246907	0.80498	NA	NA
100465	13.0501	0.0491297	1.33947	0.0366784	0.970741	NA	NA
100470	0	NA	NA	NA	NA	NA	NA
100494	48.773	1.16647	0.901203	1.29435	0.195546	0.473249	NA
100502590	0	NA	NA	NA	NA	NA	NA
100502698	131.246	-0.27697	0.605941	-0.45709	0.647606	0.846688	NA
100502736	5.64537	1.94679	1.90092	1.02413	0.305774	NA	NA
100502766	96.1585	0.319911	0.640274	0.499647	0.617324	0.832091	NA
100502803	0	NA	NA	NA	NA	NA	NA
100502825	38.3336	-0.702792	0.992409	-0.708168	0.478841	NA	NA
100502831	0.0548614	-1.08368	7.04998	-0.153713	0.877836	NA	NA
100502841	220.63	-0.141281	0.403163	-0.350431	0.726015	0.885289	NA
100502861	4.77515	0.242764	1.9092	0.127155	0.898818	NA	NA
100502865	0	NA	NA	NA	NA	NA	NA
100502876	0	NA	NA	NA	NA	NA	NA
100502887	0	NA	NA	NA	NA	NA	NA
100502896	0	NA	NA	NA	NA	NA	NA
100502921	0	NA	NA	NA	NA	NA	NA
100502936	0.292798	-0.922241	6.99234	-0.131893	0.895069	NA	NA
100502940	0.245888	0.23664	7.01471	0.0337348	0.973089	NA	NA
100502950	2.34636	-1.8865	3.95134	-0.477433	0.633054	NA	NA
100502953	0	NA	NA	NA	NA	NA	NA
100502967	0	NA	NA	NA	NA	NA	NA
100503036	0	NA	NA	NA	NA	NA	NA
100503041	5.44238	-1.07583	1.81706	-0.592069	0.553804	NA	NA
100503043	229.36	0.372133	0.849773	0.43792	0.661444	0.854705	NA
100503085	80.0452	1.19023	0.999579	1.19073	0.233758	0.51799	NA
100503185	56.5848	1.0338	0.70235	1.47191	0.141045	0.39463	NA
100503240	8.66183	1.84547	1.99447	0.925297	0.354811	NA	NA
100503280	0	NA	NA	NA	NA	NA	NA
100503311	0.82566	-2.5717	5.24417	-0.490392	0.623856	NA	NA
100503355	0.0892182	1.48922	7.04039	0.211525	0.832478	NA	NA
100503361	0.228501	-0.306172	6.96402	-0.0439649	0.964932	NA	NA
100503386	1.2371	5.57079	6.92863	0.804025	0.421383	NA	NA
100503388	0	NA	NA	NA	NA	NA	NA
100503481	0.0548614	-1.08368	7.04998	-0.153713	0.877836	NA	NA
100503486	0	NA	NA	NA	NA	NA	NA
100503545	3.72664	-0.3217	2.18898	-0.146963	0.883161	NA	NA
100503549	0	NA	NA	NA	NA	NA	NA
100503572	139.902	0.693331	0.462727	1.49836	0.134041	0.382721	NA
100503583	42.0107	-0.725271	0.82163	-0.882722	0.377387	NA	NA
100503584	4.45387	-2.93744	3.87001	-0.759026	0.447837	NA	NA
100503605	0	NA	NA	NA	NA	NA	NA
100503659	63.727	2.6377	0.882786	2.98793	0.00280873	0.0329323	NA
100503670	36180.8	-0.263681	0.564105	-0.467433	0.64019	0.843425	NA
100503710	0.0548614	-1.08368	7.04998	-0.153713	0.877836	NA	NA
100503879	0	NA	NA	NA	NA	NA	NA
100503884	62.6961	1.35032	1.06654	1.26607	0.205488	0.483218	NA
100503890	33.5551	0.247855	1.07012	0.231615	0.816837	NA	NA
100503895	0	NA	NA	NA	NA	NA	NA
100503915	0.273241	-3.10191	6.95956	-0.445705	0.65581	NA	NA
100503991	0.118778	1.49535	7.04163	0.212359	0.831827	NA	NA
100504112	0.432656	0.237864	6.93929	0.0342778	0.972656	NA	NA
100504156	2.35879	3.81041	4.87521	0.781588	0.434457	NA	NA
100504162	0	NA	NA	NA	NA	NA	NA
100504164	0	NA	NA	NA	NA	NA	NA
100504183	0	NA	NA	NA	NA	NA	NA
100504195	3.66222	0.351876	3.41237	0.103118	0.91787	NA	NA
100504232	0	NA	NA	NA	NA	NA	NA
100504234	5.74861	-1.31813	2.35803	-0.558995	0.576165	NA	NA
100504285	1.23105	0.545097	6.03454	0.0903295	0.928025	NA	NA
100504323	0.602686	4.34061	6.94355	0.625128	0.531887	NA	NA
100504400	0	NA	NA	NA	NA	NA	NA
100504404	0	NA	NA	NA	NA	NA	NA
100504429	0	NA	NA	NA	NA	NA	NA
100504446	0	NA	NA	NA	NA	NA	NA
100504474	0	NA	NA	NA	NA	NA	NA
100504491	2.68113	0.537572	3.18944	0.168547	0.866153	NA	NA
100504518	0	NA	NA	NA	NA	NA	NA
100504608	2.07858	2.12419	3.10471	0.684183	0.49386	NA	NA
100504663	93.3227	-0.394498	0.568974	-0.69335	0.48809	0.75541	0.196514
100504689	0.645209	2.7766	6.94863	0.39959	0.689459	NA	NA
100504710	0	NA	NA	NA	NA	NA	NA
100504715	26.2272	1.12839	1.12587	1.00224	0.316225	NA	NA
100505096	0	NA	NA	NA	NA	NA	NA
100505386	792.992	-0.393257	0.679471	-0.578769	0.562745	0.800628	NA
100515	266.606	0.10065	0.556649	0.180813	0.856514	0.939256	0.320204
100529082	0	NA	NA	NA	NA	NA	NA
100532	93.9128	-0.343901	0.648012	-0.530702	0.595626	0.820216	NA
100534273	1.09239	-0.0220354	6.9663	-0.00316314	0.997476	NA	NA
100535	1.44636	-3.92302	6.9147	-0.567345	0.57048	NA	NA
100554	0	NA	NA	NA	NA	NA	NA
100559	0.12711	-1.02825	7.04039	-0.14605	0.883882	NA	NA
100561	126.074	0.340276	0.488844	0.696082	0.486378	0.754032	0.649308
100568452	0.446977	-1.03438	7.0108	-0.147541	0.882705	NA	NA
100604	126.283	0.629856	0.502004	1.25468	0.209594	0.48893	-0.0365772
100608	33.8674	-3.09477	1.1096	-2.7891	0.00528544	NA	NA
100609	44.0005	-0.609005	1.06479	-0.571951	0.567355	NA	NA
100637	68.9549	0.765639	0.817297	0.936795	0.348864	0.639192	NA
100647	3.77322	1.19867	3.09165	0.387712	0.69823	NA	NA
100678	85.4969	-2.60715	0.601068	-4.33753	1.44e-05	0.000693064	NA
100683	1866.99	-1.06536	0.861595	-1.2365	0.216274	0.496638	NA
100689	2.76306	0.438548	3.55626	0.123317	0.901856	NA	NA
100702	1.58038	2.0243	5.46747	0.370244	0.7112	NA	NA
100705	36.6505	0.0549181	1.13245	0.048495	0.961322	NA	NA
100710	817.563	-0.304996	0.303695	-1.00428	0.315242	0.607286	NA
100715	278.525	-0.842593	0.544968	-1.54613	0.122073	0.363245	-1.17495
100727	1.68711	4.03492	6.91043	0.583888	0.559296	NA	NA
100732	104.954	2.48235	0.821247	3.02267	0.00250559	0.0307474	NA
100737	308.27	0.250744	0.534864	0.4688	0.639213	0.843322	NA
100756	54.2164	0.437495	0.693038	0.631272	0.527863	0.779966	-0.457601
100763	776.798	-0.14246	0.336264	-0.423657	0.671816	0.859104	NA
100764	24.6299	-0.0707392	1.18322	-0.0597854	0.952327	NA	NA
100855	175.421	0.721192	0.448276	1.60881	0.107657	0.337201	NA
100859931	297.231	1.37668	0.527693	2.60886	0.0090845	0.0739037	NA
100861908	1.32994	1.53445	6.89824	0.222441	0.823971	NA	NA
100862126	0	NA	NA	NA	NA	NA	NA
100862359	1.29501	-2.54253	6.91741	-0.367555	0.713205	NA	NA
100900	28.8805	-0.55782	1.12426	-0.496166	0.619777	NA	NA
100910	62.724	0.641943	0.82522	0.777905	0.436625	0.717398	NA
100929	175.888	-0.413497	0.570306	-0.725045	0.468425	0.741077	NA
100952	12.4504	0.960492	1.85355	0.518191	0.604325	NA	NA
100972	248.391	-0.998828	0.420917	-2.37298	0.0176452	0.113082	-0.955525
100978	246.013	-0.985969	0.539092	-1.82894	0.0674082	0.257781	0.060307
100986	1598.02	-0.241944	0.351178	-0.688949	0.490855	0.757102	-0.183097
101023	12.8877	0.667525	1.608	0.415126	0.678049	NA	NA
101056408	0.637825	0.230386	6.91858	0.0332995	0.973436	NA	NA
101095	131.93	0.898161	0.543305	1.65314	0.0983018	0.32029	0.132954
101100	65.4969	-0.11058	0.601812	-0.183745	0.854213	0.938609	NA
101113	64.2294	0.723046	0.761856	0.949059	0.34259	0.63203	NA
101118	136.287	0.222899	0.492169	0.452891	0.650627	0.847787	0.503198
101122	26.7322	-0.833731	0.921229	-0.90502	0.365455	NA	NA
101142	50.8133	0.213224	0.65813	0.323984	0.74595	0.893283	0.0152202
101148	250.541	-0.105768	0.44611	-0.237089	0.812588	0.921743	0.195715
101185	191.167	0.117705	0.416263	0.282765	0.777357	0.908393	0.073527
101187	139.972	1.11439	0.561802	1.9836	0.0473003	0.209032	NA
101197	84.6437	0.779801	0.739237	1.05487	0.291483	0.585473	0.929446
101202	2.41999	2.47336	2.86107	0.864488	0.38732	NA	NA
101206	61.0938	-0.541387	0.845527	-0.640295	0.521981	0.776316	NA
101214	793.255	-0.832429	0.401791	-2.07179	0.0382847	0.183996	NA
101240	137.936	0.462975	0.436422	1.06084	0.288762	0.582455	-0.146095
101314	129.703	-0.268145	0.589452	-0.454906	0.649177	0.847175	NA
101320	0.693342	0.766459	6.84756	0.111932	0.910878	NA	NA
101351	39.1077	-0.753721	0.740926	-1.01727	0.309025	NA	NA
101358	85.3545	-0.991016	5.7181	-0.173312	0.862406	0.941305	NA
101359	16.6525	1.38134	1.81847	0.759617	0.447484	NA	NA
101401	169.332	-0.204983	0.447481	-0.458083	0.646893	0.846293	-0.209128
101434	0	NA	NA	NA	NA	NA	NA
101437	192.92	-0.625853	0.554717	-1.12824	0.259219	0.547741	NA
101471	328.474	-0.79451	0.351811	-2.25834	0.0239243	0.138228	0.332535
101476	604.379	-0.0568796	0.322006	-0.176641	0.85979	0.940355	-0.440605
101488	1.05511	-0.437748	6.44632	-0.0679067	0.94586	NA	NA
101488143	0	NA	NA	NA	NA	NA	NA
101488212	0.372997	-0.318505	6.99291	-0.0455468	0.963671	NA	NA
101489	84.1352	0.147035	0.607338	0.242098	0.808704	0.920695	NA
101490	637.511	0.834217	0.391853	2.12891	0.033262	0.168055	0.535793
101497	52.1844	0.544813	1.01533	0.53659	0.591551	0.817137	-0.257009
101502	9.85759	0.194029	1.58179	0.122664	0.902373	NA	NA
101513	159.193	0.129361	0.493758	0.261993	0.793327	0.914643	0.118054
101533	0.0892182	1.48922	7.04039	0.211525	0.832478	NA	NA
101540	31.0855	-0.639894	0.989417	-0.646738	0.517801	NA	NA
101543	83.3183	-1.69156	0.638132	-2.65081	0.00802995	0.0682839	NA
101544	2.32412	1.24752	4.95035	0.252007	0.801035	NA	NA
101565	282.809	-0.226015	0.375317	-0.602197	0.547043	0.791634	NA
101568	56.2623	0.916446	0.686428	1.33509	0.181846	0.455521	NA
101592	329.66	-0.530338	0.545332	-0.972505	0.330799	0.622819	NA
101602	3.52949	-5.47418	5.71927	-0.957148	0.338493	NA	NA
101604	6.57006	-2.77723	2.34477	-1.18443	0.236241	NA	NA
101612	141.738	-1.03712	0.603912	-1.71733	0.0859182	0.297809	NA
101613	1.31637	0.750532	4.67896	0.160406	0.872561	NA	NA
101631	36.1607	0.900242	0.915402	0.983439	0.325391	NA	NA
101685	111.449	0.426813	0.592391	0.720492	0.471222	0.743235	-0.0181302
101700	13.6931	-0.180585	1.37522	-0.131314	0.895527	NA	NA
101706	624.857	-1.63614	0.413045	-3.96115	7.46e-05	0.00243047	NA
101739	1225.89	-0.855792	0.267582	-3.19824	0.00138268	0.0205115	NA
101744	2.20284	-1.01148	3.05546	-0.331041	0.740614	NA	NA
101772	13.1266	0.903211	1.33323	0.677458	0.498115	NA	NA
101809	57.6881	1.27279	0.715969	1.77772	0.0754505	0.276632	1.25511
101831	20.4665	0.646567	1.17744	0.549129	0.582917	NA	NA
101835	37.7129	-0.595951	0.780922	-0.763138	0.445381	NA	0.718259
101861	215.906	-0.587368	0.387881	-1.5143	0.12995	0.376324	NA
101867	68.4611	-0.271612	0.882637	-0.307728	0.75829	0.898718	NA
101869	179.053	-0.77433	0.530911	-1.45849	0.144705	0.401379	NA
101883	7.23059	0.268583	1.67346	0.160496	0.87249	NA	NA
101943	2606.18	-1.51779	0.450815	-3.36678	0.000760505	0.0135007	NA
101966	74.3153	0.622321	0.663832	0.937467	0.348518	0.638904	NA
101985	31.2917	-0.952606	0.981405	-0.970655	0.33172	NA	NA
101994	580.762	-0.226007	0.758345	-0.298026	0.765683	0.902893	0.0787552
102022	0	NA	NA	NA	NA	NA	NA
102032	22.6076	0.980805	1.04181	0.941445	0.346477	NA	NA
102058	83.5065	0.501961	5.65862	0.0887074	0.929314	0.970185	NA
102060	126.337	-1.26459	0.769956	-1.64242	0.100503	0.32427	NA
102075	8.03136	-1.67086	2.138	-0.781505	0.434505	NA	NA
102093	594.003	0.173568	0.411846	0.421437	0.673436	0.859856	NA
102098	372.742	0.759703	0.419602	1.81053	0.070213	0.263857	0.488367
102103	188.371	0.593973	0.543315	1.09324	0.274289	0.567012	NA
102115	120.997	-0.860511	0.678328	-1.26858	0.204592	0.482838	NA
102122	210.749	-0.321565	0.53481	-0.60127	0.54766	0.791942	-0.611537
102124	19.381	1.29189	1.32527	0.974808	0.329655	NA	NA
102141	238.308	0.967163	0.517329	1.86953	0.0615491	0.244181	0.125432
102162	289.883	-0.0176667	0.380496	-0.0464308	0.962967	0.983736	0.320648
102182	167.642	-0.0167531	0.501096	-0.0334329	0.973329	0.989161	-1.18206
102193	37.8878	-0.592705	0.820128	-0.722698	0.469866	NA	-0.332825
102209	14.7029	-0.688562	1.42777	-0.482265	0.629618	NA	NA
102216272	333.849	-0.171488	0.424538	-0.403942	0.686256	0.865282	NA
102247	307.197	0.264309	0.527703	0.500866	0.616465	0.832056	0.503142
102278	15.6928	2.49054	1.22203	2.03804	0.0415463	NA	NA
102294	3.97465	2.02249	2.28172	0.886392	0.375406	NA	NA
102323	137.666	-0.0719758	0.450224	-0.159867	0.872986	0.946335	NA
102334	1171.3	0.195968	0.455185	0.430524	0.666814	0.856557	NA
102339	443.228	-0.379887	0.388049	-0.978964	0.327598	0.619622	NA
102371	12.3225	-0.12182	1.70182	-0.0715819	0.942935	NA	NA
102414	163.001	-0.50316	0.415116	-1.2121	0.225476	0.506479	0.214041
102423	68.6489	0.0633711	0.66713	0.0949906	0.924322	0.968344	0.948691
102436	175.008	0.224263	0.5559	0.403423	0.686637	0.865292	NA
102442	197.354	-0.8021	0.483692	-1.65829	0.0972597	0.318719	0.219666
102448	19.6496	0.0924824	1.01841	0.0908108	0.927643	NA	NA
102462	27.8924	-1.15878	5.75329	-0.201412	0.840377	NA	NA
102502	48.2121	-1.83029	0.783368	-2.33644	0.0194683	0.120136	NA
102545	42.1693	0.513505	0.86531	0.593435	0.55289	NA	-0.57587
102566	134.225	0.205835	0.564984	0.36432	0.715619	0.881298	NA
102570	1.16548	-3.87987	6.94364	-0.558766	0.576321	NA	NA
102580	104.479	0.427233	0.640732	0.666789	0.504907	0.765851	-0.752208
102595	19.6278	0.705473	1.15259	0.612077	0.540487	NA	NA
102607	149.626	1.06468	0.440763	2.41554	0.0157118	0.105621	-0.53279
102614	12.6558	-2.37905	2.7962	-0.850816	0.394872	NA	NA
102626	110.458	-0.0599862	0.654556	-0.0916441	0.926981	0.969767	NA
102632	87.4043	-0.507064	0.53686	-0.944499	0.344914	0.634918	NA
102644	14.9679	0.0161445	1.2638	0.0127745	0.989808	NA	NA
102657	49.924	-0.350434	0.929934	-0.376837	0.706295	0.877321	-0.0228182
102680	0.572662	2.3857	6.9971	0.340956	0.733137	NA	NA
102693	143.73	-0.381093	0.514292	-0.741005	0.45869	0.734165	-0.502101
102747	171.13	0.17318	0.609396	0.284183	0.77627	0.90789	NA
102774	130.139	0.111162	0.555617	0.20007	0.841426	0.933239	NA
102791	29.3859	0.934488	1.03318	0.904474	0.365744	NA	NA
102857	51.2338	0.540663	0.696133	0.776666	0.437356	0.717411	NA
102866	167.886	-0.234102	0.610784	-0.383281	0.701512	0.874289	NA
102871	5.43839	0.551604	2.08572	0.264467	0.79142	NA	NA
102920	121.417	0.0176574	0.601482	0.0293565	0.97658	0.99026	0.761126
102954	29.2284	1.33541	1.02964	1.29696	0.194644	NA	NA
102991	0.963347	-0.870881	6.42775	-0.135488	0.892226	NA	NA
103080	231.992	-0.506921	0.415134	-1.2211	0.222048	0.501886	NA
103098	157.981	1.63757	0.531478	3.08117	0.00206192	0.0271749	NA
103135	91.0981	-1.03112	0.621142	-1.66004	0.0969063	0.31822	NA
103136	383.76	-1.58644	0.409196	-3.87696	0.000105772	0.00321484	NA
103140	8.43854	-1.23971	1.97159	-0.628789	0.529487	NA	NA
103142	0.681857	0.212068	6.9191	0.0306496	0.975549	NA	NA
103149	1.16699	0.718601	6.12446	0.117333	0.906596	NA	NA
103161	0.219445	-2.2451	7.00838	-0.320345	0.748707	NA	NA
103172	82.3452	-0.843859	0.944591	-0.893359	0.371665	0.659442	NA
103199	234.745	-0.186519	0.547702	-0.340549	0.733443	0.888713	NA
103213	30.0304	1.04122	1.11391	0.934745	0.34992	NA	NA
103220	23.462	1.40023	1.07702	1.30011	0.193565	NA	NA
103236	204.615	0.163229	0.566993	0.287885	0.773435	0.906535	NA
103266	144.257	0.112913	0.527935	0.213876	0.830644	0.929671	0.610553
103268	202.674	0.0218684	0.451276	0.0484592	0.96135	0.982515	NA
103284	73.913	-0.306764	0.813206	-0.377228	0.706004	0.877311	NA
103406	82.0192	1.61605	0.774839	2.08566	0.0370096	0.180202	NA
103425	75.5937	0.289599	0.714475	0.405331	0.685234	0.865282	NA
103466	130.9	1.96172	0.66668	2.94252	0.00325557	0.0362503	NA
103468	434.791	-1.45145	0.403977	-3.59292	0.000326998	0.00735234	-0.90554
103511	0.273241	-3.10191	6.95956	-0.445705	0.65581	NA	NA
103534	55.6456	0.906243	0.961782	0.942254	0.346063	0.636278	NA
103537	555.464	-0.789181	0.426877	-1.84873	0.0644967	0.250758	-0.413669
103551	46.8881	-2.7722	5.66096	-0.489706	0.624342	NA	NA
103554	1596.16	-1.37926	0.29809	-4.627	3.71e-06	0.000238749	NA
103573	2200.74	-1.5132	0.268644	-5.63275	1.77e-08	2.66e-06	NA
103583	636.598	0.451939	0.534798	0.845066	0.398074	0.683812	0.147535
103655	6.29278	-1.35506	3.30563	-0.409924	0.681862	NA	NA
103677	435.926	-0.503344	0.642806	-0.783042	0.433602	0.7142	NA
103694	46.225	0.474308	0.92203	0.514417	0.606961	NA	NA
103710	34.5537	1.55191	0.91804	1.69046	0.0909392	NA	NA
103711	53.9204	0.651674	0.961733	0.677604	0.498023	0.761883	NA
103712	56.2098	4.49483	5.66401	0.793576	0.427442	0.710196	NA
103724	79.1943	-0.578927	0.69726	-0.830289	0.406375	0.690564	0.21539
103733	47.9997	-0.873463	0.889497	-0.981973	0.326113	0.617698	NA
103737	15.2709	0.168378	1.9424	0.0866852	0.930922	NA	NA
103742	60.3524	-0.33879	1.60118	-0.211588	0.832429	0.930004	NA
103743	25.7161	1.71676	1.36677	1.25607	0.209091	NA	NA
103765	24.8367	0.581335	1.26606	0.459169	0.646113	NA	NA
103768	3.56336	3.08879	3.29247	0.938138	0.348174	NA	NA
103775	2.56026	-1.13355	3.03269	-0.373778	0.708569	NA	NA
103784	126.419	-1.42794	0.511962	-2.78915	0.00528465	0.0507894	NA
103806	81.5822	-0.886623	0.558626	-1.58715	0.112479	0.346123	-0.0207413
103836	55.3178	0.0751878	0.631903	0.118986	0.905286	0.960281	NA
103841	101.75	0.701723	0.84009	0.835295	0.403552	0.68729	NA
103844	8.09622	0.8327	1.81562	0.458631	0.646499	NA	NA
103850	62.5355	1.62632	0.806161	2.01736	0.043658	0.199302	-0.528307
103889	16.4212	2.09358	5.95643	0.351482	0.725226	NA	NA
103963	785.88	1.01994	0.352803	2.89097	0.00384056	0.0410026	NA
103964	0.118778	1.49535	7.04163	0.212359	0.831827	NA	NA
103967	616.138	2.32568	0.949948	2.44822	0.0143564	0.0996239	NA
103968	0.173639	0.217852	6.99005	0.031166	0.975137	NA	NA
103978	1698.55	2.26403	1.00076	2.2623	0.0236786	0.137318	NA
103988	4.46391	1.69414	2.0926	0.809587	0.418178	NA	NA
104001	535.77	3.42099	0.64571	5.29803	1.17e-07	1.32e-05	NA
104002	0.0733525	1.55333	7.05129	0.22029	0.825645	NA	NA
104009	91.1827	0.470389	0.548792	0.857135	0.39137	0.677528	NA
104010	103.464	3.6781	1.32892	2.76773	0.00564484	0.052672	0.223862
104015	432.373	1.12927	0.378881	2.98054	0.00287745	0.0334364	NA
104027	15.7979	1.13116	1.4708	0.769076	0.441848	NA	NA
104069	43.0384	1.14461	1.65885	0.689998	0.490196	NA	NA
104079	2.34699	0.962624	3.37691	0.285061	0.775598	NA	NA
104080	2.74394	1.19556	3.80619	0.31411	0.753438	NA	NA
104082	639.259	1.26239	0.568496	2.22058	0.0263794	0.14669	NA
104086	7.3117	0.379058	1.99423	0.190077	0.849249	NA	NA
104099	139.144	-0.52356	0.443695	-1.18	0.238	0.523645	NA
104110	1.00028	-0.0123461	4.97881	-0.00247974	0.998021	NA	NA
104111	60.5613	0.172425	0.627761	0.274666	0.783573	0.911186	NA
104112	1423.27	0.105041	0.433283	0.24243	0.808447	0.920628	NA
104130	82.946	-0.293319	0.973411	-0.301331	0.763162	0.901286	NA
104156	451.731	-0.443765	0.549759	-0.8072	0.419552	0.703727	-1.07439
104158	0.12711	-1.02825	7.04039	-0.14605	0.883882	NA	NA
104174	497.108	-1.11495	0.405352	-2.75058	0.00594902	0.0549063	NA
104175	430.498	1.16397	0.471946	2.46633	0.0136506	0.0959143	NA
104183	0	NA	NA	NA	NA	NA	NA
104184	556.611	0.163746	0.492258	0.332643	0.739404	0.890012	NA
104215	125.836	-0.170654	0.649555	-0.262724	0.792763	0.914643	NA
104245	55.7713	3.17741	1.95953	1.62152	0.104907	0.332708	NA
104248	511.78	0.252499	0.301282	0.838082	0.401985	0.686102	NA
104252	13.2791	-0.147347	1.91535	-0.0769299	0.938679	NA	NA
104263	643.862	-0.686719	0.489153	-1.40389	0.16035	0.424341	NA
104271	164.381	-1.10441	0.758465	-1.45611	0.145362	0.402364	NA
104303	94.4209	0.187426	0.532916	0.351699	0.725064	0.884504	NA
104318	266.229	0.330758	0.399389	0.828161	0.407579	0.691993	NA
104346	90.9169	-0.229167	0.619258	-0.370067	0.711333	0.879598	0.0901131
104348	111.639	0.102994	0.514153	0.200318	0.841232	0.933239	NA
104349	34.7838	1.21365	0.85187	1.42469	0.154248	NA	1.23759
104360	1.14917	0.0231827	4.70578	0.00492643	0.996069	NA	NA
104362	3.33197	1.62497	2.6522	0.612687	0.540083	NA	NA
104382	0.197875	0.224302	7.01471	0.031976	0.974491	NA	NA
104383	104.128	-0.569423	0.94974	-0.599557	0.548802	0.792213	NA
104384	1.27284	-3.80385	6.91217	-0.550312	0.582105	NA	NA
104394	136.238	-1.73583	0.531745	-3.2644	0.00109697	0.0173488	NA
104401	98.3276	0.214356	0.586769	0.365316	0.714876	0.881233	-0.57751
104416	215.92	0.275804	0.459172	0.600655	0.54807	0.791942	NA
104418	124.887	0.419899	0.593048	0.708035	0.478923	0.748172	NA
104443	319.048	-2.07655	1.98232	-1.04753	0.294853	0.589165	NA
104444	119.367	-0.910871	0.519064	-1.75483	0.0792879	0.284662	NA
104445	11.3527	-0.665653	1.50847	-0.441278	0.659012	NA	NA
104457	29.9697	-1.56311	1.18163	-1.32284	0.185888	NA	NA
104458	495.511	-1.42778	0.352765	-4.04739	5.18e-05	0.00183754	NA
104479	182.459	-0.729359	0.629962	-1.15778	0.246953	0.534644	0.335532
104570	575.581	-0.483361	0.335974	-1.43869	0.15024	0.409772	0.00825686
104582	0.306531	-0.333977	6.99228	-0.0477637	0.961905	NA	NA
104601	2.27834	-0.302934	2.64745	-0.114425	0.908901	NA	NA
104625	413.148	0.615753	0.415425	1.48222	0.138281	0.389818	NA
104662	544.113	-1.0752	0.546838	-1.96621	0.0492744	0.213256	NA
104681	80.7956	-0.954517	0.57549	-1.65861	0.0971934	0.318713	NA
104709	0.574564	0.242922	6.86998	0.0353599	0.971793	NA	NA
104718	499.16	-0.150724	0.565124	-0.26671	0.789692	0.913625	NA
104721	1145.25	-1.14049	0.364315	-3.13051	0.00174501	0.0240712	NA
104725	106.351	0.712685	0.779582	0.914189	0.360618	0.649801	NA
104732	21.6504	-0.220218	1.24663	-0.17665	0.859783	NA	NA
104759	0.671459	-4.97462	6.91862	-0.719019	0.472129	NA	NA
104771	136.524	0.406745	0.501602	0.810891	0.417428	0.701323	1.03251
104776	89.1786	-0.308866	0.661335	-0.467034	0.640476	0.843511	NA
104799	181.363	-0.0741997	0.455572	-0.162871	0.87062	0.945539	NA
104806	260.988	-0.303548	0.489261	-0.620421	0.534981	0.784521	0.233928
104816	17.223	1.17559	2.33147	0.504228	0.614101	NA	NA
104831	108.732	-0.101377	0.73047	-0.138783	0.889622	0.952985	NA
104836	116.269	0.946092	0.596782	1.58532	0.112893	0.346975	1.04814
104859	206.242	1.79919	0.457417	3.93337	8.38e-05	0.00267674	NA
104871	189.428	0.299899	0.765904	0.391563	0.695381	0.871538	0.572531
104884	174.043	-0.826484	0.469526	-1.76025	0.0783652	0.282545	NA
104885	22.2816	1.99432	1.55577	1.28189	0.199883	NA	NA
104886	159.033	-0.382623	0.532436	-0.718626	0.472371	0.743789	NA
104910	2.6007	-0.973867	2.72839	-0.356939	0.721138	NA	NA
104923	31.9617	0.0291238	1.03739	0.0280741	0.977603	NA	NA
104943	7.06375	-0.774147	2.059	-0.375982	0.70693	NA	NA
105000	50.4911	-0.0197536	0.781274	-0.0252839	0.979829	0.99184	NA
105005	52.8854	2.91498	1.27926	2.27864	0.0226882	0.133231	NA
105014	70.9514	1.12832	0.947934	1.19029	0.233931	0.51799	NA
105083	22.6102	0.125276	1.94905	0.0642755	0.948751	NA	NA
105148	966.352	-1.75449	0.477931	-3.67101	0.000241591	0.00593234	NA
105171	564.788	-0.158182	0.383612	-0.412348	0.680084	0.863001	0.549468
105193	3.71905	1.65283	4.05466	0.407638	0.68354	NA	NA
105203	578.384	-1.0375	0.343267	-3.02242	0.00250764	0.0307474	NA
105239	59.2567	0.197664	0.745901	0.265	0.791009	0.914384	NA
105243	0.446938	-3.53602	6.97587	-0.506893	0.61223	NA	NA
105245	314.224	0.706142	0.376422	1.87593	0.060665	0.242115	NA
105246	254.347	0.149143	0.46464	0.320987	0.74822	0.894785	NA
105278	13.2481	2.09553	1.29189	1.62207	0.104789	NA	NA
105298	141.481	0.788882	0.471421	1.67341	0.0942462	0.313688	NA
105348	246.981	-0.0572895	0.426808	-0.134228	0.893222	0.954386	NA
105349	0.0548614	-1.08368	7.04998	-0.153713	0.877836	NA	NA
105351	55.2584	0.205948	0.862924	0.238663	0.811367	0.921086	NA
105352	94.7563	-0.370664	0.518271	-0.715192	0.47449	0.745239	NA
105355	0.12711	-1.02825	7.04039	-0.14605	0.883882	NA	NA
105372	309.149	0.058505	0.458683	0.12755	0.898505	0.957291	-0.408022
105377	398.563	0.382156	0.346053	1.10433	0.269451	0.56073	0.518502
105387	3.58142	-3.34396	2.82899	-1.18203	0.237192	NA	NA
105418	0.0892182	1.48922	7.04039	0.211525	0.832478	NA	NA
105428	287.69	-0.254324	0.346453	-0.73408	0.4629	0.73826	NA
105439	125.632	-0.891202	0.70339	-1.26701	0.205152	0.483159	-0.219861
105440	119.738	-0.588649	0.55811	-1.05472	0.291554	0.585473	NA
105445	311.18	-0.297771	0.472326	-0.630436	0.528409	0.780527	NA
105446	58.4514	-1.58907	0.745297	-2.13213	0.0329964	0.16724	NA
105450	9.23497	-1.81138	1.92464	-0.941149	0.346628	NA	NA
105501	67.8645	1.37753	0.677187	2.0342	0.0419314	0.194464	NA
105504	651.973	-0.271903	0.29976	-0.907069	0.36437	0.653888	NA
105511	0	NA	NA	NA	NA	NA	NA
105513	250.867	-0.437076	0.589917	-0.740912	0.458747	0.734165	NA
105518	3.27286	1.51393	4.36888	0.346527	0.728947	NA	NA
105522	954.802	-0.28924	0.285777	-1.01212	0.311482	0.603832	-0.594673
105559	523.493	0.274212	0.428982	0.639217	0.522682	0.776616	NA
105590	1.45919	-1.26836	3.7683	-0.336588	0.736427	NA	NA
105638	95.688	0.431268	0.592641	0.727706	0.466793	0.739785	NA
105651	7.16249	4.31391	3.34995	1.28775	0.197832	NA	NA
105653	10.2849	-0.186319	1.63286	-0.114106	0.909154	NA	NA
105663	32.1487	0.591271	1.38673	0.426379	0.669832	NA	NA
105670	246.414	-1.11883	0.425137	-2.6317	0.00849586	0.0707811	NA
105675	60.7038	-1.19857	0.684256	-1.75164	0.0798357	0.28553	NA
105689	1674.09	0.230318	0.319143	0.721676	0.470494	0.742593	0.257641
105722	324.347	0.321245	0.54008	0.594811	0.55197	0.793899	-0.0325748
105727	679.619	0.81431	0.443827	1.83475	0.0665434	0.255492	NA
105732	58.2366	-0.614981	0.829109	-0.741737	0.458247	0.734165	NA
105734	7.86992	2.89203	3.19124	0.90624	0.364809	NA	NA
105782	191.79	-0.771177	0.471448	-1.63576	0.10189	0.326824	NA
105785	45.5491	1.01307	0.815545	1.2422	0.214163	NA	NA
105787	158.997	-0.866479	0.684111	-1.26658	0.205307	0.483214	0.492875
105827	21.7709	1.92826	5.95346	0.323889	0.746022	NA	NA
105833	10.5891	1.14263	1.82683	0.625473	0.531661	NA	NA
105835	117.176	0.479016	0.541302	0.884932	0.376193	0.664318	NA
105837	209.997	0.0938393	0.445828	0.210483	0.833291	0.930298	NA
105841	22.0936	-0.376863	1.08357	-0.347798	0.727992	NA	NA
105844	13.5917	-0.410897	1.50404	-0.273195	0.784703	NA	NA
105847	19.6632	0.983512	1.08779	0.904141	0.365921	NA	NA
105853	38.8618	1.5273	0.797369	1.91543	0.0554378	NA	NA
105855	11.536	-0.787157	1.38853	-0.566901	0.570782	NA	NA
105859	26.5631	4.60453	1.68136	2.73858	0.00617055	NA	NA
105887	0.12711	-1.02825	7.04039	-0.14605	0.883882	NA	NA
105892	0	NA	NA	NA	NA	NA	NA
105988	135.31	-0.936071	0.618743	-1.51286	0.130316	0.376722	NA
106014	459.358	1.34291	0.729408	1.84109	0.0656079	0.252827	0.362802
106021	445.486	-0.237167	0.441401	-0.537305	0.591057	0.816576	1.1455
106025	43.0467	0.165552	0.879686	0.188194	0.850724	NA	NA
106039	61.928	-0.0262568	0.647215	-0.0405688	0.96764	0.985811	-0.652036
106042	158.587	-1.58287	0.808767	-1.95714	0.0503309	0.216124	0.274231
106052	24.6308	0.380843	1.09087	0.349118	0.727	NA	NA
106064	219.499	0.172989	0.508208	0.340391	0.733562	0.888713	NA
106068	86.7674	0.266932	0.644037	0.414466	0.678533	0.862634	NA
106073	26.3574	-0.845698	1.24087	-0.681538	0.495531	NA	NA
106143	223.431	0.317175	0.686947	0.461718	0.644284	0.845574	1.36623
106200	177.704	0.307266	0.457561	0.671531	0.501883	0.764649	NA
106205	300.914	0.0239505	0.678044	0.0353229	0.971822	0.988563	0.255473
106248	224.202	-0.194685	0.501969	-0.387843	0.698133	0.87266	-0.13731
106298	610.94	-0.415765	0.422814	-0.983328	0.325446	0.616996	NA
106326	171.06	-0.932369	0.520558	-1.7911	0.0732779	0.270687	-0.507021
106338	62.3157	0.399696	0.687824	0.581103	0.561171	0.799947	0.241003
106344	90.4725	-0.704933	0.606844	-1.16164	0.245383	0.532356	NA
106347	38.2223	1.32755	1.91815	0.692102	0.488873	NA	NA
106369	51.0965	1.10466	0.663599	1.66465	0.0959834	0.316474	NA
106389	22.0594	-2.76302	1.31216	-2.1057	0.0352304	NA	NA
106393	94.8892	0.943669	0.653944	1.44304	0.149008	0.407861	-0.74754
106407	1.0096	-3.08473	6.92037	-0.445745	0.655781	NA	NA
106489	114.078	0.945938	1.11546	0.848027	0.396423	0.682225	NA
106504	428.802	-1.24478	0.576822	-2.158	0.030928	0.160595	-0.356527
106512	1.34726	-3.2944	6.88391	-0.478565	0.632248	NA	NA
106522	56.1822	-1.71511	0.941799	-1.8211	0.0685911	0.260278	-0.250619
106529	223.82	1.18613	0.637145	1.86163	0.0626555	0.246683	NA
106557	1.23933	-0.508273	5.93717	-0.0856085	0.931778	NA	NA
106564	31.5232	-1.03738	1.07238	-0.967365	0.333362	NA	NA
106565	9.91789	1.20818	2.27405	0.531291	0.595217	NA	NA
106572	280.934	0.170921	0.786346	0.217361	0.827927	0.928555	NA
106581	45.0338	0.0602996	0.803627	0.0750343	0.940187	NA	NA
106582	10.8929	0.360132	1.36836	0.263185	0.792408	NA	NA
106583	605.395	0.109837	0.294781	0.372604	0.709443	0.878333	0.374618
106585	761.23	1.22749	0.482706	2.54293	0.0109927	0.0829798	1.73368
106618	43.937	0.234953	0.875497	0.268365	0.788418	NA	NA
106628	89.3944	-1.97915	0.725773	-2.72696	0.00639215	0.0581337	-0.10424
106633	156.43	-0.140956	0.625453	-0.225367	0.821694	0.926112	NA
106639	27.9173	-1.03985	1.02212	-1.01734	0.30899	NA	NA
106648	8.68159	1.23559	2.20215	0.561084	0.57474	NA	NA
106672	9.46082	0.457605	1.43615	0.318634	0.750004	NA	NA
106707	11.897	0.21345	1.41581	0.150762	0.880163	NA	NA
106722	1.04715	1.44813	6.92657	0.209068	0.834395	NA	NA
106757	7.86943	-1.04441	1.66466	-0.627398	0.530399	NA	NA
106759	2.26652	-1.36682	3.17586	-0.430378	0.666921	NA	NA
106763	111.982	0.142171	0.726129	0.195793	0.844772	0.934224	-0.164653
106766	4.78697	-0.280971	2.5718	-0.109251	0.913004	NA	NA
106794	410.667	0.498252	0.336149	1.48224	0.138277	0.389818	NA
106795	11.7068	0.456684	1.30231	0.350673	0.725834	NA	NA
106821	142.503	-0.377512	0.578184	-0.652927	0.513803	0.77054	NA
106840	70.1646	-1.30826	0.66561	-1.9655	0.049356	0.21351	NA
106861	16.3491	1.19857	1.17086	1.02367	0.305993	NA	NA
106869	101.376	0.711156	0.724201	0.981987	0.326106	0.617698	NA
106877	22.0896	0.482458	1.21921	0.395715	0.692315	NA	NA
106878	26.2908	1.37001	1.20829	1.13385	0.256858	NA	NA
106894	267.574	0.0489978	0.423577	0.115676	0.907909	0.961481	NA
106931	169.246	-0.124673	0.729363	-0.170935	0.864275	0.94212	NA
106947	31.6871	2.4671	1.30521	1.89019	0.0587328	NA	NA
106952	14.6572	-1.11826	2.21677	-0.504453	0.613943	NA	NA
106957	191.417	1.82129	0.59239	3.07448	0.00210869	0.0275033	NA
107022	41.3355	-0.422499	0.794348	-0.531881	0.594808	NA	-1.13707
107029	183.12	-2.09736	0.517513	-4.05276	5.06e-05	0.0018066	NA
107035	596.381	-0.804414	0.385448	-2.08696	0.0368921	0.179854	-0.765825
107045	1141.89	-1.61524	0.351599	-4.59399	4.35e-06	0.000268719	NA
107047	80.5332	0.0611082	0.601561	0.101583	0.919088	0.965956	-1.04574
107065	36.6938	9.05965	2.74635	3.29879	0.00097101	NA	NA
107071	95.4393	-0.48938	0.624783	-0.78328	0.433463	0.714115	NA
107094	144.784	-1.30396	0.613334	-2.12602	0.033502	0.168794	NA
107141	0	NA	NA	NA	NA	NA	NA
107146	0.12711	-1.02825	7.04039	-0.14605	0.883882	NA	NA
107173	18.5045	-0.981833	1.58357	-0.620014	0.535248	NA	NA
107182	738.905	-0.663055	0.302814	-2.18965	0.0285498	0.153899	0.358049
107197	22.0813	0.0481659	2.22359	0.0216613	0.982718	NA	NA
107221	0.893028	-0.469703	6.94158	-0.067665	0.946052	NA	NA
107227	31.2624	0.924766	1.05706	0.874846	0.381658	NA	NA
107239	1.87721	-2.32305	3.6824	-0.630853	0.528137	NA	NA
107242	20.2637	2.36176	1.64543	1.43534	0.151189	NA	NA
107250	3.01947	2.01554	3.07305	0.655875	0.511904	NA	NA
107260	394.773	0.86142	0.362917	2.3736	0.0176156	0.113052	NA
107271	535.669	-0.331875	0.49339	-0.672642	0.501175	0.764003	NA
107272	783.926	-0.678249	0.54868	-1.23615	0.216405	0.496746	NA
107305	56.2521	-0.423265	0.728574	-0.58095	0.561274	0.799947	-0.497058
107321	4.35057	0.606003	2.57475	0.235364	0.813926	NA	NA
107328	9.19562	1.06626	1.69077	0.630638	0.528277	NA	NA
107338	391.476	0.138995	0.375299	0.370358	0.711116	0.879446	NA
107351	126.346	-0.0254742	0.619396	-0.0411276	0.967194	0.98568	0.273111
107358	822.736	0.430352	0.335296	1.2835	0.199318	0.477616	NA
107368	506.859	0.487073	0.428312	1.13719	0.255458	0.5436	0.311775
107371	270.214	-0.533818	0.719112	-0.742329	0.457888	0.734165	-0.186867
107373	98.8591	-0.928335	0.86004	-1.07941	0.280406	0.572746	NA
107375	0.942729	-3.8398	6.78918	-0.565577	0.571682	NA	NA
107392	39.3902	-1.92599	0.855914	-2.25021	0.0244357	NA	NA
107435	1070.76	-0.473665	0.383558	-1.23492	0.21686	0.497423	NA
107448	35.1504	0.533515	1.18917	0.448645	0.653688	NA	NA
107449	70.3384	-0.306316	0.741455	-0.413128	0.679513	0.862891	NA
107476	644.912	-0.635599	0.446091	-1.42482	0.15421	0.415549	NA
107477	0.355529	1.54459	7.04999	0.219091	0.826579	NA	NA
107503	12.0159	-1.20379	1.81702	-0.662505	0.507648	NA	NA
107508	2758.8	-1.06248	0.355417	-2.98939	0.00279539	0.032925	NA
107513	424.635	0.75625	0.43182	1.75131	0.079893	0.285625	NA
107515	785.02	0.2298	0.413234	0.556101	0.578142	0.810737	0.484164
107522	104.095	-0.665498	0.559247	-1.18999	0.234051	0.518104	NA
107526	0.146705	2.13404	7.02407	0.303818	0.761266	NA	NA
107527	4.54182	4.73631	3.09609	1.52977	0.126073	NA	NA
107528	174.454	6.09157	5.66309	1.07566	0.282079	0.575191	NA
107566	97.7702	-0.331804	0.616443	-0.538256	0.5904	0.816576	NA
107568	565.265	0.0433099	0.351604	0.123178	0.901966	0.959112	NA
107569	192.763	0.693161	0.43564	1.59113	0.11158	0.344637	0.822891
107581	18.4664	-0.493738	1.51137	-0.326682	0.743908	NA	NA
107585	5.49735	4.29631	3.71504	1.15646	0.247492	NA	NA
107586	9.33628	0.220876	2.50616	0.0881333	0.929771	NA	NA
107587	1.73248	2.22855	4.1958	0.531139	0.595322	NA	NA
107589	19.4482	3.12052	1.40182	2.22605	0.0260109	NA	NA
107605	0.555164	3.50767	6.90337	0.50811	0.611376	NA	NA
107607	10.9301	-0.733656	1.41849	-0.51721	0.60501	NA	NA
107650	155.614	0.104459	0.456348	0.228901	0.818946	0.924571	NA
107652	198.161	-0.173974	0.523347	-0.332426	0.739567	0.890094	NA
107656	0	NA	NA	NA	NA	NA	NA
107684	57.8523	-0.32036	0.669274	-0.478668	0.632175	0.840086	NA
107686	42.1472	0.124143	1.04614	0.118668	0.905538	NA	NA
107701	125.757	1.10344	0.79669	1.38503	0.166043	0.433142	NA
107702	107.415	-1.18249	0.51336	-2.30344	0.0212542	0.127757	NA
107723	288.859	0.599479	0.451866	1.32667	0.184617	0.458671	NA
107732	86.6842	-0.356655	0.638688	-0.558418	0.576559	0.809247	NA
107733	29.3917	-0.744104	1.89543	-0.392578	0.694632	NA	NA
107734	117.681	0.178133	0.739328	0.240939	0.809602	0.920905	NA
107746	356.264	-0.208772	0.389528	-0.535962	0.591985	0.817374	NA
107747	72.9727	1.66276	0.666164	2.49602	0.0125595	0.0909986	NA
107751	16.3643	-1.83971	2.45171	-0.750379	0.453027	NA	NA
107753	0.12711	-1.02825	7.04039	-0.14605	0.883882	NA	NA
107765	6.08046	-2.01125	3.80956	-0.527949	0.597535	NA	NA
107766	1.31256	0.279784	6.02076	0.0464699	0.962936	NA	NA
107767	346.719	1.26418	0.546519	2.31315	0.0207145	0.125487	NA
107769	24.7952	0.0928168	0.942854	0.0984424	0.921581	NA	NA
107770	5.0962	0.537465	2.48084	0.216647	0.828484	NA	NA
107771	6.72841	2.03771	3.34209	0.609712	0.542053	NA	NA
107815	42.75	0.330767	0.722244	0.457971	0.646973	NA	NA
107817	115.695	0.0521246	0.60266	0.0864909	0.931076	0.970276	0.715649
107823	722.038	0.487293	0.315635	1.54385	0.122626	0.364169	NA
107829	212.756	-1.10715	0.494171	-2.24043	0.0250632	0.14234	NA
107831	196.57	1.5377	0.640331	2.40141	0.0163321	0.107852	NA
107849	0	NA	NA	NA	NA	NA	NA
107868	3.83663	-1.61482	2.37979	-0.678554	0.49742	NA	NA
107869	161.729	-0.964451	0.700021	-1.37774	0.168282	0.436785	NA
107885	13.5259	-0.710907	1.8516	-0.383943	0.701021	NA	NA
107889	0	NA	NA	NA	NA	NA	NA
107895	472.602	1.39676	0.514107	2.71686	0.00659038	0.0589596	0.958027
107932	2695.04	-1.64051	0.61509	-2.6671	0.00765091	0.0661637	NA
107934	113.247	-0.507562	0.877973	-0.578106	0.563192	0.800846	NA
107939	50.0291	0.165848	0.930205	0.178292	0.858494	0.939961	NA
107951	58.4494	0.407353	0.740924	0.54979	0.582463	0.812492	-0.242111
107970	7.29943	-5.82176	4.29942	-1.35408	0.17571	NA	NA
107971	30.2222	-0.241074	1.22222	-0.197242	0.843638	NA	NA
107975	195.955	0.520479	0.491504	1.05895	0.289622	0.583433	NA
107976	1273.61	-0.181201	0.734433	-0.246722	0.805123	0.919004	NA
107986	43.1873	-1.06761	0.7996	-1.33518	0.181817	NA	NA
107993	1.78997	2.56254	4.13861	0.619178	0.535799	NA	NA
107995	136.933	-2.12731	0.7365	-2.8884	0.00387209	0.0411041	NA
107999	47.5123	0.647326	0.834664	0.775553	0.438013	0.71779	NA
108000	1622.25	-0.49588	0.563597	-0.879849	0.378941	0.666308	-0.713769
108011	180.609	-0.740092	0.423562	-1.7473	0.0805848	0.287438	NA
108012	156.671	0.912779	0.444212	2.05483	0.0398954	0.188679	NA
108013	997.314	-1.17392	0.671392	-1.74849	0.0803798	0.287035	NA
108014	216.654	-2.47457	0.506217	-4.88836	1.02e-06	8.55e-05	NA
108015	1.58853	-2.05812	4.36883	-0.471092	0.637575	NA	NA
108017	0.355529	1.54459	7.04999	0.219091	0.826579	NA	NA
108030	231.423	5.33609	1.60749	3.31951	0.000901744	0.0150792	NA
108037	101.656	-1.20408	0.706139	-1.70516	0.0881651	0.301234	NA
108043	0	NA	NA	NA	NA	NA	NA
108052	1.06439	1.40443	6.23491	0.225253	0.821782	NA	NA
108058	865.49	0.646798	0.381529	1.69528	0.0900228	0.304829	NA
108062	342.696	-0.0205037	0.433377	-0.0473114	0.962265	0.983234	NA
108067	230.075	-0.877005	0.602166	-1.45642	0.145278	0.402276	NA
108068	1.53068	3.47632	3.6347	0.956427	0.338857	NA	NA
108069	442.522	2.85472	1.62744	1.75412	0.0794093	0.284745	NA
108071	858.808	4.86893	1.59931	3.04439	0.00233155	0.029124	NA
108072	0.483444	1.12694	6.98381	0.161364	0.871806	NA	NA
108073	2123.53	0.734619	1.46901	0.500077	0.617021	0.832091	-0.436914
108075	34.0652	0.886119	1.06587	0.831355	0.405773	NA	NA
108077	75.5963	0.29011	0.936762	0.309694	0.756793	0.898585	NA
108078	0.526708	2.91917	6.92637	0.421457	0.673422	NA	NA
108079	202.915	-0.501579	0.509793	-0.983888	0.32517	0.616953	NA
108083	264.858	0.55644	0.561846	0.990377	0.32199	0.614696	NA
108086	314.361	0.20437	0.460939	0.443377	0.657493	0.852528	-0.182764
108089	173.781	0.147658	0.532578	0.277251	0.781587	0.910031	NA
108096	1.79158	-0.36756	5.31921	-0.0691005	0.94491	NA	NA
108097	59.134	1.12619	0.673365	1.67248	0.0944299	0.313852	-0.382237
108098	73.0072	0.691491	0.644978	1.07212	0.283668	0.577423	NA
108099	159.236	0.298453	0.516067	0.578322	0.563047	0.800761	NA
108100	108.736	1.12803	0.742532	1.51916	0.128722	0.373968	NA
108101	8.96881	1.44217	1.636	0.881523	0.378035	NA	NA
108105	215.453	0.609351	0.486106	1.25354	0.210011	0.489536	NA
108112	6.98874	-1.75515	1.72301	-1.01865	0.308367	NA	NA
108114	4.41718	-2.28375	2.97322	-0.768107	0.442423	NA	NA
108115	10.7698	-1.71596	1.50777	-1.13808	0.255087	NA	NA
108116	321.735	-0.24571	0.772443	-0.318095	0.750413	0.895598	-0.497055
108121	218.711	-0.786667	0.585804	-1.34288	0.179309	0.452053	NA
108123	264.376	0.273237	0.372199	0.734116	0.462878	0.73826	NA
108124	173.54	1.30934	0.450238	2.90811	0.0036362	0.0392702	NA
108138	350.127	1.15642	0.47065	2.45708	0.0140073	0.0979775	0.456447
108143	153.903	0.536873	0.518586	1.03526	0.300546	0.594369	NA
108147	360.212	-1.42549	0.425799	-3.34779	0.000814601	0.0141738	NA
108148	392.732	0.742485	0.694179	1.06959	0.284805	0.578101	NA
108150	222.313	-1.45424	0.481116	-3.02263	0.00250585	0.0307474	NA
108151	25.1649	0.852668	1.01974	0.836166	0.403062	NA	NA
108153	29.4366	-0.000128812	1.06531	-0.000120915	0.999904	NA	NA
108154	140.946	1.19195	0.529025	2.2531	0.0242527	0.139779	NA
108155	1066.12	-0.304359	0.28526	-1.06696	0.285992	0.579624	NA
108156	551.616	-1.29662	0.435166	-2.97959	0.00288637	0.0334589	NA
108159	40.9798	1.25488	0.792067	1.58431	0.113123	NA	NA
108160	40.5307	-2.18248	1.06279	-2.05354	0.0400207	NA	NA
108161	1.59481	3.55997	5.52467	0.644377	0.519331	NA	NA
108645	159.339	-0.467229	0.59173	-0.789599	0.429762	0.711769	0.665466
108652	67.1811	0.620587	0.652074	0.951712	0.341243	0.631053	NA
108653	473.113	0.931772	0.577902	1.61234	0.106889	0.336045	NA
108654	145.476	-0.455541	0.493943	-0.922253	0.356397	0.646095	-0.190818
108655	588.487	-1.2731	0.609625	-2.08833	0.0367682	0.179344	NA
108657	31.9916	-0.571779	1.02958	-0.555352	0.578654	NA	NA
108660	529.878	0.500034	0.491659	1.01703	0.309138	0.601645	NA
108664	769.28	0.792079	0.537818	1.47276	0.140814	0.394458	-0.415209
108670	4.75757	1.45342	4.14882	0.350322	0.726097	NA	NA
108671	256.374	0.188184	0.457395	0.411425	0.680761	0.863001	NA
108672	94.3509	0.3533	0.546735	0.6462	0.51815	0.774568	NA
108673	28.2915	-0.448847	0.8792	-0.510517	0.609689	NA	NA
108679	159.718	0.584927	0.48758	1.19965	0.230274	0.513908	NA
108682	250.842	-0.21391	0.427265	-0.500649	0.616618	0.832056	NA
108686	1644.43	0.255948	0.30297	0.844796	0.398225	0.683812	1.01053
108687	93.0875	-0.471594	0.632737	-0.745323	0.456076	0.732974	NA
108689	98.1415	0.506591	0.652785	0.776046	0.437722	0.717566	-1.0674
108699	396.844	0.880966	0.55303	1.59298	0.111165	0.343925	NA
108705	112.048	-0.382524	0.487085	-0.785334	0.432258	0.713497	NA
108707	69.3685	-0.0757401	0.841043	-0.090055	0.928244	0.969932	-0.649303
108723	1.37482	-0.980721	5.87636	-0.166892	0.867455	NA	NA
108735	108.412	0.232128	0.692691	0.33511	0.737542	0.889903	NA
108737	691.208	-0.380961	0.297146	-1.28207	0.199819	0.478435	NA
108755	33.4235	-2.012	1.87119	-1.07525	0.282262	NA	NA
108760	75.8971	2.58385	1.05251	2.45495	0.0140906	0.098339	NA
108767	92.5012	0.655529	0.75179	0.871957	0.383232	0.670781	NA
108797	62.8742	-1.53436	1.72788	-0.888002	0.37454	0.662527	NA
108800	164.589	-0.64269	0.542231	-1.18527	0.235911	0.520399	-0.464355
108802	3.36616	-0.485135	2.25624	-0.215019	0.829752	NA	NA
108803	0	NA	NA	NA	NA	NA	NA
108811	31.9045	0.223627	0.854236	0.261786	0.793486	NA	0.126267
108812	0.592361	-1.58689	6.94158	-0.228607	0.819175	NA	NA
108829	1611.79	-0.51015	0.304165	-1.67721	0.0935008	0.31226	1.00191
108832	11.4067	-2.12869	2.15812	-0.986365	0.323954	NA	NA
108837	367.333	-1.39263	0.518724	-2.68472	0.00725904	0.0638245	-0.970127
108841	154.851	0.0818311	0.629828	0.129926	0.896625	0.955942	0.318656
108853	84.9029	0.693001	0.63112	1.09805	0.272182	0.56426	0.614819
108857	1105.62	-0.025063	0.418629	-0.0598691	0.95226	0.978353	-0.771487
108888	272.974	-0.569278	0.413333	-1.37728	0.168424	0.436917	-0.733291
108897	46.259	-0.421393	0.92411	-0.455999	0.648391	NA	NA
108899	62.0538	2.25815	0.772868	2.92179	0.00348031	0.0380267	NA
108900	24.8385	0.202659	1.19772	0.169205	0.865636	NA	NA
108902	74.8854	1.16667	1.42546	0.818452	0.413099	0.69704	NA
108903	467.885	-0.454196	0.459231	-0.989037	0.322645	0.615085	NA
108907	254.432	-0.426278	0.456364	-0.934074	0.350266	0.640513	NA
108909	100.567	0.321293	0.545011	0.589517	0.555514	0.79636	NA
108911	569.246	-1.0611	0.476679	-2.22602	0.0260129	0.145587	NA
108912	277.189	-0.522562	0.505917	-1.0329	0.301651	0.595494	NA
108927	263.204	0.803775	0.817492	0.98322	0.325499	0.616996	NA
108934	86.5802	2.58985	0.697613	3.71245	0.000205262	0.00532028	NA
108937	514.227	0.830954	0.628688	1.32173	0.186259	0.461002	NA
108943	118.125	-0.0422546	0.643019	-0.0657127	0.947607	0.976814	0.342121
108946	634.566	0.199226	0.424597	0.469213	0.638917	0.843322	NA
108954	306.791	-0.312311	0.624308	-0.500252	0.616898	0.832091	NA
108956	0	NA	NA	NA	NA	NA	NA
108958	123.19	0.465773	0.678893	0.686077	0.492665	0.75809	NA
108960	16.975	-0.918211	1.1736	-0.782392	0.433984	NA	NA
108961	65.3986	-0.210359	0.952765	-0.220788	0.825258	0.927619	-0.890522
108978	0.0733525	1.55333	7.05129	0.22029	0.825645	NA	NA
108989	2673.59	-0.382557	0.361559	-1.05808	0.290021	0.583984	NA
108995	3.73308	0.703394	2.36721	0.297141	0.766359	NA	NA
109006	169.785	0.214121	0.458063	0.467448	0.640179	0.843425	NA
109019	213.235	-0.666179	0.494916	-1.34605	0.178288	0.450353	NA
109032	0	NA	NA	NA	NA	NA	NA
109042	1.18229	0.880402	3.95531	0.222587	0.823857	NA	NA
109050	37.0992	1.46914	0.908689	1.61677	0.105928	NA	NA
109052	0.0733525	1.55333	7.05129	0.22029	0.825645	NA	NA
109054	160.267	-0.39172	0.44945	-0.871553	0.383452	0.671041	NA
109065	38.638	0.711941	1.02213	0.696529	0.486098	NA	NA
109075	56.3872	-0.118721	0.927678	-0.127977	0.898167	0.95704	NA
109077	32.6295	-0.470762	0.89291	-0.527222	0.598039	NA	NA
109079	240.165	0.189912	0.405378	0.468482	0.63944	0.843322	NA
109082	61.9423	-0.855794	0.865499	-0.988787	0.322767	0.615085	-0.13477
109093	295.887	-0.951573	0.413818	-2.29949	0.0214769	0.128462	NA
109095	198.295	0.396039	5.72935	0.0691247	0.94489	0.97563	NA
109108	762.904	1.12461	0.312709	3.59634	0.000322722	0.00730922	NA
109113	621.118	-0.148043	0.307879	-0.480848	0.630625	0.840086	-0.290082
109115	402.097	0.317105	0.407704	0.777783	0.436697	0.717398	NA
109129	242.481	-1.05902	0.49125	-2.15576	0.0311023	0.161141	-0.654055
109135	678.693	-0.853144	0.362251	-2.35512	0.0185166	0.116821	0.185356
109136	95.638	0.323803	0.577475	0.560722	0.574987	0.80777	0.446958
109145	179.061	-1.19822	0.524131	-2.28611	0.0222476	0.131638	NA
109151	1096.11	-0.21358	0.318429	-0.670732	0.502391	0.764649	0.647425
109154	446.053	0.837546	0.466758	1.79439	0.072751	0.269274	NA
109161	330.893	0.434202	0.376917	1.15198	0.249328	0.537434	NA
109168	196.979	-0.713758	0.567368	-1.25802	0.208386	0.487086	NA
109169	5.84099	2.88887	3.72913	0.774675	0.438531	NA	NA
109181	516.647	-0.272296	0.427405	-0.637091	0.524065	0.777666	0.341767
109205	218.261	1.45603	0.748951	1.94409	0.0518841	0.220081	0.421738
109212	57.0912	0.130387	0.762654	0.170964	0.864252	0.94212	NA
109218	2.08392	-1.64758	5.07303	-0.324771	0.745354	NA	NA
109222	2.2048	0.703685	3.17291	0.221779	0.824486	NA	NA
109225	0.502524	0.730797	7.00327	0.104351	0.916891	NA	NA
109229	181.579	-1.0096	0.492648	-2.04933	0.0404298	0.190435	NA
109232	191.758	0.286931	0.522328	0.549331	0.582779	0.812598	0.252327
109241	942.293	0.930311	0.341728	2.72238	0.00648145	0.0584216	-0.199898
109242	132.852	0.0579699	0.570085	0.101686	0.919006	0.965956	0.155888
109245	0.547659	4.00156	6.97718	0.573522	0.566292	NA	NA
109246	255.557	1.11853	0.857371	1.3046	0.192029	0.469186	NA
109254	1.24879	0.0511221	5.9983	0.00852276	0.9932	NA	NA
109263	539.492	-0.230421	0.530452	-0.434387	0.664008	0.855781	1.4161
109264	13.5711	3.81948	2.15946	1.76872	0.0769408	NA	NA
109267	8.77224	-2.06924	1.72837	-1.19722	0.231222	NA	NA
109270	36.244	-0.279597	0.823327	-0.339594	0.734162	NA	-1.31837
109272	6.16017	0.434923	1.95316	0.222676	0.823787	NA	NA
109275	88.6451	-0.377591	0.622942	-0.606141	0.544421	0.790168	-0.133222
109284	31.9118	-0.715	1.06997	-0.668246	0.503977	NA	NA
109294	225.875	0.00280322	0.457283	0.00613016	0.995109	0.997675	NA
109299	32.3676	0.461194	1.5236	0.3027	0.762119	NA	NA
109305	21.9189	1.47397	1.17973	1.24942	0.211513	NA	NA
109314	0	NA	NA	NA	NA	NA	NA
109323	5.30653	1.78343	2.67556	0.666563	0.505051	NA	NA
109331	561.426	0.127666	0.294226	0.433904	0.664358	0.855901	-0.0123401
109332	39.4187	0.391367	1.26845	0.308539	0.757672	NA	NA
109333	1056.91	-1.24942	0.383637	-3.25677	0.00112687	0.0177795	-0.902027
109342	3.46742	-0.26415	4.34315	-0.06082	0.951503	NA	NA
109346	15.0351	-0.660385	1.28808	-0.51269	0.608168	NA	NA
109349	8.60929	3.43838	2.14769	1.60097	0.109385	NA	NA
109359	155.181	-0.0804811	0.432312	-0.186165	0.852316	0.937517	0.420961
109552	92.1743	-1.17138	0.653827	-1.79158	0.0732007	0.270616	NA
109575	0.12711	-1.02825	7.04039	-0.14605	0.883882	NA	NA
109593	64.2564	2.47243	1.89061	1.30774	0.19096	0.467736	NA
109594	29.4358	2.57767	1.49534	1.7238	0.0847441	NA	NA
109620	388.742	-0.220046	0.869682	-0.253019	0.800254	0.917425	NA
109624	384.826	-0.479756	0.49515	-0.968911	0.332589	0.62474	NA
109637	2.41434	-0.769648	3.28256	-0.234466	0.814623	NA	NA
109648	3.99272	2.19922	3.24146	0.678464	0.497477	NA	NA
109652	38.941	-1.9956	0.852725	-2.34026	0.0192703	NA	NA
109658	248.637	-0.886783	0.488193	-1.81646	0.0692999	0.261797	-0.0187732
109660	4.44301	-1.0461	2.78847	-0.375151	0.707548	NA	NA
109663	0	NA	NA	NA	NA	NA	NA
109672	278.133	-0.717355	0.379286	-1.89133	0.0585806	0.23663	NA
109674	54.8734	0.607787	0.706424	0.860372	0.389584	0.675815	NA
109676	1652.24	-0.647973	0.394867	-1.64099	0.1008	0.324668	NA
109685	17.4574	4.37378	2.02534	2.15953	0.0308091	NA	NA
109689	247.257	-0.339746	0.552692	-0.614711	0.538746	0.786738	NA
109697	0	NA	NA	NA	NA	NA	NA
109700	98.5698	1.61394	0.81492	1.98049	0.0476487	0.209645	NA
109711	445.952	-1.12513	0.365471	-3.07858	0.00207987	0.0272957	NA
109731	5.08659	-0.0460756	3.01867	-0.0152636	0.987822	NA	NA
109754	104.969	-0.0807143	0.611649	-0.131962	0.895014	0.955098	NA
109778	37.6247	0.31493	0.893204	0.352585	0.724399	NA	NA
109785	128.572	-1.02324	0.508422	-2.01258	0.0441592	0.201196	NA
109791	0.192131	2.81822	7.02566	0.401133	0.688322	NA	NA
109801	370.75	0.445835	0.368281	1.21058	0.226056	0.507172	NA
109815	81.6161	0.235241	0.770328	0.305377	0.760079	0.899467	NA
109820	1.55452	-2.54212	4.34117	-0.585583	0.558156	NA	NA
109821	0.454869	0.222386	6.93396	0.032072	0.974415	NA	NA
109828	4.56286	-2.08527	2.09177	-0.996891	0.318817	NA	NA
109857	28.6854	0.459097	1.3911	0.330026	0.741381	NA	NA
109880	684.787	0.506186	0.296759	1.70571	0.0880619	0.301101	0.408059
109889	15.8269	1.47484	1.31938	1.11783	0.263641	NA	NA
109900	67.0352	-1.2697	0.667089	-1.90334	0.0569962	0.233279	NA
109901	3.01241	1.46578	3.03323	0.483241	0.628924	NA	NA
109904	114.697	-0.703057	0.604588	-1.16287	0.244882	0.532136	NA
109905	245.755	-0.553517	0.541673	-1.02187	0.306845	0.60114	NA
109910	450.476	1.54458	0.377261	4.09418	4.24e-05	0.00157497	NA
109929	68.0037	0.160522	0.672655	0.238639	0.811385	0.921086	NA
109934	466.59	0.649428	0.463052	1.4025	0.160767	0.424874	NA
109978	0.0733525	1.55333	7.05129	0.22029	0.825645	NA	NA
109979	1.27699	3.39254	5.9547	0.569724	0.568865	NA	NA
110006	33.4659	-0.226304	1.20604	-0.187642	0.851157	NA	NA
110012	44.2498	1.27489	0.800022	1.59356	0.111034	NA	-1.19415
110033	148.265	-0.937261	0.592896	-1.58082	0.11392	0.349321	-1.33506
110052	661.961	-0.479039	0.369925	-1.29496	0.195333	0.473048	NA
110058	26.7672	1.88213	1.07741	1.7469	0.0806541	NA	NA
110074	305.437	-0.304527	0.506973	-0.600677	0.548055	0.791942	NA
110075	5.32789	3.27918	3.04332	1.0775	0.281256	NA	NA
110078	439.67	0.941401	0.484198	1.94425	0.0518656	0.220081	NA
110082	8.68185	0.385667	1.44608	0.266699	0.789701	NA	NA
110084	5.837	-1.11783	1.90147	-0.587877	0.556615	NA	NA
110094	116.758	-0.0362546	0.516326	-0.0702165	0.944021	0.975595	NA
110095	12.8788	-3.46515	1.60567	-2.15807	0.0309222	NA	NA
110109	371.814	-0.269029	0.402392	-0.668574	0.503767	0.765454	-0.408568
110115	0.12711	-1.02825	7.04039	-0.14605	0.883882	NA	NA
110119	64.1352	-1.40673	0.693538	-2.02835	0.0425249	0.196144	NA
110135	0.273815	0.769308	6.96344	0.110478	0.91203	NA	NA
110147	351.523	-1.0305	0.448393	-2.29821	0.0215496	0.128732	NA
110157	647.902	-0.181632	0.301398	-0.602633	0.546753	0.791573	NA
110168	0	NA	NA	NA	NA	NA	NA
110172	70.1807	-0.0830409	0.726348	-0.114327	0.908979	0.962078	NA
110173	206.851	-0.430737	0.436119	-0.987659	0.32332	0.615693	NA
110175	45.4772	0.176387	0.726485	0.242795	0.808164	NA	0.0416119
110187	0	NA	NA	NA	NA	NA	NA
110196	226.287	0.29828	0.420701	0.709006	0.478321	0.747856	NA
110197	32.4887	2.83344	1.55417	1.82312	0.0682855	NA	NA
110198	52.1292	-1.16701	0.728205	-1.60258	0.109027	0.339553	NA
110208	110.021	0.104593	0.584284	0.179011	0.857929	0.939704	NA
110213	292.551	0.564357	0.406032	1.38993	0.164549	0.431052	NA
110253	107.793	-1.27539	0.509478	-2.50332	0.0123034	0.0898568	NA
110265	108.332	0.342803	0.944603	0.362907	0.716674	0.881298	NA
110279	269.213	0.166015	0.490733	0.338301	0.735137	0.889384	NA
110304	71.523	2.65172	1.73793	1.5258	0.127061	0.371114	NA
110308	1.00806	1.60026	6.42931	0.248901	0.803438	NA	NA
110310	20.0872	-1.30489	1.27729	-1.02161	0.306965	NA	NA
110312	0	NA	NA	NA	NA	NA	NA
110323	166.179	0.381401	0.551814	0.691176	0.489455	0.756895	NA
110326	6.96233	-0.431684	1.9213	-0.224684	0.822225	NA	NA
110332	0	NA	NA	NA	NA	NA	NA
110350	512.546	-0.281558	0.395888	-0.711205	0.476957	0.747227	0.408572
110351	103.497	0.573346	0.689749	0.831239	0.405839	0.689904	NA
110355	203.969	-0.613219	0.547357	-1.12033	0.262575	0.55191	NA
110379	186.494	-1.15417	0.424118	-2.72134	0.00650171	0.058479	NA
110380	444.897	2.29122	0.437753	5.23405	1.66e-07	1.8e-05	1.41154
110382	2.02195	1.29028	3.54513	0.363959	0.715889	NA	NA
110385	15.9489	-1.44006	2.2996	-0.626222	0.531169	NA	NA
110391	77.8051	-0.677588	0.592717	-1.14319	0.25296	0.541685	NA
110417	43.8726	-0.425286	0.892294	-0.476621	0.633632	NA	NA
110446	442.41	-0.703002	0.67762	-1.03746	0.299522	0.593385	NA
110454	0.183075	-0.338664	7.00742	-0.0483294	0.961454	NA	NA
110460	331.405	0.150733	0.387426	0.389063	0.69723	0.872524	NA
110511	0	NA	NA	NA	NA	NA	NA
110521	230.214	0.616485	0.408649	1.50859	0.131403	0.37855	1.09557
110524	129.997	0.0627552	0.579343	0.108321	0.913741	0.964275	NA
110532	227.239	1.10424	0.396441	2.78539	0.00534637	0.0511662	NA
110542	6.31502	-2.81821	2.05838	-1.36914	0.170956	NA	NA
110557	0.999561	-5.93739	6.90469	-0.859907	0.38984	NA	NA
110558	1.27103	-1.53713	4.51948	-0.340111	0.733773	NA	NA
110593	356.386	-0.668666	0.381521	-1.75263	0.0796652	0.285248	0.70348
110595	9.21865	5.24504	4.74604	1.10514	0.269099	NA	NA
110596	237.006	0.0735268	0.442735	0.166074	0.868099	0.944244	-0.180024
110606	104.673	0.153607	0.668077	0.229924	0.818151	0.924457	NA
110611	1044.6	-0.684799	0.326295	-2.09871	0.0358425	0.175839	NA
110616	248.28	-0.281058	0.491726	-0.571575	0.56761	0.803825	NA
110637	309.687	4.25133	1.66366	2.5554	0.0106065	0.0816577	NA
110639	95.9151	-0.488039	0.567349	-0.860209	0.389674	0.675845	NA
110648	6.06189	-2.67394	2.1236	-1.25916	0.207974	NA	NA
110651	355.356	-1.00466	0.418567	-2.40022	0.016385	0.107972	NA
110695	151.663	-0.996527	0.427871	-2.32903	0.0198572	0.12162	NA
110696	0	NA	NA	NA	NA	NA	NA
110749	158.548	0.409544	0.657716	0.622676	0.533498	0.784156	-2.08123
110750	513.957	-0.680966	0.315018	-2.16167	0.0306435	0.15986	NA
110751	1.53927	-2.48108	4.56849	-0.543085	0.587071	NA	NA
110784	196.825	0.772221	0.6673	1.15723	0.247177	0.534758	NA
110789	386.411	0.1949	0.341447	0.570806	0.568131	0.803825	NA
110794	0.327036	-3.21805	6.95593	-0.462634	0.643627	NA	NA
110796	280.831	1.19252	0.933416	1.27759	0.201395	0.479633	0.136814
110805	0.162571	2.68287	6.99326	0.383636	0.701248	NA	NA
110809	1726.76	-0.313401	0.469895	-0.66696	0.504798	0.765851	NA
110816	170.306	-1.5169	0.592923	-2.55835	0.0105171	0.0813721	-0.567102
110821	351.648	-0.530246	0.456145	-1.16245	0.245053	0.532356	-1.05283
110826	129.855	-1.90417	0.51696	-3.6834	0.000230142	0.0057928	NA
110829	464.684	-0.91247	0.508723	-1.79365	0.0728696	0.269606	NA
110834	0.886808	0.738557	6.93732	0.106461	0.915216	NA	NA
110835	9.98659	2.43139	1.53563	1.58332	0.113349	NA	NA
110842	145.35	-0.704952	0.521938	-1.35064	0.17681	0.448751	NA
110854	223.859	0.216746	0.493139	0.439523	0.660283	0.854705	NA
110855	0	NA	NA	NA	NA	NA	NA
110862	1693.42	2.42455	0.435827	5.5631	2.65e-08	3.75e-06	NA
110876	650.929	0.930297	0.597328	1.55743	0.119368	0.359022	NA
110877	14.9399	-2.48269	1.82407	-1.36107	0.173491	NA	NA
110880	0.399403	-0.429521	6.92169	-0.0620543	0.95052	NA	NA
110886	139.335	2.67377	0.879781	3.03913	0.00237261	0.0295579	NA
110891	81.5968	2.26076	0.603006	3.74915	0.000177436	0.00483251	NA
110893	145.035	0.605232	0.938809	0.644681	0.519134	0.775107	-0.602049
110895	0.826076	0.703789	6.96194	0.101091	0.919478	NA	NA
110902	2.69828	6.19476	5.12176	1.2095	0.226471	NA	NA
110911	414.173	1.45454	0.4235	3.43458	0.000593475	0.0113945	NA
110920	221.505	0.951373	0.800677	1.18821	0.234751	0.519066	NA
110935	0.327572	-0.275567	6.96866	-0.0395438	0.968457	NA	NA
110948	84.6894	-1.18494	0.71356	-1.66061	0.0967927	0.318131	-0.318924
110954	360.998	-0.840579	0.62353	-1.3481	0.177627	0.449343	NA
110957	52.8439	-2.51972	5.76407	-0.437143	0.662007	0.854705	NA
110958	14.3285	-3.33716	1.99476	-1.67296	0.0943354	NA	NA
110959	125.949	-0.712816	0.734391	-0.970622	0.331736	0.624079	NA
110960	681.647	-1.38602	0.382101	-3.62737	0.000286321	0.0067637	NA
110962	6.94287	0.223077	1.73764	0.128379	0.897849	NA	NA
111173	945.484	0.754951	0.466014	1.62002	0.105228	0.333314	0.191027
111174	0	NA	NA	NA	NA	NA	NA
111175	50.7214	-1.60455	0.83246	-1.92748	0.05392	0.224643	NA
111241	35.7595	-0.264026	1.41104	-0.187115	0.85157	NA	NA
111368	280.046	0.0897407	0.567811	0.158047	0.87442	0.946654	NA
112403	9.30283	-1.74639	2.82302	-0.618624	0.536164	NA	NA
112405	101.912	-0.843936	0.754398	-1.11869	0.263273	0.552915	-0.106896
112406	116.462	0.728189	0.504797	1.44254	0.149151	0.408011	-0.768223
112407	38.0424	-0.165151	1.02207	-0.161584	0.871633	NA	NA
112408	0	NA	NA	NA	NA	NA	NA
112415	57.0037	0.448602	0.731356	0.613384	0.539622	0.787239	NA
112417	0.355529	1.54459	7.04999	0.219091	0.826579	NA	NA
112418	7.89562	-0.981826	1.60183	-0.61294	0.539916	NA	NA
112419	0.785258	-3.05397	6.93553	-0.440337	0.659693	NA	NA
112422	90.7993	-0.0218429	1.12983	-0.0193329	0.984576	0.994272	NA
11287	2.82515	0.103675	4.54903	0.0227906	0.981817	NA	NA
11298	0.655144	-0.277521	6.93732	-0.0400041	0.96809	NA	NA
11302	71.065	0.274719	1.19459	0.229969	0.818116	0.924457	NA
11303	269.357	0.467503	0.472839	0.988715	0.322803	0.615085	0.39292
11304	5.70404	2.01844	1.8879	1.06914	0.285005	NA	NA
11305	90.4237	-0.193572	0.723066	-0.26771	0.788923	0.913143	NA
11306	768.685	-1.12148	0.35097	-3.19537	0.0013965	0.0205707	NA
11307	60.2745	-0.765612	0.706587	-1.08354	0.278571	0.571285	-0.291269
11308	520.676	0.115002	0.64573	0.178097	0.858647	0.939961	NA
11350	213.875	-0.280872	0.706798	-0.397387	0.691082	0.868132	NA
11352	393.141	-0.374847	0.513118	-0.730528	0.465068	0.738942	NA
11354	0	NA	NA	NA	NA	NA	NA
11363	62.323	0.116533	0.718529	0.162183	0.871161	0.945634	NA
11364	182.48	-1.0405	0.472658	-2.20138	0.027709	0.151555	NA
11370	63.2842	-1.8406	1.05754	-1.74045	0.0817796	0.289343	NA
113845	0	NA	NA	NA	NA	NA	NA
113846	0	NA	NA	NA	NA	NA	NA
113847	0	NA	NA	NA	NA	NA	NA
113848	0	NA	NA	NA	NA	NA	NA
113849	0	NA	NA	NA	NA	NA	NA
113850	0	NA	NA	NA	NA	NA	NA
113851	0	NA	NA	NA	NA	NA	NA
113852	0	NA	NA	NA	NA	NA	NA
113853	0.128214	0.239186	7.03403	0.0340041	0.972874	NA	NA
113854	0	NA	NA	NA	NA	NA	NA
113855	0	NA	NA	NA	NA	NA	NA
113856	0	NA	NA	NA	NA	NA	NA
113857	0	NA	NA	NA	NA	NA	NA
113858	0	NA	NA	NA	NA	NA	NA
113859	0	NA	NA	NA	NA	NA	NA
113860	0	NA	NA	NA	NA	NA	NA
113862	0	NA	NA	NA	NA	NA	NA
113863	0	NA	NA	NA	NA	NA	NA
113864	0	NA	NA	NA	NA	NA	NA
113865	0	NA	NA	NA	NA	NA	NA
113868	69.3545	-0.569323	0.665803	-0.855093	0.3925	0.678142	NA
11409	44.514	-1.87688	0.867295	-2.16406	0.0304598	NA	NA
114128	192.751	1.56521	0.517656	3.02365	0.00249742	0.0307433	NA
114141	0.245888	0.23664	7.01471	0.0337348	0.973089	NA	NA
114142	154.104	1.87547	0.676782	2.77116	0.00558573	0.0524878	NA
114143	78.2282	0.886068	0.626155	1.41509	0.157041	0.419751	NA
11416	117.506	0.654554	0.517752	1.26422	0.20615	0.483973	0.0640597
11418	1142.98	2.30833	1.93502	1.19292	0.232899	0.517178	NA
11419	114.917	0.698587	0.652697	1.07031	0.284481	0.577691	NA
11421	9.71969	3.22009	1.94449	1.65601	0.0977201	NA	NA
114228	0	NA	NA	NA	NA	NA	NA
114229	3.67191	1.06064	3.38496	0.313338	0.754024	NA	NA
11423	41.6675	3.6374	1.94791	1.86734	0.0618544	NA	NA
114230	0.927924	-1.92026	6.88413	-0.278941	0.78029	NA	NA
114249	31.9553	1.09601	0.909558	1.20499	0.228208	NA	NA
11425	0.482638	0.285874	7.0231	0.0407048	0.967531	NA	NA
114255	51.7793	1.29986	0.77544	1.67629	0.0936823	0.312755	NA
11426	5160.99	0.17123	0.344547	0.496972	0.619209	0.83378	NA
11428	322.206	-1.54071	0.519037	-2.9684	0.00299355	0.033899	NA
11429	977.656	0.097867	0.404563	0.241908	0.808851	0.920751	NA
11430	228.191	1.03625	0.50119	2.06759	0.0386788	0.184704	NA
114301	0.555164	3.50767	6.90337	0.50811	0.611376	NA	NA
114304	2.33483	-2.95688	3.24551	-0.911066	0.362261	NA	NA
11431	62.1305	-1.08551	0.833975	-1.30161	0.193049	0.470324	NA
11432	66.6409	-0.0840298	1.03433	-0.0812406	0.935251	0.97159	NA
11433	4.24623	-0.775617	2.59674	-0.298689	0.765177	NA	NA
114332	0.267655	2.37499	7.01042	0.33878	0.734776	NA	NA
11434	4.27036	-2.85765	3.40299	-0.839745	0.401051	NA	NA
11435	2.96463	-2.35317	4.58098	-0.513683	0.607473	NA	NA
11438	46.0175	1.52135	1.36766	1.11237	0.265978	NA	NA
11440	0.392077	-2.22187	6.99327	-0.317716	0.750701	NA	NA
11441	190.099	1.09495	0.530593	2.06363	0.0390529	0.186205	0.295923
11443	6.78159	0.0132741	1.7113	0.00775672	0.993811	NA	NA
11444	65.1222	2.84308	1.2156	2.33882	0.0193447	0.119822	NA
11447	0.638891	0.917894	6.93673	0.132324	0.894728	NA	NA
114479	6.18182	0.556795	2.0518	0.271369	0.786107	NA	NA
11448	0	NA	NA	NA	NA	NA	NA
11449	0	NA	NA	NA	NA	NA	NA
11450	0.0733525	1.55333	7.05129	0.22029	0.825645	NA	NA
11451	0.264967	-1.09236	7.05129	-0.154916	0.876887	NA	NA
114564	0	NA	NA	NA	NA	NA	NA
114565	160.158	0.350237	0.46229	0.757614	0.448682	0.726723	NA
114566	0	NA	NA	NA	NA	NA	NA
114570	2.53134	1.40905	3.84955	0.36603	0.714343	NA	NA
114584	112.275	-0.888745	0.795445	-1.11729	0.263869	0.553792	NA
114585	42.8473	-0.737921	1.08107	-0.682584	0.49487	NA	NA
11459	10.0383	-2.73799	2.97811	-0.919371	0.357902	NA	NA
114600	1.26679	-2.1906	6.93235	-0.315998	0.752004	NA	NA
114601	33.6897	-1.79378	0.894362	-2.00565	0.0448933	NA	NA
114602	2.00491	3.75803	3.38974	1.10865	0.267582	NA	NA
114604	158.555	0.0390757	0.468703	0.0833699	0.933557	0.971237	0.76918
114606	8.32487	2.32413	2.23377	1.04045	0.298131	NA	NA
11461	3881.65	-0.0995538	0.337949	-0.294582	0.768313	0.90434	NA
114615	39.237	-0.918128	1.03144	-0.890141	0.37339	NA	NA
11464	0.544468	-1.07838	6.87328	-0.156894	0.875328	NA	NA
114640	0	NA	NA	NA	NA	NA	NA
114641	147.433	0.674064	0.729674	0.923787	0.355597	0.644942	NA
114642	28.9523	-0.277339	1.22479	-0.226438	0.820861	NA	NA
114643	3.94256	3.73672	2.83373	1.31866	0.187284	NA	NA
114644	2.69761	1.4018	2.66462	0.526077	0.598835	NA	NA
11465	26.4309	0.0693835	1.03995	0.0667181	0.946806	NA	NA
114652	0.355529	1.54459	7.04999	0.219091	0.826579	NA	NA
114654	1.31613	-3.67341	6.91262	-0.531407	0.595137	NA	NA
114661	0	NA	NA	NA	NA	NA	NA
114662	0	NA	NA	NA	NA	NA	NA
114663	118.13	-0.404164	0.611647	-0.660779	0.508754	0.768277	NA
114664	46.7038	0.967538	0.901933	1.07274	0.283388	NA	NA
114666	0	NA	NA	NA	NA	NA	NA
114671	0	NA	NA	NA	NA	NA	NA
114674	246.071	1.96906	0.951781	2.06881	0.0385637	0.184437	-0.145133
114679	18.8001	1.62897	1.8392	0.885697	0.375781	NA	NA
11468	3.79109	4.45676	2.4909	1.78922	0.0735793	NA	NA
11470	0	NA	NA	NA	NA	NA	NA
11471	0.36615	-0.341529	6.96489	-0.0490358	0.960891	NA	NA
114712	0.341007	3.48239	6.96476	0.500002	0.617074	NA	NA
114713	330.434	0.345043	0.432022	0.79867	0.424482	0.707479	0.390329
114714	39.1965	-0.757703	0.948854	-0.798545	0.424554	NA	-0.378541
114715	646	-0.251273	0.463058	-0.542638	0.587379	0.814508	1.1284
114716	328.095	0.67705	0.732568	0.924213	0.355375	0.644942	0.481088
11472	53.6081	1.29196	0.831198	1.55434	0.120103	0.360117	NA
11474	58.8094	-0.882705	1.12031	-0.787911	0.430749	0.712645	NA
114741	2046.72	-1.50995	0.387037	-3.90131	9.57e-05	0.0029857	NA
11475	38.9404	-2.38837	1.27472	-1.87364	0.0609801	NA	NA
11477	166.752	0.590159	0.516793	1.14196	0.253469	0.541972	NA
114774	571.688	-1.47039	0.541607	-2.71486	0.0066303	0.0591679	-0.973708
11479	172.754	0.897637	0.450802	1.9912	0.0464586	0.206628	0.477847
11480	561.056	0.933423	0.427299	2.18447	0.0289276	0.155096	NA
11481	69.8819	0.196927	0.649044	0.303411	0.761577	0.900427	NA
11482	1.97125	0.672499	4.0177	0.167384	0.867068	NA	NA
11484	5.29997	0.0522146	1.8073	0.0288909	0.976952	NA	NA
11486	42.247	-1.43255	1.03508	-1.38399	0.166361	NA	NA
114863	189.297	-0.381476	0.48955	-0.779238	0.43584	0.716368	NA
114868	0	NA	NA	NA	NA	NA	NA
11487	282.355	0.0661956	0.568156	0.11651	0.907249	0.96101	NA
114871	0	NA	NA	NA	NA	NA	NA
114872	0.163518	-2.21781	6.99325	-0.317136	0.75114	NA	NA
114873	303.897	1.52851	0.59593	2.56492	0.0103199	0.0807166	0.298691
114874	430.966	0.801301	0.545873	1.46793	0.142125	0.396818	NA
114875	1.45542	2.83818	5.67917	0.499752	0.617249	NA	NA
11488	33.4129	0.800252	1.27733	0.626502	0.530986	NA	NA
114886	19.3714	3.25835	1.83552	1.77516	0.0758709	NA	NA
114889	0.553403	1.50178	6.96294	0.215682	0.829236	NA	NA
11489	59.8614	-1.02601	0.881299	-1.16421	0.24434	0.531702	NA
114893	147.706	0.540989	0.580568	0.931826	0.351427	0.641793	NA
114896	156.266	-0.885171	0.4518	-1.95921	0.0500881	0.215577	NA
11490	50.6935	1.65609	1.06112	1.5607	0.118594	0.357893	NA
11491	180.108	-0.228012	0.425692	-0.535627	0.592216	0.817451	NA
11492	228.253	0.179175	0.557984	0.321112	0.748126	0.894785	NA
11495	0.838249	-0.687927	6.88443	-0.099925	0.920404	NA	NA
11496	730.899	1.11039	0.438408	2.53279	0.0113158	0.0849461	0.369179
11497	0.747606	-0.907755	6.97587	-0.130128	0.896465	NA	NA
11498	3.78198	1.85862	4.18363	0.444259	0.656856	NA	NA
11499	2.03163	-1.97343	3.4972	-0.564289	0.572558	NA	NA
11500	0.33832	0.230448	7.03649	0.0327504	0.973874	NA	NA
11501	9.28745	-2.0389	1.78197	-1.14418	0.252548	NA	NA
11502	206.038	-0.562874	0.424702	-1.32534	0.18506	0.459131	NA
11504	49.4741	-0.129297	0.901265	-0.143462	0.885926	0.951791	NA
11512	58.4266	-0.164606	0.810212	-0.203164	0.839007	0.932142	NA
11513	19.7487	0.544263	1.13148	0.481019	0.630503	NA	NA
11514	402.292	0.201965	1.33614	0.151155	0.879853	0.948487	NA
11515	370.278	1.89635	0.585999	3.23609	0.00121179	0.0186712	-0.0161799
11516	0.326089	0.234588	6.91851	0.0339073	0.972951	NA	NA
11517	200.647	1.6331	0.621256	2.6287	0.00857111	0.0711539	NA
11518	512.947	0.192933	0.33345	0.578596	0.562862	0.800628	NA
11519	289.88	2.32023	0.943006	2.46047	0.0138757	0.0972756	NA
11520	43.9297	-0.865172	0.95685	-0.904187	0.365896	NA	NA
11522	0.503578	4.17445	6.94617	0.600972	0.547858	NA	NA
11529	0.109723	-1.66153	7.02343	-0.236569	0.812991	NA	NA
11532	575.873	-0.985176	0.382996	-2.57229	0.0101028	0.0795576	NA
11534	1022.81	-0.918144	0.550443	-1.66801	0.0953139	0.315493	NA
11535	1.52569	-1.74348	5.49835	-0.317091	0.751175	NA	NA
11536	0	NA	NA	NA	NA	NA	NA
11537	0	NA	NA	NA	NA	NA	NA
11538	438.563	0.457114	0.398722	1.14645	0.25161	0.539842	0.588544
11539	41.7587	1.44343	1.52742	0.945015	0.344651	NA	NA
11540	3.91448	-1.35495	2.07916	-0.651681	0.514607	NA	NA
11541	4.89848	0.995352	2.04689	0.486276	0.626771	NA	NA
11542	0.847304	1.36397	6.92397	0.196992	0.843834	NA	NA
11544	81.8762	-0.15174	0.720664	-0.210555	0.833234	0.930298	NA
11545	1608.36	-1.95804	0.287989	-6.79899	1.05e-11	6.55e-09	NA
11546	212.184	-0.733262	0.484642	-1.513	0.13028	0.376722	NA
11548	19.0246	3.2038	2.07382	1.54488	0.122375	NA	NA
11549	28.2388	3.50169	1.80188	1.94335	0.0519734	NA	NA
11550	2.01218	0.177426	3.34035	0.053116	0.957639	NA	NA
11551	6.22189	5.9165	4.58005	1.2918	0.196428	NA	NA
11552	0.729556	-3.02068	6.91994	-0.436519	0.66246	NA	NA
11553	5.59466	3.12266	3.56893	0.874955	0.381598	NA	NA
11554	5.11611	3.54144	3.70454	0.955971	0.339087	NA	NA
11555	2.89178	-3.93679	4.59351	-0.857031	0.391428	NA	NA
11556	6.91897	-2.49748	3.62723	-0.688536	0.491115	NA	NA
11564	430.963	-0.091468	0.351743	-0.260042	0.794832	0.914874	NA
11565	4.90831	-0.175105	1.98095	-0.0883945	0.929563	NA	NA
11566	917.644	-0.121277	0.33458	-0.362474	0.716998	0.881463	NA
11567	8.22408	-0.153979	2.6376	-0.0583782	0.953447	NA	NA
11568	8.19764	2.65594	2.20919	1.20222	0.229278	NA	NA
11569	374.536	-0.763276	0.363381	-2.10048	0.0356864	0.175258	NA
11571	3.26398	-0.740481	4.24269	-0.174531	0.861448	NA	NA
11572	0.0548614	-1.08368	7.04998	-0.153713	0.877836	NA	NA
11576	0.0733525	1.55333	7.05129	0.22029	0.825645	NA	NA
11593	43.5892	0.066769	0.765381	0.0872363	0.930484	NA	NA
11595	21.5039	0.187602	1.09151	0.171874	0.863537	NA	NA
11596	1.74376	1.28879	3.88093	0.332082	0.739827	NA	NA
11600	21.4787	1.00106	1.64877	0.607157	0.543747	NA	NA
11601	1.93438	2.38574	3.44094	0.693341	0.488096	NA	NA
11602	0.0733525	1.55333	7.05129	0.22029	0.825645	NA	NA
11603	451.756	1.04651	0.42752	2.44786	0.0143708	0.0996239	NA
11604	1.54003	1.06062	3.70164	0.286528	0.774474	NA	NA
11605	51.9838	0.0515088	0.837475	0.061505	0.950957	0.977985	0.393877
11606	0.325141	3.68334	6.95592	0.529526	0.596441	NA	NA
11607	6.71794	1.72554	1.86933	0.923076	0.355968	NA	NA
11608	1.80747	3.28411	6.92369	0.474329	0.635265	NA	NA
11609	27.2558	6.24669	5.81656	1.07395	0.282846	NA	NA
11610	58.499	1.13901	0.911582	1.24949	0.211487	0.492223	NA
11611	0.0733525	1.55333	7.05129	0.22029	0.825645	NA	NA
11614	120.223	-1.60375	1.28561	-1.24746	0.212228	0.493102	NA
11622	102.771	0.161508	0.507211	0.318424	0.750163	0.895598	0.871599
11624	6.36163	-0.0171259	2.26865	-0.00754891	0.993977	NA	NA
11625	0.974982	-0.563661	6.41583	-0.0878546	0.929992	NA	NA
11628	0.864536	-3.69912	6.78768	-0.544977	0.58577	NA	NA
11629	0.163518	-2.21781	6.99325	-0.317136	0.75114	NA	NA
11630	24.5167	0.324688	1.71853	0.188933	0.850145	NA	NA
11632	26.6903	-0.612619	1.17629	-0.520806	0.602502	NA	NA
11634	6.82924	3.3813	2.87254	1.17711	0.239151	NA	NA
11636	219.182	0.325283	0.720645	0.451377	0.651717	0.848734	NA
11637	172.115	-1.86264	0.50632	-3.67878	0.000234351	0.00580835	NA
11639	66.0362	-0.657933	0.630942	-1.04278	0.297051	0.590488	NA
11640	285.068	-0.355515	0.494425	-0.719048	0.472111	0.743604	NA
11641	216.347	-0.242277	0.592416	-0.408965	0.682566	0.863713	NA
11642	3.58525	0.204098	3.0528	0.066856	0.946696	NA	NA
11643	0	NA	NA	NA	NA	NA	NA
11647	74.2157	0.572505	0.784955	0.729348	0.465789	0.739163	NA
11648	0	NA	NA	NA	NA	NA	NA
11650	0	NA	NA	NA	NA	NA	NA
11651	200.929	0.692665	0.533636	1.29801	0.194284	0.471486	NA
11652	92.9384	-0.320489	0.588587	-0.544506	0.586094	0.813815	NA
11655	79.679	-1.24747	0.727901	-1.7138	0.0865663	0.298393	-1.58215
11656	0	NA	NA	NA	NA	NA	NA
11657	0.162571	2.68287	6.99326	0.383636	0.701248	NA	NA
11658	797.693	2.36569	0.541812	4.36626	1.26e-05	0.000644471	NA
11666	18.8654	-0.410251	1.07158	-0.382847	0.701833	NA	NA
11668	6.63015	1.52815	2.85194	0.535829	0.592077	NA	NA
11669	137.407	0.0409026	0.58563	0.0698438	0.944318	0.97563	NA
11670	1.24397	-2.42726	5.95285	-0.407747	0.683459	NA	NA
116701	54.2715	0.511088	0.767391	0.666007	0.505407	0.765851	NA
11671	90.5347	0.00386434	0.604389	0.0063938	0.994899	0.997571	NA
116731	1150.43	1.92975	0.817967	2.35921	0.018314	0.115917	NA
116732	0	NA	NA	NA	NA	NA	NA
116733	191.627	0.334861	0.522328	0.641094	0.521461	0.775827	NA
11674	602.817	-0.888862	0.449944	-1.9755	0.048212	0.211076	NA
116746	0	NA	NA	NA	NA	NA	NA
116748	20.4897	-0.0799402	1.19486	-0.0669033	0.946659	NA	NA
11676	265.616	1.88373	1.51941	1.23978	0.215058	0.495534	NA
11677	43.4183	-0.679372	0.832951	-0.81562	0.414717	NA	NA
116810	6.86624	-0.83319	2.78474	-0.299199	0.764789	NA	NA
11682	460.912	1.63597	1.15691	1.41409	0.157336	0.41991	NA
116837	1139.32	0.59565	0.474043	1.25653	0.208923	0.487894	NA
116838	1356.92	0.587851	0.483101	1.21683	0.22367	0.503636	0.513611
11684	3.92655	-0.219022	3.96843	-0.0551911	0.955986	NA	NA
116847	5.31999	7.31358	3.82399	1.91255	0.0558057	NA	NA
116848	252.277	-1.50247	0.545421	-2.7547	0.00587456	0.0544345	NA
116849	0	NA	NA	NA	NA	NA	NA
11685	0.163518	-2.21781	6.99325	-0.317136	0.75114	NA	NA
116852	0	NA	NA	NA	NA	NA	NA
11686	0.680274	-0.504704	5.55118	-0.0909183	0.927558	NA	NA
11687	1.38256	-3.97611	6.91103	-0.575328	0.565069	NA	NA
116870	249.11	0.129796	0.411934	0.31509	0.752693	0.896754	NA
116871	385.363	-0.801695	0.632633	-1.26724	0.205071	0.483089	NA
116872	2.11481	-1.86757	4.42378	-0.422167	0.672903	NA	NA
116873	333.308	0.565488	0.589338	0.959532	0.337291	0.628612	-0.451148
11688	0.12711	-1.02825	7.04039	-0.14605	0.883882	NA	NA
11689	9.89534	1.81676	2.64442	0.687017	0.492072	NA	NA
116891	129.042	0.319459	0.533518	0.598778	0.549321	0.792336	0.289478
11690	4.01696	-0.452598	3.27741	-0.138096	0.890164	NA	NA
116903	0.46543	-1.08993	6.97744	-0.156208	0.875869	NA	NA
116904	36.5936	-1.22812	1.06906	-1.14878	0.250647	NA	NA
116905	50.388	-0.212657	0.690568	-0.307946	0.758124	0.898718	NA
116913	0.146705	2.13404	7.02407	0.303818	0.761266	NA	NA
116914	219.665	0.276743	0.460109	0.601472	0.547525	0.791942	-0.022289
11692	89.1439	-1.02442	0.812973	-1.26009	0.207637	0.485711	NA
116939	31.1534	0.941657	0.878611	1.07176	0.283829	NA	NA
11694	1.10446	4.26819	6.2361	0.684434	0.493701	NA	NA
116940	238.562	0.16799	0.388682	0.432205	0.665593	0.856557	-0.418071
11695	1.90255	1.50196	5.09039	0.295057	0.76795	NA	NA
116972	13.1372	-0.784846	1.40015	-0.560545	0.575108	NA	NA
11698	0	NA	NA	NA	NA	NA	NA
11699	0.366763	2.89042	6.9912	0.413437	0.679286	NA	NA
117004	0	NA	NA	NA	NA	NA	NA
117005	0	NA	NA	NA	NA	NA	NA
11702	99.4546	-0.0736019	0.565088	-0.130249	0.89637	0.955889	NA
11704	0	NA	NA	NA	NA	NA	NA
11705	1.61526	-1.1419	5.03236	-0.226911	0.820493	NA	NA
117066	0	NA	NA	NA	NA	NA	NA
117109	39.4387	-1.09797	0.756663	-1.45107	0.146762	NA	NA
117146	136.022	-0.445517	0.722668	-0.616489	0.537572	0.785951	NA
117147	0.245888	0.23664	7.01471	0.0337348	0.973089	NA	NA
117148	51.0372	0.660296	0.788533	0.837373	0.402383	0.68653	NA
117149	12.7482	-0.18111	1.46721	-0.123438	0.90176	NA	NA
117150	94.3324	-0.572523	0.552033	-1.03712	0.299681	0.593448	-1.25722
117158	0	NA	NA	NA	NA	NA	NA
117160	48.0799	1.07806	0.79859	1.34996	0.17703	0.448998	NA
117167	1.07801	3.2044	6.27883	0.51035	0.609807	NA	NA
11717	20.5703	0.436042	1.14358	0.381296	0.702983	NA	NA
117171	18.5551	0.781315	1.80895	0.431916	0.665803	NA	NA
117172	0.267655	2.37499	7.01042	0.33878	0.734776	NA	NA
117197	22.9735	0.367032	5.69566	0.0644406	0.948619	NA	NA
117198	958.422	-0.0862557	0.440743	-0.195705	0.844841	0.934224	NA
11720	0.562802	-4.76314	6.9224	-0.688076	0.491405	NA	NA
11722	51.7844	1.35248	1.65461	0.817398	0.413701	0.697298	NA
117229	63.7413	5.50233	1.676	3.28302	0.00102701	0.016566	NA
11727	4.5489	1.63418	2.23348	0.731673	0.464368	NA	NA
11730	0.254219	-1.58339	7.01866	-0.225597	0.821515	NA	NA
11731	0	NA	NA	NA	NA	NA	NA
11732	181.842	-0.317451	0.662052	-0.479496	0.631586	0.840086	-0.173183
11733	195.64	0.35555	0.781535	0.454938	0.649154	0.847175	NA
11735	1367.88	-1.62343	0.326711	-4.96901	6.73e-07	6.04e-05	NA
11736	405.645	-0.170717	0.324821	-0.525573	0.599185	0.821664	NA
11737	360.655	-1.07141	0.604244	-1.77314	0.0762057	0.278526	NA
11739	716.213	1.04915	0.595686	1.76125	0.0781964	0.282263	NA
11740	65.6381	-2.19368	0.875188	-2.50652	0.0121925	0.0893699	NA
11744	73.4521	-0.518126	0.863328	-0.60015	0.548406	0.79201	NA
11745	249.175	0.395813	0.545013	0.726244	0.467689	0.740416	NA
11746	104.385	-0.271491	0.678572	-0.400093	0.689088	0.867009	NA
11747	119.309	-0.571076	0.559038	-1.02153	0.307002	0.601182	NA
11749	244.999	-0.790596	0.387538	-2.04005	0.0413456	0.192506	NA
11750	307.445	-1.91691	0.524709	-3.65328	0.00025891	0.00625878	NA
11752	10.7524	0.778692	2.262	0.34425	0.730659	NA	NA
11754	0.309119	-1.01833	6.96423	-0.146223	0.883745	NA	NA
11757	81.2755	1.59862	0.930513	1.718	0.0857973	0.297611	NA
11758	328.858	-0.26964	0.638213	-0.422493	0.672665	0.859539	NA
117586	0.12711	-1.02825	7.04039	-0.14605	0.883882	NA	NA
117589	168.111	0.572039	0.465858	1.22793	0.219475	0.499736	NA
117590	0.337157	-1.48339	6.94367	-0.213632	0.830834	NA	NA
117591	3.20756	-2.09297	4.57815	-0.457164	0.647553	NA	NA
117592	32.2025	1.78324	5.66037	0.31504	0.752732	NA	NA
117599	251.327	-0.583595	0.513291	-1.13697	0.255552	0.543675	-0.801698
117600	393.381	1.24853	0.586848	2.12753	0.0333763	0.168343	0.606113
117606	91.1843	0.17742	0.699846	0.253513	0.799872	0.917355	-0.712167
11761	5.99241	1.9015	2.19579	0.865974	0.386504	NA	NA
11764	361.882	-0.832007	0.576739	-1.4426	0.149132	0.408011	NA
11765	1317.97	-0.846332	0.615944	-1.37404	0.16943	0.438178	-1.59235
11766	11.5513	-2.57595	1.85491	-1.38872	0.164918	NA	NA
11767	65.1694	-0.428798	0.697746	-0.614547	0.538854	0.786738	NA
11768	75.5316	-1.69181	0.955084	-1.77137	0.0764985	0.279267	NA
11769	63.7523	1.0005	0.742124	1.34816	0.177606	0.449343	NA
11770	0	NA	NA	NA	NA	NA	NA
11771	203.146	0.434524	0.428692	1.0136	0.310772	0.603031	NA
11772	748.758	-0.178877	0.482291	-0.370891	0.710719	0.879188	NA
11773	41.1769	0.525465	0.762621	0.689025	0.490808	NA	NA
11774	594.676	-0.494648	0.454862	-1.08747	0.27683	0.569089	NA
11775	291.122	1.56483	0.615039	2.54428	0.0109503	0.0829798	NA
11776	352.934	0.680196	0.41693	1.63144	0.102798	0.328979	NA
11777	174.117	0.146905	0.528972	0.277718	0.781229	0.909728	NA
11778	144.677	0.636187	0.513374	1.23923	0.215262	0.495534	NA
11781	35.7086	0.615508	0.79797	0.771343	0.440504	NA	NA
11782	98.9857	0.291819	0.733621	0.397778	0.690793	0.86812	NA
11783	306.463	-0.276524	0.552687	-0.500327	0.616845	0.832091	NA
11784	401.026	1.33948	0.728059	1.8398	0.0657972	0.253281	NA
11785	244.521	0.472955	0.561018	0.84303	0.399211	0.684624	NA
11787	696.147	1.23037	0.709345	1.73451	0.0828276	0.291192	0.602052
11789	1659.85	-0.236888	0.275176	-0.86086	0.389315	0.675641	0.948436
11790	49.6711	0.142341	0.672631	0.211619	0.832404	0.930004	NA
11792	138.518	-1.18808	0.692683	-1.71519	0.08631	0.298184	NA
11793	249.248	0.00860041	0.614972	0.0139851	0.988842	0.995779	-1.24236
11796	16.035	-0.560464	1.24775	-0.449179	0.653303	NA	NA
11797	234.681	-0.395575	0.378378	-1.04545	0.295815	0.589783	1.20366
11798	264.396	-0.288593	0.526014	-0.548641	0.583252	0.812773	NA
11799	117.631	-2.00803	0.838976	-2.39342	0.0166919	0.109032	NA
11800	270.533	-1.15053	0.389876	-2.95101	0.00316738	0.0354375	-0.788174
11801	0.264967	-1.09236	7.05129	-0.154916	0.876887	NA	NA
11803	326.489	2.55489	0.562358	4.54318	5.54e-06	0.000321151	NA
11804	1521.83	0.493216	0.444985	1.10839	0.267694	0.558554	NA
11806	0.450611	-0.903052	6.92395	-0.130424	0.896231	NA	NA
11807	6.63532	-1.1054	2.91785	-0.378839	0.704807	NA	NA
11808	0.146705	2.13404	7.02407	0.303818	0.761266	NA	NA
11810	47.7126	0.897157	0.937227	0.957246	0.338443	0.628961	NA
11811	5.5237	-2.79744	2.63504	-1.06163	0.288403	NA	NA
11812	14.9873	-3.40401	2.52267	-1.34937	0.17722	NA	NA
11813	0.518219	2.00709	5.9741	0.335965	0.736897	NA	NA
11814	0	NA	NA	NA	NA	NA	NA
11815	13.2009	2.06209	1.46937	1.40339	0.160501	NA	NA
11816	609.455	0.753023	0.585435	1.28626	0.198352	0.477262	NA
11818	0.468117	2.37626	6.93954	0.342423	0.732033	NA	NA
11819	29.1623	0.662148	2.02098	0.327637	0.743186	NA	NA
11820	1626.02	1.91159	0.445644	4.2895	1.79e-05	0.000839686	NA
11821	62.6006	-1.46162	0.806102	-1.8132	0.0698009	0.262892	NA
11826	0.354701	4.50096	6.94325	0.648249	0.516824	NA	NA
11827	0.0548614	-1.08368	7.04998	-0.153713	0.877836	NA	NA
11828	13.8867	-1.74036	2.37133	-0.733917	0.462999	NA	NA
11829	14.5895	3.38101	2.61799	1.29145	0.196546	NA	NA
11830	1.52285	0.307994	5.4654	0.0563534	0.95506	NA	NA
11831	0.217313	-1.59273	7.01928	-0.226907	0.820496	NA	NA
11832	0.264967	-1.09236	7.05129	-0.154916	0.876887	NA	NA
11833	15.8895	2.66797	2.55738	1.04325	0.296835	NA	NA
11834	629.512	-0.797166	0.33158	-2.40414	0.0162105	0.107277	NA
11835	13.2244	0.634514	1.73039	0.366688	0.713852	NA	NA
11836	193.784	2.21552	0.518839	4.27016	1.95e-05	0.0008721	NA
11837	802.385	-0.294131	0.628896	-0.467695	0.640003	0.843425	NA
11838	11.6138	-0.870226	2.61329	-0.333	0.739134	NA	NA
11839	1.41247	0.626483	4.65818	0.134491	0.893014	NA	NA
11840	264.214	0.832501	0.477327	1.74409	0.0811435	0.288658	NA
11841	242.769	3.03629	0.517388	5.86849	4.4e-09	8.99e-07	NA
11842	154.611	1.3243	0.524455	2.5251	0.0115664	0.0859968	NA
11843	314.148	0.436968	0.504961	0.86535	0.386847	0.673611	NA
11844	144.167	-0.595293	0.877155	-0.678663	0.497352	0.761261	NA
118445	21.1788	0.613965	1.06881	0.574439	0.565671	NA	NA
118446	0.0733525	1.55333	7.05129	0.22029	0.825645	NA	NA
118449	26.2118	-0.391676	1.11573	-0.35105	0.725551	NA	NA
11845	244.753	-1.10583	5.73234	-0.192911	0.847029	0.935286	NA
118451	38.3517	-1.82198	1.63745	-1.1127	0.265838	NA	NA
118452	7.6752	5.80385	2.18876	2.65166	0.00800964	NA	NA
118453	2.80336	-0.721306	2.52374	-0.285808	0.775025	NA	NA
118454	5.83176	1.11637	2.34646	0.475765	0.634242	NA	NA
11846	0.617559	4.19426	6.85513	0.611843	0.540642	NA	NA
11847	37.7682	1.41473	1.55327	0.910811	0.362395	NA	NA
11848	182.62	-0.80241	0.489906	-1.63789	0.101445	0.326142	NA
11852	86.7785	2.36736	5.65905	0.418332	0.675704	0.861574	NA
11853	63.1574	-0.225548	0.986745	-0.228578	0.819197	0.924743	NA
11854	21.1411	1.32832	1.22846	1.08128	0.279572	NA	NA
11855	1007.77	-0.313784	0.393897	-0.796614	0.425675	0.708421	NA
11856	696.092	-1.41886	0.651552	-2.17767	0.029431	0.157016	NA
11857	8.9689	0.187299	1.67906	0.11155	0.91118	NA	NA
11858	20.1616	-0.159103	1.63246	-0.0974621	0.922359	NA	NA
11859	7.95639	0.985278	2.32662	0.42348	0.671945	NA	NA
11861	202.23	1.34893	0.884019	1.52591	0.127033	0.371114	NA
11863	313.409	-1.36028	0.458179	-2.96887	0.00298893	0.033899	NA
11864	392.112	0.994376	0.454471	2.18799	0.0286706	0.154371	NA
11865	134.151	-0.672776	0.595938	-1.12893	0.258925	0.547357	-0.0829633
11867	54.9888	-0.766159	0.77048	-0.994391	0.320032	0.61281	NA
11870	2.7394	-2.74883	3.6725	-0.74849	0.454165	NA	NA
11871	0	NA	NA	NA	NA	NA	NA
11872	0	NA	NA	NA	NA	NA	NA
11875	1.85462	-3.26051	6.88488	-0.473576	0.635802	NA	NA
11876	3.47217	2.09097	2.88409	0.725001	0.468451	NA	NA
11877	248.799	0.473742	0.435326	1.08825	0.276486	0.568634	NA
11878	1.00933	-0.273227	6.38896	-0.0427656	0.965888	NA	NA
11881	17.8758	1.09814	1.3137	0.835913	0.403204	NA	NA
11883	19.7133	1.45161	2.3795	0.61005	0.541828	NA	NA
11886	567.394	0.192431	0.315605	0.609721	0.542047	0.788808	NA
11889	0.219445	-2.2451	7.00838	-0.320345	0.748707	NA	NA
11890	0.457614	4.2993	6.96573	0.617207	0.537098	NA	NA
11891	30.2081	-1.98658	0.97286	-2.042	0.0411514	NA	NA
11898	56.5419	-0.262109	0.848433	-0.308933	0.757372	0.898585	NA
11899	939.67	2.29252	0.535486	4.28119	1.86e-05	0.000854494	NA
11905	3.86315	2.29772	3.10637	0.73968	0.459494	NA	NA
11906	693.725	1.22346	0.414448	2.95203	0.00315695	0.0353631	0.695677
11907	654.142	0.351212	0.559829	0.627356	0.530426	0.781772	NA
11908	134.746	-2.00587	0.732068	-2.74	0.00614388	0.0563702	NA
11909	575.443	0.372172	0.439034	0.847707	0.396601	0.682405	NA
11910	32.0561	1.69848	1.03049	1.64822	0.0993067	NA	NA
11911	335.837	0.0415128	0.787809	0.052694	0.957976	0.980415	NA
11920	526.069	-0.725914	0.330197	-2.19843	0.0279188	0.152167	-0.408917
11921	0.867596	2.86036	6.88836	0.415245	0.677962	NA	NA
11922	0.41436	3.96574	6.94984	0.570623	0.568255	NA	NA
11923	1.4008	2.28902	6.87691	0.332856	0.739243	NA	NA
11924	0.415307	0.72679	6.89873	0.105351	0.916097	NA	NA
11925	0	NA	NA	NA	NA	NA	NA
11927	47.4161	1.12923	0.724925	1.55772	0.1193	NA	NA
11928	1102.59	-0.597108	0.383627	-1.55648	0.119593	0.359396	NA
11931	722.138	2.20957	0.353648	6.24794	4.16e-10	1.22e-07	NA
11932	52.8551	2.3579	1.42914	1.64988	0.0989675	0.321094	NA
11933	265.867	0.717387	0.460366	1.5583	0.119163	0.358861	NA
11936	1.75901	2.8466	6.89113	0.413082	0.679547	NA	NA
11937	0.838167	0.863716	6.99645	0.123451	0.90175	NA	NA
11938	1231.8	0.58919	0.268794	2.19198	0.0283812	0.153344	NA
11941	363.712	2.19527	0.565947	3.87893	0.000104917	0.00320742	NA
11944	3.83621	-1.19529	2.41498	-0.494947	0.620637	NA	NA
11945	0	NA	NA	NA	NA	NA	NA
11946	2558.37	-0.193432	0.39584	-0.488664	0.62508	0.837659	NA
11947	4846.78	-0.754489	0.564328	-1.33697	0.181232	0.454836	NA
11949	941.308	0.105486	0.357019	0.295462	0.767641	0.904173	NA
11950	340.084	0.0344717	0.345054	0.0999023	0.920422	0.966298	NA
11951	24.0734	2.15756	1.28715	1.67624	0.0936921	NA	NA
11957	236.004	0.128358	0.476223	0.269534	0.787519	0.912807	NA
11958	107.002	-0.748487	1.01621	-0.736547	0.461398	0.737012	NA
11964	739.85	0.380676	0.412046	0.923868	0.355555	0.644942	NA
11966	442.313	0.234708	0.367777	0.638181	0.523356	0.777246	NA
11972	267.518	0.507901	0.540864	0.939054	0.347703	0.638249	NA
11973	432.086	0.68945	0.463558	1.4873	0.136935	0.388136	NA
11974	117.349	-1.75569	0.503391	-3.48773	0.000487134	0.00988549	NA
11975	568.448	0.396045	0.338507	1.16998	0.24201	0.529472	NA
11977	156.442	-0.510956	0.499083	-1.02379	0.305934	0.600378	NA
11979	36.0494	1.04769	0.830943	1.26084	0.207366	NA	-0.197645
11980	1138.8	1.65313	0.386037	4.28232	1.85e-05	0.000854374	NA
11981	563.531	2.3514	0.784838	2.99603	0.00273515	0.0324704	NA
11982	200.737	-1.19037	0.501562	-2.37333	0.0176285	0.113052	NA
11983	847.15	-0.632501	0.43944	-1.43933	0.150056	0.409647	NA
11984	15.1134	2.58377	1.96855	1.31252	0.189345	NA	NA
11987	122.325	0.122118	0.465321	0.262438	0.792984	0.914643	-1.03037
11988	59.253	1.05675	0.640379	1.6502	0.0989024	0.320994	NA
11989	110.019	-0.447613	0.939947	-0.476211	0.633924	0.840799	NA
11990	444.306	2.05973	0.37465	5.49775	3.85e-08	5.13e-06	1.33915
11991	515.104	1.19525	0.397444	3.00734	0.00263541	0.0316894	NA
11992	135.574	0.841978	0.7297	1.15387	0.248554	0.536741	-0.515118
11993	50.4354	-0.609914	0.804712	-0.757929	0.448494	0.72667	NA
11994	413.561	1.89507	1.51671	1.24946	0.211496	0.492223	NA
11997	1.33896	-1.01309	3.76433	-0.26913	0.78783	NA	NA
11998	0.264967	-1.09236	7.05129	-0.154916	0.876887	NA	NA
12000	0	NA	NA	NA	NA	NA	NA
12005	266.241	-0.722749	0.486714	-1.48496	0.137555	0.389239	0.392151
12006	69.598	-0.530066	0.620513	-0.854238	0.392973	0.678792	1.1323
12007	0	NA	NA	NA	NA	NA	NA
12009	56.3097	-0.399809	0.708013	-0.564691	0.572284	0.806156	NA
12010	58.1051	1.52545	1.05913	1.44028	0.149788	0.409272	NA
12012	0.94815	-2.32408	5.02076	-0.462894	0.64344	NA	NA
12013	359.818	-0.265354	0.385859	-0.687696	0.491644	0.757229	0.716621
12014	265.81	0.961524	0.580198	1.65723	0.0974722	0.319239	NA
12015	58.9641	0.356961	0.712766	0.50081	0.616505	0.832056	NA
12017	371.163	0.18378	0.443275	0.414596	0.678438	0.862634	NA
12018	50.4885	-1.80096	0.935982	-1.92414	0.0543373	0.225845	NA
12020	0	NA	NA	NA	NA	NA	NA
12021	431.761	0.63619	0.46879	1.35709	0.174753	0.445816	-0.300225
12022	0.292418	0.741388	6.96802	0.106399	0.915266	NA	NA
12023	1.90323	1.21543	3.62603	0.335195	0.737478	NA	NA
12028	169.203	-0.721151	0.619117	-1.16481	0.244098	0.531702	NA
12029	12.6702	0.301191	2.44591	0.123141	0.901996	NA	NA
12032	84.3708	2.23973	1.18584	1.88873	0.0589287	0.237727	NA
12033	92.1085	0.536781	0.53711	0.999388	0.317607	0.610158	NA
12034	329.352	-0.522303	0.367553	-1.42103	0.155309	0.417628	NA
12035	405.676	0.063998	0.540686	0.118364	0.905779	0.960434	NA
12036	261.816	-1.63188	0.411376	-3.96688	7.28e-05	0.00239252	NA
12038	18.5333	2.04567	1.27981	1.59842	0.10995	NA	NA
12039	75.3233	-1.41915	0.70504	-2.01287	0.0441287	0.201155	NA
12040	224.833	-1.14518	0.602022	-1.90222	0.0571424	0.233279	NA
12041	58.7515	-1.69567	0.843365	-2.0106	0.0443679	0.201246	NA
12042	88.5344	-0.851346	0.586828	-1.45076	0.146847	0.405033	-0.545769
12043	323.636	0.188393	0.640501	0.294134	0.768655	0.90434	NA
12044	0	NA	NA	NA	NA	NA	NA
12045	0	NA	NA	NA	NA	NA	NA
12046	0	NA	NA	NA	NA	NA	NA
12047	0.264967	-1.09236	7.05129	-0.154916	0.876887	NA	NA
12048	292.83	-0.210363	0.681629	-0.308618	0.757612	0.898585	0.119179
12049	0.529288	0.335548	6.91033	0.0485575	0.961272	NA	NA
12050	46.8045	2.33141	1.15165	2.0244	0.0429292	NA	NA
12051	13.4452	-0.215191	2.43249	-0.0884652	0.929507	NA	NA
12053	22.6621	-0.353293	0.991379	-0.356366	0.721567	NA	NA
12054	36.6532	-0.760954	0.802015	-0.948803	0.342721	NA	-1.03856
12055	10.5482	-1.23477	2.01622	-0.612422	0.540259	NA	NA
12057	0	NA	NA	NA	NA	NA	NA
12061	0	NA	NA	NA	NA	NA	NA
12062	4.76438	0.0583429	2.10519	0.0277138	0.97789	NA	NA
12064	72.0497	1.50892	0.745394	2.02433	0.0429366	0.197458	NA
12068	79.0179	0.659606	0.729975	0.9036	0.366207	0.65587	NA
12069	112.943	2.3731	1.49692	1.58532	0.112894	0.346975	NA
12070	69.9411	-2.66086	1.93287	-1.37664	0.168624	0.437117	NA
12075	1.41026	0.815057	3.1967	0.254968	0.798748	NA	NA
12091	141.351	0.391466	0.503867	0.776925	0.437203	0.717411	NA
12095	0	NA	NA	NA	NA	NA	NA
12096	0	NA	NA	NA	NA	NA	NA
12097	0	NA	NA	NA	NA	NA	NA
121021	2.86872	-0.631379	3.00248	-0.210286	0.833444	NA	NA
121022	676.863	0.135498	0.482199	0.280999	0.778711	0.908408	NA
12111	2.29957	-2.05812	3.26876	-0.629634	0.528934	NA	NA
12116	0.235766	-2.29317	7.01471	-0.326908	0.743737	NA	NA
12121	607.341	0.449534	0.385822	1.16513	0.243965	0.531646	NA
12122	128.684	0.0558871	0.616627	0.0906336	0.927784	0.96988	-0.173021
12123	25.8618	1.63476	1.36263	1.19971	0.23025	NA	NA
12124	5.25011	-2.057	2.89949	-0.709435	0.478055	NA	NA
12125	144.99	0.217974	0.526345	0.414127	0.678781	0.862634	NA
12140	1045.6	0.602306	1.72722	0.348713	0.727304	0.88581	NA
12142	29.9804	-1.59341	1.09979	-1.44883	0.147385	NA	NA
12143	1.00021	-0.662971	6.95295	-0.095351	0.924036	NA	NA
12144	314.515	-0.893198	0.388118	-2.30136	0.0213715	0.127987	NA
12145	0.464185	0.243027	6.99005	0.0347675	0.972265	NA	NA
12151	43.7909	0.22484	0.860226	0.261373	0.793805	NA	NA
12153	80.7162	0.133775	0.647951	0.206459	0.836433	0.930799	NA
12154	0	NA	NA	NA	NA	NA	NA
12155	0.265483	3.39893	6.99834	0.485677	0.627196	NA	NA
12156	2.75346	1.09175	2.97108	0.367457	0.713278	NA	NA
12159	15.0867	0.948987	1.66717	0.569219	0.569208	NA	NA
12160	3.7389	0.603611	2.51139	0.240349	0.81006	NA	NA
12161	37.3736	0.498768	1.20137	0.415165	0.678021	NA	NA
12162	36.3607	1.66845	1.07375	1.55386	0.120218	NA	NA
12163	2.6195	1.82359	3.78387	0.481938	0.62985	NA	NA
12164	5.99512	-2.3157	2.89851	-0.798927	0.424333	NA	NA
12165	0	NA	NA	NA	NA	NA	NA
12166	559.248	0.0843758	0.548336	0.153876	0.877708	0.947842	0.338987
12167	193.194	1.62523	0.681986	2.38308	0.0171684	0.111249	0.675653
12168	511.803	0.904045	0.415419	2.17622	0.0295386	0.157421	NA
12169	0.31924	1.51147	6.96423	0.217034	0.828182	NA	NA
12173	1.75166	-0.300675	4.08675	-0.0735732	0.94135	NA	NA
12175	283.517	-0.485266	0.507864	-0.955503	0.339323	0.629857	NA
12176	57.6934	0.0680783	0.726153	0.0937521	0.925306	0.968592	NA
12177	189.543	0.678366	0.519435	1.30597	0.191563	0.468401	NA
12180	4.80673	1.82967	2.2196	0.824325	0.409755	NA	NA
12181	185.677	-1.03819	0.704437	-1.47378	0.140541	0.394046	NA
12182	1.1549	-3.7567	6.33195	-0.593293	0.552985	NA	NA
12183	119.004	0.3046	0.729973	0.417275	0.676477	0.861775	NA
12189	409.447	-0.334477	0.450845	-0.741889	0.458155	0.734165	-0.398521
12190	471.806	-1.02004	0.507424	-2.01023	0.0444073	0.201246	NA
12192	37.1805	0.533502	1.13217	0.471221	0.637483	NA	NA
12193	10.7018	0.229019	2.75139	0.0832376	0.933663	NA	NA
12209	0.0733525	1.55333	7.05129	0.22029	0.825645	NA	NA
12211	1612.31	-0.393521	0.29297	-1.34321	0.179204	0.451933	-0.848545
12212	137.869	-0.424996	0.470714	-0.902876	0.366592	0.656035	0.517115
12215	880.674	1.67329	0.46966	3.56277	0.000366963	0.00801905	NA
12217	155.163	0.525225	0.917832	0.572245	0.567156	0.803665	0.571567
12223	0.78899	2.39398	6.88188	0.347867	0.72794	NA	NA
12224	110.425	-0.994468	0.675749	-1.47165	0.141115	0.394707	-0.383533
12226	35.3741	-0.837537	1.07545	-0.778779	0.43611	NA	NA
12227	105.119	0.755948	0.87484	0.864099	0.387534	0.674138	NA
12228	116.464	-0.147693	0.954969	-0.154658	0.877091	0.947656	NA
12229	0.601417	1.41998	6.96615	0.20384	0.838478	NA	NA
12231	1.47635	1.95358	3.21534	0.607583	0.543464	NA	NA
12234	364.215	-0.766388	0.508963	-1.50578	0.132123	0.379452	NA
12235	369.752	-0.0398754	0.461942	-0.0863213	0.931211	0.970276	NA
12236	559.843	-1.04595	0.398024	-2.62785	0.00859271	0.0712698	NA
12237	275.936	0.283371	0.427083	0.663503	0.507008	0.767006	-1.24476
12238	90.741	-0.168765	0.789378	-0.213795	0.830707	0.929671	NA
12257	9.95363	-0.682437	2.24121	-0.304494	0.760751	NA	NA
12258	13.1039	-0.0922476	1.80287	-0.0511671	0.959192	NA	NA
12259	0	NA	NA	NA	NA	NA	NA
12260	0.428881	2.86746	7.03404	0.407655	0.683527	NA	NA
12261	189.027	-1.21822	0.644756	-1.88942	0.0588351	0.237555	NA
12262	0	NA	NA	NA	NA	NA	NA
12263	11.5056	-1.39863	1.64985	-0.847737	0.396584	NA	NA
12265	0.609748	-0.26927	7.00133	-0.0384599	0.969321	NA	NA
12266	1.7571	-0.138039	6.79389	-0.0203182	0.98379	NA	NA
12267	0.12711	-1.02825	7.04039	-0.14605	0.883882	NA	NA
12268	0.60006	3.1047	6.9234	0.448435	0.653839	NA	NA
12269	0.400924	0.255539	6.94846	0.0367763	0.970663	NA	NA
12273	0.245888	0.23664	7.01471	0.0337348	0.973089	NA	NA
12274	0.245888	0.23664	7.01471	0.0337348	0.973089	NA	NA
12279	0.273815	0.769308	6.96344	0.110478	0.91203	NA	NA
12282	357.917	0.429498	0.569301	0.754431	0.450591	0.727415	NA
12283	931.35	0.094961	0.467378	0.203178	0.838996	0.932142	NA
12286	548.601	0.598502	0.356813	1.67735	0.0934735	0.31226	NA
12287	759.753	0.545731	0.408604	1.3356	0.18168	0.455521	NA
12288	1302.64	0.209871	0.630877	0.332665	0.739387	0.890012	NA
12289	490.896	1.10889	0.814733	1.36105	0.173497	0.443859	NA
12290	336.206	1.68248	1.01707	1.65423	0.09808	0.320106	NA
12291	86.5839	0.743381	0.777082	0.956632	0.338753	0.629412	NA
12292	3.41515	-1.8857	2.54653	-0.740496	0.458999	NA	NA
12293	611.049	1.64297	0.40298	4.07704	4.56e-05	0.00166907	NA
12294	722.349	4.16105	2.12195	1.96096	0.0498839	0.214996	NA
12295	52.1786	1.21671	0.784228	1.55147	0.120788	0.361474	NA
12296	510.387	0.768149	0.700599	1.09642	0.272896	0.565113	0.333112
12297	75.247	1.39606	0.681465	2.04862	0.0404991	0.190472	NA
12298	208.612	2.40846	0.984788	2.44567	0.0144585	0.0999668	NA
12299	1.53606	-4.01108	6.94579	-0.577484	0.563613	NA	NA
12300	142.009	8.13803	1.65836	4.90726	9.24e-07	7.97e-05	-0.12534
12301	758.692	-0.322014	0.467259	-0.689157	0.490725	0.757102	NA
12304	527.908	0.3826	0.354157	1.08031	0.280004	0.572462	NA
12305	108.275	-0.618126	0.633991	-0.974976	0.329572	0.62124	NA
12306	199.687	-0.754973	0.488865	-1.54434	0.122507	0.363932	NA
12307	9.34218	1.57331	2.32842	0.675699	0.499232	NA	NA
12308	46.7819	-0.504411	1.5053	-0.335091	0.737557	NA	NA
12309	13.3459	7.40188	6.89358	1.07373	0.282942	NA	NA
12310	18.6009	2.01325	1.22075	1.64919	0.0991078	NA	NA
12311	7.87178	2.88022	1.68705	1.70725	0.0877761	NA	NA
12313	3433.74	1.20129	0.341324	3.51951	0.000432343	0.0090656	NA
12314	823.65	1.67222	0.320892	5.21116	1.88e-07	2.01e-05	NA
12315	1375	1.3738	0.457124	3.00531	0.00265309	0.0317385	NA
12316	647.052	-0.428358	0.367916	-1.16428	0.24431	0.531702	-0.378331
12317	2564.81	1.10726	0.283044	3.91199	9.15e-05	0.00289544	NA
12319	34.2262	1.68608	1.17066	1.44028	0.149788	NA	NA
12321	867.657	0.118902	0.411457	0.288977	0.772599	0.906246	NA
12322	17.6521	-0.183658	1.45133	-0.126545	0.899301	NA	NA
12323	347.588	1.90601	0.716095	2.66166	0.00777553	0.0668696	NA
12325	415.234	1.59708	0.5145	3.10415	0.00190828	0.025806	NA
12326	234.861	1.97099	0.736501	2.67615	0.00744736	0.0650668	NA
12328	164.312	0.769635	0.554917	1.38694	0.16546	0.432246	0.284595
12330	2493.85	0.658822	0.312277	2.10973	0.0348812	0.172814	NA
12331	360.891	0.0978471	0.450695	0.217103	0.828128	0.928555	NA
12332	39.4848	-1.4575	1.69673	-0.859008	0.390336	NA	NA
12333	42.8024	-0.795142	0.876255	-0.907432	0.364178	NA	NA
12334	325.108	-0.690919	0.444481	-1.55444	0.12008	0.360117	NA
12335	1.77865	1.11387	3.54659	0.314066	0.753471	NA	NA
12336	219.55	-0.941971	0.474856	-1.9837	0.0472894	0.209032	NA
12337	69.1674	0.193008	0.625026	0.3088	0.757474	0.898585	NA
12338	23.8978	-2.26946	1.87137	-1.21272	0.225235	NA	NA
12339	379.712	-0.354495	0.391624	-0.905194	0.365363	0.654653	NA
12340	127.189	0.381002	0.565627	0.673592	0.500571	0.763667	NA
12343	747.643	-0.206776	0.370162	-0.558609	0.576429	0.809186	NA
12344	0	NA	NA	NA	NA	NA	NA
12345	434.006	-0.237078	0.629416	-0.376663	0.706424	0.877365	NA
12346	17.2014	-0.0522914	2.61433	-0.0200018	0.984042	NA	NA
12348	7.12283	2.72634	2.66393	1.02343	0.306106	NA	NA
12349	188.727	-2.06687	0.560793	-3.68562	0.000228146	0.00578487	NA
12350	3.7445	-0.87524	2.52767	-0.346264	0.729144	NA	NA
12351	18.2773	1.0591	1.79753	0.589196	0.55573	NA	NA
12352	4.53194	2.22662	4.00516	0.555939	0.578253	NA	NA
12353	0.438607	-1.10498	6.97397	-0.158443	0.874108	NA	NA
12354	1.42836	-1.60776	3.27257	-0.491283	0.623227	NA	NA
12355	0.480171	-0.319882	6.92011	-0.046225	0.963131	NA	NA
12359	181.779	0.0070091	0.451413	0.015527	0.987612	0.995304	NA
12361	1037.71	0.65131	0.424987	1.53254	0.125389	0.369204	NA
12362	0.220058	2.47613	7.01401	0.353026	0.724069	NA	NA
12363	0.880975	0.962826	5.20581	0.184952	0.853267	NA	NA
12364	3.4181	-0.555412	3.50399	-0.158508	0.874056	NA	NA
12365	0.730497	-0.000556425	6.92654	-8.03e-05	0.999936	NA	NA
12366	159.79	0.249001	0.530769	0.469133	0.638974	0.843322	0.37906
12367	318.928	0.0812266	0.476897	0.170323	0.864756	0.942425	NA
12368	11.5284	-2.28823	1.51926	-1.50614	0.13203	NA	NA
12369	35.4741	0.772603	1.07615	0.717931	0.4728	NA	NA
12370	22.1056	-0.263728	1.16673	-0.226039	0.821171	NA	NA
12371	44.9067	-0.391441	0.736721	-0.531329	0.59519	NA	NA
12372	10.5194	-1.37683	1.87282	-0.735161	0.462241	NA	NA
12373	6.80861	-0.807402	1.74281	-0.463277	0.643166	NA	NA
12374	1.15043	-0.701022	6.99667	-0.100194	0.920191	NA	NA
12380	107.717	-0.136015	0.505747	-0.268939	0.787976	0.912885	NA
12385	1932.09	-1.06697	0.409124	-2.60795	0.00910874	0.0740363	NA
12386	4606.9	1.84747	0.691342	2.6723	0.00753335	0.0655113	NA
12387	1581.71	0.0850371	0.313918	0.27089	0.786476	0.912545	NA
12388	1050.65	-1.22385	0.420349	-2.91151	0.00359686	0.0389354	NA
12389	16.697	0.93415	1.32823	0.703305	0.481865	NA	NA
12390	2.25353	-1.46902	3.30006	-0.44515	0.656212	NA	NA
12391	0.118778	1.49535	7.04163	0.212359	0.831827	NA	NA
12393	11.7088	1.17929	2.4201	0.487291	0.626052	NA	NA
12394	36.3837	0.516603	1.03771	0.497832	0.618603	NA	NA
12395	608.697	1.34224	0.471827	2.84476	0.00444442	0.0452245	NA
12396	536.799	-0.00043395	0.484874	-0.000894975	0.999286	0.999682	NA
12398	37.7536	3.37209	1.73971	1.9383	0.0525862	NA	NA
12399	3.81414	1.45447	3.24599	0.448083	0.654094	NA	NA
12400	278.925	-0.442523	0.51008	-0.867556	0.385638	0.672748	NA
12401	0.0733525	1.55333	7.05129	0.22029	0.825645	NA	NA
12402	213.682	-0.0017572	0.441575	-0.00397939	0.996825	0.998752	-0.0759896
12404	19.9174	0.92632	1.79064	0.517312	0.604938	NA	NA
12405	33.057	5.42409	1.91849	2.82727	0.00469471	NA	NA
12406	535.846	0.861092	0.519297	1.65819	0.0972793	0.318719	NA
12408	66.1209	-2.06541	0.776511	-2.65986	0.00781731	0.0671669	NA
12409	0	NA	NA	NA	NA	NA	NA
12411	31.3619	-0.952286	0.933946	-1.01964	0.3079	NA	NA
12412	591.989	-0.20848	0.403285	-0.516955	0.605188	0.824937	NA
12416	24.7229	-0.99721	1.00214	-0.995077	0.319699	NA	NA
12417	174.679	-0.324109	0.427505	-0.758141	0.448366	0.72667	NA
12418	43.4809	2.40661	1.52568	1.5774	0.114703	NA	NA
12419	1244.95	0.493871	0.473685	1.04262	0.297126	0.590488	NA
12421	715.98	0.580286	0.333312	1.74097	0.081689	0.28921	0.412846
12424	0.94481	4.66271	6.59885	0.706595	0.479818	NA	NA
12425	0	NA	NA	NA	NA	NA	NA
12426	6.6838	4.63558	2.40087	1.93079	0.0535089	NA	NA
12427	1.45726	-0.128325	3.91545	-0.032774	0.973855	NA	NA
12428	205.821	0.011924	0.70174	0.016992	0.986443	0.995118	NA
12442	224.467	-1.67609	0.524706	-3.19434	0.00140152	0.0205947	NA
12443	148.31	0.513887	0.83834	0.612981	0.539889	0.787387	NA
12444	79.5279	-1.01005	0.977922	-1.03285	0.301672	0.595494	NA
12445	54.8753	-0.766169	0.687432	-1.11454	0.265048	0.555061	NA
12447	250.517	-1.73395	0.528442	-3.28124	0.00103352	0.0166273	NA
12448	66.6379	1.03993	0.672749	1.5458	0.122153	0.363344	NA
12449	288.85	-1.12641	0.442375	-2.54628	0.0108879	0.0828672	-1.6977
12450	1039.82	0.57017	0.572458	0.996003	0.319249	0.611957	NA
12452	132.545	0.784423	0.640238	1.22521	0.220498	0.501087	0.102708
12453	223.781	1.63938	0.472263	3.47133	0.000517896	0.0103479	NA
12454	100.844	-0.436941	0.71175	-0.613896	0.539284	0.786997	NA
12455	158.63	0.584345	0.470228	1.24269	0.213984	0.495086	NA
12457	102.625	1.07075	0.554269	1.93182	0.0533814	0.223665	1.25218
12458	0.510855	-0.956989	6.96742	-0.137352	0.890753	NA	NA
12460	74.7573	-0.269874	0.558913	-0.482855	0.629199	0.839804	NA
12461	1862.24	-0.439998	0.42787	-1.02835	0.303787	0.597646	NA
12462	1354.59	-0.772125	0.423242	-1.82431	0.068105	0.259149	NA
12464	1658.06	-0.728429	0.358051	-2.03443	0.0419084	0.194462	NA
12465	3301.35	-0.729865	0.292586	-2.49453	0.0126123	0.0910172	NA
12466	4064.76	-0.640314	0.557686	-1.14816	0.250902	0.53919	NA
12467	12.5231	-2.38939	1.6748	-1.42667	0.153675	NA	NA
12468	1562.54	-1.01862	0.348734	-2.92091	0.00349007	0.0380442	NA
12469	1624.92	-0.716602	0.295225	-2.4273	0.0152115	0.103378	NA
12475	0.582397	-1.60085	6.90581	-0.231813	0.816683	NA	NA
12476	93.6696	-2.01899	1.07334	-1.88104	0.0599666	0.240252	NA
12477	0	NA	NA	NA	NA	NA	NA
12478	0.227435	0.230437	7.05669	0.0326551	0.97395	NA	NA
12479	6.84106	0.440601	2.20986	0.19938	0.841965	NA	NA
12480	0.163518	-2.21781	6.99325	-0.317136	0.75114	NA	NA
12481	3.16951	-1.51372	3.64232	-0.415593	0.677708	NA	NA
12482	0.118778	1.49535	7.04163	0.212359	0.831827	NA	NA
12483	0	NA	NA	NA	NA	NA	NA
12484	254.011	2.00659	0.604057	3.32186	0.000894189	0.0150237	NA
12487	1.50145	2.4629	3.68453	0.668444	0.50385	NA	NA
12488	597.943	-1.67489	0.302901	-5.5295	3.21e-08	4.41e-06	NA
12489	0	NA	NA	NA	NA	NA	NA
12490	6.42003	1.2047	1.72286	0.699248	0.484397	NA	NA
12491	2.14896	3.87785	3.93118	0.986434	0.32392	NA	NA
12492	368.788	0.784932	0.42699	1.83829	0.0660194	0.253927	NA
12493	3.16624	1.43771	4.31014	0.333564	0.738708	NA	NA
12494	19.8785	0.417512	1.32795	0.314403	0.753215	NA	NA
12495	12.7539	-0.507107	1.64276	-0.308692	0.757556	NA	NA
12496	1.50141	0.629371	3.33957	0.188459	0.850517	NA	NA
12497	159.517	0.671776	0.494712	1.35791	0.174491	0.445465	NA
12499	56.1915	-0.186722	0.675524	-0.276411	0.782232	0.910555	NA
12500	0	NA	NA	NA	NA	NA	NA
12501	0.949501	-0.200825	6.90445	-0.0290864	0.976796	NA	NA
12502	0.109723	-1.66153	7.02343	-0.236569	0.812991	NA	NA
12503	6.71798	-2.28459	3.44142	-0.663851	0.506786	NA	NA
12504	0.207996	2.75411	7.01471	0.392619	0.694601	NA	NA
12505	33.6127	0.751021	0.837453	0.896791	0.36983	NA	NA
12506	0.12711	-1.02825	7.04039	-0.14605	0.883882	NA	NA
12507	0.245888	0.23664	7.01471	0.0337348	0.973089	NA	NA
12508	0.555991	1.56071	6.97269	0.223832	0.822888	NA	NA
12509	9.61573	1.39227	1.65832	0.839565	0.401152	NA	NA
12511	1.13954	-1.96184	6.32348	-0.310247	0.756373	NA	NA
12512	21.1631	2.09598	1.63784	1.27972	0.200644	NA	NA
12514	3.48675	0.917831	2.80707	0.326971	0.74369	NA	NA
12515	0	NA	NA	NA	NA	NA	NA
12516	0	NA	NA	NA	NA	NA	NA
12517	0.118778	1.49535	7.04163	0.212359	0.831827	NA	NA
12518	0.33621	2.67025	6.91529	0.386138	0.699395	NA	NA
12519	126.746	-5.0781	1.64591	-3.08529	0.00203352	0.0268765	NA
12520	355.498	1.24086	0.401916	3.08735	0.00201947	0.0268047	NA
12521	12.3339	2.83491	1.51993	1.86516	0.0621595	NA	NA
12522	2.71274	3.9495	3.74211	1.05542	0.291233	NA	NA
12523	0.620496	0.221762	7.03404	0.0315269	0.974849	NA	NA
12524	0.372997	-0.318505	6.99291	-0.0455468	0.963671	NA	NA
12525	0	NA	NA	NA	NA	NA	NA
12526	0.309081	-2.89754	7.00133	-0.413856	0.678979	NA	NA
12527	169.138	0.355328	0.628728	0.565153	0.571969	0.806156	NA
12530	159.891	-0.299489	0.482105	-0.62121	0.534461	0.784271	-0.646238
12531	28.4206	-1.74784	1.16242	-1.50362	0.132679	NA	NA
12532	57.3412	-0.298087	0.780294	-0.382019	0.702448	0.875093	NA
12534	467.024	-1.04666	0.466772	-2.24233	0.0249402	0.142197	-1.19269
12537	212.712	-0.515186	0.483507	-1.06552	0.286641	0.580059	NA
12539	226.577	-1.36406	0.622187	-2.19236	0.0283532	0.153344	NA
12540	510.32	0.0825226	0.558415	0.14778	0.882516	0.949704	NA
12544	92.2161	-1.00166	0.615081	-1.6285	0.103418	0.329395	NA
[truncated: 18,285 more rows]

## Sheet: Supplementary Data 1B
Supplementary Data 1B: Estimation of differential mRNA stability using RNA-seq data from a NAT10 knockout in HeLa cells compared to WT, along with ground-truth stability as calculated using BRIC-seq data (see Methods for more details). Genes with low read counts ( < 5) are filtered out. DiffRAC estimates are listed in columns 2-7. Ground-truth stability data and associated SEMs are in columns 8-9.
Gene_ID	baseMean	log2FoldChange	lfcSE	stat	pvalue	padj	ground_truth_stability	SE_ground_truth_stability
ENSG00000000003	597.762	0.463056	0.315917	1.46575	0.142716	0.435234	-0.0749927	0.0536627
ENSG00000000419	1236.01	-0.214185	0.174195	-1.22957	0.218858	0.535245	-0.0204162	0.0495434
ENSG00000000457	264.045	-0.00289626	0.310334	-0.00933274	0.992554	0.998463	0.0319496	0.0661853
ENSG00000000460	871.55	-0.239998	0.251894	-0.952773	0.340705	0.66605	-0.0152121	0.0274637
ENSG00000000971	10.4777	-5.81193	2.0766	-2.79878	0.00512966	NA	0.0317594	0.128835
ENSG00000001036	1494.85	-0.0522654	0.166945	-0.313069	0.754228	0.915419	-0.00706049	0.0402213
ENSG00000001084	784.922	0.319762	0.276303	1.15729	0.247154	0.569034	-0.016986	0.0451286
ENSG00000001167	329.398	-0.686908	0.277717	-2.47341	0.0133831	0.110342	-0.0121988	0.0517022
ENSG00000001460	78.9181	-0.277994	0.753943	-0.368721	0.712336	NA	0.000901468	0.0418712
ENSG00000001461	178.42	-1.22653	0.47393	-2.588	0.00965357	0.0899592	0.0105707	0.0472667
ENSG00000001497	968.44	0.0329697	0.17233	0.191318	0.848277	0.954419	-0.0407143	0.0373535
ENSG00000001617	13.8584	-1.00315	1.33056	-0.75393	0.450891	NA	-0.029964	0.0371599
ENSG00000001626	1.12428	2.83743	4.19888	0.675758	0.499194	NA	-0.122464	0.16009
ENSG00000001629	1369.71	0.419625	0.155455	2.69934	0.00694771	0.0735884	-0.0160053	0.0362661
ENSG00000001630	1263.22	0.928706	0.186118	4.98988	6.04175e-07	6.44117e-05	0.040862	0.0482479
ENSG00000001631	834.806	-0.304721	0.209079	-1.45745	0.144993	0.43815	-0.0200664	0.0301147
ENSG00000002016	250.505	0.0668667	0.363021	0.184195	0.85386	0.956274	0.016926	0.0660129
ENSG00000002330	16.8314	0.0105962	5.66358	0.00187094	0.998507	NA	0.01703	0.0332487
ENSG00000002549	413.094	0.109391	0.248271	0.440613	0.659493	0.868165	-0.0385922	0.0412457
ENSG00000002586	230.439	0.209649	0.315563	0.664364	0.506457	0.78235	0.0202666	0.0310608
ENSG00000002726	0	NA	NA	NA	NA	NA	-0.136156	0.328187
ENSG00000002745	1.78656	1.55544	4.93904	0.314928	0.752816	NA	0.21452	0.137068
ENSG00000002746	178.992	-1.5841	0.721769	-2.19474	0.028182	0.17306	0.0221542	0.0374459
ENSG00000002834	1826.63	0.859743	0.162632	5.28644	1.24721e-07	1.84108e-05	0.0458606	0.0484557
ENSG00000002919	54.6025	0.0306761	0.659191	0.046536	0.962883	NA	0.00510498	0.0501456
ENSG00000003056	1434.87	-0.540616	0.167836	-3.2211	0.00127698	0.0242517	-0.0757392	0.0447143
ENSG00000003137	4.42899	-0.46433	2.0835	-0.222861	0.823644	NA	0.0265529	0.0527801
ENSG00000003147	30.9868	-1.14587	1.12351	-1.0199	0.307774	NA	0.0533039	0.0662668
ENSG00000003249	1.96742	0.798618	5.07352	0.157409	0.874923	NA	0.0266558	0.0346575
ENSG00000003393	686.911	0.0872404	0.216236	0.403449	0.686618	0.881479	-0.0297965	0.0245474
ENSG00000003400	57.6325	0.252223	0.72965	0.345676	0.729586	NA	0.0153151	0.0438289
ENSG00000003402	393.156	0.134737	0.392539	0.343245	0.731414	0.904516	-0.0026127	0.0305013
ENSG00000003436	2316.93	-0.389007	0.189436	-2.05351	0.0400235	0.211293	-0.0852382	0.0497488
ENSG00000003509	249.181	-0.11104	0.304973	-0.364098	0.715785	0.895435	0.00982169	0.020557
ENSG00000003756	1499.92	0.273461	0.148969	1.83569	0.0664039	0.28787	-0.00136216	0.0600877
ENSG00000003987	4.07385	2.44171	3.07272	0.794643	0.426821	NA	-0.1545	0.255335
ENSG00000003989	888.179	-0.109606	0.19423	-0.564311	0.572543	0.824702	-0.0211301	0.0440589
ENSG00000004059	201.055	-1.22948	0.473766	-2.59512	0.00945584	0.0891683	0.00958015	0.0376191
ENSG00000004139	238.616	-0.472845	0.366713	-1.28941	0.197254	0.50877	-0.031635	0.0371614
ENSG00000004142	965.363	-0.619459	0.240878	-2.57167	0.010121	0.0925965	-0.000625341	0.0476205
ENSG00000004399	364.739	0.497336	0.319914	1.55459	0.120044	0.395135	0.0388395	0.0352034
ENSG00000004455	3732.97	-0.374233	0.125071	-2.99217	0.00277004	0.0412071	-0.0379947	0.0419534
ENSG00000004468	0.369039	-2.92569	6.97065	-0.419716	0.674693	NA	0.0477714	0.323131
ENSG00000004478	2202.59	0.107535	0.171958	0.625355	0.531738	0.798908	-0.0239038	0.0435379
ENSG00000004487	3048.29	0.226194	0.137703	1.64262	0.100461	0.360162	0.0241795	0.0497383
ENSG00000004534	1416.49	0.359054	0.167302	2.14615	0.031861	0.184996	-0.00922642	0.0248114
ENSG00000004660	89.6791	-0.413058	0.690892	-0.597861	0.549933	NA	0.0565678	0.0487641
ENSG00000004700	1040.16	-0.10353	0.204129	-0.507182	0.612027	0.844342	-0.053423	0.0701106
ENSG00000004766	886.179	-0.118771	0.266485	-0.445694	0.655818	0.866679	-0.0195203	0.0258937
ENSG00000004777	6.29901	0.275399	3.14927	0.0874486	0.930315	NA	0.0309984	0.0366723
ENSG00000004779	560.36	-0.0776834	0.275746	-0.28172	0.778158	0.928888	-0.103059	0.0428278
ENSG00000004799	345.919	-0.0696026	0.308592	-0.225549	0.821552	0.942495	0.0026928	0.0710139
ENSG00000004838	1.81952	-3.0805	4.12583	-0.746639	0.455282	NA	-0.121818	0.156117
ENSG00000004846	2.03721	-0.713136	4.02881	-0.177009	0.859501	NA	0.0657685	0.174919
ENSG00000004848	0.353847	-0.499461	6.99183	-0.071435	0.943052	NA	0.0449	0.18289
ENSG00000004866	1999.3	-0.208688	0.185951	-1.12227	0.261748	0.585937	-0.0365907	0.0196187
ENSG00000004897	1731.57	0.0405656	0.166348	0.243859	0.80734	0.938395	-0.0103667	0.0383814
ENSG00000004939	1.26673	2.47353	6.89396	0.358797	0.719747	NA	-0.0864703	0.340417
ENSG00000004948	1.06156	-2.33788	5.03525	-0.464302	0.642432	NA	0.0600746	0.166768
ENSG00000004961	567.792	0.215252	0.240442	0.895235	0.370662	0.691558	-0.0113674	0.0261983
ENSG00000004975	262.137	0.192428	0.344614	0.558387	0.57658	0.826476	0.0341836	0.0320677
ENSG00000005001	0.487791	-4.21976	6.95071	-0.607097	0.543786	NA	0.0170723	0.349589
ENSG00000005007	647.069	-0.0800192	0.233105	-0.343276	0.731391	0.904516	0.00236886	0.0165999
ENSG00000005020	457.462	0.577318	0.270773	2.13211	0.0329976	0.187909	-0.0565351	0.0624387
ENSG00000005022	2906.98	-0.156093	0.241169	-0.647235	0.51748	0.790271	-0.0159096	0.0440412
ENSG00000005059	202.809	0.494818	0.352473	1.40384	0.160365	0.458802	-0.0055198	0.0551049
ENSG00000005073	90.3884	0.676363	0.834597	0.810407	0.417707	NA	0.0456198	0.049718
ENSG00000005075	135.443	-0.149708	0.501989	-0.298231	0.765527	0.92161	-0.0185091	0.0265914
ENSG00000005100	221.416	-0.464088	0.391583	-1.18516	0.235955	0.556946	0.00695353	0.0322714
ENSG00000005102	15.5465	3.48645	5.91004	0.589921	0.555244	NA	0.104078	0.0805762
ENSG00000005156	426.089	-0.132403	0.244502	-0.541522	0.588148	0.830252	0.00962552	0.0418839
ENSG00000005175	1053.13	-0.0776117	0.20006	-0.387941	0.69806	0.886217	-0.00592077	0.0392589
ENSG00000005187	7.97271	-0.085313	1.50689	-0.0566153	0.954852	NA	-0.00258374	0.0714388
ENSG00000005189	197.525	-0.51329	0.36304	-1.41386	0.157402	0.455514	-0.0309597	0.0412688
ENSG00000005194	377.56	-0.479839	0.254829	-1.88299	0.0597022	0.269732	0.0429847	0.0302994
ENSG00000005206	95.1948	-0.558584	0.561762	-0.994342	0.320056	NA	-0.00787472	0.0187165
ENSG00000005238	13.1543	-0.985257	1.30528	-0.754825	0.450354	NA	-0.033429	0.0616303
ENSG00000005243	1.19111	-0.533031	4.72893	-0.112717	0.910255	NA	0.108064	0.138023
ENSG00000005249	10.6808	0.0317762	1.4434	0.0220149	0.982436	NA	-0.00485596	0.0715778
ENSG00000005302	227.692	-0.157557	0.366644	-0.429728	0.667394	0.871938	-0.0148062	0.0384341
ENSG00000005339	1082.45	0.145955	0.234856	0.621467	0.534292	0.79964	-0.0139895	0.0392893
ENSG00000005421	0.58546	0.624896	6.93517	0.0901054	0.928203	NA	0.279992	0.199609
ENSG00000005436	654.672	0.233023	0.244555	0.952845	0.340668	0.66605	-0.0158729	0.027156
ENSG00000005448	128.033	-0.18689	0.474636	-0.393754	0.693762	0.884177	-0.0258853	0.0332371
ENSG00000005469	63.2923	-0.434579	0.618084	-0.703106	0.48199	NA	0.0165011	0.0385931
ENSG00000005471	1.42114	-0.589681	4.62365	-0.127536	0.898516	NA	-0.0536226	0.235441
ENSG00000005483	1796.99	-0.0213465	0.143304	-0.148959	0.881586	0.96617	-0.0220332	0.0614216
ENSG00000005486	174.08	-0.969118	0.42222	-2.29529	0.0217163	0.151402	-0.0505061	0.0435346
ENSG00000005700	1667.18	0.466283	0.16845	2.76808	0.00563884	0.0654491	-0.0378896	0.0315284
ENSG00000005801	988.648	-1.05641	0.394048	-2.68093	0.00734189	0.0761709	-0.0127553	0.0672296
ENSG00000005810	3664.55	0.12245	0.132906	0.921334	0.356876	0.67941	-0.0217149	0.0364425
ENSG00000005812	753.021	0.378995	0.229678	1.65012	0.0989194	0.357488	-0.0227133	0.0484514
ENSG00000005882	29.6618	-1.35753	0.964818	-1.40703	0.159418	NA	0.024361	0.030937
ENSG00000005884	428.168	0.134828	0.251829	0.535397	0.592376	0.832171	-0.0270289	0.0306185
ENSG00000005889	1606.52	0.186782	0.143676	1.30002	0.193593	0.505249	-0.00451354	0.0482063
ENSG00000005893	1020.68	0.0655788	0.210413	0.311667	0.755293	0.915747	0.00147573	0.048002
ENSG00000005961	8.28977	-1.00242	1.66574	-0.601786	0.547317	NA	0.0348558	0.0359008
ENSG00000005981	0.138155	-1.23009	7.04407	-0.174628	0.861372	NA	-0.0768089	0.534399
ENSG00000006007	703.931	0.459948	0.234586	1.96068	0.0499161	0.241434	0.0063123	0.0477741
ENSG00000006015	32.3359	0.0213959	0.892417	0.0239752	0.980872	NA	-0.0179378	0.0233944
ENSG00000006016	2.05878	-1.68972	4.00779	-0.421609	0.673311	NA	0.00957694	0.0769599
ENSG00000006025	28.1051	-0.711106	1.02308	-0.695062	0.487016	NA	0.0394037	0.0656414
ENSG00000006047	9.81315	0.86208	1.388	0.621097	0.534536	NA	0.00119867	0.0253655
ENSG00000006062	643.678	-0.447788	0.289597	-1.54624	0.122045	0.399883	0.001726	0.0540478
ENSG00000006118	180.944	-0.875786	0.595053	-1.47178	0.141081	0.431793	-0.0453303	0.0318983
ENSG00000006125	1986.07	-0.0244183	0.133747	-0.182571	0.855135	0.956993	0.0306785	0.0469091
ENSG00000006194	376.875	0.190224	0.287839	0.660869	0.508696	0.783479	0.0236217	0.0524613
ENSG00000006282	77.3703	0.111986	0.584171	0.191701	0.847977	NA	0.028716	0.0354165
ENSG00000006283	4.07186	2.66452	3.09412	0.861156	0.389152	NA	0.0199468	0.0664359
ENSG00000006327	571.387	0.18938	0.315359	0.600524	0.548157	0.808751	0.000240279	0.0225156
ENSG00000006432	610.489	-0.0709347	0.212538	-0.33375	0.738568	0.907661	-0.0185671	0.0618417
ENSG00000006451	789.679	0.546615	0.253646	2.15503	0.0311591	0.182997	-0.00491004	0.0268932
ENSG00000006453	1107.72	0.207893	0.162268	1.28117	0.200135	0.512079	-0.00379247	0.0191885
ENSG00000006459	393.552	0.522731	0.297583	1.75659	0.078988	0.316282	-0.0311294	0.0411229
ENSG00000006530	593.79	-0.457468	0.572007	-0.799759	0.42385	0.731611	0.00700112	0.026964
ENSG00000006534	159.732	-2.05595	0.65163	-3.15508	0.00160453	0.0283787	0.0190114	0.0363976
ENSG00000006576	1205.99	0.185438	0.185122	1.00171	0.316484	0.643987	-0.0465703	0.0571308
ENSG00000006606	7.07199	-1.22788	2.00972	-0.61097	0.541219	NA	0.11623	0.0789968
ENSG00000006607	550.243	0.433557	0.276728	1.56673	0.117179	0.390054	-0.0193642	0.031309
ENSG00000006611	122.589	2.10447	2.07	1.01665	0.309319	0.634344	0.0784879	0.0466578
ENSG00000006634	1156.71	-0.110148	0.205596	-0.535751	0.592131	0.832171	0.0186267	0.0591384
ENSG00000006638	10.5839	2.83787	2.38418	1.19029	0.233932	NA	-0.00452749	0.0353339
ENSG00000006652	1695.7	0.0116171	0.139394	0.0833401	0.933581	0.984364	-0.0123535	0.0276812
ENSG00000006695	839.27	0.4336	0.20028	2.16497	0.03039	0.180832	0.00315433	0.0370825
ENSG00000006704	763.503	0.229252	0.200949	1.14085	0.253933	0.577538	0.0210736	0.0190362
ENSG00000006712	340.842	0.54595	0.336959	1.62023	0.105184	0.36884	0.0393899	0.0297841
ENSG00000006715	1033.61	-0.175868	0.170032	-1.03432	0.300985	0.6247	-0.023013	0.0525098
ENSG00000006740	3.5647	2.20534	3.80505	0.579582	0.562196	NA	0.114989	0.127115
ENSG00000006744	819.887	-0.610205	0.21765	-2.80361	0.00505341	0.0609906	0.0223098	0.0314486
ENSG00000006747	267.505	0.855893	0.658738	1.29929	0.193844	0.505249	0.0113421	0.0497543
ENSG00000006756	7.67893	-1.76105	1.65317	-1.06526	0.28676	NA	-0.028217	0.0408018
ENSG00000006757	162.912	-0.730421	0.386344	-1.8906	0.0586781	0.267046	-0.00775587	0.0376807
ENSG00000006831	1881.55	0.330461	0.154705	2.13607	0.0326735	0.186895	0.00450301	0.0409246
ENSG00000006837	89.0779	0.00209236	0.732116	0.00285796	0.99772	NA	0.0183934	0.0931416
ENSG00000007038	528.311	0.343408	0.319502	1.07482	0.282454	0.606805	-0.0592642	0.0333558
ENSG00000007047	34.4609	0.0828468	0.899276	0.0921261	0.926598	NA	0.0396502	0.0241204
ENSG00000007062	13.9198	-1.19289	1.32317	-0.90154	0.367301	NA	0.0792746	0.0860116
ENSG00000007080	176.604	-1.539	0.510096	-3.01708	0.00255225	0.0388536	-0.0366487	0.0217214
ENSG00000007168	2747.59	0.466871	0.140446	3.3242	0.000886736	0.0193351	-0.0119855	0.0379241
ENSG00000007202	3240.16	-0.088033	0.173936	-0.506124	0.61277	0.844607	0.0234928	0.0447472
ENSG00000007237	3.30448	-0.403587	2.92142	-0.138148	0.890124	NA	0.0230774	0.0776351
ENSG00000007255	16.0953	-1.09228	1.52804	-0.714828	0.474715	NA	-0.00728102	0.0385049
ENSG00000007264	70.9488	-0.694981	0.760839	-0.91344	0.361011	NA	0.00694507	0.0350512
ENSG00000007312	0	NA	NA	NA	NA	NA	0.0124396	0.506583
ENSG00000007341	951.447	0.341918	0.214726	1.59235	0.111306	0.379389	-0.0564165	0.0173296
ENSG00000007350	0.887044	-0.445564	6.30333	-0.0706871	0.943647	NA	-0.0618363	0.1557
ENSG00000007372	64.1722	0.000896865	0.580225	0.00154572	0.998767	NA	0.0237727	0.0679833
ENSG00000007376	81.9479	-0.473553	0.753338	-0.628606	0.529607	NA	0.0374463	0.0265434
ENSG00000007384	10.5631	0.219745	1.49663	0.146827	0.883269	NA	-0.0238147	0.0389417
ENSG00000007392	448.332	0.00519134	0.256654	0.020227	0.983862	0.997422	0.0456922	0.03886
ENSG00000007516	1.29496	2.6509	4.99616	0.530587	0.595705	NA	0.123479	0.0837265
ENSG00000007520	138.107	-0.428705	0.53996	-0.793957	0.427221	0.734292	0.046827	0.0345533
ENSG00000007541	35.6371	-1.62971	1.07278	-1.51915	0.128724	NA	0.0255392	0.02397
ENSG00000007866	151.038	-0.0407648	0.418851	-0.0973254	0.922468	0.981036	0.00195419	0.0316862
ENSG00000007923	771.743	0.559402	0.223039	2.50809	0.0121385	0.10399	0.0302287	0.0271634
ENSG00000007933	0.138155	-1.23009	7.04407	-0.174628	0.861372	NA	-0.0271704	0.334224
ENSG00000007944	236.471	-0.480267	0.366849	-1.30917	0.190477	0.500891	0.0120697	0.0927753
ENSG00000007968	262.662	0.449135	0.302657	1.48397	0.137816	0.427376	-0.036336	0.0602246
ENSG00000008018	2373.88	-0.0315069	0.144876	-0.217474	0.827839	0.944344	-0.0414498	0.035591
ENSG00000008056	1.2181	-0.157484	5.61916	-0.0280263	0.977641	NA	0.061048	0.291825
ENSG00000008083	4456.03	0.192014	0.139403	1.3774	0.168388	0.47053	0.00195026	0.0465705
ENSG00000008086	115.389	0.390593	0.524133	0.745218	0.45614	0.754655	0.0138257	0.05443
ENSG00000008128	116.142	0.38539	0.547245	0.704237	0.481285	0.767437	0.0456362	0.0874027
ENSG00000008130	333.386	-0.554226	0.440482	-1.25823	0.20831	0.523599	-0.00439708	0.0183446
ENSG00000008226	1.98699	1.28066	4.74273	0.270025	0.787141	NA	0.184577	0.322802
ENSG00000008277	222.08	0.838024	0.375722	2.23043	0.0257186	0.165809	0.0049544	0.0420495
ENSG00000008282	495.337	0.158971	0.272634	0.583092	0.559832	0.816844	-0.0705391	0.0541578
ENSG00000008283	90.4446	0.777078	0.56849	1.36692	0.171652	NA	0.0179262	0.0340803
ENSG00000008294	1313.99	0.110709	0.18228	0.607358	0.543613	0.806178	-0.00166727	0.0489216
ENSG00000008300	111.647	-0.199245	0.476592	-0.418061	0.675902	0.876552	0.025923	0.0270251
ENSG00000008323	0.784923	4.01705	6.94473	0.578432	0.562973	NA	0.0973326	0.181537
ENSG00000008382	20.568	0.430211	1.25906	0.341691	0.732583	NA	-0.0119331	0.0253602
ENSG00000008394	716.745	0.0392621	0.25061	0.156666	0.875508	0.964141	-0.0933803	0.0400344
ENSG00000008405	627.173	0.305757	0.212792	1.43688	0.150752	0.446959	-0.00267983	0.0429815
ENSG00000008441	93.9904	-0.618181	0.575553	-1.07407	0.282793	NA	-0.0170554	0.0354424
ENSG00000008516	0.51389	-1.66796	6.94811	-0.240059	0.810284	NA	-0.109963	0.144138
ENSG00000008517	18.6681	-2.38542	5.95896	-0.400309	0.688929	NA	-0.0571428	0.0433079
ENSG00000008710	111.008	-0.468563	0.521224	-0.898966	0.368671	0.690502	-0.0290637	0.0240605
ENSG00000008735	2.98441	-0.355776	2.4812	-0.143389	0.885983	NA	-0.0284101	0.059833
ENSG00000008838	348.173	-1.11771	0.351979	-3.1755	0.00149578	0.026978	-0.0350887	0.0427554
ENSG00000008853	141.874	-0.433087	0.414873	-1.0439	0.29653	0.621188	0.0122473	0.0333458
ENSG00000008869	611.029	-0.205553	0.23034	-0.89239	0.372184	0.69241	-0.0157726	0.0315771
ENSG00000008952	577.626	0.363627	0.303167	1.19943	0.230362	0.550516	-0.0120308	0.0418948
ENSG00000008988	4306.99	0.103498	0.17812	0.581055	0.561203	0.81732	-0.0330077	0.0349704
ENSG00000009307	8246.63	0.0625517	0.128112	0.48826	0.625366	0.851653	0.0457415	0.0492941
ENSG00000009335	3462.64	0.151526	0.135973	1.11438	0.265115	0.58969	-0.0242621	0.0289589
ENSG00000009694	5.45693	-1.33648	2.9754	-0.449176	0.653305	NA	0.0851579	0.153165
ENSG00000009724	1.48176	5.83794	6.61816	0.88211	0.377718	NA	-0.0628916	0.11713
ENSG00000009780	94.711	-0.0394186	0.564867	-0.0697839	0.944366	NA	-0.0255884	0.0459951
ENSG00000009830	497.245	0.00370261	0.235362	0.0157316	0.987449	0.997848	-0.0139908	0.0255868
ENSG00000009844	993.386	-0.0676971	0.170251	-0.397631	0.690902	0.88295	-0.020028	0.048241
ENSG00000009950	85.727	-1.11683	0.768809	-1.45267	0.146315	NA	0.0603486	0.0352951
ENSG00000009954	3722.66	0.393418	0.140379	2.80255	0.0050701	0.0610959	0.0283102	0.0227785
ENSG00000010017	1560.23	-0.0489329	0.144985	-0.337503	0.735738	0.905935	-0.0159261	0.0281807
ENSG00000010072	71.1116	-0.297743	5.65925	-0.0526118	0.958041	NA	0.0262065	0.0537087
ENSG00000010165	499.743	-0.576235	0.230969	-2.49486	0.0126006	0.106027	0.045664	0.0469964
ENSG00000010244	1431.33	-1.02949	0.198009	-5.19921	2.00134e-07	2.64867e-05	-0.0123098	0.0259148
ENSG00000010256	1199.57	-0.751243	0.269921	-2.78319	0.00538273	0.0633709	-0.0081945	0.0354033
ENSG00000010270	441.932	0.0619939	0.282181	0.219696	0.826108	0.944054	-0.0163118	0.0389439
ENSG00000010278	241.881	0.740103	0.343402	2.15521	0.0311456	0.182997	-0.0521963	0.0424049
ENSG00000010292	5126.96	-0.946726	0.133432	-7.0952	1.29166e-12	6.19674e-10	0.036677	0.0573679
ENSG00000010295	4.66397	1.52432	2.87079	0.530977	0.595435	NA	-0.0836502	0.149923
ENSG00000010310	3.98589	-0.502147	3.22639	-0.155637	0.876319	NA	-0.0301581	0.0932489
ENSG00000010318	56.8596	0.156515	0.858041	0.18241	0.855261	NA	0.0326297	0.0337267
ENSG00000010319	3.26776	1.52662	2.6714	0.571469	0.567682	NA	0.204312	0.061127
ENSG00000010322	277.422	0.0885612	0.352126	0.251504	0.801424	0.937601	0.00950835	0.013411
ENSG00000010327	1.53981	-0.409567	4.32585	-0.0946789	0.92457	NA	0.0936365	0.133073
ENSG00000010361	0.12546	1.34266	7.04672	0.190537	0.848888	NA	-0.0263548	0.173354
ENSG00000010379	4.04779	-1.4458	3.65585	-0.395476	0.692492	NA	-0.16029	0.167068
ENSG00000010404	71.3635	-1.15548	0.597246	-1.93468	0.0530298	NA	-0.00452577	0.0456332
ENSG00000010539	249.811	-0.0431779	0.318348	-0.135631	0.892113	0.967895	-0.000719654	0.071244
ENSG00000010626	29.7211	-0.0297499	0.847028	-0.0351226	0.971982	NA	0.0251225	0.0439829
ENSG00000010671	1.23045	-1.80251	4.13179	-0.436254	0.662652	NA	-0.0262468	0.215162
ENSG00000010704	10.3621	3.25282	2.64941	1.22775	0.21954	NA	-0.0341429	0.050194
ENSG00000010803	698.048	-0.813746	0.313698	-2.59404	0.00948546	0.0891918	0.00111943	0.0199905
ENSG00000010810	2617.26	-0.237168	0.169782	-1.3969	0.162444	0.461518	0.0176617	0.0158156
ENSG00000011007	1084.52	-0.390429	0.205384	-1.90097	0.0573062	0.26293	0.0137116	0.0238821
ENSG00000011009	143.236	-0.775027	0.551545	-1.40519	0.159964	0.458083	0.0378992	0.0420537
ENSG00000011021	453.913	0.0765699	0.319602	0.239579	0.810657	0.938835	-0.0150441	0.0382444
ENSG00000011028	60.4802	-0.35623	0.833652	-0.427312	0.669152	NA	0.0768025	0.0318962
ENSG00000011105	75.6372	1.58428	0.570484	2.77709	0.00548486	NA	0.0212428	0.0509588
ENSG00000011132	94.1596	-1.25513	0.775989	-1.61746	0.105779	NA	-0.00671544	0.0265222
ENSG00000011143	104.309	-0.118349	0.471811	-0.250839	0.801938	NA	0.0494654	0.0251935
ENSG00000011198	624.464	-0.247715	0.208318	-1.18911	0.234394	0.554959	-0.0269292	0.0236623
ENSG00000011243	643.174	-0.181771	0.208992	-0.869749	0.384438	0.702344	0.0380248	0.0216559
ENSG00000011260	722.322	-0.274898	0.214716	-1.28029	0.200445	0.512359	0.022776	0.0324355
ENSG00000011275	1279.54	0.830986	0.195447	4.25171	2.1214e-05	0.0012355	-0.00163038	0.0361426
ENSG00000011295	1056.41	0.536284	0.209776	2.55646	0.0105743	0.0950449	0.00397682	0.0333714
ENSG00000011304	700.978	-0.206858	0.206751	-1.00052	0.317059	0.64453	-0.00679116	0.0444811
ENSG00000011332	12.1041	-0.815108	1.52894	-0.533119	0.593951	NA	0.0583437	0.063128
ENSG00000011347	19.4928	0.731157	1.20082	0.608884	0.542602	NA	0.0831437	0.0434456
ENSG00000011376	1354.23	-0.550436	0.184537	-2.98279	0.00285637	0.0421645	-0.0234021	0.0348519
ENSG00000011405	2977.74	0.19905	0.153566	1.29619	0.19491	0.505791	-0.0458042	0.054202
ENSG00000011422	85.5775	-0.313125	0.703185	-0.445295	0.656107	NA	-0.102868	0.0214584
ENSG00000011426	5622.66	0.0334964	0.132913	0.252017	0.801028	0.937601	-0.0118144	0.0379642
ENSG00000011451	112.645	-0.0250748	0.456161	-0.0549691	0.956163	0.989686	0.0107716	0.021761
ENSG00000011454	2194	0.0332448	0.141608	0.234767	0.814389	0.940321	-0.00826779	0.0307621
ENSG00000011478	253.387	0.255073	0.376496	0.677491	0.498095	0.777503	-0.0211295	0.0326255
ENSG00000011485	456.697	-0.934346	0.272649	-3.42692	0.000610461	0.014782	-0.00424781	0.0327918
ENSG00000011523	232.672	0.315572	0.341653	0.923661	0.355663	0.678188	0.0150566	0.0568356
ENSG00000011566	1206.98	0.205426	0.247201	0.831008	0.405969	0.718851	-0.0306175	0.0461279
ENSG00000011638	76.274	-0.271271	0.53335	-0.508618	0.61102	NA	0.0381193	0.0359304
ENSG00000011677	252.731	-0.323721	0.348424	-0.929102	0.352836	0.676059	0.0155442	0.041566
ENSG00000012048	499.277	-0.468092	0.357048	-1.31101	0.189856	0.499708	-0.0105431	0.0281112
ENSG00000012061	126.766	-1.65236	0.653516	-2.52842	0.0114577	0.0998229	-0.0308876	0.0359178
ENSG00000012124	0.604884	-2.15881	7.00604	-0.308136	0.757979	NA	0.149242	0.13881
ENSG00000012171	188.474	0.441443	0.452697	0.97514	0.329491	0.655442	-0.0346361	0.0280966
ENSG00000012174	782.967	-0.476652	0.217464	-2.19186	0.0283895	0.173778	-0.0588166	0.0603951
ENSG00000012211	97.4178	-0.880006	0.520497	-1.6907	0.0908935	NA	2.33949e-05	0.0335555
ENSG00000012232	308.101	-0.627481	0.325282	-1.92903	0.0537267	0.252391	0.00654339	0.0331855
ENSG00000012660	1581.76	0.563101	5.70019	0.0987864	0.921308	0.980985	-0.0347526	0.0527352
ENSG00000012779	30.3171	1.26029	1.6961	0.743048	0.457452	NA	0.0322111	0.0724093
ENSG00000012822	176.455	-0.535942	0.365409	-1.46669	0.14246	0.4348	0.0428919	0.0381064
ENSG00000012963	178.225	0.16305	0.369907	0.440785	0.659368	0.868165	-0.0355921	0.0448733
ENSG00000012983	1836.79	0.349914	0.167821	2.08505	0.0370649	0.20178	-0.0328045	0.0222316
ENSG00000013275	891.065	-0.403268	0.2188	-1.84309	0.065316	0.286711	-0.0130676	0.0387126
ENSG00000013288	70.2506	0.350507	0.686442	0.510614	0.609621	NA	0.0283897	0.034334
ENSG00000013297	3.80577	0.568796	3.7138	0.153157	0.878274	NA	0.024231	0.115817
ENSG00000013306	733.896	0.152871	0.231413	0.660599	0.50887	0.783567	-0.024945	0.0299502
ENSG00000013374	724.512	0.291329	0.203728	1.42999	0.15272	0.44902	0.0170306	0.0370029
ENSG00000013375	715.793	-0.246834	0.199265	-1.23872	0.215448	0.532131	-0.0315409	0.0380887
ENSG00000013392	57.8281	-0.107046	0.697216	-0.153533	0.877978	NA	-0.00813797	0.0598997
ENSG00000013441	781.409	-0.345421	0.20868	-1.65527	0.0978705	0.355117	-0.00881682	0.0723237
ENSG00000013503	926.637	-0.176828	0.192563	-0.918287	0.358469	0.681091	0.0161077	0.0454641
ENSG00000013523	357.437	-0.539176	0.257097	-2.09717	0.0359784	0.198187	-0.00962849	0.0322849
ENSG00000013561	242.191	-0.0354898	0.325465	-0.109044	0.913168	0.977564	0.0054851	0.0297445
ENSG00000013563	40.8006	-1.42496	0.837497	-1.70145	0.0888576	NA	-0.0427953	0.0414191
ENSG00000013573	749.69	-0.232457	0.205851	-1.12925	0.258793	0.583406	-0.00847731	0.026146
ENSG00000013583	119.407	0.409192	0.438799	0.932528	0.351064	0.675129	0.000190499	0.0350491
ENSG00000013588	2964.19	-0.209862	0.152634	-1.37494	0.169151	0.470689	-0.0391575	0.0338733
ENSG00000013619	466.086	-0.481744	0.344415	-1.39873	0.161893	0.461013	-0.0471893	0.0291315
ENSG00000013810	468.894	-0.0401421	0.233117	-0.172197	0.863282	0.960092	0.0844096	0.025487
ENSG00000014123	487.725	-0.263359	0.249578	-1.05522	0.291325	0.615697	-0.0025443	0.0415647
ENSG00000014138	864.08	0.135165	0.17991	0.751294	0.452476	0.751776	0.0106508	0.0281515
ENSG00000014164	304.606	-1.03181	0.45197	-2.28292	0.0224349	0.153916	0.0130707	0.0452008
ENSG00000014216	128.01	0.198926	0.462549	0.430064	0.667149	0.871938	-0.026452	0.0403837
ENSG00000014257	34.1021	-0.282711	0.891492	-0.317121	0.751152	NA	-0.0101721	0.0682223
ENSG00000014641	1234.74	0.139188	0.164154	0.847909	0.396489	0.71092	-0.0299834	0.0428303
ENSG00000014824	1116.61	0.0215839	0.16516	0.130685	0.896025	0.969535	-0.024959	0.0576099
ENSG00000014914	9.03611	-0.00831361	1.73167	-0.00480093	0.996169	NA	-0.0147013	0.033368
ENSG00000014919	486.067	-0.898618	0.283186	-3.17324	0.00150747	0.0270282	-0.0412523	0.049719
ENSG00000015133	223.125	0.794315	0.78609	1.01046	0.312273	0.637842	0.0552611	0.0172327
ENSG00000015153	1127.43	0.343438	0.546629	0.628284	0.529818	0.797404	-0.0101621	0.0294287
ENSG00000015285	0.52485	-4.20228	6.9513	-0.604531	0.545491	NA	-0.0925815	0.119955
ENSG00000015413	2.99024	3.24396	4.99967	0.648836	0.516444	NA	0.0391899	0.534558
ENSG00000015475	140.483	-0.829427	0.761332	-1.08944	0.275959	0.600245	-0.0481113	0.0274107
ENSG00000015479	4905.54	0.674577	0.647283	1.04217	0.297335	0.62224	-0.0217708	0.11674
ENSG00000015520	0.405156	1.21267	6.96985	0.173987	0.861875	NA	0.0260912	0.151368
ENSG00000015532	67.4858	-1.45866	0.726333	-2.00825	0.0446165	NA	0.0251622	0.0353772
ENSG00000015568	29.0541	0.641372	0.972726	0.659355	0.509668	NA	-0.0850472	0.0644893
ENSG00000015676	1439.54	-0.0742449	0.197425	-0.376066	0.706868	0.89037	0.0190468	0.0248496
ENSG00000016391	212.067	0.0611061	0.354073	0.17258	0.862981	0.960092	0.00534044	0.0224044
ENSG00000016402	0.591783	3.0534	6.92914	0.440661	0.659458	NA	0.14296	0.248043
ENSG00000016864	411.119	-0.174547	0.294178	-0.593339	0.552954	0.811563	-0.0100622	0.0295001
ENSG00000017260	3141.52	0.291037	0.127005	2.29154	0.0219321	0.152353	-0.0249042	0.0487728
ENSG00000017797	734.751	0.0981983	0.256753	0.382463	0.702118	0.887948	0.0122743	0.0391433
ENSG00000018189	179.944	0.408865	0.416988	0.980519	0.32683	0.652639	-0.0101218	0.0223579
ENSG00000018280	3.24118	1.04259	2.37987	0.438088	0.661322	NA	-0.0411648	0.0735959
ENSG00000018408	1027.67	-0.124889	0.287308	-0.434688	0.663789	0.8707	-0.0301176	0.0276037
ENSG00000018510	3166.17	-0.117978	0.180044	-0.655274	0.512291	0.785841	-0.0349378	0.0544152
ENSG00000018610	107.228	0.338546	0.517167	0.654616	0.512715	NA	0.0105531	0.051225
ENSG00000018625	3.50538	2.32551	2.96322	0.784793	0.432575	NA	-0.0984387	0.110467
ENSG00000018699	1082.16	0.101684	0.225126	0.451676	0.651503	0.864349	-0.0216428	0.0451929
ENSG00000019144	65.1816	-0.897808	0.706272	-1.27119	0.20366	NA	0.0295275	0.0429758
ENSG00000019169	7.01371	-0.359071	2.5636	-0.140065	0.888609	NA	0.0772619	0.137333
ENSG00000019186	0.352101	-1.20384	6.96997	-0.172717	0.862874	NA	-0.0830814	0.233133
ENSG00000019505	0.138155	-1.23009	7.04407	-0.174628	0.861372	NA	0.220466	0.161865
ENSG00000019991	0.253597	-2.3947	6.99312	-0.342437	0.732022	NA	0.196745	0.533249
ENSG00000019995	1388.19	0.311405	0.165728	1.87901	0.0602429	0.271376	-0.0179543	0.0314473
ENSG00000020129	113.376	-1.2305	0.525158	-2.3431	0.0191242	0.140207	0.0122687	0.0297514
ENSG00000020181	39.3255	0.0172341	0.796705	0.0216317	0.982742	NA	0.0176332	0.0249075
ENSG00000020256	183.573	-0.592284	0.544674	-1.08741	0.276856	0.60135	0.0115551	0.0431883
ENSG00000020426	1649.33	0.100215	0.251564	0.398369	0.690358	0.882812	-0.0200208	0.0297655
ENSG00000020922	1625.34	0.225889	0.186177	1.2133	0.225015	0.542653	-0.0147996	0.0458757
ENSG00000021300	1.39263	-2.63321	6.72944	-0.391297	0.695578	NA	0.0867387	0.118105
ENSG00000021355	930.71	-0.0746775	0.197462	-0.378186	0.705292	0.889479	-0.00227729	0.0472401
ENSG00000021488	0.627597	-2.92563	6.96402	-0.420107	0.674407	NA	-0.0251112	0.300251
ENSG00000021574	218.724	0.220482	0.320899	0.687074	0.492036	0.773948	0.0053615	0.0427044
ENSG00000021645	44.3202	2.12865	1.77375	1.20008	0.230108	NA	-0.213269	0.147598
ENSG00000021762	402.36	-0.936579	0.419286	-2.23375	0.0254998	0.165039	0.0503758	0.0174254
ENSG00000021776	2038.92	-0.00483095	0.141869	-0.0340522	0.972836	0.993947	-0.0282257	0.0483694
ENSG00000021826	4904.72	-0.23364	0.160134	-1.45903	0.144558	0.437551	0.0605117	0.0546106
ENSG00000022267	229.723	-0.219369	0.358189	-0.612438	0.540248	0.804082	0.000809142	0.0473257
ENSG00000022277	561.579	-0.262616	0.218852	-1.19997	0.23015	0.550352	0.0267136	0.0435648
ENSG00000022567	180.259	-1.77117	0.725532	-2.4412	0.0146387	0.116927	0.0235752	0.0416963
ENSG00000022840	914.09	-0.226271	0.191075	-1.1842	0.236333	0.557223	0.00411031	0.0385198
ENSG00000022976	188.388	-0.0760487	0.397125	-0.191498	0.848135	0.954419	-0.00162027	0.0496076
ENSG00000023041	699.468	-0.388474	0.216282	-1.79614	0.0724718	0.300699	-0.00516102	0.0342728
ENSG00000023171	418.785	0.172613	0.276565	0.624132	0.532541	0.79956	0.0270525	0.045175
ENSG00000023191	117.465	-1.8555	0.745711	-2.48823	0.012838	0.10723	-0.0175675	0.0358738
ENSG00000023228	1345.79	0.0923044	0.16749	0.551103	0.581563	0.827927	-0.0355211	0.0507869
ENSG00000023287	3364.5	0.133613	0.166804	0.801018	0.423121	0.730681	0.0220693	0.0589245
ENSG00000023318	915.695	0.423885	0.208742	2.03066	0.0422892	0.21911	-0.0953159	0.0417936
ENSG00000023330	473.849	-0.376688	0.289769	-1.29996	0.193615	0.505249	0.00481034	0.0490583
ENSG00000023445	1095.1	0.357257	0.246703	1.44813	0.147581	0.441576	-0.0939487	0.0249246
ENSG00000023516	669.975	-0.0456256	0.234269	-0.194757	0.845583	0.95304	-0.0525893	0.0388288
ENSG00000023572	213.778	0.325738	0.381838	0.853077	0.393616	0.70873	-0.0441482	0.0445144
ENSG00000023608	676.629	0.312982	0.268984	1.16357	0.244599	0.565718	0.0144429	0.0363136
ENSG00000023697	708.367	-0.0819311	0.249893	-0.327865	0.743014	0.909484	-0.0193934	0.0437119
ENSG00000023734	2168.31	-0.156024	0.154075	-1.01265	0.311229	0.636386	-0.0146996	0.0483487
ENSG00000023839	336.167	-0.0150521	0.305578	-0.0492579	0.960714	0.991207	-0.0119225	0.0419461
ENSG00000023892	5.50871	0.951638	2.9547	0.322076	0.747395	NA	0.129052	0.155523
ENSG00000023902	47.2285	0.112138	0.71317	0.157239	0.875057	NA	0.00957172	0.0437822
ENSG00000023909	655.502	0.00340462	0.22609	0.0150587	0.987985	0.997865	-0.0131762	0.0366334
ENSG00000024048	1047.35	0.0163173	0.204038	0.0799715	0.93626	0.985102	-0.0115199	0.0361234
ENSG00000024422	97.0974	-0.182568	0.481599	-0.379087	0.704624	NA	0.00482228	0.0321645
ENSG00000024526	1343.19	0.17874	0.232903	0.767442	0.442819	0.745308	0.0395158	0.0364605
ENSG00000024862	124.363	-0.0555796	0.461743	-0.120369	0.904191	0.972477	-0.0223402	0.0474058
ENSG00000025039	76.8749	0.649117	0.688415	0.942916	0.345724	NA	0.0169238	0.0490346
ENSG00000025156	508.872	0.357808	0.234515	1.52574	0.127076	0.407109	0.00225257	0.0566176
ENSG00000025293	1854.27	0.387945	0.18629	2.08248	0.0372984	0.202509	-0.030769	0.0407549
ENSG00000025423	26.4433	-0.501421	0.947092	-0.529432	0.596506	NA	-0.0317819	0.0499446
ENSG00000025434	100.522	-0.676167	0.524277	-1.28971	0.19715	NA	0.0519269	0.0209218
ENSG00000025708	8.896	-2.18317	1.57539	-1.3858	0.165809	NA	-0.00230355	0.0347947
ENSG00000025770	165.657	-0.604111	0.424492	-1.42314	0.154696	0.450985	-0.0234632	0.0366983
ENSG00000025772	669.448	-0.550435	0.239422	-2.29902	0.0215038	0.150769	-0.0531954	0.0402403
ENSG00000025796	1628.59	0.0107723	0.171766	0.0627148	0.949994	0.989051	-0.0106481	0.0525866
ENSG00000025800	1977.93	-0.0163136	0.139772	-0.116715	0.907086	0.973953	-0.00314072	0.0448986
ENSG00000026103	193.2	-0.142894	0.362987	-0.393661	0.693832	0.884177	0.0221721	0.043049
ENSG00000026297	74.3098	1.54546	0.56873	2.71738	0.0065801	NA	-0.0489789	0.0552653
ENSG00000026508	3179.99	0.28634	0.313159	0.91436	0.360528	0.683143	-0.102348	0.0468274
ENSG00000026652	360.889	0.66285	0.291326	2.27529	0.0228888	0.155344	0.0692962	0.0445661
ENSG00000026950	36.5856	-0.651012	0.868653	-0.74945	0.453586	NA	0.00714772	0.0306308
ENSG00000027001	372.056	0.132596	0.316217	0.419319	0.674983	0.875888	-0.0748372	0.0393705
ENSG00000027075	70.8154	0.186478	0.627312	0.297265	0.766264	NA	-0.0513317	0.0630264
ENSG00000027644	0.507904	1.72212	6.95073	0.247761	0.804319	NA	0.151733	0.222444
ENSG00000027697	653.709	0.306526	0.251757	1.21754	0.223397	0.540774	0.0296757	0.0353726
ENSG00000027847	88.8811	-0.88384	0.615516	-1.43593	0.151021	NA	0.0124002	0.0197327
ENSG00000028116	740.904	0.178047	0.218977	0.813088	0.416168	0.726549	-0.0128024	0.0329354
ENSG00000028137	9.46745	-1.37571	1.53339	-0.897169	0.369629	NA	0.020184	0.0769172
ENSG00000028203	1442.79	0.182789	0.16538	1.10527	0.269044	0.593101	-0.0164148	0.0255564
ENSG00000028277	1.39827	-0.703937	4.4572	-0.157933	0.87451	NA	-0.145791	0.109137
ENSG00000028310	1117.58	0.207317	0.170245	1.21775	0.223317	0.540774	0.0220471	0.0375718
ENSG00000028528	580.027	-0.179179	0.218877	-0.818628	0.412999	0.72395	-0.000846636	0.0397144
ENSG00000028839	476.44	0.298954	0.282203	1.05935	0.289438	0.614756	-0.0136955	0.04804
ENSG00000029153	363.932	0.0219807	0.321224	0.0684281	0.945445	0.98789	-0.0324766	0.0401262
ENSG00000029363	3918.5	0.0706665	0.155475	0.45452	0.649455	0.864138	-0.0178125	0.0434633
ENSG00000029364	488.006	-0.3866	0.299412	-1.2912	0.196635	0.508035	-0.0549519	0.0605763
ENSG00000029534	49.4135	-0.886684	5.66002	-0.156657	0.875515	NA	0.036302	0.0374108
ENSG00000029639	755.112	0.069957	0.225129	0.310742	0.755997	0.916172	-0.0110807	0.0356967
ENSG00000029725	1352.57	0.311815	0.20017	1.55775	0.119292	0.393573	-0.0291672	0.0363719
ENSG00000029993	1101.94	0.224674	0.236133	0.951472	0.341365	0.666408	0.0310697	0.0483585
ENSG00000030066	2482.65	-0.287097	0.137483	-2.08823	0.0367772	0.200938	-0.0281171	0.0444493
ENSG00000030110	187.609	0.280959	0.401793	0.699262	0.484388	0.76901	0.0401976	0.0279883
ENSG00000030304	1.58007	-1.74126	5.1247	-0.339779	0.734023	NA	0.118566	0.185808
ENSG00000030419	46.305	-0.606409	1.24526	-0.486976	0.626275	NA	0.06045	0.0741973
ENSG00000030582	481.833	-0.299364	0.283252	-1.05688	0.290565	0.615363	0.0162875	0.031996
ENSG00000031003	1278.7	0.917964	0.215367	4.26233	2.02309e-05	0.00120381	-0.0261732	0.0261165
ENSG00000031081	5.28358	2.01622	2.60211	0.774842	0.438433	NA	-0.0041911	0.162395
ENSG00000031691	553.916	-0.118465	0.249682	-0.474465	0.635168	0.856717	-0.0134143	0.0342413
ENSG00000031698	2519.53	-1.37565	0.189629	-7.25442	4.03384e-13	2.38183e-10	0.0100447	0.0336152
ENSG00000031823	497.66	-0.0529583	0.250542	-0.211375	0.832595	0.947584	0.00715713	0.0260619
ENSG00000032219	336.922	0.457085	0.315366	1.44938	0.147232	0.441313	0.00828022	0.0575363
ENSG00000032389	665.74	0.120717	0.276083	0.43725	0.66193	0.869936	0.0720202	0.0255478
ENSG00000032444	125.861	-0.292644	0.460905	-0.634934	0.525472	0.794975	0.00932083	0.0425482
ENSG00000032742	176.254	0.0311335	0.431309	0.0721837	0.942456	0.986612	-0.0120424	0.037559
ENSG00000033011	306.348	-0.0148332	0.309031	-0.0479991	0.961717	0.991557	-0.0280472	0.0441932
ENSG00000033030	1091.64	-0.00549179	0.175023	-0.0313775	0.974968	0.993947	-0.00709098	0.045217
ENSG00000033050	1232.89	-0.49011	0.194188	-2.52389	0.0116063	0.100553	0.029089	0.040178
ENSG00000033100	109.26	-1.68349	0.614589	-2.73921	0.00615869	NA	-0.0162661	0.0240614
ENSG00000033122	265.252	0.106513	1.65614	0.0643143	0.94872	0.98905	-0.0537843	0.0474261
ENSG00000033170	1238.78	-0.101045	0.26054	-0.387827	0.698144	0.886217	-0.00988711	0.0272316
ENSG00000033178	1685.43	-0.113638	0.169215	-0.671558	0.501865	0.779453	-0.0598471	0.0560712
ENSG00000033327	256.212	-0.117227	0.358892	-0.326636	0.743943	0.910186	0.0142272	0.0279543
ENSG00000033627	600.399	-0.232305	0.220831	-1.05195	0.292821	0.617667	-0.0251529	0.0260036
ENSG00000033800	1484.13	0.12788	0.167312	0.764318	0.444677	0.746375	-0.00936142	0.0670496
ENSG00000033867	2347.41	0.273881	0.146418	1.87054	0.0614088	0.274214	-0.0458743	0.027464
ENSG00000034152	346.181	-0.750085	0.33073	-2.26797	0.0233313	0.157193	-0.0201803	0.0200239
ENSG00000034510	3608.33	-0.119749	0.233581	-0.512664	0.608186	0.842374	-0.0539406	0.0358858
ENSG00000034533	164.371	-0.378738	0.364798	-1.03821	0.299171	0.624032	-0.0163349	0.0656161
ENSG00000034677	870.76	0.120753	0.203033	0.594742	0.552016	0.81075	-0.0124994	0.0560104
ENSG00000034693	596.148	-0.457113	0.221434	-2.06433	0.0389862	0.208275	-0.00522643	0.0402894
ENSG00000034713	420.002	-0.223956	0.288656	-0.775856	0.437834	0.741076	-0.0384379	0.0491138
ENSG00000035115	94.5521	-1.14315	0.825772	-1.38434	0.166254	NA	0.000513967	0.0527105
ENSG00000035141	733.926	0.953705	0.280384	3.40142	0.000670356	0.0156403	0.0066341	0.0377231
ENSG00000035403	6251.24	-0.0692897	0.125541	-0.551928	0.580998	0.827927	0.0350443	0.0474359
ENSG00000035499	780.03	0.0562881	0.234771	0.239757	0.810518	0.938817	0.02809	0.0384243
ENSG00000035681	883.948	0.0436271	0.178527	0.244373	0.806942	0.938395	0.0117208	0.0404059
ENSG00000035687	1039.93	0.139924	0.188445	0.742518	0.457774	0.755996	-0.00916248	0.0345433
ENSG00000035862	623.121	1.08041	0.249149	4.3364	1.44836e-05	0.000964174	0.0132086	0.0404002
ENSG00000035928	1552.55	-0.0286803	0.177164	-0.161885	0.871396	0.962838	0.00462292	0.0308512
ENSG00000036054	926.805	-0.225562	0.20061	-1.12438	0.26085	0.584784	-0.0471884	0.0339893
ENSG00000036257	1439.36	-0.0371161	0.184353	-0.201332	0.840439	0.950805	0.00731728	0.0327391
ENSG00000036448	6.66209	2.71051	2.67398	1.01366	0.310744	NA	0.0954769	0.0568614
ENSG00000036530	1.35552	-1.47273	4.56334	-0.322732	0.746899	NA	-0.0457446	0.180311
ENSG00000036549	3076.03	0.503731	0.183363	2.74718	0.00601104	0.0674573	-0.00560043	0.0330677
ENSG00000036672	15.1593	2.47466	1.64258	1.50657	0.131921	NA	-0.0216516	0.0820497
ENSG00000037042	94.0639	-0.713187	0.585641	-1.21779	0.223304	NA	0.00800712	0.0445834
ENSG00000037241	320.668	-0.216578	0.31929	-0.678312	0.497574	0.77747	-0.0322745	0.0395341
ENSG00000037280	0.492002	-1.77783	6.96855	-0.255121	0.798629	NA	0.442131	0.193478
ENSG00000037474	3485.69	-0.173982	0.12025	-1.44684	0.147943	0.441904	0.0111776	0.0320761
ENSG00000037637	781.171	0.1534	0.203012	0.755617	0.449879	0.750058	-0.0212947	0.04928
ENSG00000037757	135.78	-0.315523	0.574271	-0.549432	0.582709	0.827927	-0.0115972	0.0354486
ENSG00000037897	43.453	0.920203	0.726662	1.26634	0.20539	NA	0.0495719	0.0370916
ENSG00000037965	14.4649	-0.204187	1.18542	-0.172248	0.863243	NA	-0.0101775	0.0822797
ENSG00000038002	129.719	-1.79437	0.523963	-3.42462	0.000615664	0.0148611	0.0350736	0.0494939
ENSG00000038210	428.3	0.697556	0.305276	2.285	0.0223129	0.153916	-0.01359	0.0613641
ENSG00000038219	1349.89	0.295066	0.227086	1.29935	0.193822	0.505249	0.00379739	0.0251858
ENSG00000038274	318.07	-0.0802078	0.320637	-0.250151	0.80247	0.937601	0.00761969	0.0493699
ENSG00000038295	2394.01	0.437209	0.167868	2.60448	0.00920125	0.0880658	-0.0204936	0.0146666
ENSG00000038358	288.713	0.295533	0.341868	0.864464	0.387333	0.704542	0.00847381	0.0424686
ENSG00000038427	5.54042	1.36878	2.60556	0.525332	0.599352	NA	0.0611769	0.0569427
ENSG00000038532	594.764	-0.199524	0.235701	-0.84651	0.397268	0.711155	-0.0245777	0.0214089
ENSG00000038945	0.138155	-1.23009	7.04407	-0.174628	0.861372	NA	0.00324343	0.0835228
ENSG00000039068	7.85585	0.192213	1.57469	0.122064	0.902848	NA	0.023826	0.071318
ENSG00000039123	2842.56	0.318167	0.154506	2.05925	0.03947	0.209768	-0.0195973	0.0565596
ENSG00000039139	417.328	-0.702328	0.329408	-2.13209	0.0329991	0.187909	-0.0640809	0.0423316
ENSG00000039319	970.432	0.00728928	0.214871	0.0339239	0.972938	0.993947	-0.017783	0.036016
ENSG00000039523	114.715	-0.305329	0.554771	-0.55037	0.582066	0.827927	0.010938	0.0274766
ENSG00000039560	1472.97	0.869245	0.170642	5.09397	3.50638e-07	4.07802e-05	-0.0243386	0.0382767
ENSG00000039650	78.6658	-0.253541	0.639471	-0.396486	0.691747	NA	-0.0208249	0.0194684
ENSG00000040199	289.1	0.0624816	0.304574	0.205144	0.837459	0.9499	-0.0436562	0.0504996
ENSG00000040275	1150.18	-0.108517	0.189244	-0.573426	0.566356	0.821171	0.0376956	0.0185823
ENSG00000040487	78.1154	-0.0916639	0.607663	-0.150847	0.880097	NA	-0.03825	0.0441873
ENSG00000040531	105.765	0.336065	0.473966	0.709049	0.478294	NA	0.0149337	0.0332261
ENSG00000040608	28.979	-0.813799	1.06053	-0.767355	0.442871	NA	0.053911	0.0368565
ENSG00000040633	165.822	-0.16361	0.560768	-0.29176	0.77047	0.924628	0.0659602	0.0570494
ENSG00000040933	712.889	0.255916	0.237831	1.07604	0.281909	0.606426	-0.0184587	0.019493
ENSG00000041353	129.896	0.630522	0.458285	1.37583	0.168875	0.470547	-0.0138916	0.0462112
ENSG00000041357	581.215	0.18625	0.227193	0.819787	0.412338	0.723287	-0.0146628	0.0508042
ENSG00000041802	1450.73	-0.452581	0.15978	-2.83253	0.00461815	0.0577714	0.0193219	0.0289096
ENSG00000041982	136.229	-1.09488	0.805488	-1.35928	0.174059	0.477088	0.0684433	0.0300422
ENSG00000041988	31.7833	-0.0195985	0.96541	-0.0203007	0.983804	NA	0.052542	0.0563528
ENSG00000042088	724.247	-0.0362405	0.195293	-0.185569	0.852782	0.956033	-0.00222438	0.0242786
ENSG00000042317	103.519	-0.339138	0.489576	-0.692718	0.488487	NA	-0.0214327	0.0797858
ENSG00000042429	951.82	-0.191566	0.187307	-1.02274	0.306433	0.631119	-0.00955071	0.0602861
ENSG00000042445	293.884	0.224684	0.351756	0.638749	0.522986	0.793839	-0.0216207	0.0424
ENSG00000042493	33.7805	-0.416523	0.916997	-0.454225	0.649667	NA	-0.0378312	0.0333532
ENSG00000042753	71.3888	-0.733258	0.677287	-1.08264	0.278968	NA	-0.0338694	0.0362392
ENSG00000042781	1.27547	0.243747	5.5469	0.0439429	0.96495	NA	0.0497177	0.331626
ENSG00000042832	6.12543	-0.930691	3.17828	-0.292829	0.769653	NA	0.0909468	0.155292
ENSG00000042980	9.16447	0.509579	2.61395	0.194946	0.845436	NA	-0.113206	0.122722
ENSG00000043143	610.673	0.307479	0.211615	1.45301	0.146221	0.439642	0.00682421	0.0441491
ENSG00000043355	54.706	1.1681	0.756863	1.54334	0.122748	NA	-0.0029133	0.054092
ENSG00000043514	875.259	0.347334	0.212251	1.63643	0.101749	0.362929	0.00577248	0.015765
ENSG00000044115	6328.7	-0.255879	0.14982	-1.70792	0.0876519	0.335071	-0.0490441	0.0445294
ENSG00000044446	424.302	0.502602	0.254917	1.97163	0.0486518	0.237263	-0.0098556	0.0365249
ENSG00000044459	1684.03	-1.93348	1.14095	-1.69462	0.0901472	0.340536	-0.0169187	0.0286633
ENSG00000044574	3483.49	-0.504061	0.263745	-1.91117	0.055983	0.259027	-0.121558	0.04697
ENSG00000046604	1819.36	0.619719	0.180557	3.43227	0.000598545	0.0147661	-0.0187201	0.0524731
ENSG00000046647	167.891	-0.289575	0.407046	-0.711407	0.476832	0.764774	0.0213338	0.027473
ENSG00000046651	1023.29	0.302907	0.197149	1.53644	0.124431	0.404716	-0.0107369	0.0290705
ENSG00000047056	446.872	0.0569289	0.240393	0.236816	0.8128	0.939431	-0.0104929	0.055278
ENSG00000047188	1065.62	0.0442384	0.1881	0.235186	0.814064	0.940087	-0.0368733	0.0430702
ENSG00000047230	570.857	0.468171	0.223184	2.09769	0.0359324	0.198187	-0.0370666	0.0350787
ENSG00000047249	1013.74	-0.217505	0.234152	-0.928907	0.352937	0.676059	-0.0243343	0.0377535
ENSG00000047346	318.001	0.238649	0.311585	0.765921	0.443724	0.74579	-0.0113144	0.0447365
ENSG00000047365	507.377	0.0260859	0.285784	0.0912782	0.927272	0.981744	-0.0286172	0.0248303
ENSG00000047410	5580.08	0.136633	0.141277	0.967131	0.333479	0.659351	0.0335439	0.0607069
ENSG00000047457	14.109	-0.93563	1.38397	-0.676046	0.499012	NA	0.0245219	0.0584862
ENSG00000047578	443.862	-0.333669	0.266911	-1.25011	0.211258	0.527085	0.00974369	0.0276176
ENSG00000047579	701.182	-0.068657	0.301397	-0.227795	0.819805	0.941708	0.0300682	0.033493
ENSG00000047597	197.34	0.512858	0.342257	1.49846	0.134014	0.420216	-0.0499832	0.0387452
ENSG00000047621	508.962	-0.209283	0.262808	-0.796331	0.425839	0.733042	0.0200622	0.0312547
ENSG00000047634	546.987	-0.368228	0.252656	-1.45743	0.144998	0.43815	-0.0607513	0.0243165
ENSG00000047644	896.559	-0.129183	0.187902	-0.687501	0.491767	0.773857	-0.0404984	0.0506327
ENSG00000047648	398.45	1.86565	0.654991	2.84837	0.00439443	0.0563002	-0.0245095	0.089013
ENSG00000047662	5.06074	1.34382	3.3936	0.395987	0.692114	NA	0.0231682	0.19384
ENSG00000047849	2540.05	0.194146	0.200308	0.969234	0.332428	0.65834	-0.0260506	0.0464043
ENSG00000047932	1327.91	0.596876	0.208829	2.85821	0.00426044	0.0554291	-0.0364975	0.0515365
ENSG00000047936	97.5799	0.195117	0.749369	0.260375	0.794574	NA	0.00572354	0.0759698
ENSG00000048028	430.81	0.371062	0.266439	1.39267	0.163719	0.462413	-0.00533768	0.0415139
ENSG00000048052	937.689	-0.461334	0.317096	-1.45487	0.145705	0.439117	-0.116622	0.0407178
ENSG00000048140	126.667	0.479524	0.459325	1.04398	0.296496	0.621188	0.0332293	0.0423131
ENSG00000048162	585.059	-0.592613	0.219716	-2.69718	0.00699302	0.0736529	0.0548992	0.0174509
ENSG00000048392	120.98	0.069846	0.535507	0.13043	0.896227	0.969617	-0.0444189	0.0584135
ENSG00000048405	587.938	-0.233094	0.239213	-0.97442	0.329848	0.655766	-0.0318806	0.0559514
ENSG00000048471	447.042	0.388353	0.258242	1.50384	0.132624	0.417297	0.0101647	0.0290694
ENSG00000048544	874.956	0.251194	0.265576	0.945847	0.344227	0.669783	-0.00822673	0.0478348
ENSG00000048649	1381.55	0.158539	0.204142	0.776613	0.437387	0.741076	-0.00495982	0.0387934
ENSG00000048707	2004.19	0.0931118	0.153919	0.604942	0.545218	0.807105	-0.0038417	0.0402273
ENSG00000048828	2879.8	-0.00123207	0.175158	-0.00703403	0.994388	0.998463	0.00651308	0.0427899
ENSG00000048991	1341.34	0.241762	0.175847	1.37484	0.169181	0.470689	0.00473636	0.0398112
ENSG00000049089	25.5025	0.533423	0.986602	0.540667	0.588737	NA	0.0733146	0.0391201
ENSG00000049130	381.495	0.623946	0.332638	1.87575	0.0606894	0.272269	0.0107271	0.0388207
ENSG00000049167	522.851	-0.0128208	0.231902	-0.0552854	0.955911	0.989686	-0.0469071	0.0348275
ENSG00000049192	829.792	0.496662	0.225083	2.20657	0.0273439	0.170644	-0.0063366	0.0324159
ENSG00000049239	58.4813	-1.39098	0.745156	-1.86669	0.0619445	NA	0.031202	0.0415435
ENSG00000049245	742.345	-0.100237	0.232876	-0.43043	0.666883	0.871938	-0.0418909	0.0506658
ENSG00000049246	10.1898	0.661729	1.633	0.405223	0.685314	NA	0.00324512	0.033644
ENSG00000049283	0	NA	NA	NA	NA	NA	0.204615	0.279733
ENSG00000049323	827.204	0.358767	0.218213	1.64411	0.100153	0.359912	0.0456515	0.0375422
ENSG00000049449	4373.57	-0.0976612	0.219966	-0.443984	0.657054	0.867047	-0.0573214	0.0497297
ENSG00000049540	0	NA	NA	NA	NA	NA	0.0318043	0.40132
ENSG00000049541	290.431	0.00250231	0.296549	0.00843809	0.993267	0.998463	-0.0146318	0.0215429
ENSG00000049618	4689.27	-0.637287	0.222729	-2.86127	0.00421952	0.0551471	-0.0235944	0.0234455
ENSG00000049656	2405.42	0.134997	0.141943	0.951062	0.341573	0.666645	-0.0491006	0.0365964
ENSG00000049759	1161.07	0.586926	0.229729	2.55486	0.010623	0.0951733	-0.0400985	0.0144543
ENSG00000049768	1.85475	0.341312	4.87573	0.0700022	0.944192	NA	-0.117291	0.107797
ENSG00000049769	210.342	-1.12104	0.422818	-2.65135	0.00801713	0.0801296	0.0290009	0.0299169
ENSG00000049860	1149.5	0.242769	0.208598	1.16382	0.244499	0.565718	0.00757964	0.0332034
ENSG00000049883	242.936	0.515347	0.445208	1.15754	0.24705	0.569034	0.00907194	0.0229232
ENSG00000050130	497.578	-0.248093	0.233519	-1.06241	0.288049	0.613522	0.00532878	0.0449168
ENSG00000050165	28.4217	0.798731	0.895172	0.892265	0.372251	NA	-0.0414514	0.041364
ENSG00000050327	54.4038	-0.233278	0.637794	-0.365758	0.714545	NA	0.0532396	0.0446664
ENSG00000050344	140.872	1.66691	0.540629	3.08328	0.00204736	0.033477	-0.0641563	0.0558282
ENSG00000050393	945.668	0.17255	0.194961	0.885045	0.376132	0.695397	-0.0620811	0.0452307
ENSG00000050405	2833.26	0.0975892	0.18333	0.532314	0.594508	0.833202	-0.0061974	0.0356101
ENSG00000050426	1342.9	0.113393	0.155868	0.727494	0.466924	0.761118	-0.00911794	0.0163485
ENSG00000050438	7.64558	-0.135926	1.81673	-0.0748188	0.940359	NA	-0.0377124	0.0639452
ENSG00000050555	322.839	-0.715403	0.511331	-1.3991	0.161783	0.461013	-0.0200816	0.0220771
ENSG00000050730	1.35556	-6.5365	6.78721	-0.963062	0.335516	NA	-0.110277	0.207068
ENSG00000050748	582.305	0.628971	0.225678	2.78703	0.0053194	0.0628181	-0.0105825	0.0435571
ENSG00000050820	220.012	-0.280242	0.45962	-0.609725	0.542044	0.804968	-0.00149341	0.0450493
ENSG00000051009	185.815	-1.52168	0.538242	-2.82712	0.00469685	0.05815	-0.00160583	0.0602291
ENSG00000051108	693.858	-0.00423311	0.266496	-0.0158843	0.987327	0.997848	0.00145639	0.0432172
ENSG00000051128	26.317	-0.215818	0.883052	-0.2444	0.806921	NA	0.00124382	0.0319711
ENSG00000051180	175.058	0.589532	0.425382	1.38589	0.165781	0.46611	0.0046671	0.0295718
ENSG00000051382	313.427	0.0765989	0.269845	0.283862	0.776516	0.928288	-0.0301606	0.0331377
ENSG00000051523	188.108	0.0956244	0.529202	0.180695	0.856607	0.95765	-0.0364893	0.0224838
ENSG00000051596	139.961	-0.0242369	0.490323	-0.0494305	0.960576	0.991207	-0.0269604	0.0447109
ENSG00000051620	140.476	-0.105281	0.502893	-0.209351	0.834174	0.948611	-0.067457	0.0240332
ENSG00000051825	1148.86	0.166083	0.210897	0.78751	0.430984	0.7368	-0.0129247	0.0234582
ENSG00000052126	672.798	-1.50355	2.47298	-0.607992	0.543193	0.805865	0.0136041	0.0323549
ENSG00000052344	0.330105	0.597705	6.99993	0.0853873	0.931954	NA	0.0668854	0.163414
ENSG00000052723	723.78	0.417908	0.241645	1.72943	0.0837319	0.328195	-0.0404268	0.0379321
ENSG00000052749	760.82	-0.69111	0.253715	-2.72396	0.00645039	0.0700182	-0.00420504	0.0306531
ENSG00000052795	547.684	0.148764	0.239981	0.619898	0.535325	0.800284	-0.029761	0.036254
ENSG00000052802	374.862	0.717014	0.260053	2.75719	0.00583007	0.0666429	0.00758852	0.0452323
ENSG00000052841	2004.36	0.292874	0.157903	1.85477	0.063629	0.281022	-0.0389214	0.0272267
ENSG00000052850	11.2244	-0.047833	2.60427	-0.0183671	0.985346	NA	0.17995	0.0907133
ENSG00000053108	1.17174	-2.27634	6.88355	-0.330693	0.740876	NA	0.102677	0.234527
ENSG00000053371	257.607	-0.0927392	0.352025	-0.263445	0.792208	0.933553	-0.0384186	0.0355331
ENSG00000053372	996.277	-0.0605996	0.196571	-0.308284	0.757867	0.917281	0.0521246	0.0301774
ENSG00000053501	84.2237	-0.117795	0.548861	-0.214617	0.830066	NA	0.0172967	0.025597
ENSG00000053524	314.444	-0.257418	0.4675	-0.550627	0.58189	0.827927	-0.0310397	0.0540807
ENSG00000053702	0	NA	NA	NA	NA	NA	-0.0468627	0.459663
ENSG00000053747	567.167	0.234493	0.235917	0.993963	0.320241	0.648251	-0.000598801	0.0287573
ENSG00000053770	463.907	0.0573485	0.233133	0.245991	0.805689	0.938395	-0.0138626	0.0287317
ENSG00000053900	473.1	0.148887	0.254105	0.585927	0.557925	0.815428	-0.0229579	0.0225078
ENSG00000053918	97.6097	-0.848554	1.61087	-0.526769	0.598354	NA	0.0837354	0.0439996
ENSG00000054118	2561.16	0.555931	0.151065	3.68007	0.00023317	0.00737588	0.00424444	0.0461207
ENSG00000054148	15.056	2.60633	1.60696	1.6219	0.104825	NA	-0.00929259	0.0256223
ENSG00000054179	0	NA	NA	NA	NA	NA	0.131278	0.0857483
ENSG00000054267	1037.31	0.273075	0.220918	1.23609	0.216425	0.533487	0.0134982	0.0566866
ENSG00000054277	2839.12	-1.70178	0.36834	-4.62013	3.83506e-06	0.00031317	0.0403799	0.0416791
ENSG00000054282	414.646	-0.0292303	0.32187	-0.090814	0.92764	0.981744	0.0232177	0.041939
ENSG00000054356	1.14965	2.22329	5.99871	0.370629	0.710914	NA	0.0169275	0.412084
ENSG00000054392	293.079	0.597421	0.57125	1.04581	0.295647	0.621188	-0.0708995	0.0449176
ENSG00000054523	726.748	0.292419	0.206999	1.41266	0.157755	0.455579	-0.0144614	0.0310638
ENSG00000054611	1154.92	0.600294	0.220506	2.72234	0.00648207	0.0700182	0.0160291	0.0249333
ENSG00000054654	937.745	0.422266	0.237575	1.7774	0.0755032	0.30746	0.0625432	0.0581469
ENSG00000054690	51.8836	0.436932	0.747319	0.584666	0.558772	NA	-0.0733968	0.0318011
ENSG00000054793	721.141	0.477669	0.192719	2.47859	0.0131905	0.109378	0.0119359	0.0509209
ENSG00000054938	6.0828	1.15596	3.1938	0.361939	0.717398	NA	0.0267265	0.0672158
ENSG00000054965	609.508	0.45568	0.505995	0.900562	0.367821	0.690365	0.0316076	0.0325167
ENSG00000054967	174.721	-0.83037	0.509393	-1.63012	0.103077	0.365459	-0.0184204	0.0517496
ENSG00000055044	3782.18	0.479812	0.206796	2.32022	0.0203289	0.146194	-0.00929882	0.0372182
ENSG00000055070	729.869	-0.242919	0.209707	-1.15837	0.246712	0.568861	0.0122317	0.03885
ENSG00000055118	1.85311	0.67896	3.6116	0.187994	0.850881	NA	0.0155727	0.052342
ENSG00000055130	2316.52	0.119011	0.160035	0.743657	0.457084	0.755345	0.0161988	0.0293064
ENSG00000055147	174.425	-0.342528	0.393857	-0.869676	0.384478	0.702344	0.0141367	0.0402753
ENSG00000055163	8.42742	0.75661	1.52116	0.497392	0.618913	NA	0.0325528	0.0449
ENSG00000055211	450.099	0.366197	0.28351	1.29165	0.196478	0.50797	-0.0276761	0.0423251
ENSG00000055332	578.653	0.490071	0.213926	2.29084	0.0219724	0.152496	0.0108668	0.0546587
ENSG00000055483	572.815	-0.0807696	0.227759	-0.354628	0.722869	0.898904	0.00635133	0.0431484
ENSG00000055609	2466.3	0.22173	0.131388	1.6876	0.091488	0.343069	-0.0201297	0.0347624
ENSG00000055732	115.326	-0.760606	0.538663	-1.41203	0.157942	0.455846	-0.037545	0.0317952
ENSG00000055917	2905.09	-0.210257	0.125555	-1.67462	0.0940084	0.347422	-0.0276023	0.041914
ENSG00000055950	171.805	-2.7299	1.63204	-1.67269	0.0943875	0.348127	-0.0173991	0.0277923
ENSG00000055955	79.808	-1.69777	0.647336	-2.6227	0.00872353	NA	0.0339503	0.0682599
ENSG00000056050	196.675	-0.16559	0.429802	-0.385269	0.700038	0.887007	0.0320835	0.0541399
ENSG00000056097	4578.52	0.0603773	0.135921	0.444209	0.656891	0.867047	-0.024864	0.0336831
ENSG00000056277	451.051	0.430549	0.294466	1.46214	0.143704	0.437206	-0.0708439	0.0646912
ENSG00000056487	1.58485	3.45521	4.39306	0.786516	0.431565	NA	0.167161	0.25689
ENSG00000056558	58.6918	-0.0518784	0.738589	-0.0702399	0.944003	NA	-0.119772	0.0568327
ENSG00000056586	729.71	-0.20101	0.213005	-0.94369	0.345328	0.670356	-0.0452816	0.0392292
ENSG00000056736	126.553	0.566129	0.441559	1.28211	0.199803	0.51157	-0.0265355	0.0267057
ENSG00000056972	177.397	0.0957605	1.03584	0.0924474	0.926343	0.981668	0.0172331	0.046581
ENSG00000056998	20.2658	-1.20708	1.47015	-0.821055	0.411615	NA	0.0610657	0.0463224
ENSG00000057019	561.587	-0.213639	0.225721	-0.946472	0.343908	0.669669	-0.0634574	0.0357505
ENSG00000057149	23.7519	-0.236726	1.19859	-0.197503	0.843434	NA	-0.139793	0.0669542
ENSG00000057252	1366.66	0.300525	0.154678	1.9429	0.052028	0.247196	-0.0616768	0.0596504
ENSG00000057294	415.91	-0.542356	0.250271	-2.16708	0.0302289	0.180293	-0.0105158	0.024368
ENSG00000057468	121.234	-0.160352	0.727064	-0.220547	0.825445	0.944054	-0.00669606	0.105989
ENSG00000057593	0.27464	0.0452709	6.98988	0.00647663	0.994832	NA	-0.0387879	0.151525
ENSG00000057608	2033.3	0.312022	0.164471	1.89713	0.0578106	0.264297	-0.00869088	0.0583244
ENSG00000057657	40.6215	0.156289	0.771128	0.202676	0.839388	NA	0.0568331	0.0733427
ENSG00000057663	1341.9	0.525401	0.227689	2.30754	0.021025	0.148471	-0.0228995	0.0183758
ENSG00000057704	85.002	0.514312	0.603877	0.851683	0.39439	NA	-0.00344233	0.067867
ENSG00000057757	473.59	0.213753	0.285689	0.7482	0.454339	0.753242	0.0337684	0.0314729
ENSG00000057935	639.979	0.778111	0.238708	3.25968	0.00111537	0.0222958	0.0479695	0.0179557
ENSG00000058056	1585.87	0.291734	0.143312	2.03566	0.0417841	0.217447	0.0332575	0.0460331
ENSG00000058063	1091.75	-0.0359948	0.198677	-0.181173	0.856232	0.957589	-0.0585947	0.0609462
ENSG00000058085	11.6669	-0.441909	1.51939	-0.290847	0.771168	NA	0.0460957	0.103803
ENSG00000058091	2065.9	0.361871	0.163612	2.21177	0.0269824	0.169768	-0.0474876	0.0371779
ENSG00000058262	3318.27	-0.286407	0.170822	-1.67664	0.0936131	0.346597	-0.0197247	0.0477558
ENSG00000058272	1795.35	0.313987	0.2044	1.53614	0.124503	0.40478	-0.0103577	0.0434411
ENSG00000058335	7.25018	-0.101264	1.9483	-0.0519753	0.958548	NA	-0.118354	0.149486
ENSG00000058404	0.722706	0.0436056	6.95757	0.00626737	0.994999	NA	0.0665025	0.27301
ENSG00000058453	58.6277	-0.577889	0.919069	-0.628777	0.529495	NA	0.0485369	0.0310524
ENSG00000058600	355.066	-0.907519	0.428935	-2.11575	0.034366	0.192541	0.0285791	0.0271298
ENSG00000058668	546.047	0.843295	0.258636	3.26054	0.00111199	0.0222863	0.0223912	0.0630622
ENSG00000058673	2020.55	-0.140034	0.134746	-1.03925	0.29869	0.623737	-0.0138082	0.0350475
ENSG00000058729	661.676	-0.0731436	0.206971	-0.353401	0.723788	0.899383	0.0259919	0.0477958
ENSG00000058804	2737.58	-0.0171716	0.133525	-0.128602	0.897673	0.969924	-0.0501876	0.0562597
ENSG00000059122	109.026	-1.11884	0.680623	-1.64385	0.100207	NA	0.0528569	0.0235642
ENSG00000059145	16.9109	-0.387151	1.24975	-0.309784	0.756725	NA	-0.00599836	0.0433591
ENSG00000059377	7.9027	-0.118116	2.95855	-0.0399238	0.968154	NA	0.0586992	0.0600386
ENSG00000059378	413.987	0.282852	0.299117	0.945622	0.344341	0.669783	-0.0115445	0.0262349
ENSG00000059573	1526.39	0.272683	0.18019	1.51331	0.130201	0.413862	-0.0311291	0.0488244
ENSG00000059588	784.375	-0.169065	0.188386	-0.897443	0.369482	0.69074	0.00307789	0.0414238
ENSG00000059691	279.593	-0.225297	0.322005	-0.699668	0.484135	0.76901	-0.0062206	0.0398782
ENSG00000059728	361.124	0.231286	0.323126	0.715777	0.474129	0.76346	-0.00561074	0.0772008
ENSG00000059758	826.118	0.33701	0.197116	1.70971	0.0873198	0.334464	-0.0272814	0.0490617
ENSG00000059769	171.293	0.661534	5.65838	0.116912	0.90693	0.973953	-0.0546907	0.0318881
ENSG00000059804	931.847	0.367643	0.191414	1.92067	0.0547738	0.255124	0.00946125	0.0421119
ENSG00000059915	1.5957	-0.653988	5.15311	-0.126911	0.899011	NA	-0.0386157	0.120127
ENSG00000060069	111.09	-0.189982	0.588143	-0.32302	0.74668	0.911501	0.0280059	0.0413953
ENSG00000060138	1406	-0.684818	0.234528	-2.91999	0.00350045	0.0479812	-0.0175805	0.0277638
ENSG00000060140	29.7426	0.799436	0.92412	0.865078	0.386996	NA	0.039175	0.104069
ENSG00000060237	3977.17	0.0989469	0.137556	0.71932	0.471944	0.76342	-0.0053578	0.0395201
ENSG00000060339	2450.25	0.208644	0.193737	1.07694	0.281507	0.605957	0.00156243	0.0264328
ENSG00000060491	150.585	-0.192639	0.422428	-0.456028	0.64837	0.863471	0.0424313	0.0318341
ENSG00000060558	1.73382	2.71028	3.96867	0.682919	0.494658	NA	-0.102263	0.257686
ENSG00000060642	123.929	-0.120435	0.451687	-0.266633	0.789752	0.933553	0.0524277	0.027452
ENSG00000060656	54.4226	-0.642354	0.917611	-0.700029	0.483909	NA	-0.0299745	0.0446692
ENSG00000060688	1243.89	-0.134414	0.172954	-0.777166	0.437061	0.741071	0.0417891	0.0335859
ENSG00000060749	3237.13	0.0160186	0.149358	0.10725	0.914591	0.977564	-0.0358515	0.0323674
ENSG00000060971	126.696	0.342502	0.421656	0.812277	0.416632	0.726549	-0.0266145	0.0285745
ENSG00000060982	496.481	-0.778031	0.250338	-3.10792	0.00188408	0.031785	-0.0215839	0.063879
ENSG00000061273	537.377	0.321937	0.270972	1.18808	0.2348	0.555416	0.0207074	0.0204755
ENSG00000061455	75.1665	0.291723	0.660417	0.441726	0.658687	NA	-0.00894486	0.0688766
ENSG00000061656	26.5263	1.15725	0.921711	1.25555	0.209279	NA	-0.0574134	0.0278245
ENSG00000061676	2910	-0.146793	0.131139	-1.11937	0.262983	0.587502	-0.0161874	0.0567344
ENSG00000061794	573.234	-0.570298	0.218483	-2.61027	0.00904721	0.0870255	-0.00982555	0.0489096
ENSG00000061936	833.322	-0.367585	0.187512	-1.96033	0.0499577	0.241483	0.00701988	0.038671
ENSG00000061938	79.1621	-0.994095	0.748839	-1.32751	0.184338	NA	0.0106862	0.0237252
ENSG00000061987	1476.4	-0.1197	0.179174	-0.668069	0.50409	0.78138	-0.0212115	0.033414
ENSG00000062038	4.9172	-0.381759	2.13095	-0.17915	0.85782	NA	-0.198343	0.0867703
ENSG00000062194	1045.97	0.344506	0.246378	1.39828	0.162028	0.461013	-0.00512678	0.0512579
ENSG00000062282	97.4466	1.03362	0.513055	2.01464	0.0439425	NA	0.0133347	0.0412399
ENSG00000062370	83.4327	-1.66693	1.16707	-1.4283	0.153205	NA	-0.0144385	0.0817346
ENSG00000062485	2015.77	0.0695265	0.14895	0.466778	0.640659	0.859793	-0.0474577	0.0525504
ENSG00000062524	1.12858	1.26568	4.37037	0.289605	0.772118	NA	-0.0429317	0.139117
ENSG00000062598	306.877	0.455154	0.306831	1.4834	0.137967	0.427376	0.00644055	0.0350986
ENSG00000062650	2393.45	0.20477	0.164843	1.24221	0.214157	0.530281	-0.00171013	0.0486831
ENSG00000062716	2098.14	0.145187	0.154253	0.941229	0.346587	0.670942	-0.0481672	0.0326576
ENSG00000062725	269.107	-0.0288503	0.340407	-0.0847521	0.932458	0.984094	-0.0131983	0.0443494
ENSG00000063046	12463.7	0.0415547	0.131705	0.315515	0.752371	0.914376	-0.0196885	0.0498379
ENSG00000063127	26.4126	0.755925	1.07704	0.701856	0.482769	NA	0.04552	0.0306611
ENSG00000063169	223.942	-0.6231	0.739631	-0.842447	0.399538	0.713397	0.0485151	0.0552253
ENSG00000063176	34.0724	-1.50384	0.855686	-1.75746	0.0788388	NA	0.0311166	0.0333456
ENSG00000063177	549.066	-0.753058	0.34622	-2.17508	0.0296239	0.17779	-0.0289053	0.0337184
ENSG00000063180	24.7609	-1.49059	1.13242	-1.31629	0.188076	NA	0.0350164	0.0407295
ENSG00000063241	11.1605	1.04991	1.44937	0.724391	0.468826	NA	-0.0213866	0.0330677
ENSG00000063244	609.821	-1.0615	0.350601	-3.02765	0.0024646	0.0382187	-0.0154786	0.0418237
ENSG00000063245	66.0321	-0.548636	0.67665	-0.810813	0.417473	NA	-0.0112551	0.0262402
ENSG00000063322	205.724	0.0496359	0.394211	0.125912	0.899802	0.970481	0.0199322	0.0210036
ENSG00000063438	1978.23	0.0449761	0.413992	0.10864	0.913488	0.977564	0.0383737	0.0217418
ENSG00000063587	77.4498	0.235031	0.60627	0.387667	0.698262	NA	-0.0355747	0.0513148
ENSG00000063601	826.267	0.0304689	0.226798	0.134344	0.893131	0.967909	-0.0125051	0.0396251
ENSG00000063660	126.906	-0.403322	0.477098	-0.845365	0.397907	0.712132	-0.0129921	0.0388158
ENSG00000063761	224.082	-0.894526	0.413508	-2.16326	0.0305211	0.181249	0.0327478	0.0211253
ENSG00000063854	51.0898	-0.554948	0.834956	-0.664643	0.506279	NA	0.0102241	0.0346719
ENSG00000063978	416.835	0.67159	0.304024	2.209	0.0271745	0.170289	5.71295e-05	0.0559106
ENSG00000064012	586.354	-0.138721	0.246929	-0.561787	0.574261	0.825436	0.0200124	0.0288086
ENSG00000064042	6514.56	0.187747	0.131834	1.42411	0.154414	0.450676	-0.0258667	0.0366885
ENSG00000064102	1790.44	0.598228	0.171979	3.47849	0.000504249	0.0131082	0.0769422	0.0359389
ENSG00000064115	811.187	0.0459856	0.194662	0.236233	0.813252	0.939431	-0.00218354	0.0454076
ENSG00000064195	0.270889	0.0517912	7.02679	0.00737053	0.994119	NA	0.22541	0.208854
ENSG00000064199	30.8032	-0.605635	0.823803	-0.735169	0.462236	NA	-0.0162568	0.046547
ENSG00000064205	101.493	1.49949	0.647825	2.31465	0.0206322	NA	-0.0481755	0.0267694
ENSG00000064225	41.0089	0.0512864	1.76106	0.0291226	0.976767	NA	-0.112283	0.0916348
ENSG00000064270	2.14364	1.5829	4.63435	0.341558	0.732684	NA	0.123228	0.149412
ENSG00000064300	0.858371	-3.77578	6.5651	-0.57513	0.565203	NA	-0.130148	0.0993816
ENSG00000064309	266.607	1.31837	0.330576	3.98811	6.66024e-05	0.00287214	-0.0442471	0.0358728
ENSG00000064313	2469.2	0.0366413	0.150731	0.24309	0.807936	0.938395	-0.0363053	0.0410125
ENSG00000064393	424.006	-0.0960186	0.260945	-0.367965	0.712899	0.894415	-0.0260707	0.0329579
ENSG00000064419	1941.65	0.0111318	0.154749	0.0719346	0.942654	0.986612	-0.000532184	0.0365885
ENSG00000064489	69.4191	0.972488	5.73235	0.169649	0.865286	NA	-0.0925488	0.172308
ENSG00000064490	111.999	-0.752263	0.584137	-1.28782	0.197809	0.509011	-0.00794941	0.029635
ENSG00000064545	98.3285	-0.755425	0.677746	-1.11461	0.265016	NA	-0.0359241	0.0396177
ENSG00000064547	8.77876	2.35948	2.11586	1.11514	0.26479	NA	-0.0228773	0.0501641
ENSG00000064601	504.008	-0.110144	0.231639	-0.475497	0.634433	0.856473	-0.00574868	0.0250683
ENSG00000064607	992.283	0.188261	0.205614	0.915603	0.359875	0.682749	0.0248986	0.0194715
ENSG00000064651	799.004	0.313386	0.201889	1.55227	0.120598	0.39661	-0.0178788	0.0597466
ENSG00000064652	587.01	1.0233	0.273143	3.74638	0.000179406	0.00621269	-0.0475089	0.0250997
ENSG00000064666	357.344	-0.374662	0.36026	-1.03998	0.29835	0.623335	0.0461238	0.0294418
ENSG00000064703	776.79	-0.175851	0.211769	-0.830391	0.406318	0.719303	0.00958412	0.0499066
ENSG00000064726	752.332	0.489614	0.224485	2.18105	0.0291796	0.176195	-0.0424808	0.0569629
ENSG00000064763	19.4786	0.992592	1.53142	0.64815	0.516888	NA	0.0363464	0.106038
ENSG00000064886	0	NA	NA	NA	NA	NA	0.289832	0.298816
ENSG00000064932	264.145	-0.351011	0.342779	-1.02401	0.305828	0.63072	0.0759535	0.0189248
ENSG00000064933	1010.24	-0.020715	0.207514	-0.0998244	0.920484	0.980699	-0.0141276	0.0235926
ENSG00000064961	303.845	0.129027	0.354944	0.363513	0.716222	0.895435	0.0199473	0.0337384
ENSG00000064989	0.738788	0.812018	6.91564	0.117418	0.906529	NA	0.15189	0.533857
ENSG00000064995	485.372	-0.67312	0.234177	-2.87441	0.00404787	0.0535715	0.0434862	0.0335785
ENSG00000064999	1211.98	-0.151506	0.199417	-0.759748	0.447405	0.74744	-0.000256751	0.0414918
ENSG00000065000	608.568	0.325834	0.225058	1.44778	0.14768	0.441601	0.0138318	0.0395157
ENSG00000065029	282.502	-1.01796	0.430235	-2.36606	0.0179785	0.134506	0.0383737	0.0312361
ENSG00000065054	6.66114	-2.57423	2.37803	-1.08251	0.279026	NA	0.0190075	0.0332292
ENSG00000065057	66.889	-0.33589	0.675842	-0.496995	0.619193	NA	0.0268554	0.0261127
ENSG00000065060	2187.87	0.0858971	0.135482	0.63401	0.526074	0.795537	-0.0357262	0.0344364
ENSG00000065135	2418.41	0.161501	0.178791	0.903295	0.366369	0.690123	-0.012915	0.0501004
ENSG00000065150	6101.42	-0.170901	0.14261	-1.19838	0.230769	0.550544	-0.031736	0.0552086
ENSG00000065154	1301.25	0.157064	0.201498	0.779482	0.435696	0.740567	-0.0348987	0.0461916
ENSG00000065183	2526.99	0.0952386	0.15237	0.62505	0.531938	0.799052	0.0163037	0.0408167
ENSG00000065243	1500.04	0.328551	0.244108	1.34593	0.178326	0.483173	-0.013628	0.040341
ENSG00000065268	77.6952	0.46878	0.597243	0.784907	0.432508	NA	-0.0189368	0.0347712
ENSG00000065308	1888.24	0.570671	0.150608	3.78912	0.00015118	0.00539749	-0.0189747	0.0445247
ENSG00000065320	230.721	0.406775	0.408798	0.99505	0.319712	0.647693	-0.0110261	0.0341755
ENSG00000065325	192.557	-0.804061	0.350728	-2.29255	0.0218741	0.152166	-0.0364504	0.0439803
ENSG00000065328	793.402	0.0476351	0.185995	0.25611	0.797866	0.936737	-0.0129703	0.041124
ENSG00000065357	4.85593	-1.12732	1.97049	-0.572102	0.567253	NA	0.0197974	0.0539688
ENSG00000065361	16.0133	0.102256	1.17324	0.0871565	0.930547	NA	0.0102752	0.0411877
ENSG00000065427	2160.81	0.129995	0.149701	0.868362	0.385196	0.703067	-0.0317367	0.042661
ENSG00000065457	314.019	-0.2344	0.269174	-0.870812	0.383857	0.701711	-0.0280457	0.0330836
ENSG00000065485	1161.16	0.793067	0.193134	4.1063	4.02047e-05	0.00201628	-0.0605263	0.0332171
ENSG00000065491	421.29	0.128446	0.245366	0.523487	0.600635	0.838421	-0.0175215	0.0428232
ENSG00000065526	1506.38	-0.329687	0.214733	-1.53534	0.124701	0.40508	-0.00363196	0.0485385
ENSG00000065548	1747.02	0.0458695	0.208296	0.220213	0.825705	0.944054	0.0224467	0.0320394
ENSG00000065559	920.717	-0.325018	0.250505	-1.29745	0.194477	0.505274	-0.0116596	0.0337109
ENSG00000065600	190.926	0.855232	0.384166	2.2262	0.0260006	0.166595	0.0083154	0.0229393
ENSG00000065609	13.2853	-1.51811	2.35709	-0.644062	0.519535	NA	-0.0361263	0.13511
ENSG00000065613	2037.72	0.150597	0.194235	0.775334	0.438142	0.741115	0.0135598	0.0317503
ENSG00000065615	650.153	0.370479	0.261718	1.41557	0.156902	0.455147	-0.0531837	0.0440824
ENSG00000065618	1.42533	-1.05052	4.41112	-0.238152	0.811763	NA	0.105743	0.163984
ENSG00000065621	12.5281	-2.19667	2.11966	-1.03633	0.300048	NA	0.0505336	0.06546
ENSG00000065665	137.526	0.28582	0.436529	0.654756	0.512625	0.786196	-0.037199	0.0271968
ENSG00000065675	4.04521	0.646785	2.22188	0.291099	0.770976	NA	0.0880281	0.145183
ENSG00000065717	21.5646	0.17785	1.22509	0.145173	0.884574	NA	0.0656323	0.0246768
ENSG00000065802	244.321	0.0127175	0.342826	0.0370961	0.970408	0.993623	-0.0147385	0.0515882
ENSG00000065809	1328.09	0.725623	0.331812	2.18685	0.0287534	0.175168	-0.0186846	0.0279325
ENSG00000065833	1969.75	0.40116	0.182006	2.20411	0.0275167	0.171166	-0.0481774	0.0540673
ENSG00000065882	202.307	-0.166305	0.614275	-0.270734	0.786596	0.932426	0.0190421	0.0334906
ENSG00000065883	1709.46	-0.108873	0.156004	-0.697887	0.485248	0.769526	-0.00928044	0.0524186
ENSG00000065911	3807.81	0.185413	0.182623	1.01527	0.309975	0.634982	-0.0192831	0.0531426
ENSG00000065970	146.017	0.567371	0.477957	1.18708	0.235197	0.556185	-0.0030139	0.0531233
ENSG00000065978	7932.74	-0.0314526	0.120934	-0.260081	0.794801	0.93515	-0.00747945	0.0326636
ENSG00000065989	53.371	-0.486277	0.774159	-0.628136	0.529915	NA	0.00329804	0.0285356
ENSG00000066027	460.266	0.367775	0.258064	1.42513	0.154119	0.450508	0.0121962	0.037185
ENSG00000066044	787.663	0.202939	0.236332	0.858705	0.390504	0.706775	-0.0184911	0.0428223
ENSG00000066084	4051.42	0.366636	0.138515	2.64689	0.00812346	0.0808764	-0.0376176	0.0382619
ENSG00000066117	509.519	-0.235576	0.239234	-0.98471	0.324767	0.652255	0.0139158	0.0308895
ENSG00000066135	941.96	0.138488	0.173368	0.798808	0.424402	0.731881	0.00598142	0.0413297
ENSG00000066136	628.055	-0.623116	0.381174	-1.63473	0.102106	0.363358	0.0206168	0.0194701
ENSG00000066185	0.652123	-1.07843	6.92361	-0.155761	0.876222	NA	0.0766455	0.200655
ENSG00000066248	12.9699	-1.43428	1.49545	-0.959094	0.337512	NA	0.100086	0.0411214
ENSG00000066279	4790.79	-0.0346118	0.146314	-0.236558	0.813	0.939431	0.023734	0.0333959
ENSG00000066322	105.801	0.731566	0.523718	1.39687	0.162453	NA	0.0178715	0.0412647
ENSG00000066379	193.804	-0.0435842	0.359186	-0.121342	0.90342	0.971785	0.0462786	0.0303991
ENSG00000066422	897.013	0.0116501	0.203773	0.0571722	0.954408	0.989336	-0.0116734	0.0600461
ENSG00000066427	153.431	-0.156197	0.426429	-0.366291	0.714148	0.894984	-0.0528768	0.028456
ENSG00000066455	605.465	0.0543589	0.238851	0.227584	0.819969	0.941708	0.0209476	0.0409067
ENSG00000066468	777.105	0.380903	0.207209	1.83826	0.0660239	0.287729	0.0382186	0.0310511
ENSG00000066557	740.062	-0.131244	0.215245	-0.609743	0.542032	0.804968	-0.0407415	0.0433458
ENSG00000066583	231.774	0.152766	0.337913	0.452085	0.651207	0.864349	-0.0238253	0.0414575
ENSG00000066629	73.1692	-0.113595	0.641071	-0.177195	0.859355	NA	-0.0224402	0.0326132
ENSG00000066654	63.0274	-0.230861	0.573838	-0.402312	0.687455	NA	0.016694	0.0596009
ENSG00000066697	145.141	-0.214784	0.401282	-0.535245	0.59248	0.832171	0.0024883	0.0278543
ENSG00000066735	40.0491	-0.0684307	0.887977	-0.0770636	0.938573	NA	0.0385123	0.0328642
ENSG00000066739	1244.85	-0.35843	0.156935	-2.28393	0.0223756	0.153916	-0.0306382	0.0321302
ENSG00000066777	1095.09	-0.0445315	0.178594	-0.249345	0.803094	0.937601	-0.00962447	0.0314728
ENSG00000066827	825.999	0.409682	0.208209	1.96765	0.0491087	0.238581	0.0277708	0.0390908
ENSG00000066855	639.559	0.644993	0.235514	2.73866	0.00616907	0.0685293	-0.0231991	0.0512136
ENSG00000066926	120.036	-0.283564	0.436049	-0.650304	0.515496	0.78855	-0.0458028	0.0553351
ENSG00000067057	1663.33	0.309109	0.167686	1.84338	0.0652736	0.286711	-0.0427965	0.03531
ENSG00000067064	919.465	0.455528	0.246932	1.84475	0.0650741	0.286301	0.0193606	0.0379312
ENSG00000067066	346.901	0.274848	0.308221	0.891725	0.37254	0.692905	0.0145559	0.0239724
ENSG00000067082	425.708	0.794675	0.408752	1.94415	0.0518773	0.247182	-0.0372959	0.0671236
ENSG00000067113	244.785	0.0149845	0.392337	0.0381929	0.969534	0.993551	0.0199054	0.0326625
ENSG00000067141	58.2086	-0.346214	0.680178	-0.509005	0.610749	NA	-0.000312752	0.0455763
ENSG00000067167	1923.51	-0.251293	0.193605	-1.29796	0.1943	0.505249	-0.0499974	0.0552763
ENSG00000067177	950.744	-0.274723	0.202237	-1.35842	0.174331	0.477088	-0.0589095	0.0532158
ENSG00000067182	151.972	-0.371911	0.418809	-0.888021	0.374529	0.694753	0.0315449	0.0454456
ENSG00000067191	49.9882	0.772738	0.783591	0.98615	0.32406	NA	0.0344962	0.0402014
ENSG00000067208	1411.3	0.704477	0.202836	3.47313	0.000514423	0.0132064	-0.0305436	0.0278376
ENSG00000067221	18.9937	0.0120773	1.12754	0.0107112	0.991454	NA	-0.0130253	0.0283236
ENSG00000067225	10193.9	0.803269	0.124937	6.4294	1.28108e-10	3.93343e-08	-0.00636846	0.0318771
ENSG00000067248	738.718	-0.112351	0.232562	-0.483103	0.629023	0.853976	-0.0312102	0.0491604
ENSG00000067334	1505.56	-0.0214901	0.216323	-0.0993429	0.920866	0.980699	0.0152047	0.0290117
ENSG00000067365	189.98	-0.0833444	0.382635	-0.217817	0.827572	0.94432	-0.0349039	0.0541132
ENSG00000067369	1183.81	-0.365249	0.170806	-2.13838	0.0324861	0.18651	-0.00357979	0.0368698
ENSG00000067533	1075.89	0.110416	0.183007	0.603343	0.546281	0.807326	-0.0130322	0.0395644
ENSG00000067560	3445.52	0.542346	0.135605	3.99946	6.34865e-05	0.00279727	0.0157821	0.0433326
ENSG00000067596	1064.2	-0.287935	0.203404	-1.41558	0.156897	0.455147	0.0137216	0.0316654
ENSG00000067606	180.197	0.726299	0.421358	1.72371	0.0847602	0.32919	0.02766	0.0191229
ENSG00000067704	1686.05	-0.289841	0.1634	-1.77381	0.076094	0.309637	-0.0791126	0.0592819
ENSG00000067715	7.1667	1.45036	3.03862	0.47731	0.633141	NA	0.16376	0.27752
ENSG00000067798	30.6922	-0.58761	1.7067	-0.344297	0.730623	NA	-0.189036	0.151343
ENSG00000067829	153.556	-0.422145	0.410043	-1.02951	0.303239	0.627063	-0.0357033	0.0322216
ENSG00000067836	10.8827	-1.36574	1.45842	-0.936455	0.349039	NA	0.0219894	0.0353616
ENSG00000067900	1156.96	0.315464	0.20082	1.57088	0.116211	0.388687	-0.00133399	0.0374866
ENSG00000067955	990.129	0.218957	0.221886	0.986801	0.32374	0.650705	-0.0365636	0.0488543
ENSG00000067992	234.818	0.57405	0.324686	1.76801	0.0770586	0.312433	0.00202825	0.0515968
ENSG00000068001	116.363	-0.647172	0.533968	-1.212	0.225511	0.54298	0.0442649	0.0321197
ENSG00000068028	179.514	-0.728918	0.437082	-1.66769	0.0953767	0.34929	0.0343976	0.0559967
ENSG00000068079	87.7954	-1.85085	0.533918	-3.46654	0.000527209	NA	-0.0228894	0.0370018
ENSG00000068097	305.957	-0.273266	0.284635	-0.960057	0.337027	0.662236	-0.0165315	0.0408713
ENSG00000068120	186.747	-0.527363	0.383308	-1.37582	0.168878	0.470547	0.0232628	0.0416384
ENSG00000068137	36.0011	-0.932581	1.06416	-0.876355	0.380837	NA	0.0433778	0.0537776
ENSG00000068305	1413.36	-0.0313773	0.216438	-0.144971	0.884734	0.966682	-0.0380356	0.0245589
ENSG00000068308	464.199	-0.165213	0.289319	-0.571042	0.567971	0.821819	0.00858631	0.027047
ENSG00000068323	355.595	-0.0733593	0.282418	-0.259755	0.795053	0.935156	-0.00684767	0.0257183
ENSG00000068354	211.051	-0.491857	0.436125	-1.12779	0.25941	0.583595	0.0327978	0.0399662
ENSG00000068366	4201.58	0.418144	0.171266	2.44149	0.0146266	0.116927	-0.0473829	0.0541845
ENSG00000068383	303.438	0.808495	0.377244	2.14316	0.0321002	0.185726	0.0138289	0.0351919
ENSG00000068394	252.533	-0.136119	0.339498	-0.400943	0.688462	0.882161	0.0488637	0.0323315
ENSG00000068400	526.619	-0.365927	0.274187	-1.33459	0.182011	0.489051	0.0368222	0.0177841
ENSG00000068438	397.39	-0.998486	0.403887	-2.47219	0.0134289	0.110482	-0.0306593	0.0352919
ENSG00000068489	538.513	0.504585	0.219688	2.29682	0.0216289	0.151205	0.056235	0.0521607
ENSG00000068615	97.7572	0.00237569	5.65887	0.000419817	0.999665	NA	-0.0487405	0.0475041
ENSG00000068654	1601.36	0.0266363	0.157231	0.169409	0.865475	0.960443	-0.00532821	0.0297228
ENSG00000068697	562.94	-0.18695	0.258689	-0.722683	0.469874	0.762197	-0.0742236	0.0581438
ENSG00000068724	627.704	0.181957	0.297614	0.611388	0.540943	0.804082	0.0106867	0.0231654
ENSG00000068784	1579.68	0.00207095	0.204233	0.0101401	0.991909	0.998463	0.0149512	0.0241778
ENSG00000068796	1055.06	0.275734	0.217257	1.26916	0.204383	0.517245	-0.001859	0.0235119
ENSG00000068831	2.84793	1.45206	2.99358	0.485059	0.627635	NA	0.192704	0.137794
ENSG00000068878	2142.19	-0.0957971	0.149325	-0.641534	0.521176	0.792501	-0.029974	0.0480833
ENSG00000068885	800.201	-0.133914	0.23159	-0.578234	0.563106	0.818637	-0.00515734	0.0379972
ENSG00000068903	116.317	0.100911	0.439562	0.229571	0.818425	0.941708	0.0101876	0.0337497
ENSG00000068912	272.178	-0.275007	0.297001	-0.925947	0.354473	0.677415	-0.0840595	0.0409284
ENSG00000068971	44.5669	0.60913	0.739592	0.823602	0.410166	NA	0.0591999	0.0357438
ENSG00000068976	3.12857	0.590924	2.85702	0.206832	0.836141	NA	0.0401405	0.101661
ENSG00000068985	0.133098	-1.24558	7.04672	-0.17676	0.859697	NA	-0.152033	0.216356
ENSG00000069011	67.8695	-2.0283	0.709043	-2.86061	0.00422822	NA	0.0751428	0.023068
ENSG00000069020	325.995	0.86679	5.67954	0.152616	0.878701	0.965087	-0.0173313	0.0548291
ENSG00000069122	5.11932	-0.478975	1.96769	-0.24342	0.80768	NA	-0.0317296	0.0941967
ENSG00000069188	1.06391	0.214636	5.91417	0.0362919	0.97105	NA	0.0414987	0.286332
ENSG00000069248	944.181	-0.00604154	0.186077	-0.0324679	0.974099	0.993947	0.00661022	0.0452767
ENSG00000069275	7949.24	0.142034	0.139958	1.01483	0.310187	0.634982	0.0267368	0.0637577
ENSG00000069329	1634.86	-0.157394	0.181596	-0.866724	0.386093	0.703584	-0.029569	0.0560109
ENSG00000069345	927.371	0.218429	0.224366	0.973539	0.330285	0.655787	0.0307968	0.0386069
ENSG00000069399	83.054	-0.00702813	0.544822	-0.0128999	0.989708	NA	0.00898747	0.0367939
ENSG00000069424	193.434	-0.00274509	0.485038	-0.00565953	0.995484	0.998998	0.0100108	0.0361003
ENSG00000069431	0	NA	NA	NA	NA	NA	-0.0587773	0.346512
ENSG00000069482	266.797	0.227181	0.361962	0.627638	0.530241	0.797752	-0.0617126	0.0229429
ENSG00000069493	92.7017	0.663893	1.73364	0.382948	0.701758	NA	-0.0501988	0.0476837
ENSG00000069509	245.189	0.0197218	0.341224	0.0577972	0.95391	0.989238	0.0299801	0.0334017
ENSG00000069535	534.879	0.0736668	0.272797	0.270042	0.787128	0.93255	-0.0152612	0.0525592
ENSG00000069667	191.191	0.0198744	0.504115	0.0394244	0.968552	0.993551	-0.105711	0.0590556
ENSG00000069696	1.30496	1.97209	6.88699	0.286349	0.774611	NA	0.0224642	0.0763378
ENSG00000069702	628.806	0.42881	0.220687	1.94307	0.0520082	0.247196	-0.00387919	0.0566192
ENSG00000069812	48.4325	-1.69908	1.92483	-0.882716	0.37739	NA	0.0441049	0.049494
ENSG00000069849	2954.68	0.27859	0.159868	1.74262	0.0813997	0.323241	-0.0775123	0.0422599
ENSG00000069869	1844.1	0.0230188	0.154338	0.149145	0.881439	0.96617	-0.0491957	0.0290493
ENSG00000069956	1618.83	0.0914314	0.172041	0.531451	0.595106	0.833431	-0.017373	0.0405176
ENSG00000069966	306.224	0.493067	0.321707	1.53266	0.12536	0.405848	-0.0134491	0.0372016
ENSG00000069974	304.586	0.284608	0.293221	0.970627	0.331734	0.657642	-0.0483935	0.0382015
ENSG00000069998	343.019	-0.485875	0.368544	-1.31836	0.187382	0.497352	-0.00874705	0.0291604
ENSG00000070010	1078	0.401404	0.173892	2.30835	0.0209796	0.148424	-0.0554228	0.0232083
ENSG00000070018	1188.8	0.262677	0.17191	1.52799	0.126514	0.406713	-0.0252049	0.0293422
ENSG00000070047	254.269	-0.909701	0.375201	-2.42457	0.0153264	0.120145	0.0268638	0.0389999
ENSG00000070061	1302.48	-0.239788	0.16665	-1.43887	0.150188	0.446147	-0.0247583	0.0598385
ENSG00000070087	844.7	0.286484	0.249995	1.14596	0.251813	0.57476	-0.0112341	0.0547408
ENSG00000070190	2.54835	-4.27248	3.18488	-1.34149	0.179762	NA	0.1517	0.257068
ENSG00000070214	777.875	0.653628	0.244048	2.67828	0.00740011	0.0762459	0.0461419	0.0523213
ENSG00000070269	614.505	0.276095	0.214234	1.28876	0.197482	0.50877	-0.0417239	0.0458174
ENSG00000070366	496.41	0.392972	0.439349	0.894441	0.371086	0.691558	0.0115968	0.0183718
ENSG00000070367	1532.06	0.327361	0.206027	1.58892	0.112078	0.381006	-0.0480594	0.0625722
ENSG00000070371	628.102	0.185503	0.218065	0.850677	0.394949	0.710315	0.000152586	0.0195821
ENSG00000070388	0.267002	2.49132	6.99313	0.356253	0.721651	NA	-0.104871	0.24627
ENSG00000070404	924.323	0.167237	0.281006	0.595136	0.551753	0.81073	-0.0573262	0.0283066
ENSG00000070413	676.553	-0.413754	0.27153	-1.52379	0.127562	0.407986	0.00833356	0.027017
ENSG00000070423	105.51	0.131912	0.503175	0.262158	0.793199	NA	0.0149071	0.0206561
ENSG00000070444	89.9487	-0.482024	0.556137	-0.866737	0.386086	NA	-0.00245466	0.0292824
ENSG00000070476	1301.31	-0.478545	0.243522	-1.9651	0.0494031	0.239578	-0.0158112	0.052387
ENSG00000070495	186.521	-0.267519	0.351663	-0.760725	0.446822	0.747288	0.0159196	0.040053
ENSG00000070501	358.103	-0.0386254	0.273274	-0.141343	0.887599	0.967575	-0.0488672	0.027608
ENSG00000070526	1.24341	-4.2062	4.04046	-1.04102	0.297866	NA	0.0665835	0.119303
ENSG00000070540	52.3484	0.00933619	0.632327	0.0147648	0.98822	NA	0.00137428	0.0359369
ENSG00000070610	361.97	-0.601833	0.298345	-2.01724	0.0436706	0.224075	0.00803707	0.0306924
ENSG00000070614	830.79	-0.0214777	0.18305	-0.117332	0.906597	0.973953	-0.0414243	0.0321936
ENSG00000070669	938.757	-1.79476	0.243511	-7.37036	1.70164e-13	1.18744e-10	-0.0157505	0.0749028
ENSG00000070718	289.027	0.497842	0.306323	1.62522	0.104116	0.367044	-0.0347768	0.0400103
ENSG00000070729	5.84614	2.55452	3.27418	0.780203	0.435271	NA	0.0292375	0.0646275
ENSG00000070731	0.106153	-1.23303	7.04457	-0.175033	0.861054	NA	-0.296814	0.220401
ENSG00000070756	5823.48	0.110662	0.139018	0.796027	0.426016	0.733042	0.0367827	0.043795
ENSG00000070759	111.482	-0.406798	0.643255	-0.632405	0.527122	0.796198	0.046712	0.0450972
ENSG00000070761	265.443	0.176371	0.311499	0.566201	0.571257	0.823778	0.00287369	0.0312611
ENSG00000070770	1045.09	0.0304874	0.17875	0.170559	0.864571	0.960443	0.00764454	0.0391311
ENSG00000070785	941.625	0.203558	0.213067	0.955373	0.339389	0.664559	-0.0247157	0.0429036
ENSG00000070808	3.14166	1.96048	4.00878	0.489045	0.62481	NA	-0.114759	0.0994801
ENSG00000070814	1067.08	-0.502993	0.241947	-2.07894	0.0376229	0.203229	-0.00538123	0.0293541
ENSG00000070831	1210.98	-0.25863	0.168883	-1.53141	0.125667	0.406082	-0.0442808	0.0568759
ENSG00000070882	1600.38	0.743903	0.187818	3.96076	7.47106e-05	0.00313376	-0.0207077	0.0258074
ENSG00000070915	2.23745	3.37918	4.15311	0.81365	0.415846	NA	0.208388	0.163377
ENSG00000070950	1390.35	0.0475424	0.18659	0.254797	0.79888	0.936909	0.00360036	0.0306205
ENSG00000070961	5391.98	0.0398744	0.148439	0.268624	0.788219	0.933018	-0.0340648	0.0433374
ENSG00000071051	154.46	-0.43156	0.696791	-0.619354	0.535683	0.800508	0.0397217	0.0212671
ENSG00000071082	1401.73	0.0591945	0.154634	0.382804	0.701865	0.887904	-0.0521608	0.0237927
ENSG00000071189	1353.11	-0.230926	0.259508	-0.889863	0.37354	0.694091	-0.0512621	0.0202751
ENSG00000071205	1065.64	0.498378	0.213063	2.33911	0.0193297	0.141041	-0.0409823	0.0333893
ENSG00000071242	39.7095	-2.67055	2.04472	-1.30607	0.191527	NA	0.151433	0.156673
ENSG00000071243	152.414	0.532704	0.520605	1.02324	0.306194	0.630966	0.0228457	0.0401934
ENSG00000071246	25.1253	0.183613	0.900133	0.203984	0.838366	NA	0.0303847	0.0448595
ENSG00000071282	16.0669	-1.11075	1.94421	-0.571311	0.567789	NA	0.108672	0.105243
ENSG00000071462	445.408	0.233313	0.244615	0.953796	0.340187	0.665632	-0.0565762	0.0281591
ENSG00000071537	1072.54	0.0396507	0.210123	0.188703	0.850326	0.954843	-0.0443624	0.057978
ENSG00000071539	1545.46	0.101803	0.196137	0.519042	0.603731	0.840424	0.0134022	0.0371593
ENSG00000071553	448.059	-0.375552	0.268664	-1.39785	0.162158	0.461013	-0.0285796	0.0372644
ENSG00000071564	128.931	-1.55445	0.904517	-1.71854	0.0856981	0.331297	0.00207912	0.0372195
ENSG00000071575	4.18517	1.55674	2.45374	0.634437	0.525795	NA	0.126085	0.0848135
ENSG00000071626	758.098	0.571304	0.235616	2.42472	0.01532	0.120145	0.0109672	0.022361
ENSG00000071655	457.318	-2.07832	0.537855	-3.86409	0.000111503	0.00425818	0.069461	0.0324625
ENSG00000071794	1976.09	0.04272	0.187251	0.228144	0.819535	0.941708	-0.0550031	0.0661014
ENSG00000071859	382.708	0.676063	0.312772	2.16152	0.0306553	0.181646	0.0518317	0.0322275
ENSG00000071889	52.4875	-1.06929	0.75648	-1.41351	0.157506	NA	-0.0316728	0.0346405
ENSG00000071909	6.84011	0.94508	2.45152	0.385509	0.699861	NA	-0.146708	0.190355
ENSG00000071967	69.7088	2.6797	1.94063	1.38084	0.167328	NA	-0.048421	0.0452145
ENSG00000071994	615.618	0.086198	0.204363	0.421788	0.673179	0.875076	0.0043924	0.0221236
ENSG00000072041	488.77	-0.256745	0.235379	-1.09077	0.275373	0.600226	-0.0253976	0.0620814
ENSG00000072042	470.941	-0.0592437	0.257594	-0.229988	0.818101	0.941708	0.0231277	0.0292584
ENSG00000072062	55.5278	-0.7317	0.781636	-0.936113	0.349215	NA	0.000858179	0.0457308
ENSG00000072071	67.1509	-0.244059	0.661686	-0.368844	0.712244	NA	0.048693	0.0466434
ENSG00000072110	2014.75	-0.38906	0.2202	-1.76684	0.0772544	0.312437	-0.00975525	0.0407849
ENSG00000072121	834.73	-0.39145	0.200693	-1.9505	0.0511168	0.245388	-0.0261955	0.0156495
ENSG00000072134	349.86	0.0386572	0.398658	0.0969682	0.922752	0.981167	-0.0155641	0.043543
ENSG00000072135	66.5048	-0.170067	0.774246	-0.219654	0.82614	NA	-0.0105257	0.0189663
ENSG00000072182	0.546698	1.72888	6.94841	0.248817	0.803502	NA	-0.0445641	0.181448
ENSG00000072195	23.5197	0.590526	2.26623	0.260577	0.794419	NA	-0.0107338	0.04345
ENSG00000072201	2.6723	-0.920175	4.21352	-0.218386	0.827128	NA	0.0802711	0.357553
ENSG00000072210	959.704	0.238098	0.202031	1.17852	0.238589	0.558748	-0.00676121	0.0515131
ENSG00000072274	22888.9	0.677991	0.160025	4.23678	2.26753e-05	0.00129892	0.0270863	0.0473906
ENSG00000072310	210.451	-0.735519	0.349097	-2.10692	0.0351249	0.195659	0.00408963	0.0343301
ENSG00000072364	895.805	0.103689	0.187952	0.55168	0.581167	0.827927	-0.0413714	0.0457026
ENSG00000072401	386.997	0.851328	0.300717	2.831	0.0046403	0.0578784	-0.0215412	0.0275399
ENSG00000072415	1673.67	0.184728	0.150314	1.22894	0.219093	0.535593	-0.00628953	0.0360161
ENSG00000072422	649.144	0.0581931	0.224818	0.258845	0.795755	0.935291	0.00323439	0.0352698
ENSG00000072501	3764.19	0.27729	0.148956	1.86155	0.0626668	0.277571	0.00164086	0.0539438
ENSG00000072506	314.576	-0.4908	0.354646	-1.38391	0.166385	0.466803	-0.0179739	0.0336273
ENSG00000072518	515.583	0.324167	0.245571	1.32006	0.186816	0.496537	0.0104243	0.0399489
ENSG00000072571	607.354	0.10647	0.253679	0.419705	0.674701	0.875868	0.0579473	0.0428478
ENSG00000072609	0.899656	-0.423778	6.27548	-0.0675292	0.94616	NA	0.149651	0.169601
ENSG00000072682	316.022	1.09874	0.288337	3.81063	0.000138615	0.00506672	-0.0582053	0.0326088
ENSG00000072736	578.994	0.579244	0.22535	2.57042	0.0101574	0.0926869	-0.0144518	0.0390643
ENSG00000072756	368.027	-0.65063	0.600439	-1.08359	0.278546	0.602583	-0.011743	0.0250729
ENSG00000072778	1055.67	-0.0339036	0.188396	-0.17996	0.857184	0.95789	-0.00740306	0.0259427
ENSG00000072786	289.698	-0.0252707	0.35803	-0.0705826	0.94373	0.986968	-0.0116362	0.0226056
ENSG00000072803	1597.89	0.0264131	0.162233	0.162809	0.870669	0.962438	0.00196548	0.0383193
ENSG00000072818	1.00256	0.0313697	6.13918	0.00510976	0.995923	NA	-0.0203041	0.118739
ENSG00000072832	23.4471	0.832152	0.967701	0.859926	0.38983	NA	0.0913019	0.0446208
ENSG00000072840	254.723	-0.291684	0.363355	-0.802751	0.422118	0.729771	0.0256104	0.0238584
ENSG00000072849	447.525	-0.063656	0.266537	-0.238827	0.81124	0.939231	-0.0182428	0.0282404
ENSG00000072858	0.693798	0.502232	6.93318	0.072439	0.942253	NA	0.152104	0.214895
ENSG00000072952	1.45581	0.00367451	5.30058	0.000693228	0.999447	NA	-0.0367484	0.212857
ENSG00000072954	118.161	-0.110412	0.532801	-0.207229	0.835831	0.949038	-0.0239952	0.036309
ENSG00000072958	236.334	-0.267023	0.374285	-0.713421	0.475585	0.764362	0.0268543	0.0241855
ENSG00000073008	1335.14	-0.0748434	0.155967	-0.479867	0.631322	0.854641	-0.0244683	0.0210062
ENSG00000073050	216.265	-0.225473	0.377527	-0.597236	0.55035	0.809753	0.0457881	0.0203844
ENSG00000073060	1224.51	0.673824	0.22579	2.9843	0.00284232	0.0420378	-0.0550673	0.0310641
ENSG00000073111	2039.85	-0.73929	0.195433	-3.78284	0.000155052	0.00551007	0.00258794	0.0389288
ENSG00000073146	15.6953	0.169302	2.51677	0.0672693	0.946367	NA	-0.18632	0.12184
ENSG00000073150	3.06576	-0.934786	2.83197	-0.330083	0.741337	NA	-0.0237882	0.0390316
ENSG00000073169	143.237	-1.11291	0.578864	-1.92258	0.0545334	0.254799	0.0278664	0.0240585
ENSG00000073282	34.9842	0.157895	1.07226	0.147255	0.882931	NA	-0.0530218	0.0536343
ENSG00000073350	31.6866	-0.250527	1.15637	-0.21665	0.828481	NA	0.0297458	0.0317329
ENSG00000073417	1580.89	0.673697	0.203158	3.31612	0.000912765	0.0197136	-0.00110729	0.0210843
ENSG00000073464	253.077	0.0673984	0.333562	0.202057	0.839872	0.950453	-0.055075	0.0327953
ENSG00000073536	375.612	-0.200322	0.338076	-0.592538	0.553491	0.811769	0.0327333	0.0151243
ENSG00000073578	2749.78	-0.241265	0.165284	-1.4597	0.144373	0.437551	-0.0390412	0.0465633
ENSG00000073584	982.673	-0.181022	0.199511	-0.907326	0.364235	0.687114	0.0177588	0.0320976
ENSG00000073605	31.7606	-0.032835	1.36278	-0.0240941	0.980778	NA	-0.0244692	0.0615164
ENSG00000073614	1498.47	-0.00850009	0.161244	-0.0527157	0.957958	0.990743	-0.000357576	0.0357636
ENSG00000073670	9.10686	0.40989	1.46187	0.280388	0.77918	NA	0.0464904	0.0421815
ENSG00000073711	184.959	1.01088	0.429639	2.35285	0.0186301	0.13724	-0.0277809	0.0362874
ENSG00000073712	1728.57	-0.155676	0.160374	-0.970707	0.331694	0.657642	-0.0229899	0.0415437
ENSG00000073734	2.23842	1.66595	3.12088	0.533805	0.593476	NA	-0.0092283	0.11117
ENSG00000073737	0.855686	1.75376	6.91482	0.253623	0.799787	NA	0.0758105	0.211826
ENSG00000073756	34.2539	0.61549	1.13991	0.539946	0.589234	NA	0.0221284	0.065082
ENSG00000073792	1859.02	0.0199492	0.164156	0.121525	0.903275	0.971764	0.030293	0.0422015
ENSG00000073803	309.101	0.647108	0.612266	1.05691	0.290554	0.615363	-0.0334837	0.0296129
ENSG00000073849	4.3394	-2.66979	2.63654	-1.01261	0.311246	NA	0.186935	0.108961
ENSG00000073910	650.261	-0.0297747	0.238481	-0.124851	0.900641	0.970534	0.00577603	0.0299967
ENSG00000073921	5155.21	0.0361156	0.144133	0.250572	0.802145	0.937601	-0.0390189	0.0422804
ENSG00000073969	715.648	-0.0861119	0.214998	-0.400525	0.68877	0.882161	-0.0390362	0.0562781
ENSG00000074047	169.919	0.394311	1.16933	0.33721	0.735959	0.905935	-0.0201773	0.0570953
ENSG00000074071	3.65634	2.75813	3.86923	0.712838	0.475946	NA	0.0269226	0.0319782
ENSG00000074181	7.0033	0.148696	1.90909	0.0778881	0.937917	NA	-0.0704097	0.0435145
ENSG00000074201	2738.61	-0.256599	0.146103	-1.75629	0.0790393	0.316322	-0.0132562	0.0429283
ENSG00000074211	0.890366	-1.21235	5.20908	-0.232737	0.815966	NA	-0.00990022	0.16767
ENSG00000074219	42.794	-0.622932	1.00639	-0.61898	0.53593	NA	0.00350251	0.0390461
ENSG00000074266	796.291	-0.212079	0.198779	-1.06691	0.286013	0.611372	-0.00405677	0.0466096
ENSG00000074276	19.9045	0.778362	5.66313	0.137444	0.89068	NA	0.0587694	0.148459
ENSG00000074319	717.088	-0.475408	0.192108	-2.4747	0.0133349	0.110112	-0.0218942	0.039302
ENSG00000074356	715.737	0.0535167	0.206775	0.258816	0.795777	0.935291	-0.00974985	0.0380713
ENSG00000074370	6.14168	3.32008	2.29779	1.44491	0.148484	NA	0.0703986	0.0488003
ENSG00000074410	40.3241	0.895733	0.777423	1.15218	0.249246	NA	-0.00326001	0.0434243
ENSG00000074416	81.7029	0.105526	0.513075	0.205674	0.837046	NA	0.0133358	0.0333702
ENSG00000074527	623.579	-0.901066	0.279426	-3.2247	0.00126105	0.0240791	-0.0428701	0.0415584
ENSG00000074582	206.01	-1.04279	0.479628	-2.17417	0.0296927	0.177925	-0.0300758	0.0336558
ENSG00000074590	803.086	0.128799	0.197174	0.653224	0.513612	0.786923	-0.0441555	0.0359845
ENSG00000074603	732.051	0.066327	0.20682	0.320699	0.748439	0.9117	-0.0436958	0.0409979
ENSG00000074621	39.6738	-0.183875	0.886521	-0.207412	0.835688	NA	-0.0190661	0.0305358
ENSG00000074657	82.9177	1.028	0.52466	1.95936	0.0500706	NA	-0.0204497	0.0262812
ENSG00000074660	4.03638	-2.85922	2.5797	-1.10836	0.267708	NA	0.0664246	0.0799773
ENSG00000074695	1309.48	0.409256	0.191188	2.1406	0.0323066	0.185905	0.00405303	0.0541249
ENSG00000074696	2233.24	0.732942	0.13954	5.25256	1.49999e-07	2.1322e-05	-0.0585884	0.0528155
ENSG00000074706	32.0288	-1.09414	1.24843	-0.876413	0.380806	NA	-0.0720307	0.0934367
ENSG00000074755	1131.91	0.05827	0.194376	0.299779	0.764345	0.920765	0.0265563	0.0346896
ENSG00000074800	13049.7	-0.480356	0.223269	-2.15147	0.0314394	0.184341	-0.0254568	0.0362014
ENSG00000074803	0.986321	-0.812078	6.90032	-0.117687	0.906316	NA	-0.125004	0.213353
ENSG00000074842	340.553	-0.365325	0.379822	-0.961832	0.336134	0.66158	-0.0781723	0.0286892
ENSG00000074855	18.982	0.431232	1.08535	0.397322	0.69113	NA	-0.0285682	0.0383027
ENSG00000074935	549.033	-0.386529	0.260203	-1.48549	0.137415	0.426978	-0.0501899	0.0224733
ENSG00000074964	291.136	0.201347	0.445292	0.452167	0.651148	0.864349	0.0304315	0.0360442
ENSG00000074966	28.4879	0.136054	1.2838	0.105977	0.9156	NA	0.0165701	0.10934
ENSG00000075043	2.12155	3.13159	3.47758	0.90051	0.367849	NA	0.0179593	0.0492876
ENSG00000075073	0.620986	-1.04125	6.92603	-0.150339	0.880497	NA	-0.210427	0.165584
ENSG00000075089	438.939	0.275196	0.342921	0.802506	0.42226	0.729851	-0.00903051	0.0516509
ENSG00000075131	314.288	-0.353415	0.319598	-1.10581	0.268809	0.593061	-0.000373711	0.0360707
ENSG00000075142	398.01	-0.057058	0.258172	-0.221008	0.825086	0.944054	-0.0270134	0.0444142
ENSG00000075151	6394.53	-0.0270174	0.130426	-0.207148	0.835895	0.949038	-0.0328135	0.0304171
ENSG00000075213	1597.55	0.269374	0.188312	1.43047	0.152583	0.44902	-0.00758758	0.0262429
ENSG00000075218	457.098	-0.504184	0.235536	-2.14058	0.0323082	0.185905	0.0823034	0.0253282
ENSG00000075223	1680.56	0.205422	0.171549	1.19745	0.23113	0.550544	-0.0387302	0.0463751
ENSG00000075234	338.676	0.366426	0.278397	1.3162	0.188107	0.497899	-0.0119132	0.0404291
ENSG00000075239	139.807	0.246365	0.429842	0.573153	0.566541	0.821171	-0.0125389	0.0383587
ENSG00000075275	421.304	0.016092	0.254417	0.0632504	0.949567	0.989051	0.000688153	0.0406978
ENSG00000075292	4164.97	-0.0583995	0.167599	-0.348447	0.727504	0.902007	-0.0179118	0.0293927
ENSG00000075303	443.358	0.541527	0.260707	2.07715	0.0377881	0.203695	-0.0485158	0.0321672
ENSG00000075336	120.976	-0.194209	0.44763	-0.433861	0.66439	0.870982	0.0332198	0.0234141
ENSG00000075391	3910.31	-0.0469516	0.135548	-0.346383	0.729055	0.90289	-0.0493746	0.0445778
ENSG00000075399	32.9893	-0.972484	1.20381	-0.807841	0.419182	NA	0.031134	0.0292322
ENSG00000075407	614.873	0.533506	0.231085	2.3087	0.0209605	0.148424	0.0147049	0.0218831
ENSG00000075413	1536.38	0.202492	0.200977	1.00754	0.313675	0.639631	0.00906223	0.0196194
ENSG00000075415	4656.91	-0.394424	0.136267	-2.89448	0.00379782	0.0506992	-0.0146915	0.0460858
ENSG00000075420	8394.64	-0.0300558	0.110653	-0.271621	0.785913	0.932426	-0.0497574	0.034609
ENSG00000075426	783.249	0.29244	0.224647	1.30178	0.192992	0.504739	-0.0299396	0.0666089
ENSG00000075539	161.542	-0.23401	0.368717	-0.634659	0.525651	0.795053	-0.0372567	0.0317266
ENSG00000075568	1586.53	0.486058	0.172757	2.81354	0.00489991	0.0597713	-0.0298935	0.0383703
ENSG00000075618	413.735	0.117618	0.355104	0.331223	0.740476	0.90832	-0.0116562	0.0377126
ENSG00000075624	11871.7	-0.168721	0.185848	-0.907846	0.36396	0.686764	-0.00943852	0.0377003
ENSG00000075643	785.542	-1.05637	0.20799	-5.07897	3.79489e-07	4.3477e-05	-0.0401523	0.0365265
ENSG00000075651	1178.27	0.0506513	0.240225	0.21085	0.833005	0.947842	0.0339504	0.029104
ENSG00000075702	456.638	0.0359417	0.290596	0.123683	0.901567	0.971151	-0.0025321	0.0210719
ENSG00000075711	3953.71	0.0212912	0.198579	0.107218	0.914616	0.977564	-0.028108	0.0374973
ENSG00000075785	2170.26	-0.0729616	0.151186	-0.482596	0.629382	0.854109	-0.0234731	0.0506199
ENSG00000075790	847.503	0.304311	0.24037	1.26601	0.205509	0.518739	-0.0271584	0.0569813
ENSG00000075826	60.7719	0.104671	0.64087	0.163327	0.870261	NA	0.020904	0.0398959
ENSG00000075856	924.476	-0.456747	0.206808	-2.20856	0.0272052	0.170289	0.0244999	0.0437441
ENSG00000075884	106.697	-1.25212	1.01876	-1.22906	0.21905	NA	-0.0192893	0.197841
ENSG00000075886	0.263615	0.0639917	7.02363	0.00911091	0.992731	NA	0.0994868	0.250055
ENSG00000075914	705.781	-0.205151	0.197968	-1.03629	0.300068	0.624367	0.00134245	0.0301567
ENSG00000075945	469.78	-0.656028	0.271902	-2.41273	0.0158334	0.122889	-0.00926492	0.0546558
ENSG00000075975	237.731	0.151933	0.305594	0.497172	0.619067	0.847656	0.0309352	0.0288255
ENSG00000076003	2043.57	-0.17434	0.160655	-1.08518	0.277841	0.602119	-0.0216808	0.0467414
ENSG00000076043	281.29	-0.183767	0.285602	-0.643435	0.519942	0.792037	-0.0561511	0.0313482
ENSG00000076053	50.588	-0.866328	5.66	-0.153062	0.87835	NA	-3.02018e-05	0.0464769
ENSG00000076067	383.071	0.591043	0.247527	2.38779	0.0169498	0.12831	0.039246	0.0388564
ENSG00000076108	811.538	-0.0520465	0.200776	-0.259227	0.79546	0.935291	-0.0560402	0.0339155
ENSG00000076201	180.219	-1.17135	0.546854	-2.14197	0.0321957	0.185905	0.0269674	0.0314172
ENSG00000076242	875.094	0.0846496	0.18154	0.466287	0.64101	0.859851	-0.00228608	0.031366
ENSG00000076248	171.674	-0.0731218	0.404125	-0.180939	0.856416	0.957589	-0.0251968	0.0406829
ENSG00000076258	10.8319	1.7614	2.1269	0.828154	0.407583	NA	0.115287	0.138936
ENSG00000076321	281.014	-0.363343	5.6949	-0.0638014	0.949128	0.989051	0.0155027	0.0651586
ENSG00000076344	0	NA	NA	NA	NA	NA	-0.0593111	0.349957
ENSG00000076351	82.3025	-0.897243	0.518019	-1.73207	0.0832615	NA	0.0326717	0.0373399
ENSG00000076356	344.086	-0.249517	0.359749	-0.693587	0.487941	0.770878	0.00496449	0.0268591
ENSG00000076382	1825.32	-0.417519	0.16724	-2.49652	0.0125418	0.105792	0.0484538	0.0421251
ENSG00000076513	633.958	0.776975	0.211858	3.66743	0.000245004	0.00764493	0.0462645	0.0486341
ENSG00000076554	1526.82	0.416834	0.208793	1.9964	0.0458901	0.229182	-0.0541889	0.0526994
ENSG00000076555	58.0211	0.261118	0.656069	0.398004	0.690627	NA	0.023985	0.0223817
ENSG00000076604	124.478	0.345133	0.497539	0.69368	0.487883	0.770878	0.0112877	0.0355964
ENSG00000076641	676.025	0.621278	0.230277	2.69796	0.00697654	0.0736529	-0.0360054	0.0449584
ENSG00000076650	248.757	-0.123388	0.308158	-0.400406	0.688858	0.882161	0.0113738	0.0404055
ENSG00000076662	25.7083	-0.941553	1.01897	-0.924025	0.355474	NA	0.0308012	0.0392569
ENSG00000076706	1164.27	0.549987	0.346415	1.58765	0.112365	0.381644	-0.00976364	0.0416261
ENSG00000076716	0	NA	NA	NA	NA	NA	0.365909	0.253215
ENSG00000076770	236.949	0.140144	0.495815	0.282653	0.777443	0.928613	0.00551923	0.0602639
ENSG00000076826	4.93201	-1.13981	2.23431	-0.510139	0.609954	NA	0.0846922	0.0464926
ENSG00000076864	84.3228	-0.250183	0.549704	-0.455124	0.64902	NA	0.00128407	0.0241178
ENSG00000076924	114.081	-0.574763	0.519548	-1.10628	0.268607	0.593061	0.0284329	0.030913
ENSG00000076928	142.46	-1.07295	0.461161	-2.32663	0.0199852	0.14445	0.042277	0.033668
ENSG00000076944	54.382	-0.42031	0.674252	-0.623373	0.533039	NA	-0.0274877	0.0287324
ENSG00000076984	54.8254	-0.0263348	0.656226	-0.0401308	0.967989	NA	0.0357678	0.0361049
ENSG00000077044	724.995	0.206264	0.222535	0.926884	0.353987	0.676949	-0.0123451	0.0185944
ENSG00000077063	4.38614	-2.02989	2.7235	-0.745321	0.456078	NA	0.0351929	0.170095
ENSG00000077092	42.4679	-1.47958	1.64862	-0.897462	0.369472	NA	0.113909	0.0717166
ENSG00000077147	3005.46	0.221559	0.168529	1.31466	0.188623	0.49868	-0.0337437	0.0602185
ENSG00000077150	328.173	0.68274	0.413585	1.65078	0.0987827	0.357162	-0.0319059	0.0413533
ENSG00000077152	634.635	0.187033	0.211227	0.885457	0.37591	0.695397	0.0448343	0.0382377
ENSG00000077232	1375.61	0.061998	0.187304	0.331002	0.740643	0.90832	-0.00107157	0.0455517
ENSG00000077235	1138.15	-0.495477	0.190651	-2.59887	0.00935324	0.0886963	-0.00943504	0.0387014
ENSG00000077238	282.107	0.248977	0.320708	0.776334	0.437552	0.741076	-0.00531592	0.0288946
ENSG00000077254	1187.82	0.148386	0.17756	0.835694	0.403327	0.716245	-0.00147469	0.0323073
ENSG00000077312	567.276	-0.292691	0.234768	-1.24672	0.212499	0.528141	0.0238947	0.0339656
ENSG00000077327	1.18324	-1.23601	4.18055	-0.295656	0.767493	NA	-0.00056125	0.259896
ENSG00000077348	163.069	-1.74396	0.530527	-3.28722	0.00101183	0.021163	-0.0533004	0.0307782
ENSG00000077380	784.301	-0.22404	0.209057	-1.07167	0.283868	0.608363	-0.0230557	0.052702
ENSG00000077420	9.58317	-0.73951	1.64692	-0.449025	0.653413	NA	0.0907384	0.0645075
ENSG00000077454	29.3695	-0.816567	0.865703	-0.943241	0.345557	NA	0.0307166	0.0536966
ENSG00000077458	387.508	-0.0196657	0.266388	-0.0738237	0.941151	0.986515	-0.0270343	0.0524154
ENSG00000077463	19.3228	-0.516882	1.35017	-0.382828	0.701848	NA	0.0260532	0.0216634
ENSG00000077514	628.283	0.329471	0.212984	1.54693	0.12188	0.399637	-0.0172787	0.0438745
ENSG00000077549	1092.19	0.647811	0.181949	3.56039	0.000370307	0.0102988	-0.0118113	0.036842
ENSG00000077585	48.4327	0.324769	0.67304	0.48254	0.629422	NA	-0.107014	0.0482858
ENSG00000077684	864.696	-0.110297	0.197174	-0.559392	0.575894	0.825965	0.021627	0.0544864
ENSG00000077713	305.039	0.709705	0.290353	2.44428	0.0145141	0.116538	0.0131038	0.0356739
ENSG00000077721	134.054	-2.00144	2.07836	-0.96299	0.335553	0.660775	-0.0342812	0.0592518
ENSG00000077782	28.6593	1.3841	1.31734	1.05068	0.293406	NA	-0.0429462	0.0350965
ENSG00000077935	5.5397	0.848639	2.32788	0.364554	0.715444	NA	0.15474	0.135727
ENSG00000077942	560.166	1.30055	0.243524	5.34055	9.26675e-08	1.4271e-05	0.0361046	0.0265795
ENSG00000078018	40.3645	-1.46268	1.04112	-1.40491	0.160048	NA	0.0396727	0.0682891
ENSG00000078043	701.44	-0.113665	0.230087	-0.494011	0.621299	0.849465	-0.069134	0.0142563
ENSG00000078070	859.518	-0.110179	0.193806	-0.568505	0.569692	0.823377	-0.0373059	0.0324723
ENSG00000078081	55.4329	-0.729596	0.74919	-0.973846	0.330133	NA	-0.0792823	0.0472651
ENSG00000078098	33.8947	1.19592	0.823428	1.45237	0.146399	NA	0.0959105	0.0662923
ENSG00000078114	38.1737	-0.184445	0.760029	-0.242682	0.808252	NA	0.0305183	0.0562434
ENSG00000078124	795.522	0.827713	0.232334	3.5626	0.000367201	0.010287	-0.0890166	0.0572463
ENSG00000078140	736.898	0.0040969	0.459746	0.00891122	0.99289	0.998463	-0.0385927	0.0473896
ENSG00000078142	1018.32	-0.190949	0.199505	-0.957114	0.33851	0.663902	-0.0239521	0.020524
ENSG00000078177	387.273	0.527665	0.32622	1.61751	0.105768	0.369563	-0.0105343	0.0401279
ENSG00000078237	337.668	0.229453	0.327447	0.700734	0.483469	0.768823	0.0137314	0.0485314
ENSG00000078246	238.124	-0.11248	0.332253	-0.338538	0.734958	0.905765	-0.0261798	0.0390501
ENSG00000078269	1057.92	0.771332	0.167514	4.60457	4.13327e-06	0.000332097	-0.027102	0.0225101
ENSG00000078304	1034.85	0.33934	0.252605	1.34336	0.179156	0.484424	-0.0177155	0.0330176
ENSG00000078369	2174.21	0.168483	0.134029	1.25706	0.20873	0.52386	-0.0299608	0.0468321
ENSG00000078399	5.04285	1.84087	2.38572	0.771619	0.44034	NA	-0.148409	0.111422
ENSG00000078401	440.655	0.276369	0.265412	1.04128	0.297744	0.62224	-0.189232	0.0401052
ENSG00000078403	2050.67	-1.6264	0.569265	-2.85702	0.00427634	0.0554863	-0.0368086	0.0556202
ENSG00000078487	24.0285	-0.0570358	1.28779	-0.0442898	0.964673	NA	0.0570385	0.0439348
ENSG00000078618	2688.13	0.227712	0.137817	1.65228	0.0984784	0.356566	0.000448197	0.0506142
ENSG00000078668	688.357	-0.341564	0.208849	-1.63546	0.101953	0.363321	-0.0158498	0.055101
ENSG00000078674	1824.44	0.118488	0.177941	0.665883	0.505486	0.782178	0.0213438	0.0490559
ENSG00000078699	573.476	0.304001	0.330128	0.920859	0.357124	0.679545	-0.0233041	0.0553945
ENSG00000078795	5.63614	-1.91934	3.27924	-0.5853	0.558346	NA	-0.094312	0.094765
ENSG00000078804	14.6714	0.41433	1.44696	0.286345	0.774614	NA	0.0363316	0.0518658
ENSG00000078808	338.41	-0.00134463	0.300408	-0.00447603	0.996429	0.999162	-0.0377609	0.026334
ENSG00000078900	4.42945	-0.265677	2.87657	-0.0923588	0.926413	NA	0.254295	0.0720562
ENSG00000078902	86.5848	0.388714	0.512386	0.758634	0.448071	NA	-0.0041409	0.0286879
ENSG00000078967	74.687	-0.341156	0.71802	-0.475135	0.634691	NA	-0.00229304	0.039625
ENSG00000079150	31.9698	0.501629	0.908681	0.552041	0.58092	NA	-0.0261344	0.0610319
ENSG00000079156	259.435	0.0466707	0.364856	0.127915	0.898216	0.970043	-0.0191042	0.0350226
ENSG00000079215	3283.24	-0.311583	0.166599	-1.87025	0.061449	0.274234	-0.0143282	0.0403631
ENSG00000079257	50.7038	0.0662775	0.847144	0.0782363	0.93764	NA	-0.0273643	0.0698548
ENSG00000079263	0.78097	1.45937	6.9165	0.210999	0.832888	NA	-0.0851026	0.220046
ENSG00000079277	202.8	0.475715	0.403614	1.17864	0.238542	0.558748	-0.0046132	0.0201958
ENSG00000079308	217.889	1.66797	1.23175	1.35414	0.175692	0.4784	0.0836921	0.042418
ENSG00000079313	122.478	0.26743	0.453561	0.589622	0.555444	0.813352	0.0130323	0.0245569
ENSG00000079332	1397.41	0.286707	0.214118	1.33902	0.180565	0.486323	-0.0274671	0.0342229
ENSG00000079335	167.476	0.217445	0.411137	0.528888	0.596883	0.834853	-0.0580135	0.0631469
ENSG00000079337	18.4517	-1.02337	1.29007	-0.793261	0.427626	NA	-0.0619492	0.0427449
ENSG00000079385	0	NA	NA	NA	NA	NA	-0.0437875	0.235664
ENSG00000079387	1164.77	0.0386458	0.188486	0.205032	0.837547	0.9499	-0.0162834	0.025458
ENSG00000079393	1.25026	-0.051542	5.86091	-0.0087942	0.992983	NA	0.139376	0.0626609
ENSG00000079432	85.4716	-0.292371	0.62511	-0.467711	0.639991	NA	0.010076	0.0341584
ENSG00000079435	6.61364	0.45039	2.13506	0.210949	0.832927	NA	-0.0235804	0.0916402
ENSG00000079459	1390.13	1.08294	0.182014	5.94977	2.68515e-09	6.8704e-07	0.0256546	0.0369091
ENSG00000079482	684.968	0.840671	0.24869	3.38039	0.00072382	0.0166666	-0.0152774	0.0309027
ENSG00000079616	724.176	-0.734923	0.288252	-2.54958	0.0107852	0.0962907	0.0566286	0.032854
ENSG00000079691	1805.26	0.267159	0.186589	1.4318	0.1522	0.44902	-0.0073254	0.0408945
ENSG00000079739	764.956	0.611502	0.189877	3.22052	0.00127957	0.0242517	-0.0325288	0.0456935
ENSG00000079805	955.773	0.141605	0.199788	0.70878	0.478461	0.765458	0.0222595	0.0338103
ENSG00000079819	1225.89	1.22433	0.482084	2.53967	0.0110957	0.0974624	-0.0160199	0.0414735
ENSG00000079841	5.26624	1.28751	3.33873	0.385629	0.699772	NA	0.131769	0.0943571
ENSG00000079931	2.13532	-0.0807424	3.45688	-0.023357	0.981365	NA	-0.0211645	0.0974991
ENSG00000079950	472.816	0.575258	0.28588	2.01223	0.0441954	0.225083	-0.00170689	0.0254558
ENSG00000079974	35.6183	0.521402	1.90895	0.273136	0.784749	NA	0.00564142	0.0294687
ENSG00000079999	86.4899	-0.94767	0.655583	-1.44554	0.148307	NA	0.0351428	0.0324057
ENSG00000080031	14.4139	-0.564524	1.31737	-0.428525	0.668269	NA	0.0140212	0.0566747
ENSG00000080166	2.33208	1.36193	3.23573	0.420902	0.673826	NA	0.166205	0.115837
ENSG00000080189	469.563	-0.675855	0.283004	-2.38815	0.0169334	0.12831	0.0168714	0.0185805
ENSG00000080200	365.809	0.472078	0.262949	1.79532	0.0726027	0.300911	-0.00946981	0.0306915
ENSG00000080298	1464.78	0.318252	0.2135	1.49064	0.136055	0.424475	-0.0284682	0.02427
ENSG00000080345	4546.75	0.255789	0.172425	1.48348	0.137948	0.427376	-0.0330828	0.0291387
ENSG00000080371	1033.05	0.494546	0.19448	2.54292	0.010993	0.0974624	-0.0300073	0.0390609
ENSG00000080503	580.409	-0.0416467	0.303319	-0.137303	0.890791	0.967783	-0.0205103	0.0261949
ENSG00000080546	385.212	-0.189911	0.297123	-0.639167	0.522715	0.793728	0.0344167	0.0642125
ENSG00000080561	164.343	0.261546	0.368066	0.710593	0.477336	0.764774	-0.0401587	0.0305964
ENSG00000080573	44.422	-1.30999	0.763664	-1.7154	0.0862727	NA	0.0192193	0.0272585
ENSG00000080603	590.979	-0.79685	0.389914	-2.04366	0.0409875	0.215198	-0.00440026	0.0355483
ENSG00000080608	1924.66	0.1899	0.156433	1.21393	0.224773	0.542653	-0.0197314	0.0196194
ENSG00000080644	0.382444	1.19402	6.97305	0.171234	0.86404	NA	0.0248846	0.284899
ENSG00000080802	1082.87	-0.00923152	0.224978	-0.0410329	0.96727	0.993345	-0.0259103	0.0657847
ENSG00000080815	919.123	0.445885	0.196924	2.26425	0.0235586	0.157798	0.00459549	0.0308289
ENSG00000080819	111.246	0.0138686	0.512771	0.0270464	0.978423	0.995683	-0.0308321	0.0383176
ENSG00000080822	57.3862	-1.90628	0.759103	-2.51123	0.0120312	NA	-0.0488995	0.0335535
ENSG00000080823	109.174	0.514697	0.669339	0.768963	0.441915	NA	-0.010366	0.0381998
ENSG00000080824	9839.59	0.613214	0.177501	3.45471	0.000550889	0.0137868	-0.0431811	0.0550721
ENSG00000080839	1117.31	0.407674	0.203852	1.99985	0.0455168	0.228059	-0.0412801	0.0338294
ENSG00000080845	291.04	-0.163796	0.456623	-0.358711	0.719811	0.896804	-0.00938403	0.0233354
ENSG00000080854	0.133098	-1.24558	7.04672	-0.17676	0.859697	NA	0.0155583	0.32821
ENSG00000080986	1552.25	-0.13807	0.180061	-0.766798	0.443201	0.745308	0.0703883	0.0255732
ENSG00000081014	1215.78	0.196523	0.164271	1.19634	0.231565	0.550544	0.00464201	0.0424241
ENSG00000081019	525.656	0.244413	0.236901	1.03171	0.30221	0.625948	-0.00343402	0.0671893
ENSG00000081026	1206.03	0.626217	0.215557	2.90511	0.00367124	0.0496134	0.0162403	0.0279789
ENSG00000081041	40.255	0.409332	1.00645	0.406711	0.68422	NA	0.000271672	0.0457378
ENSG00000081051	1.21329	0.569385	5.66053	0.100589	0.919877	NA	0.0826212	0.195679
ENSG00000081052	161.205	-0.2853	0.404994	-0.704457	0.481148	0.767437	0.042818	0.0369719
ENSG00000081059	0.659463	3.79401	6.94885	0.545991	0.585072	NA	-0.052022	0.121485
ENSG00000081087	471.769	-0.101363	0.255275	-0.397072	0.691314	0.88295	-0.0358857	0.0602933
ENSG00000081148	25.9646	-0.269486	1.54343	-0.174602	0.861393	NA	0.101271	0.117017
ENSG00000081154	1664.62	0.388209	0.214172	1.81261	0.0698926	0.295916	-0.0209388	0.0512976
ENSG00000081177	182.21	-0.567124	0.351978	-1.61125	0.107126	0.371992	0.0222374	0.0385683
ENSG00000081181	27.6931	-1.2963	1.03048	-1.25796	0.208407	NA	-0.0170384	0.059864
ENSG00000081189	0.93845	-0.268584	6.21433	-0.0432201	0.965526	NA	0.190699	0.204252
ENSG00000081237	9.6691	-2.82368	2.82784	-0.998529	0.318023	NA	-0.139564	0.127841
ENSG00000081277	0.785949	-0.728888	5.45679	-0.133575	0.893739	NA	-0.0393276	0.355315
ENSG00000081307	909.982	0.0250013	0.1936	0.129139	0.897248	0.969924	-0.0144267	0.042307
ENSG00000081320	502.99	0.221707	0.240139	0.923242	0.355881	0.678188	0.027183	0.060928
ENSG00000081377	473.034	-0.0343148	0.249195	-0.137703	0.890476	0.967783	-0.0332814	0.0351759
ENSG00000081479	45.797	-0.978213	1.04571	-0.935456	0.349553	NA	0.0653547	0.0665466
ENSG00000081692	111.423	-0.0536419	0.527279	-0.101733	0.918968	0.979858	0.0440019	0.034167
ENSG00000081721	547.239	-0.0164339	0.219543	-0.0748549	0.94033	0.986332	0.0510962	0.0327653
ENSG00000081760	256.379	0.237469	0.46522	0.510444	0.609741	0.843354	0.00328518	0.024942
ENSG00000081791	327.647	-1.05372	0.401637	-2.62356	0.00870155	0.0848424	-0.0317248	0.0189266
ENSG00000081870	250.012	-0.0338022	0.350474	-0.096447	0.923166	0.981471	-0.0737234	0.0323317
ENSG00000081913	439.667	-0.221034	0.27448	-0.805283	0.420657	0.72872	-0.0377033	0.0495142
ENSG00000082014	41.5077	-0.702939	0.759187	-0.92591	0.354493	NA	0.0562953	0.031554
ENSG00000082068	3731.51	0.23626	0.15613	1.51323	0.130222	0.413862	0.0214175	0.0215782
ENSG00000082074	5.773	-1.10026	2.01836	-0.545122	0.585669	NA	0.0400144	0.0664136
ENSG00000082126	3.11611	-1.22002	3.99534	-0.305359	0.760092	NA	-0.163381	0.254762
ENSG00000082146	175.656	-0.555596	0.404579	-1.37327	0.169669	0.471174	-0.0140856	0.0427705
ENSG00000082153	3300	-0.0148928	0.132255	-0.112607	0.910342	0.975948	-0.0493642	0.0591449
ENSG00000082196	21.5853	0.811252	1.14654	0.707568	0.479214	NA	-0.105658	0.107384
ENSG00000082213	1151.68	0.438751	0.187786	2.33644	0.0194684	0.141606	-0.0285561	0.0349976
ENSG00000082258	804.599	-0.0920595	0.280274	-0.328462	0.742562	0.909221	-0.0181589	0.0742714
ENSG00000082269	555.295	0.219514	0.271776	0.807701	0.419262	0.727501	-0.0525798	0.0362358
ENSG00000082293	4.40501	-0.967884	3.24131	-0.298609	0.765239	NA	-0.245451	0.222682
ENSG00000082397	0.256984	0.0328019	7.02465	0.00466954	0.996274	NA	-0.0484496	0.403162
ENSG00000082438	352.369	0.165114	0.304069	0.543017	0.587118	0.829814	-0.0337835	0.0196657
ENSG00000082458	172.078	1.23757	0.434393	2.84896	0.00438631	0.0563002	0.0332301	0.0353792
ENSG00000082482	2.29133	-3.01352	3.83148	-0.786516	0.431565	NA	-0.0693923	0.141603
ENSG00000082497	113.904	0.684503	0.612925	1.11678	0.264088	0.588963	-0.0765407	0.045723
ENSG00000082512	315.845	0.120148	0.384441	0.312527	0.75464	0.915419	-0.0220418	0.0482041
ENSG00000082515	377.239	-0.396064	0.251643	-1.57391	0.115508	0.387228	-0.0143471	0.0262477
ENSG00000082516	1228.04	-0.115306	0.164644	-0.700333	0.483719	0.76901	0.0164272	0.0371818
ENSG00000082641	1395.06	-0.799833	0.196181	-4.07701	4.56183e-05	0.00216152	-0.00235058	0.0273158
ENSG00000082684	10.3568	-0.184643	2.1871	-0.084424	0.932719	NA	0.213038	0.0586904
ENSG00000082701	3868.91	0.0870938	0.139186	0.625737	0.531488	0.798833	-0.0291305	0.0300441
ENSG00000082781	860.173	0.291704	0.202534	1.44027	0.149791	0.445485	-0.0180579	0.0349083
ENSG00000082898	7534.65	-0.182643	0.146057	-1.25049	0.21112	0.527085	-0.0164422	0.0416133
ENSG00000082929	0.270889	0.0517912	7.02679	0.00737053	0.994119	NA	0.134093	0.236916
ENSG00000082996	1560.69	0.318622	0.174752	1.82328	0.0682615	0.290936	-0.0246467	0.029583
ENSG00000083093	513.955	0.35975	0.286695	1.25482	0.209545	0.524615	-0.00649016	0.0518815
ENSG00000083097	552.674	0.0134035	0.22248	0.0602461	0.95196	0.989238	-0.0130212	0.047078
ENSG00000083099	515.498	-0.169901	0.356435	-0.476667	0.633599	0.855799	0.00166451	0.0307211
ENSG00000083123	626.996	0.538277	0.36061	1.49268	0.13552	0.423285	-0.025511	0.0483708
ENSG00000083168	1663.65	-0.00743748	0.149819	-0.0496431	0.960407	0.991207	-0.0168047	0.0654788
ENSG00000083223	797.667	-0.0145235	0.220323	-0.065919	0.947442	0.988609	-0.00626066	0.0293828
ENSG00000083290	127.418	-0.336242	0.439267	-0.765462	0.443997	0.745922	0.00806266	0.0216702
ENSG00000083307	0.803682	0.885428	6.58558	0.13445	0.893047	NA	0.114269	0.244462
ENSG00000083312	5032.83	-0.0216057	0.132211	-0.163417	0.87019	0.962391	-0.0784246	0.0455751
ENSG00000083444	1135.97	1.04684	0.244532	4.28098	1.86074e-05	0.00116122	-0.0206603	0.0352534
ENSG00000083454	232.006	0.512889	0.318316	1.61126	0.107123	0.371992	-0.0625147	0.0253557
ENSG00000083457	169.671	0.299667	0.42961	0.697532	0.48547	0.769526	-0.044501	0.0404303
ENSG00000083520	888.601	-0.585946	0.188143	-3.11436	0.00184343	0.0313789	0.000506529	0.0284868
ENSG00000083535	1375.44	0.436253	0.194592	2.24188	0.0249689	0.162563	-0.00308268	0.0403754
ENSG00000083635	285.217	-0.0425683	0.286429	-0.148617	0.881856	0.96619	0.00892209	0.0467535
ENSG00000083642	1541.87	0.119244	0.147379	0.809094	0.418461	0.72738	-0.0297958	0.0349747
ENSG00000083720	4439.26	0.456855	0.152595	2.99391	0.00275427	0.0411318	-0.0164753	0.0436448
ENSG00000083750	534.014	0.463213	0.281959	1.64284	0.100417	0.360162	-0.0550494	0.0317257
ENSG00000083799	535.621	0.139432	0.254407	0.548067	0.583646	0.827927	-0.00742965	0.0353222
ENSG00000083807	54.0454	-0.268507	0.708298	-0.379088	0.704623	NA	-0.0336846	0.0327305
ENSG00000083812	107.735	-0.225747	0.552649	-0.408482	0.68292	NA	0.00419806	0.0569857
ENSG00000083817	59.4551	0.270418	0.712289	0.379647	0.704208	NA	-0.0587596	0.0846023
ENSG00000083838	21.9786	-0.0223131	1.04953	-0.0212601	0.983038	NA	-0.00450035	0.0461324
ENSG00000083844	214.791	0.217524	0.384177	0.566207	0.571253	0.823778	-0.0396662	0.0742447
ENSG00000083857	3871.78	0.64651	0.149332	4.32934	1.4956e-05	0.000981215	-0.00653582	0.0370502
ENSG00000083896	968.006	-0.195095	0.212522	-0.917998	0.35862	0.68121	0.0208223	0.0275418
ENSG00000083937	192.334	0.184113	0.342584	0.537423	0.590975	0.832171	-0.0283016	0.0515682
ENSG00000084070	257.079	0.249493	0.305575	0.816472	0.41423	0.724785	-2.72115e-05	0.035626
ENSG00000084072	395.406	0.468545	0.280216	1.67209	0.0945075	0.348267	-0.0236714	0.0269555
ENSG00000084073	1653.54	0.202228	0.208648	0.969232	0.332429	0.65834	-0.0764522	0.0631173
ENSG00000084090	2154.91	0.185062	0.148106	1.24952	0.211474	0.527138	0.0119484	0.0424086
ENSG00000084092	177.516	-0.00728699	0.389957	-0.0186866	0.985091	0.997567	0.0195553	0.0269345
ENSG00000084110	8.09571	-2.41587	2.42361	-0.996808	0.318857	NA	0.158384	0.144089
ENSG00000084112	379.989	0.428459	0.343035	1.24902	0.211657	0.527321	-0.0378971	0.0349757
ENSG00000084207	310.18	0.439677	0.60081	0.731808	0.464286	0.760047	-0.0294174	0.0302285
ENSG00000084234	1015.58	0.370042	0.170126	2.17511	0.0296219	0.17779	0.0227457	0.0324663
ENSG00000084444	146.236	-0.236447	0.386459	-0.611829	0.540651	0.804082	-0.0367337	0.0311141
ENSG00000084463	1067.7	-0.267363	0.18259	-1.46428	0.143117	0.435765	0.00829813	0.0354297
ENSG00000084623	1592.33	-0.0782625	0.20529	-0.38123	0.703033	0.888602	-0.0271604	0.0383113
ENSG00000084628	5.26827	4.64863	2.18721	2.12537	0.0335557	NA	0.0616042	0.0514982
ENSG00000084636	79.4423	-0.476583	0.544267	-0.875643	0.381224	NA	0.0353238	0.0255507
ENSG00000084652	1159.59	-0.0106279	0.178596	-0.0595082	0.952547	0.989238	0.0113876	0.0430449
ENSG00000084674	0.385849	-1.23018	7.04133	-0.174708	0.861309	NA	0.101735	0.103928
ENSG00000084693	240.233	0.0311363	0.341774	0.0911019	0.927412	0.981744	0.0373499	0.038559
ENSG00000084710	36.1345	-1.1265	1.30783	-0.861344	0.389048	NA	0.00295656	0.0484964
ENSG00000084731	155.255	0.816427	0.45167	1.80757	0.0706728	0.296926	0.00363027	0.0275808
ENSG00000084733	2715.94	0.333583	0.153759	2.16953	0.0300426	0.179321	0.00511768	0.0570145
ENSG00000084754	2179.45	-0.193698	0.146056	-1.32619	0.184778	0.492998	-0.0426051	0.0463109
ENSG00000084764	62.9472	0.0148852	0.74645	0.0199413	0.98409	NA	0.0707055	0.045523
ENSG00000084774	1144.01	-0.354825	0.197123	-1.80002	0.071857	0.299932	0.0172883	0.0472972
ENSG00000085063	414.524	0.04398	5.69594	0.0077213	0.993839	0.998463	-0.0880346	0.0458653
ENSG00000085117	3.72951	4.85812	2.92874	1.65877	0.0971616	NA	0.0158037	0.0462392
ENSG00000085224	4711.87	0.555629	0.229869	2.41715	0.0156424	0.121776	-0.0226036	0.0470072
ENSG00000085231	1352.83	-0.0995206	0.196613	-0.506175	0.612734	0.844607	-0.00354075	0.0233164
ENSG00000085274	428.26	-0.225051	0.258688	-0.869972	0.384316	0.702344	-0.0190864	0.0520451
ENSG00000085276	234.006	-0.453875	0.330524	-1.3732	0.16969	0.471174	0.0243036	0.0583256
ENSG00000085365	765.135	0.577531	0.235597	2.45135	0.0142321	0.115063	-0.0580591	0.0581552
ENSG00000085377	1292.25	0.0503214	0.180705	0.278472	0.78065	0.929859	-0.00321151	0.0409514
ENSG00000085382	681.542	0.113138	0.231504	0.488707	0.625049	0.851442	-0.0214069	0.025627
ENSG00000085415	1607.58	-0.0809274	0.17917	-0.451678	0.651501	0.864349	-0.0236978	0.0482618
ENSG00000085433	325.55	-0.012831	0.287699	-0.0445987	0.964427	0.992369	-0.00224241	0.0552915
ENSG00000085449	531.852	0.237251	0.22905	1.0358	0.300295	0.624367	-0.00705181	0.0463807
ENSG00000085465	22.0698	-0.213917	0.951202	-0.224891	0.822064	NA	0.0340523	0.0487399
ENSG00000085491	977.725	-0.021368	0.207425	-0.103016	0.917951	0.979317	-0.0257756	0.0448005
ENSG00000085511	1297.16	0.155664	0.179788	0.865819	0.386589	0.703584	0.00802834	0.0399164
ENSG00000085514	11.3177	1.78508	1.88416	0.947414	0.343428	NA	0.126875	0.0925313
ENSG00000085552	0.655713	4.64473	6.94094	0.669178	0.503382	NA	0.0833332	0.149185
ENSG00000085563	2.08435	0.976461	3.10383	0.314598	0.753067	NA	-0.0505896	0.176797
ENSG00000085644	13.5323	-1.03954	1.24002	-0.838326	0.401848	NA	0.0222311	0.0236683
ENSG00000085662	1373.42	-0.090484	0.180313	-0.501816	0.615797	0.846264	-0.0409605	0.0355085
ENSG00000085721	982.926	-0.103068	0.212394	-0.485267	0.627487	0.853372	0.0122175	0.0362374
ENSG00000085733	1792.83	0.240709	0.150724	1.59702	0.110262	0.377003	-0.00277275	0.0405046
ENSG00000085741	3.35325	2.17159	2.4688	0.879617	0.379067	NA	-0.0438469	0.111369
ENSG00000085788	304.896	0.358315	0.343253	1.04388	0.296541	0.621188	-0.0273634	0.0458919
ENSG00000085831	9.76137	-2.6956	1.90401	-1.41575	0.156849	NA	-0.0149036	0.0532848
ENSG00000085832	945.887	0.237253	0.186095	1.2749	0.202344	0.515498	-0.030506	0.0471396
ENSG00000085840	729.834	-0.2465	0.226078	-1.09033	0.275566	0.600226	0.00496179	0.0369699
ENSG00000085871	96.5999	1.34097	5.65911	0.236958	0.812689	NA	-0.0472976	0.0424375
ENSG00000085872	150.512	-0.417828	0.471899	-0.885419	0.375931	0.695397	0.0114419	0.0372473
ENSG00000085978	828.157	-0.684786	0.187297	-3.65615	0.000256028	0.00786109	0.0129522	0.0479289
ENSG00000085998	237.944	-0.520241	0.389917	-1.33424	0.182127	0.48914	-0.0337579	0.0401319
ENSG00000085999	396.334	0.176652	0.243349	0.72592	0.467888	0.761241	-0.0145699	0.0292845
ENSG00000086015	1341.57	-0.0383027	0.255253	-0.150058	0.880719	0.965909	0.0027588	0.0199555
ENSG00000086061	3016.37	0.417192	0.195591	2.13298	0.0329264	0.187909	0.0488145	0.0389671
ENSG00000086062	2130.6	-0.12476	0.201279	-0.619838	0.535365	0.800284	-0.0516833	0.0505488
ENSG00000086065	732.948	0.0371937	0.258038	0.14414	0.88539	0.966682	-0.0231772	0.0517988
ENSG00000086102	1261.47	-0.0190721	0.154841	-0.123172	0.901971	0.97145	0.00498098	0.0444582
ENSG00000086159	0.517921	3.34735	6.96111	0.480864	0.630613	NA	0.155233	0.111449
ENSG00000086189	473.229	-0.0443239	0.25719	-0.172339	0.863171	0.960092	0.00638607	0.0415525
ENSG00000086200	1826.15	0.105001	0.138831	0.756321	0.449456	0.749517	-0.046061	0.0526452
ENSG00000086232	1311.04	0.120603	0.164111	0.734884	0.46241	0.758918	-0.0245317	0.0458243
ENSG00000086300	46.437	0.400112	0.695904	0.574952	0.565323	NA	0.0430665	0.0602639
ENSG00000086475	658.722	-0.115915	0.197784	-0.586071	0.557828	0.815428	-0.010144	0.0344951
ENSG00000086504	173.799	0.18011	0.688188	0.261716	0.79354	0.934522	0.013368	0.0339156
ENSG00000086544	78.6518	-0.633407	0.532236	-1.19009	0.234012	NA	0.013007	0.0510443
ENSG00000086570	0.540053	-3.67102	6.98693	-0.525413	0.599296	NA	0.172526	0.215123
ENSG00000086589	639.726	-0.169944	0.218377	-0.778213	0.436444	0.740949	0.0159199	0.0433914
ENSG00000086598	2356.73	0.22744	0.180278	1.26161	0.20709	0.521815	-0.0411836	0.0551457
ENSG00000086619	39.7758	0.590375	0.853216	0.69194	0.488975	NA	-0.0810263	0.0490574
ENSG00000086666	945.822	-0.205118	0.267899	-0.765654	0.443882	0.745893	-0.0109675	0.0281217
ENSG00000086712	1571.21	-0.0926332	0.153027	-0.605337	0.544955	0.807076	-0.0067023	0.0484214
ENSG00000086717	13.0843	0.499864	1.59888	0.312634	0.754559	NA	0.00318868	0.0586188
ENSG00000086730	7.77565	0.153725	2.13396	0.0720374	0.942572	NA	0.0647897	0.0740854
ENSG00000086827	492.404	-0.0582002	0.244635	-0.237906	0.811954	0.939431	0.0143271	0.0406697
ENSG00000086848	245.223	-0.243585	0.310545	-0.784378	0.432818	0.738651	-0.0486667	0.0316148
ENSG00000086967	28.1522	1.01621	1.83299	0.554402	0.579304	NA	0.0932754	0.0477735
ENSG00000086991	2.47461	-3.58124	5.38951	-0.664483	0.506381	NA	-0.196077	0.280274
ENSG00000087008	101.057	-0.493972	0.567765	-0.870029	0.384285	NA	-0.0211185	0.0254489
ENSG00000087053	2449.8	0.013164	0.165487	0.079547	0.936598	0.985102	-0.0234044	0.0436981
ENSG00000087074	525.256	0.77277	0.347045	2.22671	0.0259664	0.166595	-0.0850436	0.0348134
ENSG00000087076	6.74758	0.487288	1.75131	0.278242	0.780826	NA	-0.0112759	0.0606696
ENSG00000087077	378.668	0.186717	0.280868	0.664783	0.506189	0.782178	0.0396353	0.0292354
ENSG00000087086	4770.72	-0.0390061	0.229659	-0.169844	0.865133	0.960443	-0.0014416	0.0356895
ENSG00000087087	646.934	-0.721505	0.237312	-3.04032	0.0023633	0.0371736	0.0338847	0.0457843
ENSG00000087088	85.7774	0.828441	0.984649	0.841356	0.400148	NA	0.0409176	0.0393454
ENSG00000087095	1157.22	0.189333	0.219388	0.863004	0.388135	0.705129	-0.0207988	0.0152997
ENSG00000087111	327.88	-0.50965	0.360496	-1.41375	0.157436	0.455514	-0.0431513	0.0370944
ENSG00000087152	260.115	-0.0119909	0.382527	-0.0313464	0.974993	0.993947	0.0297802	0.0402572
ENSG00000087157	247.036	-0.413111	0.330838	-1.24868	0.211782	0.527429	0.0040488	0.0400473
ENSG00000087191	478.37	-0.14724	0.269494	-0.546357	0.584821	0.82855	0.0236456	0.0408175
ENSG00000087206	1029.65	0.163378	0.186382	0.876574	0.380718	0.699409	0.0185727	0.0369586
ENSG00000087237	11.3753	-0.75427	1.33992	-0.562921	0.573488	NA	0.0361125	0.0410044
ENSG00000087253	62.6546	0.919855	0.661204	1.39118	0.16417	NA	0.001024	0.0565357
ENSG00000087258	263.219	1.09384	0.872863	1.25317	0.210146	0.525539	-0.00450249	0.0309767
ENSG00000087263	481.321	-0.16238	0.254108	-0.63902	0.52281	0.793728	0.00428272	0.0339382
ENSG00000087266	77.9556	0.721083	0.638989	1.12847	0.25912	NA	-0.0254459	0.0334646
ENSG00000087269	905.539	0.353489	0.216562	1.63227	0.102622	0.364156	0.0424001	0.0450688
ENSG00000087274	543.845	-0.165752	0.226772	-0.730921	0.464828	0.760193	0.00837661	0.0336153
ENSG00000087299	482.94	0.231101	0.251316	0.919563	0.357801	0.680665	-0.0768324	0.0417595
ENSG00000087301	291.696	1.08634	0.292378	3.71554	0.000202773	0.00670899	0.0425769	0.0384585
ENSG00000087302	1482.9	-0.200904	0.171616	-1.17066	0.241736	0.562805	-0.0280993	0.0384007
ENSG00000087303	55.5786	0.126637	0.627107	0.201938	0.839965	NA	-0.00699436	0.0382372
ENSG00000087338	417.247	0.0779611	0.279052	0.279379	0.779954	0.929792	-0.0186855	0.0395204
ENSG00000087365	2234.89	-0.259934	0.149824	-1.73493	0.0827533	0.326085	-0.0112686	0.0444593
ENSG00000087448	515.95	-0.172933	0.291928	-0.59238	0.553596	0.811769	-0.0131458	0.0404058
ENSG00000087460	2480.84	0.517288	0.146463	3.53187	0.000412639	0.0113527	-0.0167266	0.0224361
ENSG00000087470	1596.21	0.130676	0.171595	0.761537	0.446336	0.747218	-0.0164405	0.0432908
ENSG00000087494	2.62917	0.841397	4.18823	0.200895	0.84078	NA	0.131915	0.128434
ENSG00000087502	1472.8	-0.155976	0.17197	-0.906996	0.364409	0.687274	-0.0116568	0.0387675
ENSG00000087510	135.619	-0.0765449	0.413934	-0.184921	0.853291	0.956207	-0.03224	0.0623857
ENSG00000087586	1756.17	-0.387722	0.157163	-2.467	0.013625	0.111617	0.079818	0.0457971
ENSG00000087589	12.0689	1.36755	2.52292	0.54205	0.587784	NA	-0.055439	0.144768
ENSG00000087842	653.977	0.82274	0.276594	2.97454	0.00293428	0.0428203	-0.0215095	0.0403287
ENSG00000087884	110.185	0.537593	0.527738	1.01867	0.308358	NA	0.0181599	0.030285
ENSG00000087903	65.0169	-0.128046	1.03938	-0.123195	0.901953	NA	0.00602303	0.0424016
ENSG00000087995	293.078	0.270913	0.29402	0.92141	0.356836	0.67941	0.0374447	0.0313213
ENSG00000088002	1.05718	0.800875	5.98139	0.133894	0.893486	NA	0.20595	0.187296
ENSG00000088035	374.54	-0.281669	0.276005	-1.02052	0.307481	0.632258	-0.0402515	0.0416753
ENSG00000088038	121.213	0.1445	0.425853	0.339319	0.734369	0.905545	0.0264805	0.0211133
ENSG00000088053	4.1534	0.561236	2.21184	0.253742	0.799695	NA	0.0856376	0.165359
ENSG00000088179	1871.93	0.423231	0.16317	2.5938	0.00949221	0.0891918	-0.0385073	0.0308257
ENSG00000088205	2180.34	-0.130521	0.181987	-0.717199	0.473251	0.76342	-0.0333766	0.0448939
ENSG00000088247	928.319	0.207203	0.210708	0.983365	0.325428	0.652467	0.0342905	0.0418946
ENSG00000088256	224.291	-0.174572	0.364816	-0.478519	0.632281	0.854771	0.0128757	0.0318695
ENSG00000088280	55.5286	0.225422	0.754251	0.298869	0.76504	NA	0.0263303	0.0297581
ENSG00000088298	226.753	-0.581575	0.321958	-1.80637	0.0708611	0.297555	-0.0619918	0.0270479
ENSG00000088305	201.961	-0.597223	0.347751	-1.71739	0.0859083	0.331873	0.0175213	0.032413
ENSG00000088325	4343.21	0.0577678	0.136483	0.423261	0.672105	0.874837	0.0687353	0.0401602
ENSG00000088340	0.537891	2.61887	6.95261	0.376674	0.706416	NA	-0.115596	0.124399
ENSG00000088356	322.53	-0.16115	0.296621	-0.543285	0.586934	0.829814	0.0485005	0.0367664
ENSG00000088367	174.964	0.111539	0.462089	0.24138	0.809261	0.938395	0.0517999	0.0362219
ENSG00000088386	0.138155	-1.23009	7.04407	-0.174628	0.861372	NA	-0.101177	0.372605
ENSG00000088448	2492.89	-1.30598	0.675691	-1.93281	0.0532596	0.251118	-0.0233695	0.0225694
ENSG00000088451	329.867	-0.0868902	0.275716	-0.315144	0.752652	0.914429	-0.0255284	0.0441005
ENSG00000088538	47.5515	-0.812533	0.792398	-1.02541	0.30517	NA	-0.0198903	0.0723768
ENSG00000088543	6.16151	-0.135077	2.79054	-0.0484051	0.961393	NA	0.109368	0.0410858
ENSG00000088682	415.548	-0.310338	0.300977	-1.0311	0.302494	0.626198	0.0173027	0.0231188
ENSG00000088726	109.999	0.147555	0.68518	0.215353	0.829492	NA	-0.0937878	0.049357
ENSG00000088727	50.4107	0.378667	0.738888	0.512481	0.608314	NA	-0.0520518	0.0298362
ENSG00000088756	215.746	-0.294747	0.379002	-0.777692	0.436751	0.741033	0.0078471	0.0376833
ENSG00000088766	507.73	-0.00184239	0.26558	-0.00693721	0.994465	0.998463	-0.0215639	0.0270817
ENSG00000088808	241.032	0.138739	0.329741	0.42075	0.673937	0.875469	-0.00517839	0.0393791
ENSG00000088812	845.326	0.2739	0.178043	1.53839	0.123953	0.403848	-0.00933142	0.0327324
ENSG00000088826	187.477	0.806973	0.434607	1.85679	0.0633415	0.280236	0.0388082	0.0231398
ENSG00000088827	0.231613	0.0517354	6.98988	0.00740147	0.994095	NA	0.169719	0.222797
ENSG00000088832	1102.22	0.637936	0.221302	2.88265	0.00394351	0.0524617	-0.00990375	0.0390903
ENSG00000088833	574.84	-0.428015	0.224231	-1.90881	0.0562861	0.259959	0.0196639	0.0357547
ENSG00000088836	13.4158	-0.58701	1.28154	-0.458052	0.646915	NA	-0.0132896	0.028381
ENSG00000088854	225.346	0.161969	0.365473	0.443177	0.657637	0.867346	-0.034424	0.0340961
ENSG00000088876	334.948	0.304699	0.289979	1.05076	0.293368	0.618481	0.024569	0.0485753
ENSG00000088882	0.495389	0.0482498	6.92203	0.00697048	0.994438	NA	-0.110553	0.231016
ENSG00000088888	800.447	0.85092	0.253239	3.36014	0.000779027	0.0174848	-0.00746417	0.0362727
ENSG00000088899	15.7166	0.0175342	1.2537	0.0139859	0.988841	NA	0.0783933	0.0408679
ENSG00000088930	2073.38	0.0497426	0.175368	0.283648	0.776681	0.928301	-0.00693243	0.0461511
ENSG00000088970	376.431	-0.0965707	0.300505	-0.321361	0.747937	0.911585	0.00925338	0.037667
ENSG00000088992	34.0738	-0.956206	0.972985	-0.982755	0.325728	NA	-0.0338678	0.0506637
ENSG00000089006	2883.09	0.306824	0.210133	1.46014	0.144251	0.437551	-0.0382165	0.037149
ENSG00000089009	7967.4	-0.239754	0.11492	-2.08626	0.0369549	0.20133	-0.0486304	0.0347509
ENSG00000089022	641.63	-0.0999007	0.200884	-0.497305	0.618974	0.847656	0.00125241	0.0165651
ENSG00000089041	0.414465	-2.12949	7.01158	-0.303711	0.761348	NA	0.0842322	0.335448
ENSG00000089048	1132.97	0.407237	0.242644	1.67833	0.0932828	0.346597	0.0187231	0.0386308
ENSG00000089050	214.123	0.25149	0.439888	0.571714	0.567516	0.821688	-0.0384154	0.0468057
ENSG00000089053	2185.09	-0.478291	0.146593	-3.26272	0.00110349	0.0221738	-0.0436187	0.033638
ENSG00000089057	623.138	0.523419	0.209003	2.50437	0.0122671	0.104514	-0.0256903	0.0509698
ENSG00000089063	406.328	0.0232171	0.322153	0.0720685	0.942547	0.986612	-0.0339044	0.0497646
ENSG00000089094	146.212	-0.503023	0.468662	-1.07332	0.283129	0.607916	0.0337292	0.0244995
ENSG00000089101	2.58189	-0.418834	3.79126	-0.110474	0.912034	NA	0.0223189	0.293374
ENSG00000089123	1404.1	0.0601034	0.187466	0.320609	0.748507	0.9117	-0.0488154	0.0292163
ENSG00000089127	32.5323	-0.256553	1.26811	-0.202312	0.839673	NA	0.0332262	0.0680247
ENSG00000089154	2658.51	-0.37375	0.221237	-1.68937	0.0911491	0.342948	-0.00851519	0.0468331
ENSG00000089157	8734.75	-0.379664	0.142864	-2.65752	0.00787172	0.0792957	0.00457097	0.0360859
ENSG00000089159	707.825	-0.0560904	0.219647	-0.255366	0.79844	0.936909	0.000883254	0.0330043
ENSG00000089163	6.45825	-0.231154	1.76195	-0.131192	0.895623	NA	0.154588	0.124501
ENSG00000089195	441.904	0.0971728	0.265711	0.365709	0.714582	0.895031	0.0449957	0.033957
ENSG00000089220	1543.01	0.214307	0.230299	0.930562	0.35208	0.676059	0.00248998	0.0366481
ENSG00000089234	628.374	0.400187	0.216761	1.84621	0.0648614	0.285807	0.0177933	0.0331528
ENSG00000089280	1163.88	-0.0282175	0.209449	-0.134722	0.892831	0.967909	-0.000933617	0.0436908
ENSG00000089289	772.324	-0.0559189	0.198826	-0.281245	0.778523	0.92892	0.0200722	0.0250343
ENSG00000089327	253.198	-0.483046	0.326411	-1.47987	0.138908	0.42786	-0.10854	0.0280654
ENSG00000089335	347.47	0.258784	0.326988	0.791416	0.428701	0.735561	0.00426823	0.0394692
ENSG00000089351	226.306	-0.308381	0.38798	-0.794838	0.426708	0.733738	-0.000319597	0.0263813
ENSG00000089356	6.7854	-0.0381542	1.87748	-0.020322	0.983786	NA	0.0174304	0.041168
ENSG00000089472	0.504679	-0.7011	6.97175	-0.100563	0.919897	NA	0.0583852	0.36767
ENSG00000089486	79.2158	-1.64479	0.854142	-1.92566	0.0541464	NA	0.0136839	0.0331947
ENSG00000089558	2.52645	-2.30986	3.72818	-0.619566	0.535544	NA	0.0357774	0.046667
ENSG00000089597	1976.72	0.0485136	0.148797	0.326038	0.744395	0.910449	0.0363967	0.0382876
ENSG00000089639	19.1933	-1.76318	1.33879	-1.317	0.18784	NA	0.0069397	0.024536
ENSG00000089682	1055.3	-0.231773	0.191982	-1.20726	0.227331	0.545482	-0.00719629	0.021323
ENSG00000089685	684.175	-0.296794	0.226254	-1.31177	0.189597	0.499644	0.0422484	0.047415
ENSG00000089692	1.28043	0.654536	5.53963	0.118155	0.905945	NA	0.314772	0.158697
ENSG00000089693	363.339	0.812285	0.37247	2.18081	0.0291975	0.176195	-0.0246893	0.0515025
ENSG00000089723	1.08578	4.53432	5.85681	0.774196	0.438815	NA	0.181458	0.161161
ENSG00000089737	1605.2	-0.777478	0.166834	-4.6602	3.15907e-06	0.000263576	0.0414944	0.0279108
ENSG00000089775	399.196	0.389052	0.28267	1.37635	0.168714	0.470547	-0.0253275	0.0516927
ENSG00000089818	393.008	-0.262513	0.267064	-0.982961	0.325627	0.652467	0.00318242	0.0482568
ENSG00000089820	3.84899	-1.96816	3.26838	-0.60218	0.547054	NA	0.0962743	0.0887849
ENSG00000089876	753.31	0.00334681	0.203679	0.0164318	0.98689	0.997848	-0.00682314	0.0424794
ENSG00000089902	1093.9	0.719024	0.19971	3.60034	0.000317807	0.00931273	-0.00710803	0.049902
ENSG00000089916	1342.3	0.139684	0.191126	0.73085	0.46487	0.760193	-0.037309	0.0398162
ENSG00000090006	57.5071	-1.2676	0.955104	-1.32718	0.184448	NA	0.0355561	0.0238637
ENSG00000090013	124.713	-1.67754	0.466091	-3.59916	0.00031925	0.00931273	-0.0284256	0.0326935
ENSG00000090020	220.021	-0.58865	0.39847	-1.47728	0.139601	0.429006	-0.0120931	0.0207657
ENSG00000090054	483.213	0.336895	0.340976	0.988031	0.323137	0.650683	-0.0483307	0.0549606
ENSG00000090060	3385.25	0.106982	0.137095	0.78035	0.435185	0.740355	-0.0222888	0.0498081
ENSG00000090061	264.128	-0.419777	0.392822	-1.06862	0.285242	0.610234	0.00246419	0.0310155
ENSG00000090097	41.7777	0.0734116	0.732284	0.10025	0.920146	NA	-0.00208544	0.0341522
ENSG00000090238	0.424625	2.23127	7.01175	0.318218	0.750319	NA	-0.0819948	0.080142
ENSG00000090263	35.9866	0.128982	0.789766	0.163316	0.870269	NA	0.0212373	0.0305477
ENSG00000090266	354.595	0.282436	0.338421	0.834569	0.40396	0.716514	-0.0367818	0.0244514
ENSG00000090273	1125.07	0.0896765	0.192899	0.464889	0.642011	0.860329	0.00327702	0.0255973
ENSG00000090316	112.888	-0.890848	0.529843	-1.68134	0.0926965	0.346248	0.0422197	0.0216531
ENSG00000090339	1000.67	0.248829	0.220802	1.12694	0.25977	0.584063	-0.0439513	0.0259538
ENSG00000090372	229.243	0.166579	0.315148	0.528575	0.5971	0.834853	0.0201244	0.0242176
ENSG00000090382	0.688214	-3.23158	6.95815	-0.464431	0.642339	NA	-0.109423	0.14118
ENSG00000090432	219.712	-0.790069	0.410942	-1.92258	0.0545327	0.254799	0.0534302	0.0521346
ENSG00000090447	179.421	0.43041	0.371683	1.158	0.246863	0.568874	0.018987	0.0443306
ENSG00000090470	311.97	-0.0348485	0.323902	-0.10759	0.914321	0.977564	0.0208044	0.0353126
ENSG00000090487	421.164	0.145475	0.258624	0.562496	0.573778	0.825243	0.0423979	0.0419501
ENSG00000090530	1752.45	0.42492	0.169832	2.502	0.0123495	0.104514	-0.0343216	0.038016
ENSG00000090534	1.17013	0.0712442	5.75098	0.0123882	0.990116	NA	0.0846253	0.143336
ENSG00000090539	2.58269	-0.849559	3.7354	-0.227434	0.820086	NA	-0.0379254	0.0811628
ENSG00000090554	12.5048	-0.525964	1.58847	-0.331115	0.740558	NA	-0.139443	0.140741
ENSG00000090565	231.739	-0.297495	0.409374	-0.726706	0.467406	0.76116	0.033205	0.0159575
ENSG00000090581	141.994	-0.771349	0.489156	-1.5769	0.114819	0.385712	-0.0380174	0.0423787
ENSG00000090612	24.4308	-0.95404	5.66229	-0.16849	0.866198	NA	-0.0084931	0.0457071
ENSG00000090621	2155.07	0.0804417	0.189089	0.425417	0.670533	0.873559	-0.00606719	0.0416246
ENSG00000090661	46.2881	1.02006	0.762029	1.33862	0.180696	NA	0.0372151	0.0326435
ENSG00000090674	71.3514	-0.741674	0.560115	-1.32414	0.185455	NA	-0.0874963	0.0385137
ENSG00000090686	1515.68	0.37187	0.177334	2.097	0.0359935	0.198187	0.00475085	0.0297471
ENSG00000090776	44.3446	-0.362848	0.797992	-0.454701	0.649324	NA	0.0234435	0.0450742
ENSG00000090857	488.858	0.355308	0.263145	1.35023	0.176941	0.480438	-0.015189	0.0389867
ENSG00000090861	2160.51	-0.459114	0.142793	-3.21523	0.00130339	0.024565	0.00301095	0.0446958
ENSG00000090863	2040.39	0.259631	0.132765	1.95557	0.0505154	0.243524	0.00746662	0.0430344
ENSG00000090889	2810.96	0.169476	0.144887	1.16972	0.242115	0.563091	0.0388376	0.0512807
ENSG00000090905	1901.36	-0.0432005	0.16171	-0.267148	0.789355	0.933553	-0.00710841	0.052776
ENSG00000090924	56.6389	0.563571	0.67614	0.833512	0.404556	NA	-0.00983656	0.0252289
ENSG00000090932	5.40282	-2.15838	2.7243	-0.792272	0.428202	NA	0.00547959	0.0444697
ENSG00000090971	20.098	0.164218	1.50644	0.109011	0.913194	NA	0.0476258	0.0257364
ENSG00000090975	143.818	1.0702	0.560571	1.90912	0.0562467	0.259934	-0.00624075	0.0328677
ENSG00000090989	464.301	-0.147435	0.259958	-0.567151	0.570612	0.823468	0.0238951	0.0360924
ENSG00000091009	1503.08	0.299584	0.210444	1.42358	0.154567	0.450782	-0.0160778	0.0434258
ENSG00000091010	0	NA	NA	NA	NA	NA	-0.0836828	0.369769
ENSG00000091039	1923.99	0.167896	0.158036	1.06239	0.288058	0.613522	-0.0189706	0.0731056
ENSG00000091073	121.478	-0.703173	0.636675	-1.10445	0.269399	0.593248	0.083701	0.0370044
ENSG00000091127	1475.01	0.145686	0.154163	0.945011	0.344653	0.669931	-0.0143814	0.03428
ENSG00000091128	0.749534	2.2645	6.92846	0.326841	0.743788	NA	-0.00528341	0.252766
ENSG00000091129	399.021	0.912216	0.293364	3.1095	0.00187404	0.0316853	0.00748914	0.0534063
ENSG00000091136	4096.33	0.171481	0.111852	1.53311	0.125248	0.405657	-0.0151042	0.0494235
ENSG00000091137	8.82751	0.473496	1.52225	0.31105	0.755763	NA	-0.0730458	0.0809961
ENSG00000091140	196.607	-0.786477	5.70192	-0.137932	0.890294	0.967783	-0.0588823	0.0578365
ENSG00000091157	379.306	-0.332762	0.315119	-1.05599	0.290973	0.615363	-0.00936706	0.0310259
ENSG00000091164	297.343	-0.112655	0.317981	-0.354281	0.723128	0.898904	0.00346502	0.0386108
ENSG00000091181	0	NA	NA	NA	NA	NA	-0.086881	0.205666
ENSG00000091262	30.2005	-1.78259	1.20068	-1.48465	0.137636	NA	0.0501335	0.0422081
ENSG00000091317	737.267	0.345311	0.260803	1.32403	0.185493	0.494391	-0.0445649	0.0666929
ENSG00000091409	418.088	0.938519	0.255248	3.67689	0.000236095	0.00742733	-0.025785	0.047724
ENSG00000091428	237.714	-2.00854	0.647129	-3.10377	0.0019107	0.0320595	-0.0619709	0.0315876
ENSG00000091436	1825.17	0.205917	0.198768	1.03597	0.300218	0.624367	-0.00782688	0.0506883
ENSG00000091482	5.30942	-1.97562	2.48191	-0.79601	0.426026	NA	0.0201766	0.216162
ENSG00000091483	1322.85	-0.097596	0.164275	-0.5941	0.552445	0.811012	-0.0249282	0.046442
ENSG00000091490	618.211	-0.988674	0.2449	-4.03706	5.4126e-05	0.00248785	-0.0376652	0.0492861
ENSG00000091513	0.138155	-1.23009	7.04407	-0.174628	0.861372	NA	-0.0799901	0.259714
ENSG00000091527	1988.85	-0.248382	0.158609	-1.566	0.117349	0.390453	0.0118636	0.0290495
ENSG00000091536	4.0216	-0.659331	3.3255	-0.198265	0.842838	NA	0.207785	0.112999
ENSG00000091542	904.525	0.165452	0.211382	0.782714	0.433795	0.739696	0.0166889	0.0385607
ENSG00000091592	0.137791	1.34595	7.04723	0.19099	0.848534	NA	-0.12746	0.147608
ENSG00000091622	31.0907	-0.5995	1.10926	-0.540449	0.588887	NA	0.0809466	0.029757
ENSG00000091640	196.974	-0.597641	0.399539	-1.49582	0.134699	0.421439	0.00738179	0.027492
ENSG00000091651	489.686	-0.369057	0.232933	-1.58439	0.113105	0.382465	0.0171659	0.0329386
ENSG00000091656	0.964336	-0.611393	6.89744	-0.0886406	0.929368	NA	0.213824	0.163509
ENSG00000091732	271.366	-0.0892325	0.308858	-0.288911	0.772649	0.925684	0.0191408	0.0296882
ENSG00000091831	23.909	-0.725252	2.14815	-0.337617	0.735652	NA	0.0199455	0.132972
ENSG00000091986	162.129	-0.656054	0.580023	-1.13108	0.258021	0.582022	0.0248182	0.0397411
ENSG00000092010	316.436	1.08286	0.341173	3.17394	0.00150383	0.0270282	-0.0216193	0.0369475
ENSG00000092020	298.257	0.37741	0.291623	1.29417	0.195606	0.506386	-0.0121754	0.0383576
ENSG00000092036	249.143	-0.141768	0.323821	-0.437798	0.661533	0.869765	0.00716846	0.0398437
ENSG00000092067	0.239251	-2.39432	6.9931	-0.342382	0.732063	NA	-0.00902392	0.442921
ENSG00000092068	4.29057	-0.364784	3.12229	-0.116832	0.906993	NA	-0.0143304	0.0631491
ENSG00000092094	329.844	-0.350207	0.267427	-1.30955	0.19035	0.500728	-0.0427551	0.0263359
ENSG00000092098	171.945	-0.545921	0.447798	-1.21912	0.222797	0.540003	0.0231777	0.0294458
ENSG00000092108	1350.12	-0.146293	0.19787	-0.739341	0.4597	0.757334	-0.0348373	0.0344736
ENSG00000092140	1343.58	0.0429052	0.177409	0.241843	0.808902	0.938395	0.0241447	0.0348994
ENSG00000092199	6247.56	-0.0606571	0.140207	-0.432627	0.665286	0.871011	-0.0662678	0.0401115
ENSG00000092200	1.70729	1.32129	5.00359	0.264068	0.791728	NA	0.0541213	0.334564
ENSG00000092201	3488.49	-0.077865	0.184522	-0.421983	0.673038	0.87504	-0.0199673	0.0443085
ENSG00000092208	150.898	-0.486867	0.430766	-1.13023	0.258378	0.582641	0.0641891	0.0272969
ENSG00000092295	25.3984	-1.42103	0.967098	-1.46938	0.14173	NA	0.0355823	0.0467347
ENSG00000092330	128.116	-0.178431	0.533844	-0.334238	0.7382	0.907546	0.0105647	0.0283867
ENSG00000092439	1884.86	0.375025	0.170175	2.20376	0.0275413	0.17118	-0.0222692	0.0442871
ENSG00000092445	218.332	0.664881	0.369083	1.80144	0.0716336	0.299488	-0.0285138	0.0425373
ENSG00000092470	887.211	0.356658	0.20063	1.77769	0.0754546	0.307452	-0.0214689	0.0250111
ENSG00000092531	145.984	0.223943	0.428185	0.523005	0.600971	0.838513	-0.00238174	0.0516542
ENSG00000092607	2.8537	-1.19921	3.30744	-0.36258	0.716919	NA	0.0654962	0.256853
ENSG00000092621	1597.51	-2.84009	0.259918	-10.9269	8.57699e-28	6.5837e-24	-0.0180072	0.053524
ENSG00000092758	18.8655	-1.72159	1.97689	-0.870857	0.383832	NA	0.106125	0.0357213
ENSG00000092820	2552.84	-0.02037	0.138006	-0.147603	0.882656	0.966377	0.038614	0.0446522
ENSG00000092841	2181.23	-0.160093	0.189088	-0.846659	0.397185	0.711155	-0.0255961	0.027881
ENSG00000092847	596.049	-0.143391	0.225849	-0.634897	0.525496	0.794975	0.00955507	0.0494684
ENSG00000092850	0.631712	0.554977	6.8957	0.0804817	0.935854	NA	0.160208	0.349079
ENSG00000092853	756.734	0.259687	0.240126	1.08146	0.279492	0.60334	-0.023741	0.032422
ENSG00000092871	203.009	0.287447	0.328466	0.875121	0.381508	0.699956	0.0199907	0.021726
ENSG00000092929	51.6216	-0.248197	0.673454	-0.368543	0.712468	NA	0.0384603	0.0373695
ENSG00000092931	152.397	0.0574496	0.472629	0.121553	0.903253	0.971764	0.0193926	0.0264376
ENSG00000092964	543.156	-0.775459	0.306596	-2.52925	0.0114305	0.0997052	0.0160074	0.0606271
ENSG00000092969	1790.32	0.629554	0.207339	3.03635	0.00239461	0.0375124	-0.0520771	0.0238199
ENSG00000092978	1587.47	-0.0600476	0.221717	-0.27083	0.786522	0.932426	0.00778007	0.0520137
ENSG00000093000	604.254	-0.126187	0.230285	-0.547959	0.58372	0.827927	-0.00242238	0.0485104
ENSG00000093009	935.626	0.0474982	0.206768	0.229718	0.818311	0.941708	-0.0234075	0.0325877
ENSG00000093010	426.167	-1.94863	0.434917	-4.48046	7.44815e-06	0.000534318	-0.0501644	0.0229957
ENSG00000093072	0.106153	-1.23303	7.04457	-0.175033	0.861054	NA	-0.0445451	0.164512
ENSG00000093144	651.275	-0.0585665	0.373486	-0.15681	0.875394	0.964141	-0.0393261	0.0394168
ENSG00000093167	1107.63	0.629404	0.193553	3.25185	0.00114658	0.0225671	-0.00459938	0.0176602
ENSG00000093183	433.438	-0.138411	0.258461	-0.535518	0.592292	0.832171	0.00997171	0.029977
ENSG00000093217	384.432	-0.295876	0.316384	-0.935181	0.349695	0.67376	-0.0403192	0.0240295
ENSG00000094631	228.402	-0.241308	0.339084	-0.711645	0.476684	0.764774	0.017915	0.0407999
ENSG00000094804	1627.59	0.185268	0.153159	1.20965	0.226414	0.54413	-0.0363119	0.039591
ENSG00000094841	125.214	-0.444671	0.472167	-0.941765	0.346313	0.670937	-0.0192704	0.0304957
ENSG00000094880	606.727	-0.298755	0.21572	-1.38492	0.166078	0.466449	0.00597671	0.0416367
ENSG00000094914	343.596	-0.625013	0.297166	-2.10325	0.0354442	0.196725	-0.0183902	0.0493891
ENSG00000094916	838.159	-0.134492	0.216554	-0.621057	0.534562	0.799708	-0.0133357	0.0675422
ENSG00000094975	756.315	0.387263	0.209902	1.84497	0.0650423	0.286301	-0.0321882	0.0361639
ENSG00000095002	1873.94	0.0720731	0.190614	0.37811	0.705349	0.889479	-0.0351612	0.0510962
ENSG00000095015	1155.81	0.166561	0.205498	0.810528	0.417637	0.727031	-0.0446522	0.0627912
ENSG00000095059	93.6608	0.112087	0.485641	0.230803	0.817468	NA	-0.0452946	0.0331266
ENSG00000095066	66.0587	0.108684	0.63754	0.170474	0.864637	NA	0.0392346	0.0216058
ENSG00000095139	478.742	0.0997461	0.244168	0.408514	0.682896	0.879631	-0.0148593	0.0488442
ENSG00000095203	167.908	0.957295	0.397763	2.4067	0.0160974	0.124435	-0.0130525	0.0363788
ENSG00000095209	698.639	0.214728	0.232525	0.92346	0.355767	0.678188	-0.0779282	0.0573437
ENSG00000095261	396.083	0.223088	0.287611	0.77566	0.43795	0.741076	0.00979412	0.0394014
ENSG00000095319	2523.79	-0.315472	0.131696	-2.39546	0.0165994	0.126783	-0.0553663	0.0590581
ENSG00000095321	18.6866	-0.983079	1.11447	-0.882105	0.37772	NA	0.0463652	0.0338446
ENSG00000095370	1.54839	-0.951869	5.13466	-0.185381	0.85293	NA	0.134233	0.354594
ENSG00000095380	559.498	0.157984	0.233639	0.676188	0.498921	0.77824	-0.0276889	0.0327257
ENSG00000095397	219.353	-2.50101	1.52057	-1.64479	0.100013	0.35965	0.00851698	0.0290982
ENSG00000095539	0.12546	1.34266	7.04672	0.190537	0.848888	NA	-0.0119263	0.276163
ENSG00000095564	2366.13	0.231228	0.152452	1.51672	0.129336	0.411964	-0.0250095	0.0237255
ENSG00000095587	7.53513	1.58325	2.83534	0.558399	0.576572	NA	-0.118823	0.141409
ENSG00000095596	0.106153	-1.23303	7.04457	-0.175033	0.861054	NA	0.0934722	0.256224
ENSG00000095637	239.752	0.754562	0.45703	1.65101	0.0987363	0.357162	-0.0150681	0.0363567
ENSG00000095739	85.1525	-0.222749	0.540177	-0.412363	0.680073	NA	0.0155115	0.0597251
ENSG00000095752	0.240902	0.0453497	7.0268	0.00645382	0.994851	NA	-0.0592734	0.0795887
ENSG00000095787	3195.54	0.594815	0.143549	4.14364	3.41835e-05	0.00176102	-0.0143904	0.0285436
ENSG00000095794	271.297	-0.562097	0.571591	-0.983391	0.325415	0.652467	-0.000294699	0.0198429
ENSG00000095906	38.0965	-0.781402	1.05171	-0.742985	0.457491	NA	0.00920036	0.029603
ENSG00000096063	2845.1	0.461102	0.182966	2.52015	0.0117305	0.101395	-0.0179622	0.0378158
ENSG00000096070	295.471	-0.00245216	0.354908	-0.00690929	0.994487	0.998463	-0.018925	0.0257193
ENSG00000096080	179.859	-0.312704	0.453278	-0.689873	0.490274	0.772285	0.0338309	0.0248545
ENSG00000096092	100.481	0.659342	0.495653	1.33025	0.183436	NA	-0.0396621	0.0572563
ENSG00000096093	419.491	-0.061281	0.240024	-0.255312	0.798482	0.936909	-0.00122644	0.0224317
ENSG00000096384	22607.8	0.179588	0.116675	1.53921	0.123753	0.403709	-0.0387038	0.0516458
ENSG00000096401	2506.21	0.255363	0.190264	1.34215	0.179548	0.484514	-0.00969961	0.0305127
ENSG00000096696	6731.13	0.138015	0.116835	1.18129	0.237489	0.558677	-0.00881094	0.0539126
ENSG00000096717	676.845	0.426238	0.248481	1.71538	0.0862761	0.332521	-0.018036	0.0527864
ENSG00000096746	1055.99	0.0895497	0.201701	0.443972	0.657063	0.867047	-0.0126319	0.0343022
ENSG00000096872	167.122	0.414359	0.428586	0.966806	0.333641	0.659351	0.0169848	0.0370504
ENSG00000096968	598.413	0.421599	0.263523	1.59985	0.109631	0.375516	-0.0336797	0.0259056
ENSG00000097007	1177.61	0.301592	0.262046	1.15091	0.249769	0.572137	-0.0017895	0.0389972
ENSG00000097021	335.526	0.411169	0.303801	1.35341	0.175924	0.478862	-0.0571561	0.030436
ENSG00000097033	417.132	-0.102087	0.246112	-0.4148	0.678289	0.877028	-0.0246499	0.0356365
ENSG00000097046	777.33	0.0961102	0.206868	0.464597	0.64222	0.860329	0.0164559	0.0340211
ENSG00000097096	395.997	0.0511898	0.290006	0.176513	0.859891	0.958821	-0.0516199	0.0460189
ENSG00000099139	4.77751	-1.52537	2.67334	-0.570586	0.56828	NA	0.151915	0.131371
ENSG00000099194	4722.67	1.49985	0.172695	8.68498	3.78801e-18	7.26918e-15	0.0166924	0.0502012
ENSG00000099203	156.349	-0.622993	0.560012	-1.11246	0.265939	0.590155	-0.0479564	0.0369082
ENSG00000099204	957.018	0.204852	0.183434	1.11676	0.264097	0.588963	0.0145816	0.0546134
ENSG00000099219	888.155	1.19306	0.215882	5.52643	3.26815e-08	6.43238e-06	0.0461508	0.0533541
ENSG00000099246	409.265	-0.245339	0.333526	-0.73559	0.46198	0.758827	-0.0323239	0.0243274
ENSG00000099250	1286.5	0.146835	0.188104	0.780607	0.435034	0.740355	-0.00613997	0.0280566
ENSG00000099251	63.1805	-0.483075	0.814499	-0.593095	0.553117	NA	-0.123732	0.100496
ENSG00000099256	161.924	-0.458748	0.422193	-1.08658	0.27722	0.60135	-0.0172737	0.0520123
ENSG00000099260	75.6717	0.223624	0.672835	0.332362	0.739616	NA	0.0827878	0.0476029
ENSG00000099282	21.1994	1.21668	1.09583	1.11028	0.266878	NA	0.0606532	0.0487706
ENSG00000099290	743.748	-0.0757913	0.199153	-0.380568	0.703524	0.888637	-0.0134595	0.0420495
ENSG00000099308	64.0044	-0.718151	0.846362	-0.848515	0.396151	NA	0.0036449	0.0362732
ENSG00000099326	261.363	-0.613745	0.376944	-1.62821	0.10348	0.366382	-0.0121933	0.0322381
ENSG00000099330	16.1264	0.84207	1.22477	0.687533	0.491747	NA	0.0308873	0.0358325
ENSG00000099337	0.742547	2.49169	4.76087	0.523369	0.600717	NA	0.0190885	0.190751
ENSG00000099338	8.49505	-0.527072	2.30827	-0.228341	0.819382	NA	-0.0820669	0.0651289
ENSG00000099341	912.05	-0.308278	0.267016	-1.15453	0.248283	0.570776	-0.041206	0.0335557
ENSG00000099364	122.192	-0.586886	0.565755	-1.03735	0.299573	0.624191	0.0541288	0.0322251
ENSG00000099365	12.8231	0.71785	1.25814	0.570563	0.568296	NA	0.0135338	0.0377731
ENSG00000099377	2.91099	0.937259	2.96668	0.315929	0.752057	NA	-0.00404615	0.0437585
ENSG00000099381	154.588	-0.724995	0.457985	-1.58301	0.113419	0.382638	0.0234595	0.0472713
ENSG00000099385	79.1644	-1.5749	0.759812	-2.07274	0.0381962	NA	0.0176209	0.0230461
ENSG00000099617	3.25434	0.742753	4.03306	0.184166	0.853883	NA	-0.0265004	0.0608654
ENSG00000099622	194.92	0.151064	0.37375	0.404183	0.686078	0.881247	0.0383386	0.0207084
ENSG00000099624	48.1002	-1.09844	0.905225	-1.21345	0.224959	NA	-0.0283135	0.033835
ENSG00000099783	2603.88	0.0554102	0.167795	0.330225	0.74123	0.908586	-0.0261677	0.0390392
ENSG00000099785	17.7371	-0.175665	1.20608	-0.14565	0.884198	NA	0.0275005	0.0355627
ENSG00000099795	106.972	-1.98036	0.671245	-2.95028	0.00317486	NA	-0.00923741	0.030476
ENSG00000099797	189.965	-0.373355	0.389876	-0.957625	0.338252	0.663707	-0.0444019	0.0274842
ENSG00000099800	194.887	0.306959	1.35911	0.225854	0.821315	0.942364	0.0492869	0.019258
ENSG00000099804	177.588	0.128002	0.521235	0.245574	0.806012	0.938395	0.0378116	0.0220462
ENSG00000099810	2241.85	0.522685	0.172813	3.02458	0.00248979	0.0384539	-0.045983	0.0287207
ENSG00000099812	283.512	-1.01986	0.358444	-2.84523	0.00443796	0.0564929	0.0302822	0.0324723
ENSG00000099814	126.711	0.425486	0.457579	0.929864	0.352441	0.676059	0.0582108	0.0190939
ENSG00000099817	326.508	-0.102612	0.385993	-0.265839	0.790364	0.933553	-0.0380519	0.0280464
ENSG00000099821	158.146	-0.966928	0.517531	-1.86835	0.0617135	0.275095	0.0482611	0.0290103
ENSG00000099822	30.5743	0.415963	1.04739	0.397141	0.691263	NA	0.00607762	0.034933
ENSG00000099834	0.115442	-1.24873	7.04723	-0.177195	0.859355	NA	-0.0283414	0.197997
ENSG00000099840	0.586372	0.495206	6.93119	0.071446	0.943043	NA	0.0754453	0.0760411
ENSG00000099849	8.57086	0.49206	2.00032	0.245991	0.805689	NA	0.0258089	0.026322
ENSG00000099860	88.9553	0.564652	0.713374	0.791523	0.428639	NA	0.0369749	0.0395767
ENSG00000099864	31.1178	-0.499014	1.02491	-0.486885	0.62634	NA	0.0154066	0.0335508
ENSG00000099866	0.391752	-2.9081	6.97196	-0.417114	0.676595	NA	-0.187756	0.127134
ENSG00000099889	55.7385	0.506459	0.756512	0.669466	0.503198	NA	-0.0219293	0.0365116
ENSG00000099899	113.047	-0.553517	0.47114	-1.17485	0.240056	0.560253	0.0345093	0.0263635
ENSG00000099901	888.53	-0.206957	0.214821	-0.963393	0.335351	0.660775	0.0196966	0.0338121
ENSG00000099904	80.9988	-0.729364	0.586957	-1.24262	0.214008	NA	0.0282833	0.0266067
ENSG00000099910	303.673	-0.588302	0.41773	-1.40833	0.159033	0.45676	-0.0156404	0.0499418
ENSG00000099917	802.881	-0.157294	0.292783	-0.537239	0.591103	0.832171	-0.00813421	0.0429588
ENSG00000099940	417.394	0.515283	0.28058	1.83649	0.0662847	0.28787	0.00934797	0.0453751
ENSG00000099942	1790.02	0.352774	0.161169	2.18885	0.0286079	0.174697	-0.0180596	0.0606068
ENSG00000099949	263.517	0.0300074	0.445991	0.0672827	0.946357	0.988331	0.0346186	0.0237114
ENSG00000099953	5.77778	1.54294	2.20345	0.700241	0.483777	NA	-0.0297533	0.0531833
ENSG00000099956	817.158	-0.44484	0.305521	-1.456	0.145392	0.438345	0.0414714	0.0294705
ENSG00000099957	27.101	-0.324394	1.13976	-0.284617	0.775938	NA	0.0413191	0.0330537
ENSG00000099958	6.08999	-1.89268	2.13066	-0.888309	0.374375	NA	-0.0709955	0.0342689
ENSG00000099960	0.141542	1.33011	7.04458	0.188814	0.850239	NA	-0.0969184	0.267885
ENSG00000099974	75.8858	-0.396657	0.624015	-0.635653	0.525003	NA	-0.027002	0.0574393
ENSG00000099977	356.628	0.0432605	0.304804	0.141929	0.887136	0.967281	-0.035832	0.0439675
ENSG00000099991	1003.04	-1.19753	0.397395	-3.01344	0.00258305	0.0390306	0.00450954	0.0311019
ENSG00000099992	62.913	-0.157265	0.649822	-0.242012	0.808771	NA	-0.0220395	0.0768542
ENSG00000099994	11.4373	0.568609	1.77984	0.319472	0.749368	NA	0.063244	0.0408084
ENSG00000099995	1040.7	-0.2258	0.202937	-1.11266	0.265855	0.590155	0.0115749	0.0360239
ENSG00000099998	6.54672	2.19544	2.57531	0.852495	0.39394	NA	0.000685149	0.0923661
ENSG00000099999	57.7368	0.52761	0.676834	0.779526	0.43567	NA	0.0345359	0.0226824
ENSG00000100003	34.717	0.879765	0.796764	1.10417	0.269518	NA	-0.0197866	0.0505821
ENSG00000100014	2268.53	0.575493	0.131921	4.36241	1.28638e-05	0.000881631	0.00260734	0.022889
ENSG00000100023	284.511	0.145062	0.287042	0.505368	0.613301	0.844788	-0.00330291	0.0268064
ENSG00000100024	0.115442	-1.24873	7.04723	-0.177195	0.859355	NA	0.0528005	0.227012
ENSG00000100027	12.8349	-1.18751	1.39499	-0.85127	0.394619	NA	-0.0682039	0.0681998
ENSG00000100028	1551.76	0.150314	0.178547	0.841875	0.399858	0.713397	-0.0464212	0.0294096
ENSG00000100029	1277.29	0.0171557	0.167081	0.102679	0.918218	0.979466	0.0528034	0.0345979
ENSG00000100030	2873.69	0.103911	0.150253	0.691573	0.489205	0.772024	0.000397394	0.0519531
ENSG00000100031	19.8079	-1.07495	1.9329	-0.556133	0.57812	NA	0.0218228	0.0270879
ENSG00000100033	0.141542	1.33011	7.04458	0.188814	0.850239	NA	0.0853461	0.300955
ENSG00000100034	195.719	0.779421	0.34529	2.25729	0.0239897	0.159709	0.0244697	0.0376957
ENSG00000100036	17.3585	-1.12362	1.49112	-0.75354	0.451125	NA	0.0797442	0.0460268
ENSG00000100038	341.168	0.107959	0.299018	0.361047	0.718065	0.895947	0.0167643	0.0310037
ENSG00000100053	35.0241	-2.94995	1.66024	-1.77682	0.0755977	NA	-0.0384282	0.0727359
ENSG00000100056	170.162	-0.923558	0.455064	-2.02951	0.042406	0.219346	0.0316956	0.0453857
ENSG00000100060	10.759	0.662363	1.81873	0.364191	0.715716	NA	0.0343113	0.0764859
ENSG00000100065	221.238	-0.759423	0.414891	-1.83041	0.0671881	0.289252	0.0276227	0.0201983
ENSG00000100068	55.8048	-0.126365	0.640088	-0.197418	0.8435	NA	-0.00223728	0.0771991
ENSG00000100075	120.319	1.01877	0.603241	1.68883	0.0912513	0.342948	0.0127771	0.0388031
ENSG00000100077	87.6095	0.45726	0.547405	0.835323	0.403536	NA	-0.056395	0.038307
ENSG00000100078	30.49	2.15653	1.38383	1.55837	0.119145	NA	0.0798812	0.0425302
ENSG00000100083	229.498	0.282546	0.350121	0.806996	0.419669	0.727995	0.0118528	0.0157744
ENSG00000100084	1595.42	-0.419504	0.231988	-1.8083	0.0705602	0.296926	-0.00279117	0.0263645
ENSG00000100092	1.55934	-4.0165	3.75115	-1.07074	0.284287	NA	-0.105924	0.0925063
ENSG00000100097	845.824	0.355719	0.270188	1.31656	0.187986	0.497872	-0.029184	0.0265942
ENSG00000100099	674.502	-0.0447906	0.211257	-0.212019	0.832092	0.947225	-0.00614234	0.0368263
ENSG00000100100	26.6948	0.457425	0.901223	0.507561	0.611762	NA	-0.120599	0.0752365
ENSG00000100104	525.017	0.11663	0.27122	0.430021	0.66718	0.871938	0.0099574	0.037399
ENSG00000100105	73.0198	0.571217	5.65925	0.100935	0.919602	NA	0.039419	0.0591601
ENSG00000100106	215.376	-0.213038	0.430854	-0.494455	0.620985	0.849373	0.0225241	0.0238649
ENSG00000100116	99.0034	-0.76588	0.569651	-1.34447	0.178796	NA	-0.0265152	0.0241299
ENSG00000100124	50.4463	-1.24333	0.895928	-1.38775	0.165213	NA	0.0435937	0.0169498
ENSG00000100129	2612.88	-0.267835	0.163247	-1.64067	0.100866	0.360955	-0.0399594	0.0416303
ENSG00000100138	162.867	-0.0749139	0.705524	-0.106182	0.915438	0.977724	-0.0440345	0.0305882
ENSG00000100139	106.953	-0.332556	0.513639	-0.647452	0.51734	NA	0.016667	0.0271066
ENSG00000100142	310.699	-0.990628	0.353174	-2.80493	0.00503277	0.0609906	0.113021	0.223054
ENSG00000100147	103.241	-0.146669	0.518027	-0.28313	0.777078	NA	-0.0110362	0.0330211
ENSG00000100150	235.076	-0.0613783	0.3327	-0.184486	0.853633	0.956274	-0.0113265	0.0431161
ENSG00000100151	178.89	0.0577016	0.400434	0.144097	0.885424	0.966682	0.0320351	0.0251685
ENSG00000100167	1.62501	-2.6715	3.76991	-0.708637	0.47855	NA	-0.036393	0.067261
ENSG00000100191	2.07216	-1.8758	3.44383	-0.544682	0.585972	NA	-0.138314	0.180149
ENSG00000100196	78.2193	1.41845	0.679385	2.08785	0.0368118	NA	-0.0185515	0.0546476
ENSG00000100197	0.747154	-0.744477	5.54529	-0.134254	0.893202	NA	-0.180657	0.126263
ENSG00000100201	3103.38	-0.611005	0.128287	-4.76278	1.90943e-06	0.0001683	-0.00261479	0.0444283
ENSG00000100206	9.38646	-0.036198	1.64235	-0.0220404	0.982416	NA	0.0408846	0.077323
ENSG00000100207	1206.06	0.447662	0.193857	2.30924	0.02093	0.14841	-0.0401696	0.039594
ENSG00000100209	231.606	-0.666321	0.315234	-2.11374	0.0345379	0.193231	-0.0064924	0.0241418
ENSG00000100211	106.222	-0.281618	0.483928	-0.581943	0.560605	NA	0.0484784	0.0253773
ENSG00000100216	615.133	0.0340733	0.430781	0.0790966	0.936956	0.985145	-0.00424951	0.048145
ENSG00000100218	0.504517	-0.529923	6.94731	-0.0762774	0.939198	NA	-0.0755492	0.423723
ENSG00000100220	1529.62	-0.181574	0.162001	-1.12082	0.262364	0.586826	0.0313296	0.0485645
ENSG00000100221	761.463	0.00010424	0.216139	0.000482283	0.999615	0.999876	-0.0102248	0.0364857
ENSG00000100225	1209.31	-0.180653	0.178384	-1.01272	0.311194	0.636386	0.00294367	0.0348832
ENSG00000100226	524.619	-0.889402	0.28807	-3.08745	0.00201882	0.0331908	-0.0177559	0.0251891
ENSG00000100227	684.994	-0.0995869	0.221758	-0.449079	0.653375	0.865155	0.0303109	0.0343559
ENSG00000100228	15.7193	-0.830502	1.40765	-0.589993	0.555195	NA	-0.011296	0.0334326
ENSG00000100234	227.939	0.184319	0.387213	0.476015	0.634063	0.856276	-0.0741023	0.0355848
ENSG00000100239	292.435	-0.592397	0.415022	-1.42739	0.153468	0.450143	0.017874	0.0190557
ENSG00000100241	142.713	-0.245117	0.463676	-0.528637	0.597057	0.834853	0.0355737	0.0448079
ENSG00000100242	206.692	-0.785291	0.39061	-2.01042	0.0443867	0.225339	0.0473227	0.0482815
ENSG00000100243	153.724	-0.346891	0.441244	-0.786166	0.43177	0.737651	-0.0396043	0.0283785
ENSG00000100246	28.8137	-0.57828	0.920997	-0.627885	0.530079	NA	0.0620526	0.0389757
ENSG00000100258	59.5039	-0.352661	0.739371	-0.476975	0.63338	NA	-0.0382612	0.0349444
ENSG00000100263	278.765	-1.26275	0.488399	-2.58549	0.00972399	0.0902703	-0.0378168	0.0316865
ENSG00000100266	891.509	-0.101158	0.290771	-0.347895	0.727919	0.902229	0.0215418	0.0272008
ENSG00000100271	17.1437	-0.611029	1.17717	-0.519067	0.603714	NA	0.0441617	0.0496075
ENSG00000100276	1.00486	1.82397	4.9997	0.364816	0.715248	NA	0.0581264	0.0746216
ENSG00000100281	635.246	0.102728	0.212457	0.483524	0.628724	0.853872	-0.0162492	0.057665
ENSG00000100285	70.2101	-0.344873	0.971388	-0.355031	0.722566	NA	0.0568271	0.0491653
ENSG00000100288	85.4827	0.371694	0.529852	0.701504	0.482988	NA	0.170524	0.16073
ENSG00000100290	14.586	0.679275	1.27022	0.53477	0.592809	NA	-0.0240651	0.0594635
ENSG00000100292	183.663	-1.03006	0.389902	-2.64183	0.00824587	0.0815661	0.0431756	0.0490161
ENSG00000100294	120.645	0.0697786	5.69879	0.0122445	0.990231	0.998463	0.0253392	0.0285204
ENSG00000100296	1138.17	-0.0365741	0.167532	-0.218311	0.827187	0.944054	-0.0280358	0.0289819
ENSG00000100297	814.579	-0.752719	0.310196	-2.42659	0.0152414	0.120112	-0.0605471	0.0170192
ENSG00000100298	1.30412	-1.0064	4.61586	-0.218031	0.827405	NA	0.0571819	0.0846838
ENSG00000100299	7.87199	0.846151	1.71679	0.492867	0.622107	NA	-0.0288413	0.0382928
ENSG00000100300	183.039	-0.193485	0.46419	-0.416822	0.676809	0.876643	-0.0142923	0.029508
ENSG00000100302	7.72497	0.650298	1.84274	0.352897	0.724166	NA	0.00581817	0.0936899
ENSG00000100304	568.995	-0.169176	0.233191	-0.725485	0.468154	0.761241	0.0295174	0.0429292
ENSG00000100307	61.9799	0.169501	0.583803	0.29034	0.771556	NA	-0.0024334	0.048342
ENSG00000100311	14.1146	-0.556351	1.77996	-0.312563	0.754613	NA	-0.0511918	0.04853
ENSG00000100314	2.95105	-1.36201	4.20626	-0.323805	0.746086	NA	0.190965	0.0697774
ENSG00000100316	4232.38	-0.0505646	0.135664	-0.372719	0.709358	0.89215	-0.00718275	0.0315437
ENSG00000100319	107.06	-0.88383	0.599705	-1.47377	0.140542	NA	0.0493199	0.025474
ENSG00000100320	2510.88	0.349185	0.212024	1.64691	0.0995761	0.359017	-0.0088369	0.0298923
ENSG00000100321	14.9653	-0.125045	2.14334	-0.0583413	0.953477	NA	-0.0178353	0.029803
ENSG00000100324	164.699	-0.362943	0.527977	-0.687422	0.491817	0.773857	0.0582158	0.0298225
ENSG00000100325	942.932	-0.355379	0.222872	-1.59454	0.110814	0.378104	0.0117106	0.0277852
ENSG00000100330	1348.27	-0.261623	0.237706	-1.10062	0.271063	0.594828	-0.0126092	0.0522277
ENSG00000100335	371.92	-0.460185	0.283635	-1.62245	0.104706	0.368343	0.0163454	0.0512172
ENSG00000100336	0.533294	-1.62658	6.94913	-0.234069	0.814931	NA	0.0596559	0.341865
ENSG00000100342	10.753	-0.732417	1.82028	-0.402364	0.687416	NA	-0.0487333	0.0480082
ENSG00000100344	518.137	0.637656	0.236813	2.69265	0.00708864	0.0742325	-0.00483521	0.0372179
ENSG00000100345	2151.28	0.599136	0.173656	3.45013	0.000560315	0.0139104	0.0355667	0.0342796
ENSG00000100346	0.619102	1.25457	5.89816	0.212705	0.831557	NA	-0.133892	0.253649
ENSG00000100347	496.079	0.0720488	0.269576	0.267268	0.789263	0.933553	-0.0236018	0.0386768
ENSG00000100348	210.997	-0.544429	0.368748	-1.47643	0.139829	0.429424	-0.00671664	0.0404475
ENSG00000100350	318.898	-0.433778	0.292805	-1.48146	0.138485	0.42786	-0.0452201	0.040871
ENSG00000100353	2135.25	-0.333631	0.147877	-2.25615	0.0240615	0.160049	0.00370453	0.0378516
ENSG00000100354	1090.85	-0.839347	0.271224	-3.09466	0.00197036	0.0326662	-0.0235	0.0540675
ENSG00000100359	228.919	-0.666985	0.386364	-1.72631	0.0842918	0.328438	0.0278574	0.033224
ENSG00000100364	184.209	-0.569372	0.405877	-1.40282	0.16067	0.459161	-0.00678648	0.0344425
ENSG00000100372	661.722	-0.298477	0.198507	-1.50361	0.132682	0.417297	0.0122323	0.0375544
ENSG00000100376	273.54	0.516251	0.317737	1.62478	0.10421	0.367044	-0.00197879	0.0347685
ENSG00000100379	8.15062	-0.0401626	1.73789	-0.02311	0.981562	NA	0.0714285	0.0384487
ENSG00000100380	1996.53	0.457639	0.154165	2.9685	0.0029926	0.0432602	-0.030973	0.0499603
ENSG00000100385	1.6773	0.930854	3.72529	0.249874	0.802685	NA	-0.0491491	0.0839436
ENSG00000100387	604.573	-0.359577	0.204283	-1.76019	0.0783755	0.31465	-0.0363907	0.0339429
ENSG00000100393	1138.85	-0.555031	0.253725	-2.18753	0.0287038	0.175004	0.00458713	0.0470297
ENSG00000100395	379.875	-0.180714	0.279533	-0.646486	0.517965	0.790594	0.0328906	0.033723
ENSG00000100399	1.13125	1.80966	6.88928	0.262677	0.792799	NA	-0.0316163	0.18995
ENSG00000100401	1398.22	-0.519178	0.24773	-2.09574	0.0361051	0.198384	0.0384868	0.0220337
ENSG00000100403	590.444	-0.270098	0.217155	-1.2438	0.213573	0.529518	0.0130816	0.0400072
ENSG00000100410	644.757	0.18664	0.225151	0.828954	0.40713	0.720408	0.0543964	0.03378
ENSG00000100412	621.478	-0.315849	0.248476	-1.27114	0.203678	0.516837	-0.0215959	0.0350977
ENSG00000100413	166.722	-0.994143	0.611623	-1.62542	0.104074	0.367044	0.033004	0.0276772
ENSG00000100416	336.035	0.0781687	0.280274	0.278901	0.780321	0.92982	0.0319117	0.016845
ENSG00000100417	40.9454	-0.127413	0.783433	-0.162634	0.870807	NA	0.0221532	0.0284789
ENSG00000100418	918.427	0.140753	0.184543	0.762711	0.445636	0.746569	-0.0333299	0.0402207
ENSG00000100422	620.89	0.0671766	0.223189	0.300986	0.763425	0.920449	0.00969604	0.0409217
ENSG00000100426	261.074	0.323085	0.297352	1.08654	0.277239	0.60135	-0.00540689	0.0422215
ENSG00000100427	0.115442	-1.24873	7.04723	-0.177195	0.859355	NA	-0.0771523	0.226806
ENSG00000100429	13.2332	-0.580667	1.81975	-0.319091	0.749658	NA	-0.0597931	0.131579
ENSG00000100439	282.74	-0.199017	0.301964	-0.659074	0.509848	0.784105	-0.00979968	0.0375599
ENSG00000100441	345.446	-0.260416	0.279744	-0.930909	0.351901	0.675973	0.00525878	0.0346551
ENSG00000100445	135.033	-0.408275	0.433832	-0.941089	0.346659	0.670942	-0.00507141	0.0314486
ENSG00000100461	225.054	-0.586096	0.369844	-1.58471	0.113032	0.382388	0.0253296	0.0406327
ENSG00000100462	632.067	-0.677824	0.236834	-2.86202	0.00420949	0.0551471	6.13478e-05	0.0442068
ENSG00000100478	88.9618	0.223423	0.571286	0.391088	0.695732	NA	-0.0135534	0.0345325
ENSG00000100479	525.272	-0.211674	0.257927	-0.820675	0.411832	0.723262	-0.0107678	0.0223133
ENSG00000100483	114.892	-0.173035	0.599797	-0.28849	0.772972	0.925708	0.00589616	0.0694185
ENSG00000100485	586.895	0.056231	0.212726	0.264335	0.791522	0.933553	-0.0217985	0.0249925
ENSG00000100490	218.237	0.0106696	0.449165	0.0237543	0.981049	0.996625	-0.0183219	0.0241935
ENSG00000100503	1337.38	0.470835	0.170275	2.76515	0.0056897	0.0657743	-0.0167563	0.0385929
ENSG00000100504	1260.99	0.346381	0.154317	2.24461	0.0247932	0.161693	-0.020685	0.0390176
ENSG00000100505	3.79434	-0.373912	2.39558	-0.156084	0.875967	NA	-0.201058	0.160925
ENSG00000100519	1424.51	-0.0970174	0.17448	-0.556036	0.578186	0.826866	0.000129109	0.0428968
ENSG00000100522	1224.35	0.245582	0.195436	1.25659	0.208902	0.52386	-0.0253243	0.0463393
ENSG00000100523	506.173	-0.148014	0.265407	-0.557685	0.577059	0.826864	-0.0181669	0.0283657
ENSG00000100526	238.852	0.124883	0.320146	0.39008	0.696477	0.886006	-0.0287398	0.0377292
ENSG00000100528	1183.06	-0.600209	0.175665	-3.41678	0.000633666	0.0150826	-0.0351481	0.0581313
ENSG00000100532	137.613	0.308809	0.411793	0.749912	0.453308	0.752506	0.00886478	0.0288177
ENSG00000100554	642.277	-0.169355	0.256607	-0.659981	0.509266	0.783791	-0.0206512	0.0523393
ENSG00000100558	61.3412	0.28903	0.810762	0.356492	0.721473	NA	-0.0224014	0.0379617
ENSG00000100564	153.057	0.28771	0.419919	0.685158	0.493244	0.774897	0.0404168	0.033414
ENSG00000100567	1402.15	0.0689544	0.167234	0.412324	0.680102	0.877832	-0.0534093	0.0467704
ENSG00000100568	769.169	0.0172087	0.203342	0.0846294	0.932556	0.984094	-0.0325346	0.0434856
ENSG00000100575	425.264	-0.0514583	0.253109	-0.203305	0.838897	0.950444	0.0196588	0.022956
ENSG00000100577	63.7912	0.945194	0.762631	1.23939	0.215202	NA	-0.000476509	0.0431637
ENSG00000100578	1015.75	-0.109937	0.202828	-0.542022	0.587803	0.83023	0.0130617	0.0326499
ENSG00000100580	599.9	0.222471	0.216845	1.02594	0.304918	0.629179	-0.022041	0.0464201
ENSG00000100583	24.2156	0.36883	1.31502	0.280475	0.779113	NA	-0.0448067	0.0456271
ENSG00000100591	1430.73	0.340764	0.196755	1.73192	0.0832883	0.327689	0.0196949	0.0352077
ENSG00000100592	920.74	-0.389061	0.276759	-1.40578	0.15979	0.458083	-0.0375985	0.0354398
ENSG00000100596	680.429	0.230058	0.200661	1.1465	0.251587	0.574414	-0.00962296	0.0399117
ENSG00000100599	58.0622	-0.529242	0.911022	-0.580933	0.561286	NA	-0.0828925	0.0286824
ENSG00000100600	520.284	0.761115	0.23784	3.20012	0.00137371	0.0254021	-0.0331356	0.0327749
ENSG00000100601	358.084	-0.373831	0.271564	-1.37659	0.16864	0.470547	-0.0488586	0.041647
ENSG00000100603	1287.12	0.2395	0.164295	1.45775	0.14491	0.43815	0.0539771	0.0374841
ENSG00000100605	270.109	-0.322272	0.412917	-0.780477	0.43511	0.740355	0.0162135	0.0270197
ENSG00000100614	733.748	-0.058429	0.214865	-0.271934	0.785673	0.932409	-0.0121449	0.029569
ENSG00000100625	390.355	-0.192763	0.274415	-0.70245	0.482398	0.767952	-0.00290118	0.0660639
ENSG00000100626	2.54596	0.902952	2.61569	0.345207	0.729939	NA	-0.165936	0.137581
ENSG00000100629	526.474	0.0295269	0.284981	0.10361	0.917479	0.979086	-0.0272868	0.0281043
ENSG00000100632	1377.54	-0.4563	0.181351	-2.51611	0.0118657	0.102223	-0.0388176	0.0421457
ENSG00000100644	3970.66	0.0108588	0.149135	0.0728117	0.941956	0.986554	-0.0110682	0.0368783
ENSG00000100647	340.74	-0.113132	0.277211	-0.408109	0.683194	0.879631	-0.0148487	0.06404
ENSG00000100650	1300.73	0.0210314	0.154589	0.136048	0.891784	0.967783	0.0371235	0.0355089
ENSG00000100664	1272.32	0.0866827	0.167366	0.517924	0.604511	0.840424	0.00278332	0.0177315
ENSG00000100697	1420.58	-0.153542	0.16899	-0.908584	0.363569	0.686196	-0.0373007	0.0331512
ENSG00000100711	83.9155	0.200631	0.565112	0.355029	0.722568	NA	0.0207227	0.0456097
ENSG00000100714	2341.16	-0.0278017	0.130661	-0.212778	0.8315	0.946832	-0.0401603	0.0438461
ENSG00000100722	398.156	0.0487341	0.332921	0.146383	0.883619	0.966682	-0.00196685	0.0242415
ENSG00000100726	100.393	-1.25058	0.715077	-1.74888	0.0803119	NA	0.0272942	0.0267031
ENSG00000100731	3156.98	0.0146324	0.134479	0.108808	0.913355	0.977564	-0.0360986	0.0213761
ENSG00000100744	67.9686	-0.579744	0.589174	-0.983993	0.325119	NA	-0.00137262	0.0336721
ENSG00000100749	1653.12	0.294048	0.208093	1.41306	0.157639	0.455579	-0.0293289	0.0228954
ENSG00000100764	1620.87	0.0955163	0.166424	0.573934	0.566013	0.821171	0.0222188	0.0468363
ENSG00000100767	161.404	-0.387024	0.721789	-0.536201	0.59182	0.832171	0.0304105	0.034379
ENSG00000100784	617.565	0.215424	0.246902	0.87251	0.38293	0.701186	-0.0578778	0.0287374
ENSG00000100796	1035.17	0.423228	0.188535	2.24482	0.0247795	0.161693	0.00239482	0.0350761
ENSG00000100802	92.4677	-1.32847	0.629324	-2.11094	0.0347772	NA	0.0394659	0.0566319
ENSG00000100804	294.899	-0.937633	0.307137	-3.05282	0.00226701	0.0361028	-0.0226851	0.0435811
ENSG00000100811	1724.01	0.391736	0.183416	2.13578	0.0326975	0.186895	-0.00405126	0.0313982
ENSG00000100813	1358.88	-0.122278	0.176215	-0.693915	0.487736	0.770878	0.0254862	0.0210731
ENSG00000100814	1061.38	0.477239	0.197171	2.42043	0.0155023	0.120931	-0.0283083	0.0218677
ENSG00000100815	946.733	-0.0477726	0.210395	-0.227062	0.820376	0.941708	0.0105055	0.0270137
ENSG00000100823	1023.95	-0.0500065	0.276966	-0.180551	0.85672	0.95765	0.0586783	0.0442617
ENSG00000100836	558.631	0.40528	0.319273	1.26939	0.204303	0.517245	0.08876	0.0464907
ENSG00000100865	154.299	-0.466646	0.39349	-1.18592	0.235655	0.556694	-0.0500489	0.022831
ENSG00000100888	1778.47	0.114504	0.148681	0.770133	0.441221	0.743864	0.000215048	0.0488938
ENSG00000100889	133.308	-1.87501	0.590992	-3.17265	0.00151056	0.0270282	-0.016262	0.051061
ENSG00000100890	631.096	-0.353066	0.277347	-1.27301	0.203013	0.516154	-0.0269558	0.0389157
ENSG00000100897	304.096	-0.499385	0.365985	-1.3645	0.172411	0.476224	0.0177755	0.0429571
ENSG00000100902	678.212	0.0269755	0.201474	0.133891	0.893489	0.967909	-0.0211919	0.0342935
ENSG00000100906	330.214	0.5689	0.340763	1.66949	0.0950202	0.34888	-0.00132058	0.0419077
ENSG00000100908	53.7651	-0.0581519	0.679604	-0.0855673	0.93181	NA	0.0182314	0.028303
ENSG00000100911	686.054	0.428334	0.270218	1.58514	0.112934	0.382343	-0.052864	0.0260087
ENSG00000100916	260.399	0.280539	0.351331	0.798502	0.424579	0.731881	0.000601373	0.0288978
ENSG00000100918	6.88592	0.766833	2.02577	0.378539	0.70503	NA	0.0228113	0.0885061
ENSG00000100926	432.611	-0.931082	0.265468	-3.50733	0.000452634	0.012064	-0.032435	0.0330492
ENSG00000100934	1183.3	0.0403332	0.166071	0.242868	0.808108	0.938395	-0.0836833	0.0613956
ENSG00000100938	181.308	0.342163	0.364762	0.938047	0.34822	0.67252	-0.00254308	0.0363893
ENSG00000100941	1666.9	0.53905	0.226336	2.38164	0.0172356	0.130346	0.0554709	0.023093
ENSG00000100949	88.9869	-0.574817	0.599803	-0.958343	0.33789	NA	0.0171501	0.0307139
ENSG00000100968	0.852461	1.63806	6.89821	0.237461	0.812299	NA	0.044842	0.162923
ENSG00000100979	1.69657	1.34524	3.8297	0.351264	0.72539	NA	-0.0270661	0.0733807
ENSG00000100982	136.637	-0.879194	0.540597	-1.62634	0.103877	0.366941	0.0243291	0.027487
ENSG00000100983	572.664	-0.8041	0.245404	-3.27664	0.0010505	0.0215675	-0.0286324	0.0430404
ENSG00000100985	1.16884	2.82135	4.25511	0.663051	0.507298	NA	-0.0144062	0.124733
ENSG00000100991	1454.35	-0.312725	0.151493	-2.06429	0.0389905	0.208275	0.00783779	0.0441917
ENSG00000100994	306.911	-0.752134	0.364557	-2.06314	0.0390991	0.20871	0.00889603	0.0431176
ENSG00000100997	331.237	0.603839	0.317409	1.9024	0.0571187	0.262332	-0.0550833	0.0372225
ENSG00000101000	37.996	1.95938	1.23721	1.58371	0.113259	NA	-0.0358694	0.0444764
ENSG00000101003	384.596	-0.462702	0.24723	-1.87154	0.06127	0.273754	-0.0168977	0.0448679
ENSG00000101004	379.015	0.359954	0.291489	1.23488	0.216876	0.534061	0.0222209	0.0383414
ENSG00000101019	1356.96	-0.169679	0.162435	-1.0446	0.296209	0.621188	0.0109089	0.0194518
ENSG00000101040	972.451	0.231911	0.209443	1.10727	0.268175	0.593047	0.0204033	0.0508622
ENSG00000101049	2.59031	-0.255377	3.33324	-0.0766152	0.93893	NA	0.0696512	0.150017
ENSG00000101052	276.767	-0.0785207	0.295244	-0.265952	0.790276	0.933553	-0.00432911	0.0413176
ENSG00000101057	1179.52	-0.41854	0.264277	-1.58372	0.113258	0.382638	-0.0255904	0.0286771
ENSG00000101076	3.25293	0.401943	3.14883	0.127648	0.898427	NA	-0.160117	0.102977
ENSG00000101079	407.733	0.584273	0.252127	2.31738	0.0204832	0.146684	-0.00847425	0.0510438
ENSG00000101082	2.37959	2.42041	4.47357	0.541045	0.588476	NA	0.0712789	0.169619
ENSG00000101084	312.488	0.166394	0.343118	0.484947	0.627714	0.853372	0.0116659	0.0246884
ENSG00000101096	9.72006	-2.26508	1.95555	-1.15828	0.246748	NA	-0.00446755	0.0656424
ENSG00000101098	90.9715	-1.18507	0.715237	-1.65689	0.0975422	NA	0.025247	0.0518687
ENSG00000101109	1813.58	0.218696	0.159296	1.3729	0.169785	0.471174	-0.0318554	0.0424156
ENSG00000101115	247.143	-0.341623	0.363444	-0.939962	0.347237	0.671553	-0.0402256	0.0471034
ENSG00000101126	947.221	0.610256	0.483367	1.26251	0.206766	0.521328	-0.0151612	0.0626477
ENSG00000101132	492.353	-0.139787	0.294817	-0.474148	0.635394	0.856717	-0.00676467	0.0337675
ENSG00000101138	604.229	-0.352307	0.238814	-1.47524	0.140149	0.429798	0.00969974	0.0634911
ENSG00000101144	0.560273	-0.998692	6.94747	-0.143749	0.885699	NA	-0.233086	0.226031
ENSG00000101146	1059.79	-0.0404618	0.188417	-0.214746	0.829965	0.945645	0.0197372	0.0272654
ENSG00000101150	1009.9	0.738787	0.233208	3.16793	0.00153526	0.0273427	0.0105643	0.0288646
ENSG00000101152	703.052	0.188391	0.278825	0.67566	0.499257	0.778447	0.0122289	0.0280614
ENSG00000101158	860.798	-0.2776	0.196168	-1.41511	0.157035	0.455213	-0.0270551	0.0409619
ENSG00000101160	458.298	0.299883	0.312442	0.959805	0.337154	0.662236	-0.0335279	0.0287851
ENSG00000101161	870.187	-0.0943567	0.185243	-0.509366	0.610496	0.843712	0.0357571	0.033554
ENSG00000101166	267.635	-0.098365	0.317681	-0.309635	0.756839	0.91684	-0.0192042	0.0504347
ENSG00000101180	0	NA	NA	NA	NA	NA	0.0241307	0.274171
ENSG00000101181	297.331	-1.30803	0.382728	-3.41765	0.000631634	0.0150826	0.00775497	0.0365319
ENSG00000101182	1605.17	0.344587	0.233958	1.47286	0.14079	0.431245	-0.0397315	0.0354618
ENSG00000101188	4.42629	-0.28237	2.82828	-0.0998381	0.920473	NA	0.0157473	0.102973
ENSG00000101189	223.296	0.500378	0.404264	1.23775	0.215809	0.532652	0.0168266	0.0318743
ENSG00000101190	334.338	0.206993	0.302959	0.683239	0.494456	0.776164	0.0127319	0.028177
ENSG00000101191	894.894	-0.337758	0.201007	-1.68033	0.092894	0.346311	0.00659243	0.05342
ENSG00000101193	480.333	-0.125636	0.26884	-0.467327	0.640266	0.859793	0.01225	0.0370553
ENSG00000101194	0.12546	1.34266	7.04672	0.190537	0.848888	NA	0.150218	0.413948
ENSG00000101197	2.38891	-0.722904	4.3668	-0.165546	0.868514	NA	0.115308	0.105881
ENSG00000101199	185.601	0.187406	0.357876	0.523663	0.600513	0.838403	0.0296066	0.0361548
ENSG00000101203	0.507904	1.72212	6.95073	0.247761	0.804319	NA	0.16985	0.221812
ENSG00000101213	30.8513	1.52343	0.962918	1.5821	0.113627	NA	0.017621	0.0300403
ENSG00000101216	204.201	-0.339495	0.352365	-0.963475	0.335309	0.660775	-0.00797611	0.0431956
ENSG00000101220	174.385	0.0929223	0.39793	0.233514	0.815362	0.940791	-0.0245159	0.028359
ENSG00000101222	1.1701	-1.18641	4.98062	-0.238205	0.811722	NA	-0.094356	0.0882469
ENSG00000101224	276.054	0.0547236	0.342308	0.159867	0.872986	0.963763	0.0672292	0.0415024
ENSG00000101230	143.948	0.0350092	0.43244	0.0809574	0.935476	0.984873	0.00194279	0.0323756
ENSG00000101236	399.288	0.695591	0.402715	1.72725	0.0841222	0.328278	0.0244591	0.0390134
ENSG00000101246	112.597	1.583	0.598872	2.64331	0.00821006	0.0813744	0.111122	0.0339717
ENSG00000101247	403.629	-0.111195	0.355497	-0.312786	0.754443	0.915419	-0.012575	0.0254408
ENSG00000101255	1124.1	-0.0967272	0.243508	-0.397223	0.691203	0.88295	-0.00728236	0.0374552
ENSG00000101265	5.47798	0.0368962	2.06595	0.0178592	0.985751	NA	-0.0289228	0.0788821
ENSG00000101266	1485.16	0.0458869	0.154673	0.296671	0.766718	0.922624	-0.00603527	0.0407998
ENSG00000101290	611.494	-0.0227179	0.213613	-0.10635	0.915304	0.977717	-0.0224299	0.0333195
ENSG00000101294	1456	-0.303216	0.153403	-1.97659	0.0480876	0.23601	-0.0813631	0.018098
ENSG00000101298	12.488	-0.132997	1.36532	-0.0974112	0.9224	NA	0.0601412	0.0811444
ENSG00000101306	5.81757	-0.606606	1.8399	-0.329694	0.741631	NA	0.036218	0.0753861
ENSG00000101310	727.185	-0.16092	0.203615	-0.790314	0.429344	0.735799	-0.0207353	0.0448148
ENSG00000101311	868.11	0.544363	0.19814	2.74736	0.00600763	0.0674573	0.0602508	0.0477354
ENSG00000101331	0.703838	0.0460779	6.85439	0.00672239	0.994636	NA	-0.00337255	0.176264
ENSG00000101333	283.775	0.196806	0.326757	0.6023	0.546974	0.807585	-0.0530082	0.0390391
ENSG00000101335	32.0517	-0.434354	0.81305	-0.534228	0.593184	NA	-0.0666593	0.0345446
ENSG00000101337	1085.71	0.102633	0.179074	0.573132	0.566555	0.821171	-0.0610682	0.0297331
[truncated: 10,720 more rows]
