# Supplementary material for: Pan-cancer analysis of mRNA stability for decoding tumour post-transcriptional programs
Source: Commun Biol. 2022 Aug 20;5:851. doi: 10.1038/s42003-022-03796-w (PMC9392771; doi:10.1038/s42003-022-03796-w)
Supplement: Supplementary file 5 — Supplementary Data 2 [file 42003_2022_3796_MOESM5_ESM.xlsx]

## Sheet: Table legend
Supplementary Data 2. Pan-cancer analysis of differential mRNA stability across TCGA cancers, comparing tumors to normal tissue. DiffRAC estimates for each cancer type are provided in separate sheets.

## Sheet: BLCA
GeneID	baseMean	log2FoldChange	lfcSE	stat	pvalue	padj
ENSG00000000003	1165.07	0.128425	0.359587	0.357146	0.720983	0.906457
ENSG00000000005	2.89683	0.053149	1.0288	0.0516612	0.958799	0.990999
ENSG00000000419	893.196	0.0922772	0.158145	0.583498	0.559558	0.824971
ENSG00000000457	593.227	-0.470492	0.252763	-1.8614	0.0626876	0.25478
ENSG00000000460	619.314	1.1759	0.271173	4.33635	1.44865e-05	0.000622254
ENSG00000000938	107.515	0.41847	0.360751	1.16	0.24605	0.55534
ENSG00000000971	1415.08	0.0693245	0.474544	0.146087	0.883853	0.970596
ENSG00000001036	837.524	0.47446	0.182633	2.59789	0.00937998	0.0764811
ENSG00000001084	1510.71	0.172483	0.457917	0.376668	0.706421	0.89862
ENSG00000001167	154.486	-0.0119427	0.292948	-0.0407674	0.967481	0.992506
ENSG00000001460	355.636	-0.0959105	0.321814	-0.298031	0.765679	0.928235
ENSG00000001461	453.687	-0.473034	0.283082	-1.67101	0.0947196	0.324802
ENSG00000001497	658.229	1.16218	0.172928	6.72064	1.80924e-11	4.37448e-09
ENSG00000001561	146.665	-0.364322	0.452233	-0.805605	0.42047	0.727523
ENSG00000001617	2135.32	0.145079	0.392286	0.369829	0.71151	0.900805
ENSG00000001626	24.2769	0.559325	0.844906	0.661996	0.507974	0.792657
ENSG00000001629	825.217	-0.220646	0.192263	-1.14763	0.251123	0.560807
ENSG00000001630	183.082	-0.01118	0.351276	-0.0318269	0.97461	0.993342
ENSG00000001631	357.611	-0.111828	0.223149	-0.501137	0.616275	0.855114
ENSG00000002016	218.032	-0.434405	0.23712	-1.83201	0.0669506	0.265671
ENSG00000002330	200.535	0.406896	0.236216	1.72256	0.084968	0.305774
ENSG00000002549	1089.89	-0.0304216	0.317416	-0.0958415	0.923646	0.981486
ENSG00000002586	1374.68	0.918908	0.341765	2.68872	0.00717275	0.064037
ENSG00000002587	574.237	-0.643901	0.463474	-1.38929	0.164743	0.446395
ENSG00000002726	58.2932	0.374974	0.844811	0.443856	0.657147	0.876723
ENSG00000002745	12.3373	0.504702	0.955388	0.528269	0.597313	0.847103
ENSG00000002746	237.861	0.201841	0.526937	0.383045	0.701686	0.897298
ENSG00000002834	3023.27	0.0638261	0.221718	0.287871	0.773445	0.93288
ENSG00000002919	85.6969	0.233519	0.222123	1.0513	0.293119	0.609711
ENSG00000002933	445.521	0.0325295	0.537377	0.0605339	0.95173	0.989315
ENSG00000003056	876.209	0.150586	0.209498	0.718794	0.472268	0.768116
ENSG00000003137	25.1985	0.202543	0.683025	0.296539	0.766819	0.928913
ENSG00000003147	1091.72	-0.368276	0.400883	-0.918663	0.358272	0.674503
ENSG00000003249	53.708	0.378314	0.456085	0.829481	0.406832	0.71758
ENSG00000003393	532.223	0.359585	0.177746	2.02303	0.0430702	0.203146
ENSG00000003400	176.058	-0.0997475	0.337058	-0.295935	0.767279	0.928977
ENSG00000003402	1831.8	0.80678	0.321274	2.51119	0.0120327	0.0899456
ENSG00000003436	287.571	0.330316	0.466225	0.708491	0.47864	0.771773
ENSG00000003509	161.982	-0.242481	0.187968	-1.29001	0.197048	0.492467
ENSG00000003756	1865.97	-0.0952896	0.210594	-0.45248	0.650923	0.874149
ENSG00000003987	105.474	0.136161	0.272666	0.49937	0.617519	0.855568
ENSG00000003989	68.0324	0.17736	0.59902	0.296084	0.767166	0.928977
ENSG00000004059	1996.65	0.360231	0.202696	1.7772	0.0755355	0.284568
ENSG00000004139	771.445	0.0340381	0.284037	0.119837	0.904612	0.97652
ENSG00000004142	1413.05	0.673514	0.173682	3.87786	0.000105379	0.00279602
ENSG00000004399	1020.01	0.0685802	0.344426	0.199115	0.842173	0.958581
ENSG00000004455	2870.06	0.614267	0.166252	3.69479	0.00022007	0.0050192
ENSG00000004468	114.325	0.128406	0.655896	0.195772	0.844789	0.959972
ENSG00000004478	2213.97	-0.00719622	0.235112	-0.0306077	0.975582	0.993342
ENSG00000004487	1801.26	0.301839	0.20182	1.49558	0.134762	0.40038
ENSG00000004534	1681.99	0.0632505	0.230171	0.274798	0.783471	0.936182
ENSG00000004660	158.136	-0.436674	0.31406	-1.39042	0.164403	0.446147
ENSG00000004700	576.709	0.312623	0.244973	1.27615	0.201901	0.498549
ENSG00000004766	316.719	-0.475441	0.208137	-2.28427	0.0223555	0.135336
ENSG00000004777	94.1026	-0.0912184	0.416965	-0.218768	0.826831	0.95111
ENSG00000004779	721.237	-0.0492969	0.201243	-0.244962	0.806486	0.943776
ENSG00000004799	394.277	-0.0263649	0.644309	-0.0409197	0.96736	0.992482
ENSG00000004809	8.83678	0.732526	0.637168	1.14966	0.250284	0.559711
ENSG00000004838	24.1396	1.23966	0.565079	2.19378	0.028251	0.156173
ENSG00000004846	30.1631	-1.36437	0.562951	-2.4236	0.0153673	0.106632
ENSG00000004848	8.96876	1.79924	1.20403	1.49436	0.135082	0.400883
ENSG00000004866	388.524	-0.117142	0.199725	-0.586515	0.55753	0.823829
ENSG00000004897	474.459	0.0366017	0.195268	0.187443	0.851313	0.962111
ENSG00000004939	4.3812	-0.317131	0.682979	-0.464335	0.642408	0.869642
ENSG00000004948	11.7637	0.790824	0.692359	1.14222	0.253364	0.563382
ENSG00000004961	186.58	0.42063	0.199259	2.11097	0.0347753	0.177621
ENSG00000004975	421.447	-0.567602	0.203637	-2.78732	0.00531463	0.0529127
ENSG00000005001	1219.81	0.494676	0.476846	1.03739	0.299553	0.616475
ENSG00000005007	1542.21	0.142988	0.154005	0.928467	0.353165	0.668624
ENSG00000005020	627.74	-0.318343	0.254099	-1.25283	0.210267	0.509706
ENSG00000005022	2830.36	-0.0868212	0.228356	-0.380201	0.703797	0.898228
ENSG00000005059	437.088	0.585336	0.297302	1.96883	0.0489731	0.220016
ENSG00000005073	77	-1.10546	0.499599	-2.21269	0.0269188	0.152097
ENSG00000005075	569.817	0.312939	0.242645	1.2897	0.197156	0.492476
ENSG00000005100	83.1779	-0.0517647	0.315606	-0.164017	0.869718	0.965055
ENSG00000005102	23.687	0.188744	0.574475	0.328551	0.742495	0.917031
ENSG00000005156	408.266	0.397401	0.213154	1.86439	0.062267	0.253659
ENSG00000005175	384.024	-0.133599	0.196766	-0.678973	0.497155	0.786198
ENSG00000005187	152.811	0.332569	0.389458	0.853928	0.393145	0.706098
ENSG00000005189	132.28	-0.264925	0.278138	-0.952495	0.340846	0.657398
ENSG00000005194	294.786	0.129364	0.185231	0.698393	0.484931	0.775844
ENSG00000005206	1389.98	-0.0565184	0.219939	-0.256973	0.7972	0.940074
ENSG00000005238	158.453	-0.201082	0.274139	-0.733505	0.46325	0.760289
ENSG00000005243	269.471	-0.17873	0.472342	-0.378392	0.70514	0.898228
ENSG00000005249	130.22	-0.681038	0.45352	-1.50167	0.133182	0.396428
ENSG00000005302	283.666	-0.108816	0.206192	-0.527741	0.597679	0.847146
ENSG00000005339	529.794	-0.441613	0.270196	-1.63442	0.102171	0.340762
ENSG00000005379	230.706	-0.504327	0.475433	-1.06077	0.288793	0.60643
ENSG00000005381	3.58824	-0.679817	0.684356	-0.993367	0.320531	0.636824
ENSG00000005421	13.9516	0.896621	0.753266	1.19031	0.233924	0.54049
ENSG00000005436	856.133	1.27372	0.178691	7.12808	1.01781e-12	3.63676e-10
ENSG00000005448	378.25	0.0950595	0.319065	0.297931	0.765756	0.928235
ENSG00000005469	1076.66	-1.13486	0.40086	-2.83106	0.00463941	0.0487881
ENSG00000005471	83.1741	0.182016	0.384024	0.47397	0.635521	0.865245
ENSG00000005483	1044.85	0.400844	0.204611	1.95906	0.0501061	0.223297
ENSG00000005486	1164.98	0.769504	0.206153	3.73267	0.000189458	0.00447327
ENSG00000005513	12.118	-0.206466	0.696441	-0.296459	0.76688	0.928913
ENSG00000005700	603.68	-0.06664	0.202289	-0.329429	0.741831	0.916743
ENSG00000005801	302.602	0.0345697	0.278686	0.124045	0.90128	0.975286
ENSG00000005810	883.536	-0.351028	0.233118	-1.50579	0.13212	0.394422
ENSG00000005812	505.651	-0.0775044	0.184871	-0.419235	0.675044	0.883215
ENSG00000005844	193.126	-0.909825	0.523283	-1.73869	0.0820901	0.300089
ENSG00000005882	205.518	-0.932346	0.246752	-3.77848	0.000157787	0.00385571
ENSG00000005884	2898.34	0.744568	0.444517	1.675	0.0939338	0.323072
ENSG00000005889	145.492	-0.426405	0.275789	-1.54613	0.122074	0.378527
ENSG00000005893	547.349	0.238912	0.303666	0.786759	0.431423	0.736271
ENSG00000005961	44.6347	-0.505709	0.541804	-0.933379	0.350624	0.665967
ENSG00000005981	7.13959	-1.41694	0.81711	-1.73409	0.0829026	0.301946
ENSG00000006007	1149.96	-0.0897132	0.333148	-0.269289	0.787707	0.936978
ENSG00000006015	973.244	-0.729126	0.312947	-2.32987	0.0198128	0.12449
ENSG00000006016	100.609	-0.0313885	0.705057	-0.044519	0.964491	0.992004
ENSG00000006025	328.543	-0.278135	0.282067	-0.986061	0.324103	0.639375
ENSG00000006042	144.72	-0.735112	0.425909	-1.72598	0.0843506	0.304629
ENSG00000006047	49.3987	0.101583	0.74654	0.136071	0.891765	0.972304
ENSG00000006059	6.87235	2.37927	0.806277	2.95093	0.00316822	0.0378749
ENSG00000006062	819.601	-1.02534	0.264219	-3.88065	0.000104176	0.00277784
ENSG00000006116	10.0524	0.531964	0.693855	0.76668	0.443272	0.745216
ENSG00000006118	1145.82	-0.456169	0.363411	-1.25524	0.209391	0.508963
ENSG00000006125	712.363	0.0123268	0.261407	0.0471556	0.962389	0.991591
ENSG00000006128	12.1522	1.46286	1.33796	1.09335	0.274241	0.589902
ENSG00000006194	342.624	-0.299061	0.153886	-1.9434	0.051968	0.228429
ENSG00000006210	408.977	0.532971	0.594988	0.895769	0.370376	0.686567
ENSG00000006282	902.397	-0.470897	0.296682	-1.58721	0.112464	0.360766
ENSG00000006283	35.5455	-0.286666	0.545202	-0.525798	0.599029	0.847696
ENSG00000006327	868.961	1.12015	0.40228	2.78451	0.0053609	0.0531757
ENSG00000006377	38.2724	1.14231	0.708345	1.61265	0.106821	0.350884
ENSG00000006432	208.09	0.669872	0.328231	2.04086	0.0412648	0.197764
ENSG00000006451	751.973	0.154693	0.225824	0.685014	0.493335	0.783054
ENSG00000006453	1932.69	1.23124	0.237107	5.19276	2.07194e-07	1.81059e-05
ENSG00000006459	370.333	-0.516116	0.342576	-1.50657	0.13192	0.394117
ENSG00000006468	40.7366	-0.069846	0.492216	-0.141901	0.887158	0.971108
ENSG00000006530	345.689	0.26933	0.289045	0.93179	0.351445	0.667007
ENSG00000006534	212.974	-0.580213	0.417355	-1.39021	0.164464	0.446147
ENSG00000006555	154.045	-0.202032	0.464689	-0.434768	0.66373	0.879679
ENSG00000006576	509.878	0.130412	0.179781	0.725397	0.468209	0.764106
ENSG00000006606	12.4807	0.339609	0.571134	0.594622	0.552096	0.821496
ENSG00000006607	1949.21	-0.270669	0.269164	-1.00559	0.314613	0.631332
ENSG00000006611	38.4199	0.665808	1.05321	0.63217	0.527276	0.807359
ENSG00000006634	232.946	0.316749	0.234955	1.34813	0.177618	0.465663
ENSG00000006638	12.5531	-0.218604	0.477834	-0.45749	0.647319	0.872186
ENSG00000006652	665.284	0.794409	0.239626	3.3152	0.000915778	0.0154835
ENSG00000006659	0.506811	1.77939	1.73897	1.02324	0.306193	0.621395
ENSG00000006695	258.663	0.0723189	0.190866	0.378898	0.704764	0.898228
ENSG00000006704	1327.77	0.151648	0.197499	0.767843	0.44258	0.744611
ENSG00000006712	477.133	0.143904	0.179257	0.802781	0.422101	0.729512
ENSG00000006715	572.474	-0.714443	0.242915	-2.94113	0.00327019	0.0385149
ENSG00000006740	99.0887	0.108355	0.439617	0.246477	0.805313	0.943223
ENSG00000006744	565.02	-0.26279	0.163228	-1.60996	0.107406	0.351781
ENSG00000006747	269.818	-0.344351	0.675611	-0.509689	0.610269	0.852255
ENSG00000006756	279.405	-0.19316	0.32557	-0.593298	0.552982	0.821814
ENSG00000006757	152.072	-0.486224	0.269963	-1.80108	0.0716905	0.276562
ENSG00000006831	863.083	0.598432	0.211817	2.82523	0.00472466	0.0492658
ENSG00000006837	169.864	-0.811833	0.212182	-3.82612	0.000130178	0.00330146
ENSG00000007001	6.90984	-0.351267	0.685654	-0.512309	0.608435	0.851673
ENSG00000007038	153.244	-0.554468	0.972081	-0.570393	0.568411	0.829053
ENSG00000007047	440.076	-0.0782197	0.178909	-0.437204	0.661964	0.878987
ENSG00000007062	89.1773	-0.751152	0.864538	-0.868849	0.38493	0.699512
ENSG00000007080	767.737	-0.204058	0.207162	-0.985017	0.324616	0.639566
ENSG00000007129	188.438	1.05358	0.645791	1.63145	0.102795	0.342417
ENSG00000007168	1394.72	-0.334351	0.147538	-2.26621	0.0234386	0.139581
ENSG00000007171	41.0745	0.217352	0.628025	0.346088	0.729276	0.910728
ENSG00000007174	83.4397	-0.119001	0.607733	-0.195811	0.844758	0.959972
ENSG00000007202	1716.66	-0.356761	0.185083	-1.92757	0.0539083	0.2337
ENSG00000007216	8.15526	1.80491	0.909819	1.98381	0.0472769	0.215222
ENSG00000007237	96.397	-0.417232	0.476166	-0.876231	0.380904	0.695657
ENSG00000007255	230.796	-0.369317	0.320327	-1.15294	0.248936	0.558166
ENSG00000007264	49.4507	-0.4834	0.572084	-0.84498	0.398122	0.710084
ENSG00000007306	12.4768	-1.06386	1.10145	-0.965879	0.334105	0.650135
ENSG00000007312	35.2285	0.767214	0.835264	0.918528	0.358342	0.674525
ENSG00000007341	783.767	-0.0764406	0.190486	-0.401293	0.688204	0.890093
ENSG00000007350	18.6183	3.08928	0.918932	3.36181	0.00077432	0.0135429
ENSG00000007372	48.6654	2.69598	0.780112	3.45588	0.000548496	0.010255
ENSG00000007376	357.041	0.0550532	0.220161	0.250059	0.802542	0.941697
ENSG00000007384	671.854	-0.00758095	0.272389	-0.0278313	0.977797	0.993456
ENSG00000007392	1099.66	0.361627	0.251211	1.43953	0.149999	0.425694
ENSG00000007402	194.261	-0.61529	0.499011	-1.23302	0.217569	0.518098
ENSG00000007516	144.875	0.734169	0.545263	1.34645	0.178158	0.466168
ENSG00000007520	551.676	-0.345865	0.244848	-1.41257	0.157782	0.437017
ENSG00000007541	493.509	-0.230039	0.191012	-1.20432	0.228466	0.532546
ENSG00000007866	1395.66	-0.340572	0.267382	-1.27373	0.202759	0.499717
ENSG00000007908	186.248	-0.993137	0.812137	-1.22287	0.221379	0.522082
ENSG00000007923	464.89	-0.505899	0.197823	-2.55733	0.010548	0.0827449
ENSG00000007933	41.2042	0.198663	0.694851	0.285908	0.774949	0.933473
ENSG00000007944	311.942	0.176862	0.406555	0.435027	0.663543	0.879568
ENSG00000007952	28.8957	0.5464	0.77047	0.709178	0.478214	0.771699
ENSG00000007968	149.484	0.343756	0.44557	0.771498	0.440412	0.743523
ENSG00000008018	1815.2	0.0320007	0.173812	0.184111	0.853926	0.962486
ENSG00000008056	34326.9	0.326619	0.521847	0.62589	0.531387	0.808954
ENSG00000008083	674.414	0.501475	0.276795	1.81172	0.0700297	0.273502
ENSG00000008086	1361.53	-0.0693771	0.406969	-0.170473	0.864638	0.96423
ENSG00000008118	24.6402	3.13276	0.53065	5.90363	3.5558e-09	5.1048e-07
ENSG00000008128	450.654	-0.107341	0.21906	-0.490006	0.62413	0.859317
ENSG00000008130	624.85	-0.371002	0.181293	-2.04642	0.0407152	0.196418
ENSG00000008196	26.1392	-0.623402	1.1969	-0.520846	0.602474	0.848534
ENSG00000008197	1.85001	0.0309518	1.01297	0.0305556	0.975624	0.993342
ENSG00000008226	140.728	0.846687	0.401205	2.11036	0.0348271	0.17783
ENSG00000008277	79.586	-0.647971	0.488194	-1.32728	0.184415	0.476385
ENSG00000008282	2495.59	0.347987	0.271075	1.28373	0.199237	0.495022
ENSG00000008283	1247.85	0.166311	0.232093	0.71657	0.473639	0.769102
ENSG00000008294	772.786	-0.140147	0.274243	-0.511033	0.609328	0.851947
ENSG00000008300	328.265	-0.431151	0.473251	-0.911041	0.362274	0.678588
ENSG00000008311	136.673	0.261447	0.410155	0.637434	0.523842	0.804597
ENSG00000008323	528.515	0.722715	0.389814	1.854	0.0637393	0.257316
ENSG00000008382	310.206	0.236148	0.232067	1.01759	0.308875	0.624076
ENSG00000008394	784.151	-0.228806	0.358018	-0.639092	0.522763	0.803586
ENSG00000008405	275.116	0.64427	0.216976	2.96931	0.00298471	0.0362471
ENSG00000008438	11.376	-1.5261	0.521821	-2.92456	0.00344942	0.0400167
ENSG00000008441	139.11	-1.17652	0.371348	-3.16823	0.0015337	0.0228126
ENSG00000008516	468.895	-0.727634	0.384342	-1.89319	0.0583323	0.244442
ENSG00000008517	552.714	-0.382079	0.626129	-0.610224	0.541714	0.815206
ENSG00000008710	801.852	-1.36783	0.236148	-5.79224	6.9452e-09	9.38419e-07
ENSG00000008735	86.7105	1.00392	0.553158	1.8149	0.0695398	0.272582
ENSG00000008838	1025.93	0.117982	0.182386	0.646884	0.517707	0.800482
ENSG00000008853	347.548	1.1423	0.417141	2.7384	0.00617389	0.0582228
ENSG00000008869	477.717	-0.223911	0.17629	-1.27013	0.204038	0.501808
ENSG00000008952	292.503	-0.246519	0.252382	-0.976771	0.328682	0.644262
ENSG00000008988	9946.58	-0.243606	0.31604	-0.770809	0.44082	0.743523
ENSG00000009307	2841.59	-0.174618	0.182341	-0.957647	0.338241	0.654699
ENSG00000009335	1447.55	-0.2812	0.176884	-1.58975	0.111892	0.359895
ENSG00000009694	94.037	0.894944	0.742431	1.20542	0.22804	0.531939
ENSG00000009709	30.166	1.13718	1.00712	1.12914	0.25884	0.570825
ENSG00000009724	325.073	1.86977	0.584784	3.19736	0.0013869	0.0211775
ENSG00000009765	10.7089	1.07935	0.84992	1.26995	0.204104	0.501862
ENSG00000009780	109.759	-0.322761	0.18618	-1.7336	0.0829896	0.301972
ENSG00000009790	918.568	-0.962465	0.532806	-1.80641	0.070855	0.274921
ENSG00000009830	414.335	-0.486777	0.202285	-2.40639	0.0161111	0.109582
ENSG00000009844	537.946	-0.0602173	0.178842	-0.336707	0.736338	0.914536
ENSG00000009950	64.9194	0.566737	0.617714	0.917476	0.358893	0.67493
ENSG00000009954	1891.51	0.268066	0.157337	1.70377	0.0884246	0.312823
ENSG00000010017	963.868	0.19271	0.200595	0.960696	0.336705	0.652931
ENSG00000010030	205.485	0.130722	0.407863	0.320504	0.748586	0.919346
ENSG00000010072	32.4353	-0.281178	0.516241	-0.544664	0.585985	0.840448
ENSG00000010165	638.426	-0.850665	0.230744	-3.68662	0.000227252	0.00511763
ENSG00000010244	754.613	-0.44642	0.19999	-2.23222	0.0256007	0.147012
ENSG00000010256	2401.92	-0.26079	0.21771	-1.19788	0.230964	0.536485
ENSG00000010270	349.797	0.0867986	0.206842	0.419638	0.67475	0.883063
ENSG00000010278	4944.71	0.857486	0.304493	2.81611	0.00486095	0.0501664
ENSG00000010282	4.11819	-1.18338	0.951902	-1.24318	0.213803	0.513977
ENSG00000010292	1422.25	-0.0556236	0.245969	-0.226141	0.821092	0.948636
ENSG00000010295	187.414	0.176276	0.406954	0.43316	0.664898	0.879812
ENSG00000010310	70.0001	0.0332737	0.50447	0.0659578	0.947411	0.988493
ENSG00000010318	359.693	0.459864	0.266677	1.72443	0.0846308	0.305133
ENSG00000010319	81.0901	-0.00882015	0.407116	-0.021665	0.982715	0.994125
ENSG00000010322	405.086	-0.0146667	0.188425	-0.0778382	0.937957	0.986846
ENSG00000010327	843.853	-0.14466	0.476382	-0.303664	0.761384	0.92614
ENSG00000010361	273.051	0.0449764	0.29813	0.150861	0.880085	0.969212
ENSG00000010379	12.0746	0.824892	0.713239	1.15654	0.247459	0.557137
ENSG00000010404	406.049	0.606257	0.243657	2.48815	0.0128409	0.094321
ENSG00000010438	186.943	1.17155	0.664263	1.76369	0.0777846	0.289811
ENSG00000010539	130.885	0.035887	0.206538	0.173755	0.862058	0.96416
ENSG00000010610	87.4179	-0.584282	0.431797	-1.35314	0.176011	0.463415
ENSG00000010626	186.22	0.285195	0.240283	1.18691	0.235262	0.54179
ENSG00000010671	83.8309	0.125251	0.518193	0.241707	0.809007	0.944339
ENSG00000010704	67.1547	-0.806709	0.599822	-1.34491	0.178653	0.466823
ENSG00000010803	1156.89	0.0702756	0.251416	0.279519	0.779847	0.934854
ENSG00000010810	481.788	-0.0451491	0.389821	-0.11582	0.907795	0.977131
ENSG00000010932	73.1564	0.366392	0.580919	0.630711	0.528229	0.807511
ENSG00000011007	757.136	-0.196376	0.170575	-1.15126	0.249627	0.558847
ENSG00000011009	1383.85	0.480725	0.212584	2.26134	0.0237384	0.140586
ENSG00000011021	282.177	-0.782829	0.179942	-4.35044	1.35865e-05	0.000592737
ENSG00000011028	1262.52	-0.442174	0.402526	-1.0985	0.271988	0.587494
ENSG00000011052	11520	0.465769	0.257522	1.80865	0.0705047	0.274092
ENSG00000011083	9.95981	0.963816	0.635528	1.51656	0.129378	0.390346
ENSG00000011105	1253.86	-0.49741	0.299002	-1.66357	0.0961986	0.328333
ENSG00000011132	578.379	-0.0301557	0.208406	-0.144697	0.88495	0.97076
ENSG00000011143	277.395	-0.470744	0.186579	-2.52302	0.011635	0.0879548
ENSG00000011198	269.542	-0.00591797	0.267629	-0.0221126	0.982358	0.994125
ENSG00000011201	89.5711	-0.0769494	0.50401	-0.152674	0.878655	0.968394
ENSG00000011243	1651.74	-0.182683	0.214697	-0.85089	0.39483	0.707748
ENSG00000011260	643.956	0.0976641	0.171007	0.571112	0.567924	0.828643
ENSG00000011275	519.66	0.704674	0.200338	3.51742	0.000435761	0.00848256
ENSG00000011295	677.651	0.388025	0.207959	1.86587	0.0620593	0.25339
ENSG00000011304	1244.26	0.0720413	0.208453	0.3456	0.729644	0.910925
ENSG00000011332	70.999	1.68777	0.545812	3.09221	0.00198671	0.027373
ENSG00000011347	204.576	0.231154	0.515637	0.448288	0.653946	0.875525
ENSG00000011376	395.866	-0.223263	0.169428	-1.31775	0.187589	0.479377
ENSG00000011405	461.063	-0.353914	0.190498	-1.85784	0.0631916	0.255741
ENSG00000011422	562.948	0.602871	0.436007	1.38271	0.166754	0.449872
ENSG00000011426	691.894	-0.53142	0.372649	-1.42606	0.153851	0.431648
ENSG00000011451	1389.23	0.848819	0.19856	4.27488	1.91239e-05	0.00075366
ENSG00000011454	1041.78	-0.322973	0.173195	-1.8648	0.0622098	0.253507
ENSG00000011478	280.733	0.266478	0.2558	1.04174	0.297531	0.614122
ENSG00000011485	885.229	0.0597939	0.156587	0.381856	0.702568	0.897644
ENSG00000011523	370.776	-1.04643	0.176415	-5.93168	2.99856e-09	4.34359e-07
ENSG00000011566	701.804	-0.251719	0.316242	-0.79597	0.42605	0.731495
ENSG00000011600	105.798	0.389029	0.55077	0.706335	0.47998	0.772675
ENSG00000011638	848.013	-0.0210255	0.267165	-0.0786987	0.937272	0.98667
ENSG00000011677	135.098	0.191771	0.612095	0.313302	0.754051	0.922764
ENSG00000012048	164.009	0.333295	0.287023	1.16121	0.245555	0.554699
ENSG00000012061	1440.19	-0.588132	0.250058	-2.35198	0.0186739	0.119624
ENSG00000012124	67.2297	-0.119794	0.801813	-0.149404	0.881235	0.969775
ENSG00000012171	395.734	0.806964	0.58406	1.38165	0.167081	0.450595
ENSG00000012174	388.071	-0.0537717	0.225421	-0.238539	0.811463	0.945766
ENSG00000012211	340.364	0.257639	0.23888	1.07853	0.280797	0.597544
ENSG00000012223	237.542	0.530118	0.913464	0.580338	0.561687	0.825471
ENSG00000012232	507.603	-0.0117931	0.258796	-0.045569	0.963654	0.991591
ENSG00000012504	60.1368	-0.803671	0.952651	-0.843616	0.398884	0.710733
ENSG00000012660	274.858	1.51967	0.608292	2.49826	0.0124806	0.0922257
ENSG00000012779	1989.48	-0.257848	0.437131	-0.589863	0.555282	0.82312
ENSG00000012817	356.843	0.24063	0.891968	0.269774	0.787334	0.936978
ENSG00000012822	592.288	-1.66627	0.214075	-7.78359	7.04977e-15	4.53413e-12
ENSG00000012963	104.113	-0.343837	0.230082	-1.49441	0.135068	0.400883
ENSG00000012983	769.964	0.0243434	0.185515	0.131221	0.895601	0.973293
ENSG00000013016	388.256	0.404167	0.399078	1.01275	0.311179	0.62692
ENSG00000013275	1341.57	0.218703	0.221672	0.986609	0.323834	0.639223
ENSG00000013288	991.611	-0.609031	0.212196	-2.87013	0.00410306	0.0449715
ENSG00000013293	25.2056	0.358323	0.773187	0.463436	0.643052	0.869809
ENSG00000013297	20.1734	-0.483436	0.598367	-0.807926	0.419133	0.726133
ENSG00000013306	2540.66	0.245357	0.20309	1.20812	0.227001	0.530439
ENSG00000013374	1604.75	0.0249597	0.207331	0.120386	0.904177	0.976312
ENSG00000013375	423.749	0.541176	0.197004	2.74703	0.00601385	0.057406
ENSG00000013392	82.6862	-0.208271	0.246116	-0.846233	0.397423	0.70954
ENSG00000013441	1383.62	-0.389958	0.228354	-1.70769	0.0876938	0.311619
ENSG00000013503	203.85	-0.651504	0.229018	-2.84477	0.00444437	0.0473251
ENSG00000013523	304.163	-0.00498017	0.184201	-0.0270366	0.978431	0.993456
ENSG00000013561	165.154	0.23844	0.195541	1.21939	0.222698	0.524422
ENSG00000013563	388.617	0.234156	0.205933	1.13705	0.255517	0.566433
ENSG00000013573	493.818	-0.363743	0.24119	-1.50812	0.131524	0.393447
ENSG00000013583	1023.53	-0.207873	0.254907	-0.815487	0.414794	0.723135
ENSG00000013588	2698.05	1.04721	0.512272	2.04425	0.0409287	0.196857
ENSG00000013619	115.751	0.551015	0.455394	1.20997	0.226289	0.529651
ENSG00000013725	110.686	-0.350472	0.520725	-0.673047	0.500917	0.788936
ENSG00000013810	2151.54	0.0133904	0.388618	0.0344565	0.972513	0.993342
ENSG00000014123	450.974	-0.160973	0.239724	-0.671492	0.501907	0.789616
ENSG00000014138	487.398	0.0792822	0.221332	0.358205	0.72019	0.905956
ENSG00000014164	657.916	0.399614	0.188284	2.1224	0.0338044	0.174547
ENSG00000014216	3385.9	-0.347401	0.223915	-1.55149	0.120785	0.376157
ENSG00000014257	75.8096	-1.67571	0.543861	-3.08113	0.00206218	0.0280286
ENSG00000014641	1370.25	-0.294043	0.152784	-1.92457	0.0542827	0.234406
ENSG00000014824	855.209	-0.410497	0.158826	-2.58456	0.00975025	0.0787414
ENSG00000014914	157.414	-1.40163	0.375883	-3.72891	0.00019231	0.00452069
ENSG00000014919	728.01	0.356795	0.261074	1.36664	0.171737	0.456862
ENSG00000015133	267.019	0.36315	0.348952	1.04069	0.29802	0.614703
ENSG00000015153	154.295	0.692845	0.30267	2.28911	0.022073	0.133979
ENSG00000015285	196.543	-0.0705861	0.500713	-0.140971	0.887893	0.971186
ENSG00000015413	14.3144	1.50814	0.657913	2.29231	0.021888	0.133007
ENSG00000015475	326.127	0.80244	0.275434	2.91337	0.00357554	0.0408852
ENSG00000015479	2208.94	0.868338	0.291976	2.974	0.00293941	0.0358322
ENSG00000015520	9.22806	-0.618005	0.621155	-0.994929	0.319771	0.635628
ENSG00000015532	704.766	0.570144	0.187871	3.03476	0.00240727	0.0313412
ENSG00000015568	1.59006	0.375835	0.738485	0.508927	0.610804	0.852255
ENSG00000015592	2.82606	0.924431	1.00693	0.918065	0.358585	0.674586
ENSG00000015676	1437.15	-0.406427	0.152634	-2.66275	0.00775049	0.0674318
ENSG00000016082	9.38523	-0.462714	1.01416	-0.456251	0.648209	0.872644
ENSG00000016391	133.282	-0.977716	0.554893	-1.76199	0.0780711	0.290569
ENSG00000016402	455.164	-0.189998	0.466112	-0.407623	0.683551	0.887573
ENSG00000016602	889.137	0.664778	0.925786	0.718069	0.472715	0.768377
ENSG00000016864	962.234	0.144566	0.260885	0.554138	0.579484	0.836853
ENSG00000017260	1338.55	0.261901	0.205394	1.27511	0.202269	0.499045
ENSG00000017427	139.364	0.0378379	0.752758	0.0502657	0.959911	0.990999
ENSG00000017797	2571.05	0.285591	0.374037	0.763539	0.445142	0.746656
ENSG00000018189	580.305	0.191754	0.213629	0.897601	0.369398	0.685782
ENSG00000018236	74.8832	-0.493992	0.808401	-0.611073	0.541151	0.815022
ENSG00000018280	335.501	-0.0457851	0.495554	-0.0923918	0.926387	0.982249
ENSG00000018408	375.065	-0.882812	0.321758	-2.74371	0.00607484	0.0577289
ENSG00000018510	511.377	-0.41468	0.202007	-2.05281	0.0400913	0.194287
ENSG00000018610	65.3444	-0.0766535	0.207464	-0.369478	0.711771	0.900934
ENSG00000018625	124.218	-1.57474	0.845744	-1.86195	0.0626097	0.25463
ENSG00000018699	504.1	-0.110871	0.192137	-0.577041	0.563912	0.826788
ENSG00000018869	45.9781	0.123295	0.413402	0.298244	0.765517	0.928162
ENSG00000019102	2076.11	-0.520229	0.68059	-0.764379	0.444641	0.746282
ENSG00000019144	559.006	0.139728	0.301184	0.463929	0.642699	0.869642
ENSG00000019169	119.299	-0.823442	0.813251	-1.01253	0.311284	0.627033
ENSG00000019186	1587.02	0.926114	0.793399	1.16727	0.2431	0.552114
ENSG00000019505	4.15199	2.62355	1.21698	2.15579	0.0311	0.166
ENSG00000019582	1884.25	0.415303	0.509909	0.814466	0.415378	0.723447
ENSG00000019991	92.3393	0.597782	0.789369	0.757291	0.448876	0.7494
ENSG00000019995	457.695	-0.317033	0.169104	-1.87478	0.0608232	0.25057
ENSG00000020129	240.583	-0.167098	0.21525	-0.776296	0.437574	0.74123
ENSG00000020181	348.207	-0.347105	0.42891	-0.809273	0.418358	0.725643
ENSG00000020256	197.047	-0.344139	0.242445	-1.41945	0.155769	0.434698
ENSG00000020426	298.892	-0.0822848	0.217052	-0.379102	0.704612	0.898228
ENSG00000020922	287.32	-0.45945	0.244767	-1.87709	0.0605057	0.249884
ENSG00000021300	87.1359	-0.17957	0.531986	-0.337546	0.735705	0.914103
ENSG00000021355	1870.94	0.532885	0.493726	1.07931	0.280448	0.597287
ENSG00000021461	17.7803	1.02566	0.765714	1.33948	0.180415	0.470152
ENSG00000021488	24.0931	0.976672	0.475576	2.05366	0.0400085	0.194056
ENSG00000021574	103.648	0.359806	0.285275	1.26126	0.207216	0.506048
ENSG00000021645	147.743	-1.38738	0.663747	-2.09023	0.036597	0.183087
ENSG00000021762	369.38	-1.04937	0.237874	-4.41145	1.02682e-05	0.000474434
ENSG00000021776	605.829	-0.272678	0.193158	-1.41168	0.158043	0.437256
ENSG00000021826	40.5068	0.251838	0.618263	0.407332	0.683764	0.887744
ENSG00000022267	255.99	0.294785	0.649501	0.453864	0.649927	0.873572
ENSG00000022277	411.235	-0.313648	0.177645	-1.76559	0.0774646	0.289321
ENSG00000022355	1.86899	1.03902	1.36037	0.763774	0.445002	0.746654
ENSG00000022556	812.671	-0.291803	0.795025	-0.367036	0.713592	0.902032
ENSG00000022567	239.478	0.047623	0.352638	0.135048	0.892574	0.972484
ENSG00000022840	2183.44	0.0736035	0.142923	0.514986	0.606563	0.850079
ENSG00000022976	300.063	0.10549	0.20099	0.524852	0.599686	0.847696
ENSG00000023041	647.791	0.0937534	0.163409	0.573736	0.566147	0.827568
ENSG00000023171	42.3901	1.27123	0.544538	2.33451	0.019569	0.123547
ENSG00000023191	1327.49	-0.256321	0.193336	-1.32578	0.184913	0.476783
ENSG00000023228	456.195	-0.38889	0.191726	-2.02836	0.0425236	0.201573
ENSG00000023287	884.323	-0.322227	0.177958	-1.81069	0.0701886	0.273591
ENSG00000023318	978.266	0.430576	0.179448	2.39945	0.0164195	0.110789
ENSG00000023330	1140.58	-0.321531	0.384948	-0.835258	0.403573	0.71486
ENSG00000023445	383.595	-0.525448	0.574961	-0.913884	0.360778	0.676653
ENSG00000023516	470.314	-0.676136	0.287888	-2.34861	0.0188437	0.12052
ENSG00000023572	80.2119	-0.466496	0.261376	-1.78477	0.0742991	0.282224
ENSG00000023608	244.679	-0.272522	0.305233	-0.892832	0.371947	0.688058
ENSG00000023697	478.394	0.32615	0.228384	1.42808	0.153269	0.430616
ENSG00000023734	1130.68	0.209466	0.170912	1.22558	0.220358	0.52128
ENSG00000023839	41.1456	0.472884	0.609664	0.775646	0.437958	0.741606
ENSG00000023892	694.539	0.261076	0.27354	0.954434	0.339864	0.656504
ENSG00000023902	705.703	0.5726	0.37886	1.51138	0.130693	0.3921
ENSG00000023909	585.532	0.476544	0.437811	1.08847	0.276388	0.591828
ENSG00000024048	374.04	-0.937919	0.288907	-3.24644	0.0011686	0.0186593
ENSG00000024422	1280.8	-0.461778	0.39129	-1.18014	0.237943	0.545914
ENSG00000024526	194.495	-0.366374	0.513944	-0.712868	0.475927	0.770474
ENSG00000024862	239.093	0.193704	0.227874	0.850049	0.395298	0.708215
ENSG00000025039	153.178	-1.04604	0.406149	-2.57551	0.0100093	0.0801136
ENSG00000025156	198.37	-0.337043	0.229981	-1.46553	0.142776	0.413416
ENSG00000025293	1090.51	-0.232353	0.201322	-1.15414	0.248443	0.557843
ENSG00000025423	135.615	-0.145755	0.50897	-0.286373	0.774592	0.933284
ENSG00000025434	407.866	-0.429294	0.29303	-1.46502	0.142916	0.413645
ENSG00000025708	3143.23	0.40786	0.524789	0.777189	0.437048	0.740561
ENSG00000025770	768.761	-0.340598	0.220299	-1.54607	0.122087	0.378527
ENSG00000025772	1183.03	-0.0885231	0.250877	-0.352855	0.724197	0.908034
ENSG00000025796	932.742	-0.533823	0.158317	-3.37187	0.000746602	0.013134
ENSG00000025800	868.321	0.0513835	0.163582	0.314114	0.753435	0.922591
ENSG00000026103	190.384	0.441896	0.445843	0.991148	0.321613	0.637598
ENSG00000026297	1438.92	0.179317	0.374445	0.478886	0.63202	0.863243
ENSG00000026508	2205.58	0.199543	0.539456	0.369896	0.71146	0.900805
ENSG00000026559	1057.12	0.518817	0.662363	0.783282	0.433461	0.737604
ENSG00000026652	276.199	0.595087	0.407459	1.46048	0.144157	0.415469
ENSG00000026751	159.174	-0.00804854	0.541828	-0.0148544	0.988148	0.995888
ENSG00000026950	257.692	-0.605299	0.335047	-1.80661	0.0708232	0.274921
ENSG00000027001	580.59	-0.971056	0.321751	-3.01804	0.00254417	0.0325958
ENSG00000027075	695.557	0.212532	0.226661	0.937665	0.348416	0.664081
ENSG00000027644	1.50873	2.14471	1.13421	1.89092	0.0586345	0.24527
ENSG00000027697	1144.5	0.154266	0.287003	0.537508	0.590917	0.843702
ENSG00000027847	524.216	0.508795	0.205358	2.4776	0.013227	0.0962336
ENSG00000028116	811.682	-0.0487528	0.245204	-0.198826	0.842399	0.958594
ENSG00000028137	520.396	0.323768	0.39544	0.818755	0.412926	0.7216
ENSG00000028203	853.167	0.224279	0.176739	1.26898	0.204448	0.502264
ENSG00000028277	94.3812	-0.20543	0.461844	-0.444804	0.656461	0.876535
ENSG00000028310	907.762	-0.362464	0.213044	-1.70135	0.0888767	0.313679
ENSG00000028528	607.204	0.237433	0.156127	1.52077	0.128318	0.388554
ENSG00000028839	210.154	-0.199139	0.190585	-1.04488	0.296077	0.612438
ENSG00000029153	265.096	1.48907	0.434363	3.42816	0.000607679	0.0111795
ENSG00000029363	1108.86	0.24893	0.203247	1.22477	0.220664	0.521619
ENSG00000029364	126.256	-0.451418	0.278499	-1.62089	0.10504	0.347091
ENSG00000029534	195.891	-0.773253	0.621911	-1.24335	0.213739	0.513977
ENSG00000029559	10.6988	2.30564	0.772574	2.98436	0.0028417	0.0351035
ENSG00000029639	237.135	-0.185397	0.215524	-0.860214	0.389671	0.702964
ENSG00000029725	528.573	-0.356225	0.224152	-1.58921	0.112013	0.359922
ENSG00000029993	987.924	-0.017739	0.300769	-0.0589788	0.952969	0.989364
ENSG00000030066	674.408	0.0652518	0.176468	0.369766	0.711557	0.900805
ENSG00000030110	498.206	0.221835	0.293073	0.756928	0.449093	0.749607
ENSG00000030304	43.7628	-1.79963	0.518804	-3.46881	0.000522779	0.0098483
ENSG00000030419	300.847	0.185876	0.485744	0.382663	0.70197	0.89749
ENSG00000030582	6218.1	0.0473955	0.24794	0.191157	0.848403	0.96114
ENSG00000031003	224.411	-1.60126	0.312709	-5.1206	3.04572e-07	2.53742e-05
ENSG00000031081	364.745	-0.117878	0.33519	-0.351677	0.72508	0.90849
ENSG00000031691	155.586	-0.255622	0.250462	-1.0206	0.307443	0.62281
ENSG00000031698	1917.76	-0.106112	0.201865	-0.525656	0.599127	0.847696
ENSG00000031823	694.022	-0.182189	0.144423	-1.2615	0.20713	0.506012
ENSG00000032219	303.294	-0.870245	0.193391	-4.49992	6.79798e-06	0.000339456
ENSG00000032389	581.267	0.142929	0.204129	0.700191	0.483808	0.775008
ENSG00000032444	899.061	-0.0831244	0.185442	-0.448249	0.653973	0.875525
ENSG00000032742	357.79	-0.506547	0.202146	-2.50585	0.0122159	0.0908928
ENSG00000033011	486.203	0.360367	0.222179	1.62196	0.104811	0.346547
ENSG00000033030	417.621	-0.00589997	0.184973	-0.0318964	0.974555	0.993342
ENSG00000033050	523.732	0.476192	0.199972	2.3813	0.0172518	0.114099
ENSG00000033100	286.885	0.476134	0.22283	2.13675	0.032618	0.171058
ENSG00000033122	37.1603	-1.73091	0.607541	-2.84904	0.00438515	0.0470059
ENSG00000033170	309.769	-0.0967767	0.340864	-0.283916	0.776475	0.933736
ENSG00000033178	910.076	0.244057	0.277443	0.879664	0.379041	0.694201
ENSG00000033327	407.98	-0.792972	0.329229	-2.40857	0.0160152	0.10916
ENSG00000033627	453.924	-0.0261604	0.243717	-0.10734	0.91452	0.978703
ENSG00000033800	668.109	-0.454823	0.199537	-2.27939	0.0226442	0.136416
ENSG00000033867	225.346	0.279599	0.36258	0.771139	0.440625	0.743523
ENSG00000034152	947.941	0.991835	0.251327	3.94639	7.93391e-05	0.00226992
ENSG00000034239	40.9273	-0.708138	0.720278	-0.983145	0.325536	0.640488
ENSG00000034510	14380.7	0.376004	0.369737	1.01695	0.309177	0.624432
ENSG00000034533	453.209	-0.262245	0.21439	-1.22322	0.221248	0.521926
ENSG00000034677	1175.61	-0.0331259	0.336625	-0.0984061	0.92161	0.98076
ENSG00000034693	245.503	-0.330655	0.208313	-1.5873	0.112445	0.360766
ENSG00000034713	808.286	-0.093508	0.173887	-0.537752	0.590748	0.843702
ENSG00000034971	18.7356	-3.91702	0.879709	-4.45263	8.48257e-06	0.000407901
ENSG00000035115	1217.1	-0.677501	0.315918	-2.14455	0.0319891	0.168868
ENSG00000035141	702.133	-0.145308	0.226705	-0.640956	0.521551	0.802308
ENSG00000035403	2588.52	1.01154	0.270195	3.74375	0.000181295	0.00431858
ENSG00000035499	133.159	0.473815	0.385847	1.22799	0.219452	0.520041
ENSG00000035681	406.548	-0.387976	0.193681	-2.00317	0.0451588	0.209313
ENSG00000035687	922.876	0.24763	0.175181	1.41356	0.15749	0.436677
ENSG00000035720	33.1732	0.535094	0.682133	0.784442	0.432781	0.737111
ENSG00000035862	2371.95	-0.492355	0.448928	-1.09674	0.272757	0.588206
ENSG00000035928	539.517	-0.225045	0.172622	-1.30369	0.19234	0.486187
ENSG00000036054	240.228	-0.0806614	0.264997	-0.304386	0.760834	0.926115
ENSG00000036257	528.671	-0.34326	0.197945	-1.73411	0.0828978	0.301946
ENSG00000036448	40.3397	0.40677	0.470401	0.864729	0.387187	0.700981
ENSG00000036473	2.85099	-2.50489	0.786009	-3.18684	0.00143834	0.0217189
ENSG00000036530	38.1883	-0.260426	0.451319	-0.577034	0.563916	0.826788
ENSG00000036549	584.072	0.163993	0.188475	0.870104	0.384244	0.698977
ENSG00000036565	3.83509	0.245673	0.987896	0.248683	0.803606	0.942271
ENSG00000036672	22.1903	-0.00687766	0.483484	-0.0142252	0.98865	0.996007
ENSG00000037042	696.646	-0.822758	0.302188	-2.72267	0.00647571	0.0600478
ENSG00000037241	203.439	0.234047	0.243262	0.962119	0.33599	0.652266
ENSG00000037280	151.701	0.360828	0.359095	1.00483	0.314981	0.63173
ENSG00000037474	917.623	0.116045	0.243984	0.475628	0.63434	0.864368
ENSG00000037637	514.07	-0.0710921	0.143107	-0.496778	0.619346	0.856421
ENSG00000037757	242.359	-0.0547204	0.255611	-0.214077	0.830487	0.953208
ENSG00000037897	99.6774	0.600962	0.234268	2.56528	0.0103094	0.081617
ENSG00000037965	12.2333	0.208751	0.888966	0.234825	0.814345	0.946129
ENSG00000038002	225.141	-0.197966	0.243053	-0.814499	0.415359	0.723447
ENSG00000038210	347.133	-0.0248806	0.236119	-0.105373	0.91608	0.979231
ENSG00000038219	679.866	-0.151057	0.199661	-0.756569	0.449308	0.749889
ENSG00000038274	217.211	-0.467229	0.250176	-1.8676	0.0618181	0.252919
ENSG00000038295	81.4732	0.828835	0.735323	1.12717	0.25967	0.571872
ENSG00000038358	988.074	0.118737	0.177156	0.670238	0.502706	0.789665
ENSG00000038427	562.912	0.892276	0.578246	1.54307	0.122813	0.379898
ENSG00000038532	564.636	-0.191722	0.244082	-0.785481	0.432172	0.736658
ENSG00000038945	108.526	0.847182	0.576036	1.47071	0.14137	0.411147
ENSG00000039068	1401.42	0.288276	0.423562	0.680599	0.496125	0.785364
ENSG00000039123	1170.48	0.527869	0.209868	2.51524	0.011895	0.0892488
ENSG00000039139	114.493	-0.0665931	0.497812	-0.133771	0.893583	0.972657
ENSG00000039319	550.117	-0.141702	0.18011	-0.786748	0.431429	0.736271
ENSG00000039523	662.805	-0.252741	0.223178	-1.13246	0.25744	0.569457
ENSG00000039537	13.6949	-0.868112	0.738593	-1.17536	0.239851	0.548401
ENSG00000039560	775.895	0.518759	0.334081	1.5528	0.120472	0.375533
ENSG00000039600	4.53879	-0.267177	0.671235	-0.398037	0.690603	0.891975
ENSG00000039650	827.319	-0.171521	0.216795	-0.791167	0.428846	0.734102
ENSG00000040199	69.1513	-0.805666	0.331881	-2.42757	0.0152003	0.105803
ENSG00000040275	236.242	0.136176	0.234549	0.580588	0.561518	0.825471
ENSG00000040487	180.037	0.917779	0.210975	4.35018	1.36028e-05	0.000592737
ENSG00000040531	544.165	-0.125655	0.25804	-0.48696	0.626287	0.860034
ENSG00000040608	73.8866	1.45111	0.449985	3.2248	0.00126059	0.0196787
ENSG00000040633	190.426	0.158864	0.20824	0.762887	0.445531	0.746684
ENSG00000040731	13.2148	-0.77014	0.903356	-0.852533	0.393918	0.706899
ENSG00000040933	779.562	-0.512248	0.339956	-1.50681	0.13186	0.394011
ENSG00000041353	428.491	-0.00894177	0.457591	-0.019541	0.98441	0.994612
ENSG00000041357	575.417	0.199733	0.164934	1.21099	0.2259	0.529019
ENSG00000041802	855.743	0.267359	0.186866	1.43075	0.152502	0.429813
ENSG00000041982	1189.17	1.88546	0.615758	3.06201	0.00219854	0.0293607
ENSG00000041988	132.448	0.195366	0.197391	0.98974	0.322301	0.638353
ENSG00000042088	340.458	-0.0164878	0.185981	-0.0886531	0.929358	0.983295
ENSG00000042304	12.0376	-1.66592	0.944967	-1.76294	0.0779099	0.290047
ENSG00000042317	156.856	-0.183017	0.234387	-0.780833	0.434901	0.738803
ENSG00000042429	398.47	-0.404589	0.17862	-2.26508	0.0235079	0.139775
ENSG00000042445	606.456	-0.679837	0.227806	-2.98428	0.00284251	0.0351035
ENSG00000042493	2588.06	0.0212553	0.351235	0.060516	0.951745	0.989315
ENSG00000042753	270.853	0.492621	0.279254	1.76406	0.0777222	0.289684
ENSG00000042781	34.3616	-0.927812	0.495558	-1.87226	0.0611709	0.251153
ENSG00000042813	7.42738	-0.389161	0.802202	-0.485116	0.627594	0.860794
ENSG00000042832	1224.72	0.403254	0.744945	0.54132	0.588287	0.841629
ENSG00000042980	305.962	-0.0349745	0.548334	-0.0637832	0.949143	0.988768
ENSG00000043039	220.342	-0.509635	0.76029	-0.670317	0.502656	0.789665
ENSG00000043143	582.081	-0.169666	0.320784	-0.52891	0.596868	0.846825
ENSG00000043355	57.7732	-1.27754	0.92387	-1.38281	0.166722	0.449861
ENSG00000043462	379.835	0.00187074	0.463049	0.00404006	0.996777	0.998966
ENSG00000043514	564.954	-0.407319	0.292368	-1.39317	0.163568	0.444785
ENSG00000044012	1.04081	3.46563	1.55325	2.23121	0.025667	0.147025
ENSG00000044115	3800.61	0.0167472	0.15626	0.107175	0.91465	0.978748
ENSG00000044446	810.431	-0.00269988	0.240115	-0.0112441	0.991029	0.996658
ENSG00000044459	396.575	0.459762	0.504556	0.911221	0.362179	0.678541
ENSG00000044524	121.413	-0.890226	0.494929	-1.79869	0.0720671	0.277217
ENSG00000044574	6123.63	-0.250611	0.285581	-0.877545	0.380191	0.695169
ENSG00000046604	1757.82	0.194159	0.372473	0.52127	0.602179	0.848373
ENSG00000046647	246.568	-0.0431461	0.207041	-0.208394	0.834921	0.955715
ENSG00000046651	753.956	0.0631297	0.237558	0.265745	0.790436	0.937834
ENSG00000046653	139.331	-1.7722	0.423155	-4.18806	2.81349e-05	0.00103757
ENSG00000046774	22.906	-11.5844	1.8495	-6.26351	3.76404e-10	6.65076e-08
ENSG00000046889	61.9903	-0.413638	0.538782	-0.767728	0.442649	0.744648
ENSG00000047056	397.791	-0.0820719	0.183251	-0.447867	0.654249	0.875525
ENSG00000047188	464.638	0.304836	0.21412	1.42367	0.154542	0.43284
ENSG00000047230	519.249	0.0309	0.191731	0.161164	0.871964	0.965719
ENSG00000047249	576.881	-0.463245	0.169894	-2.72667	0.00639769	0.0595304
ENSG00000047346	560.534	-0.268596	0.326496	-0.822661	0.410701	0.720452
ENSG00000047365	461.044	0.4736	0.288723	1.64033	0.100937	0.338259
ENSG00000047410	1566.69	-0.376004	0.184141	-2.04194	0.0411575	0.197361
ENSG00000047457	768.833	0.465186	0.840726	0.553315	0.580048	0.837216
ENSG00000047578	607.408	0.0734286	0.183648	0.399835	0.689278	0.89067
ENSG00000047579	303.641	-0.788605	0.25021	-3.15177	0.00162284	0.0237216
ENSG00000047597	69.9562	0.483632	0.494844	0.977343	0.328399	0.643864
ENSG00000047621	243.13	0.907286	0.197027	4.60489	4.12678e-06	0.000221922
ENSG00000047634	159.962	0.972895	0.433164	2.24602	0.0247028	0.143999
ENSG00000047644	662.72	-0.216771	0.28527	-0.75988	0.447327	0.748057
ENSG00000047648	132.704	-0.432294	0.579675	-0.745753	0.455817	0.754642
ENSG00000047662	381.503	1.45035	0.613801	2.3629	0.0181324	0.117466
ENSG00000047849	690.211	-0.185117	0.328832	-0.562954	0.573467	0.832139
ENSG00000047932	417.728	0.147544	0.191392	0.770902	0.440765	0.743523
ENSG00000047936	129.42	1.35337	1.03946	1.30199	0.19292	0.487047
ENSG00000048028	190.194	-0.394478	0.251478	-1.56864	0.116732	0.369488
ENSG00000048052	454.642	-0.0660417	0.604555	-0.10924	0.913012	0.978257
ENSG00000048140	794.082	-0.0811959	0.201437	-0.403084	0.686887	0.889462
ENSG00000048162	441.467	1.07215	0.240186	4.46384	8.05044e-06	0.000391066
ENSG00000048392	68.2607	-0.233702	0.384635	-0.607593	0.543458	0.816296
ENSG00000048405	344.914	-0.188325	0.203735	-0.924362	0.355298	0.670987
ENSG00000048471	552.662	-0.288939	0.253042	-1.14186	0.253512	0.563558
ENSG00000048540	195.469	-1.12345	0.501274	-2.24118	0.0250145	0.144783
ENSG00000048544	440.425	0.219791	0.221445	0.992528	0.32094	0.637187
ENSG00000048545	17.048	1.42106	0.692917	2.05084	0.0402829	0.194682
ENSG00000048649	644.454	-0.799478	0.227967	-3.50698	0.000453216	0.00876927
ENSG00000048707	922.398	-0.493364	0.175683	-2.80826	0.00498107	0.0507867
ENSG00000048740	194.83	-0.922332	0.49846	-1.85036	0.064261	0.258701
ENSG00000048828	2301.74	0.20109	0.161608	1.24431	0.213387	0.5134
ENSG00000048991	364.817	0.0927388	0.242063	0.383119	0.701632	0.897298
ENSG00000049089	476.965	0.0999787	0.564143	0.177222	0.859334	0.963816
ENSG00000049130	48.5447	-0.628376	0.576005	-1.09092	0.275307	0.590466
ENSG00000049167	327.51	0.0121203	0.173827	0.0697264	0.944411	0.988356
ENSG00000049192	224.91	-1.1932	0.496071	-2.40529	0.0161595	0.109583
ENSG00000049239	151.976	-0.0895958	0.352437	-0.254218	0.799327	0.94074
ENSG00000049245	1312.15	0.344356	0.211463	1.62845	0.10343	0.343536
ENSG00000049246	86.4225	-0.404552	0.408765	-0.989695	0.322323	0.638353
ENSG00000049247	9.0292	0.58677	0.806479	0.72757	0.466877	0.762898
ENSG00000049283	534.26	-0.241947	0.434342	-0.557042	0.577499	0.835487
ENSG00000049323	1294.36	0.664747	0.378663	1.75551	0.0791719	0.293319
ENSG00000049449	1954.68	0.206682	0.296647	0.696726	0.485974	0.776738
ENSG00000049540	210.576	0.226176	0.550281	0.411019	0.681059	0.885983
ENSG00000049541	261.566	0.365343	0.203219	1.79778	0.0722118	0.277442
ENSG00000049618	989.621	-0.405008	0.261549	-1.54849	0.121503	0.377737
ENSG00000049656	2027.06	0.029799	0.230972	0.129016	0.897345	0.97389
ENSG00000049759	954.113	-0.133167	0.338906	-0.392931	0.69437	0.893182
ENSG00000049768	23.7038	0.191269	0.431881	0.442875	0.657856	0.877014
ENSG00000049769	255.526	-1.00117	0.269178	-3.71934	0.000199742	0.00464112
ENSG00000049860	1176.6	-0.118254	0.201444	-0.587033	0.557182	0.823558
ENSG00000049883	24.4573	-0.811919	0.262999	-3.08715	0.00202083	0.0277007
ENSG00000050030	16.5456	-1.68802	0.627242	-2.69117	0.00712013	0.0639192
ENSG00000050130	353.021	-0.56804	0.199744	-2.84384	0.00445736	0.0474278
ENSG00000050165	547.986	-0.375175	0.469361	-0.799331	0.424098	0.730726
ENSG00000050327	352.697	-0.00964251	0.328028	-0.0293954	0.976549	0.993456
ENSG00000050344	502.092	1.58059	0.348095	4.54069	5.60694e-06	0.000285297
ENSG00000050393	456.891	0.194395	0.236658	0.821418	0.411408	0.720724
ENSG00000050405	1858.71	0.729191	0.314071	2.32174	0.0202469	0.126624
ENSG00000050426	1039.4	-0.448046	0.20023	-2.23766	0.0252434	0.145636
ENSG00000050438	38.7258	0.763551	0.473177	1.61367	0.106599	0.350526
ENSG00000050555	205.422	-0.194343	0.435198	-0.446563	0.65519	0.875898
ENSG00000050730	35.6765	1.45335	0.775873	1.87318	0.0610437	0.25091
ENSG00000050748	603.554	-0.578181	0.17127	-3.37585	0.000735882	0.0130455
ENSG00000050820	683.16	0.385892	0.237354	1.6258	0.103991	0.344688
ENSG00000051009	619.849	-0.388009	0.179675	-2.1595	0.0308112	0.164808
ENSG00000051108	1037.33	-0.194405	0.251368	-0.773387	0.439293	0.742968
ENSG00000051128	380.551	0.0684385	0.301079	0.227311	0.820182	0.948636
ENSG00000051180	119.797	1.32466	0.267425	4.95338	7.2937e-07	5.16631e-05
ENSG00000051382	261.046	0.13988	0.254846	0.548879	0.583088	0.839039
ENSG00000051523	2515.56	0.606874	0.366646	1.65521	0.0978827	0.331836
ENSG00000051596	151.198	0.100837	0.266761	0.378003	0.705428	0.898297
ENSG00000051620	1419.3	0.0250208	0.272366	0.0918647	0.926806	0.982341
ENSG00000051825	210.116	-0.0809023	0.249906	-0.323731	0.746142	0.918412
ENSG00000052126	628.044	-0.30977	0.463872	-0.667791	0.504267	0.790612
ENSG00000052344	989.86	0.0726937	0.503936	0.144252	0.885302	0.97076
ENSG00000052723	373.737	-0.21131	0.182776	-1.15611	0.247636	0.557213
ENSG00000052749	807.582	0.882784	0.225589	3.91325	9.10622e-05	0.00251579
ENSG00000052795	363.531	0.228106	0.302059	0.755172	0.450146	0.750355
ENSG00000052802	174.64	-0.523376	0.413814	-1.26476	0.205957	0.504737
ENSG00000052841	768.234	-0.0119456	0.198166	-0.0602811	0.951932	0.989315
ENSG00000052850	47.2851	0.424279	0.739006	0.574121	0.565886	0.827396
ENSG00000053108	518.961	0.0259882	0.61181	0.0424775	0.966118	0.99219
ENSG00000053328	23.4348	-1.25223	0.505017	-2.47957	0.0131539	0.0959192
ENSG00000053371	521.316	-0.73108	0.240765	-3.03649	0.00239351	0.0312888
ENSG00000053372	700.559	0.483534	0.20507	2.35789	0.018379	0.118586
ENSG00000053501	398.691	-0.255042	0.241748	-1.05499	0.29143	0.608637
ENSG00000053524	4325.82	0.726402	0.410614	1.76906	0.0768836	0.288094
ENSG00000053702	203.283	-1.3574	0.268489	-5.0557	4.28825e-07	3.36345e-05
ENSG00000053747	1228.51	1.46048	0.699283	2.08855	0.0367486	0.183389
ENSG00000053770	558.993	0.281383	0.205442	1.36965	0.170796	0.455731
ENSG00000053900	684.359	-0.263692	0.216359	-1.21877	0.222932	0.524667
ENSG00000053918	733.804	-1.04068	0.426932	-2.43758	0.0147858	0.103908
ENSG00000054118	955.535	-0.305036	0.201458	-1.51414	0.12999	0.390894
ENSG00000054148	444.735	-0.630425	0.347727	-1.81299	0.0698339	0.273017
ENSG00000054179	96.1832	-0.737255	0.588546	-1.25267	0.210325	0.509771
ENSG00000054219	158.566	0.967376	0.647046	1.49507	0.134897	0.400495
ENSG00000054267	734.798	0.0167368	0.171544	0.0975655	0.922277	0.980847
ENSG00000054277	1236.79	0.752515	0.36272	2.07464	0.0380196	0.187924
ENSG00000054282	786.828	0.104923	0.170469	0.615496	0.538227	0.813207
ENSG00000054356	23.4453	4.06954	0.815777	4.98855	6.0835e-07	4.487e-05
ENSG00000054392	223.609	-0.295796	0.29401	-1.00607	0.314381	0.631077
ENSG00000054523	258.413	-1.0002	0.33975	-2.94393	0.00324076	0.0384562
ENSG00000054611	607.243	-0.0126913	0.186736	-0.067964	0.945814	0.988493
ENSG00000054654	628.675	0.689821	0.420394	1.64089	0.10082	0.338077
ENSG00000054690	447.904	0.279998	0.469818	0.595972	0.551194	0.820844
ENSG00000054793	950.357	-0.38343	0.261787	-1.46467	0.143012	0.413645
ENSG00000054796	0.860992	0.669411	1.06636	0.627756	0.530164	0.808281
ENSG00000054803	1.22483	-0.0624343	1.02389	-0.0609778	0.951377	0.989315
ENSG00000054938	88.1885	0.440926	0.76571	0.575839	0.564724	0.826788
ENSG00000054965	230.52	-0.775624	0.292197	-2.65445	0.00794371	0.0684496
ENSG00000054967	169.371	0.739195	0.320119	2.30913	0.0209366	0.129228
ENSG00000054983	155.069	0.29471	0.314076	0.93834	0.34807	0.66404
ENSG00000055044	1350.8	0.457593	0.17802	2.57046	0.0101563	0.0808429
ENSG00000055070	1317.49	0.110494	0.178802	0.61797	0.536595	0.812791
ENSG00000055118	201.23	0.444984	0.733288	0.606833	0.543962	0.816806
ENSG00000055130	1281.23	0.583085	0.145655	4.00319	6.24949e-05	0.00187124
ENSG00000055147	202.517	-0.27761	0.1613	-1.72108	0.0852355	0.306463
ENSG00000055163	391.981	1.78451	0.383705	4.65074	3.30749e-06	0.0001866
ENSG00000055211	488.537	-0.331667	0.174165	-1.90432	0.0568684	0.240692
ENSG00000055332	378.422	0.337659	0.29269	1.15364	0.248648	0.557868
ENSG00000055483	718.429	0.283346	0.15812	1.79196	0.0731386	0.279932
ENSG00000055609	708.541	-0.985087	0.319824	-3.0801	0.00206934	0.0280784
ENSG00000055732	45.4635	-0.233855	0.772391	-0.302768	0.762067	0.92627
ENSG00000055813	34.5209	-0.789987	0.51053	-1.54739	0.12177	0.378208
ENSG00000055917	921.838	-0.352524	0.264798	-1.3313	0.183091	0.474444
ENSG00000055950	2215.02	0.166246	0.220124	0.755237	0.450107	0.750355
ENSG00000055955	187.006	0.565371	0.412839	1.36947	0.170853	0.455791
ENSG00000055957	5.41222	1.71183	0.862149	1.98553	0.0470851	0.214592
ENSG00000056050	271.115	-0.642036	0.190233	-3.375	0.000738153	0.0130713
ENSG00000056097	1064.54	-0.644967	0.164673	-3.91664	8.97901e-05	0.0024892
ENSG00000056277	126.221	-0.151378	0.230698	-0.656173	0.511713	0.795574
ENSG00000056291	19.9381	-0.194985	1.09575	-0.177947	0.858765	0.963816
ENSG00000056487	63.4324	-1.01161	0.79057	-1.2796	0.200686	0.497125
ENSG00000056558	220.061	0.153755	0.406213	0.378508	0.705053	0.898228
ENSG00000056586	122.248	-0.379469	0.267584	-1.41813	0.156153	0.435172
ENSG00000056736	685.379	1.87868	0.379884	4.94541	7.59844e-07	5.31588e-05
ENSG00000056972	395.601	1.79327	0.276797	6.47863	9.25587e-11	1.77173e-08
ENSG00000056998	41.4124	-1.51665	0.531855	-2.85163	0.00434959	0.0467741
ENSG00000057019	705.756	-0.236714	0.502372	-0.471194	0.637502	0.866475
ENSG00000057149	1030.23	-0.960719	1.08096	-0.888764	0.37413	0.689842
ENSG00000057252	474.714	0.376477	0.266692	1.41165	0.158052	0.437256
ENSG00000057294	331.703	0.289976	0.44927	0.645439	0.518643	0.800944
ENSG00000057468	40.8449	1.15365	0.50172	2.2994	0.0214825	0.131437
ENSG00000057593	3.72046	0.436209	1.09768	0.397392	0.691079	0.892223
ENSG00000057608	911.832	-0.245422	0.232502	-1.05557	0.291164	0.60832
ENSG00000057657	174.221	-0.446469	0.462845	-0.964619	0.334735	0.65089
ENSG00000057663	468.193	-0.286165	0.223248	-1.28183	0.199903	0.49572
ENSG00000057704	213.629	0.11973	0.438458	0.27307	0.7848	0.936413
ENSG00000057757	588.29	-0.273413	0.174684	-1.56519	0.117539	0.370498
ENSG00000057935	659.023	-0.12958	0.195123	-0.664091	0.506632	0.791611
ENSG00000058056	233.096	-0.673598	0.284639	-2.3665	0.017957	0.116753
ENSG00000058063	1527.6	0.326243	0.248922	1.31062	0.189986	0.48282
ENSG00000058085	3505.4	2.2931	0.642198	3.57071	0.000356018	0.00723694
ENSG00000058091	349	-1.00502	0.449775	-2.23449	0.0254506	0.146412
ENSG00000058262	4417.12	0.277946	0.15432	1.8011	0.0716872	0.276562
ENSG00000058272	484.425	-0.157435	0.318286	-0.494634	0.620858	0.857112
ENSG00000058335	232.224	-0.138052	0.605091	-0.228151	0.819529	0.948478
ENSG00000058404	31.5944	0.920167	0.682697	1.34784	0.17771	0.465677
ENSG00000058453	704.272	-0.078075	0.221327	-0.352758	0.72427	0.908034
ENSG00000058600	642.693	-0.10652	0.193181	-0.5514	0.58136	0.838056
ENSG00000058668	1575.32	1.07551	0.346234	3.10632	0.00189429	0.0265316
ENSG00000058673	1563.11	0.507486	0.305741	1.65986	0.0969431	0.329918
ENSG00000058729	222.541	-0.262655	0.168918	-1.55492	0.119964	0.374684
ENSG00000058804	553.8	-0.0550911	0.197975	-0.278273	0.780803	0.935028
ENSG00000058866	78.5567	-1.95601	0.455593	-4.29333	1.7601e-05	0.000711071
ENSG00000059122	811.757	-0.211734	0.238118	-0.889198	0.373897	0.689515
ENSG00000059145	44.3103	-0.564674	0.264482	-2.13502	0.0327593	0.171419
ENSG00000059377	528.096	0.0961894	0.491383	0.195752	0.844804	0.959972
ENSG00000059378	655.272	0.109448	0.318064	0.344108	0.730765	0.911432
ENSG00000059573	925.287	0.332103	0.167727	1.98002	0.0477009	0.216234
ENSG00000059588	1041.41	0.0631864	0.24156	0.261576	0.793648	0.93892
ENSG00000059691	411.486	-0.387873	0.250215	-1.55016	0.121104	0.376933
ENSG00000059728	577.548	-0.151501	0.425269	-0.356247	0.721655	0.906628
ENSG00000059758	346.193	-0.537455	0.284288	-1.89053	0.0586869	0.245357
ENSG00000059769	76.2637	0.432258	0.510848	0.846158	0.397464	0.70954
ENSG00000059804	585.357	0.322031	0.516932	0.622967	0.533306	0.810504
ENSG00000059915	263.511	0.242083	0.605534	0.399784	0.689315	0.89067
ENSG00000060069	304.801	-0.00815455	0.183471	-0.0444459	0.964549	0.992004
ENSG00000060138	1874.83	0.730061	0.255224	2.86047	0.00423013	0.0460503
ENSG00000060140	238.735	0.178328	0.367371	0.485416	0.627381	0.860649
ENSG00000060237	1830.02	-0.336881	0.208135	-1.61857	0.105539	0.348096
ENSG00000060339	1187.41	-0.130522	0.169302	-0.770944	0.44074	0.743523
ENSG00000060491	974.093	-0.164437	0.223955	-0.734241	0.462802	0.759905
ENSG00000060558	887.677	0.720984	0.327947	2.19847	0.0279153	0.155309
ENSG00000060566	7.12212	1.57209	0.708107	2.22013	0.0264096	0.15005
ENSG00000060642	214.254	0.0775895	0.199814	0.388308	0.697788	0.895501
ENSG00000060656	802.387	-0.0294742	0.388939	-0.075781	0.939593	0.986985
ENSG00000060688	620.038	0.102804	0.151066	0.680524	0.496173	0.785364
ENSG00000060709	22.5557	-1.22916	0.683535	-1.79824	0.0721388	0.277294
ENSG00000060718	380.46	3.85721	0.759216	5.08051	3.76422e-07	3.05681e-05
ENSG00000060749	496.817	0.0340514	0.234325	0.145317	0.88446	0.97076
ENSG00000060971	803.008	-0.348403	0.279997	-1.24431	0.213385	0.5134
ENSG00000060982	122.891	0.357883	0.591053	0.605501	0.544846	0.817142
ENSG00000061273	1753.68	0.0868593	0.20631	0.421014	0.673745	0.882562
ENSG00000061455	91.5942	-1.0284	0.510168	-2.01581	0.0438195	0.205595
ENSG00000061492	1.18617	-0.145931	0.989448	-0.147487	0.882748	0.970309
ENSG00000061656	560.695	0.327182	0.409797	0.798401	0.424638	0.731097
ENSG00000061676	1115.85	-0.664242	0.277318	-2.39524	0.0166096	0.111649
ENSG00000061794	164.261	-0.178594	0.217759	-0.820142	0.412135	0.721308
ENSG00000061918	96.6833	-0.146209	0.391695	-0.373272	0.708946	0.899352
ENSG00000061936	926.162	0.238512	0.158764	1.50231	0.133016	0.396289
ENSG00000061938	1513.49	0.250421	0.281116	0.89081	0.373031	0.688919
ENSG00000061987	557.889	-0.184015	0.268436	-0.685507	0.493024	0.782792
ENSG00000062038	2044.16	0.51717	0.57327	0.902141	0.366982	0.682873
ENSG00000062096	9.67428	-2.24647	0.761697	-2.9493	0.00318492	0.0379312
ENSG00000062194	625.063	0.111279	0.168292	0.661225	0.508468	0.792838
ENSG00000062282	724.498	0.609045	0.480203	1.26831	0.204689	0.502702
ENSG00000062370	37.4979	-0.62473	0.346818	-1.80132	0.0716525	0.276562
ENSG00000062485	1539.4	-0.107464	0.166985	-0.643556	0.519864	0.801423
ENSG00000062524	27.2397	-0.0980419	0.746115	-0.131403	0.895456	0.973235
ENSG00000062582	70.7472	0.954545	0.527592	1.80925	0.0704123	0.273956
ENSG00000062598	558.075	0.0893634	0.192107	0.465174	0.641807	0.869378
ENSG00000062650	664.752	-0.261718	0.175338	-1.49265	0.13553	0.401472
ENSG00000062716	3703.67	0.807897	0.238676	3.38491	0.000712027	0.0126926
ENSG00000062725	289.545	-0.625903	0.234958	-2.66389	0.00772428	0.0673163
ENSG00000063015	25.4917	4.77787	0.848896	5.62833	1.81958e-08	2.19977e-06
ENSG00000063046	2848.01	-0.157238	0.168469	-0.933334	0.350648	0.665967
ENSG00000063127	118.393	-0.394267	0.528884	-0.74547	0.455988	0.754847
ENSG00000063169	495.561	0.239275	0.1855	1.28989	0.197087	0.492467
ENSG00000063176	363.441	0.400921	0.288459	1.38987	0.164569	0.446147
ENSG00000063177	4589.04	0.483458	0.28596	1.69065	0.0909031	0.317401
ENSG00000063180	146.384	-1.34483	0.379541	-3.54331	0.000395133	0.00788256
ENSG00000063241	137.75	-0.235458	0.295516	-0.796769	0.425585	0.731289
ENSG00000063244	2048.61	-0.436213	0.17828	-2.44678	0.0144137	0.101916
ENSG00000063245	926.17	0.134599	0.18478	0.728429	0.466351	0.762348
ENSG00000063322	627.335	0.163862	0.193062	0.848752	0.396019	0.708455
ENSG00000063438	7664.7	-1.44506	0.37998	-3.80299	0.000142959	0.00357202
ENSG00000063515	0.0970097	0.471242	2.68442	0.175547	0.86065	0.963996
ENSG00000063587	247.281	0.672833	0.333274	2.01886	0.0435018	0.204702
ENSG00000063601	1981.64	0.278264	0.19406	1.43391	0.151599	0.428094
ENSG00000063660	3220.47	0.00852212	0.430223	0.0198086	0.984196	0.994588
ENSG00000063761	202.134	-0.291775	0.181303	-1.60932	0.107546	0.351781
ENSG00000063854	307.251	-0.504404	0.198058	-2.54675	0.0108731	0.0843768
ENSG00000063978	246.929	-0.274212	0.247558	-1.10767	0.268005	0.582089
ENSG00000064012	734.745	0.422159	0.28894	1.46106	0.143999	0.415181
ENSG00000064042	561.543	-0.924906	0.46577	-1.98576	0.0470602	0.214539
ENSG00000064102	369.513	0.042445	0.219784	0.193121	0.846864	0.960732
ENSG00000064115	1033.21	-0.232308	0.302347	-0.768346	0.442281	0.744611
ENSG00000064195	65.2995	0.75009	0.76931	0.975017	0.329552	0.644945
ENSG00000064199	78.9115	0.559999	0.264746	2.11523	0.0344105	0.176327
ENSG00000064201	79.6595	0.0841808	0.508452	0.165563	0.868501	0.964822
ENSG00000064205	74.0064	-1.01194	0.690782	-1.46492	0.142943	0.413645
ENSG00000064218	3.01515	2.37482	1.03038	2.3048	0.0211775	0.130171
ENSG00000064225	92.7005	-0.0217002	0.4758	-0.0456078	0.963623	0.991591
ENSG00000064270	791.84	-0.324831	0.541929	-0.599397	0.548908	0.81881
ENSG00000064300	113.685	-0.214181	0.640287	-0.334507	0.737997	0.915335
ENSG00000064309	102.883	-0.85017	0.451248	-1.88404	0.0595595	0.247329
ENSG00000064313	540.597	0.0293832	0.225263	0.13044	0.896219	0.973471
ENSG00000064393	567.589	0.492174	0.333477	1.47589	0.139974	0.408614
ENSG00000064419	1016.18	0.21532	0.204911	1.0508	0.293351	0.610068
ENSG00000064489	1149.24	0.364211	0.276153	1.31887	0.187211	0.478949
ENSG00000064490	1206.38	-0.0171413	0.249154	-0.068798	0.94515	0.988493
ENSG00000064545	239.294	-0.137143	0.190469	-0.720028	0.471508	0.767112
ENSG00000064547	540.802	-0.130095	0.29985	-0.433868	0.664384	0.879812
ENSG00000064601	2480.35	0.363958	0.248642	1.46378	0.143254	0.414053
ENSG00000064607	774.644	-0.174283	0.175585	-0.992583	0.320913	0.637187
ENSG00000064651	169.25	-0.224711	0.3632	-0.618698	0.536116	0.812615
ENSG00000064652	348.314	0.870671	0.261186	3.33353	0.000857512	0.014715
ENSG00000064655	643.816	-0.488197	0.592532	-0.823916	0.409987	0.719826
ENSG00000064666	2516.69	0.868359	0.309974	2.80139	0.00508826	0.0513908
ENSG00000064692	278.592	0.34064	0.519209	0.656076	0.511775	0.795595
ENSG00000064703	193.13	-0.478303	0.196651	-2.43224	0.0150056	0.104902
ENSG00000064726	232.537	0.00715598	0.249556	0.0286748	0.977124	0.993456
ENSG00000064763	497.479	1.30344	0.444288	2.93378	0.00334864	0.0390731
ENSG00000064787	1349.57	-0.291231	0.67729	-0.429994	0.6672	0.880636
ENSG00000064835	4.08896	2.37502	0.888864	2.67197	0.00754063	0.066152
ENSG00000064886	63.2743	0.118363	0.730856	0.161951	0.871344	0.9655
ENSG00000064932	1287.06	0.0907252	0.232263	0.390614	0.696082	0.89408
ENSG00000064933	374.131	-0.450973	0.173861	-2.59387	0.00949018	0.0771059
ENSG00000064961	1236.4	-0.276746	0.232261	-1.19153	0.233446	0.539849
ENSG00000064989	171.065	0.402442	0.428999	0.938094	0.348196	0.664054
ENSG00000064995	552.719	0.201976	0.164022	1.2314	0.218174	0.518694
ENSG00000064999	1574.62	0.164251	0.321775	0.510454	0.609733	0.851995
ENSG00000065000	1199.27	-0.333631	0.169152	-1.97237	0.0485674	0.218785
ENSG00000065029	665.87	-0.225315	0.204356	-1.10256	0.270218	0.585163
ENSG00000065054	249.874	-0.268463	0.316723	-0.847626	0.396646	0.708875
ENSG00000065057	259.32	-0.204108	0.268527	-0.760102	0.447193	0.747945
ENSG00000065060	316.547	0.068931	0.217231	0.317317	0.751003	0.921012
ENSG00000065135	1144.24	0.334567	0.196846	1.69964	0.0891992	0.314249
ENSG00000065150	1529.19	-0.162909	0.182137	-0.894433	0.37109	0.687335
ENSG00000065154	519.82	-0.238956	0.455387	-0.524733	0.599769	0.847696
ENSG00000065183	464.217	0.448564	0.310144	1.44631	0.14809	0.422637
ENSG00000065243	495.271	-0.692689	0.340014	-2.03724	0.0416264	0.198667
ENSG00000065268	653.953	0.0223062	0.242666	0.0919215	0.92676	0.982341
ENSG00000065308	409.584	-0.0397059	0.267787	-0.148274	0.882126	0.970291
ENSG00000065320	201.171	-0.479316	0.532944	-0.899375	0.368453	0.684501
ENSG00000065325	34.3688	-2.56876	0.682522	-3.76363	0.000167462	0.00403692
ENSG00000065328	165.129	0.281625	0.371633	0.757805	0.448568	0.749041
ENSG00000065357	1475.53	-0.0431903	0.317357	-0.136094	0.891747	0.972304
ENSG00000065361	2247.76	-0.114198	0.405907	-0.28134	0.77845	0.93436
ENSG00000065427	1249.93	0.176661	0.183563	0.962398	0.335849	0.652253
ENSG00000065457	167.203	-0.0191719	0.269525	-0.071132	0.943293	0.988317
ENSG00000065485	564.009	-0.162432	0.235791	-0.68888	0.490899	0.781247
ENSG00000065491	369.568	0.258159	0.169739	1.52092	0.12828	0.388512
ENSG00000065526	1059.48	-0.0278525	0.163591	-0.170257	0.864808	0.964303
ENSG00000065548	736.47	0.0616977	0.18612	0.331494	0.740272	0.915954
ENSG00000065559	213.118	-0.257009	0.26572	-0.967219	0.333434	0.649824
ENSG00000065600	225.955	0.606863	0.22374	2.71235	0.00668075	0.0614881
ENSG00000065609	35.3749	-0.268769	0.795193	-0.337992	0.735369	0.913882
ENSG00000065613	1356.49	-0.264682	0.275366	-0.961201	0.336451	0.652753
ENSG00000065615	296.178	-0.0784893	0.195102	-0.402299	0.687464	0.889708
ENSG00000065618	1800.07	0.0338557	0.771899	0.0438602	0.965016	0.99201
ENSG00000065621	654.777	0.142255	0.336328	0.422966	0.67232	0.882317
ENSG00000065665	2853.66	-0.0208737	0.274209	-0.0761233	0.939321	0.986985
ENSG00000065675	194.75	0.173453	0.600996	0.288609	0.77288	0.932479
ENSG00000065717	966.086	-0.289947	0.490133	-0.591567	0.55414	0.822327
ENSG00000065802	211.724	-1.09076	0.279205	-3.90666	9.35799e-05	0.00256332
ENSG00000065809	466.902	0.959063	0.406681	2.35827	0.0183604	0.118561
ENSG00000065833	360.704	-0.567382	0.441532	-1.28503	0.198782	0.49431
ENSG00000065882	898.951	0.923584	0.359174	2.57141	0.0101286	0.0807026
ENSG00000065883	1107.93	0.0678747	0.148657	0.456586	0.647968	0.872587
ENSG00000065911	825.804	0.607613	0.313773	1.93648	0.0528093	0.231116
ENSG00000065970	283.949	-0.23288	0.223179	-1.04347	0.296732	0.612945
ENSG00000065978	5346.54	0.345759	0.210807	1.64017	0.10097	0.338298
ENSG00000065989	80.2842	-0.20974	0.301237	-0.696262	0.486265	0.777115
ENSG00000066027	314.022	-0.732389	0.234397	-3.12457	0.00178068	0.0253825
ENSG00000066044	1264.59	0.330774	0.138768	2.38364	0.0171423	0.113756
ENSG00000066056	240.484	0.251326	0.366796	0.685193	0.493222	0.783029
ENSG00000066084	751.208	-0.0278546	0.235291	-0.118384	0.905764	0.976812
ENSG00000066117	251.713	-0.113356	0.229739	-0.493413	0.621721	0.857853
ENSG00000066135	983.808	0.0875327	0.170684	0.512833	0.608068	0.851666
ENSG00000066136	798.283	0.0278098	0.193313	0.143859	0.885612	0.97076
ENSG00000066185	17.9646	-0.539536	0.433222	-1.2454	0.212983	0.513073
ENSG00000066230	1385.19	-1.09378	0.569412	-1.92089	0.0547451	0.235297
ENSG00000066248	133.478	-0.478797	0.480978	-0.995465	0.31951	0.635459
ENSG00000066279	426.971	-0.387479	0.354529	-1.09294	0.27442	0.589919
ENSG00000066294	16.6887	0.240134	0.613445	0.391452	0.695463	0.893802
ENSG00000066322	755.644	0.0487797	0.267572	0.182305	0.855343	0.96283
ENSG00000066336	279.751	0.711802	0.48957	1.45393	0.145965	0.41894
ENSG00000066379	223.054	0.194915	0.260795	0.747389	0.454829	0.753971
ENSG00000066382	168.387	0.0564181	0.62325	0.0905225	0.927872	0.982861
ENSG00000066405	91.4292	1.6404	0.78941	2.07801	0.037708	0.186901
ENSG00000066422	359.678	0.128986	0.181252	0.711637	0.47669	0.770786
ENSG00000066427	162.253	0.40613	0.18319	2.21699	0.0266238	0.150893
ENSG00000066455	671.574	-0.0214823	0.143333	-0.149877	0.880862	0.96951
ENSG00000066468	375.62	-0.648138	0.502162	-1.2907	0.196809	0.492467
ENSG00000066557	224.538	0.0299993	0.188701	0.158978	0.873686	0.966628
ENSG00000066583	305.684	0.0717133	0.275852	0.25997	0.794887	0.939433
ENSG00000066629	127.875	-0.855958	0.448653	-1.90784	0.0564117	0.239705
ENSG00000066654	39.8541	-0.53584	0.354558	-1.51129	0.130715	0.3921
ENSG00000066697	53.7314	0.711746	0.308339	2.30832	0.0209812	0.129298
ENSG00000066735	29.6427	-0.618068	0.530798	-1.16441	0.244257	0.553402
ENSG00000066739	343.967	-0.358187	0.241939	-1.48049	0.138744	0.406275
ENSG00000066777	1172.5	-0.219859	0.221294	-0.993515	0.320459	0.636759
ENSG00000066813	2.06436	0.581443	1.02587	0.566781	0.570863	0.830595
ENSG00000066827	126.76	0.305735	0.249703	1.22439	0.220804	0.521645
ENSG00000066855	338.951	-0.0370849	0.219333	-0.16908	0.865734	0.964418
ENSG00000066926	223.506	-0.145872	0.250852	-0.581506	0.560899	0.825471
ENSG00000067048	230.108	-0.149711	0.916341	-0.163379	0.87022	0.965107
ENSG00000067057	2278.47	0.395874	0.302953	1.30672	0.191308	0.485027
ENSG00000067064	652.525	-0.483977	0.292657	-1.65373	0.0981815	0.332489
ENSG00000067066	1968.92	-0.00864598	0.276754	-0.0312406	0.975078	0.993342
ENSG00000067082	2450.06	0.110931	0.332196	0.333934	0.73843	0.915436
ENSG00000067113	815.428	-0.29631	0.337886	-0.876951	0.380513	0.695258
ENSG00000067141	318.68	-0.583453	0.381294	-1.53019	0.12597	0.385509
ENSG00000067167	2150.3	-0.280551	0.26795	-1.04703	0.295086	0.611272
ENSG00000067177	268.319	-0.000670633	0.265548	-0.00252547	0.997985	0.999539
ENSG00000067182	813.572	0.183506	0.247417	0.741688	0.458276	0.756765
ENSG00000067191	183.127	-0.575562	0.321972	-1.78761	0.0738383	0.281672
ENSG00000067208	401.558	0.0138692	0.202021	0.0686524	0.945266	0.988493
ENSG00000067221	80.9328	-0.60797	0.238749	-2.54648	0.0108814	0.0844006
ENSG00000067225	23606.6	-0.0645919	0.312972	-0.206382	0.836492	0.95608
ENSG00000067248	536.677	-0.392698	0.179953	-2.18223	0.0290929	0.159041
ENSG00000067334	779.291	-0.36731	0.203759	-1.80267	0.0714398	0.276074
ENSG00000067365	439.786	-0.746233	0.229099	-3.25725	0.00112499	0.0180706
ENSG00000067369	1280.29	-0.210333	0.171905	-1.22354	0.221126	0.521869
ENSG00000067445	53.4117	-0.197485	0.524418	-0.37658	0.706486	0.89862
ENSG00000067533	304.885	-0.248445	0.200352	-1.24004	0.214959	0.515255
ENSG00000067560	4571.25	0.129774	0.148649	0.873024	0.38265	0.697431
ENSG00000067596	618.077	-0.11889	0.146066	-0.813947	0.415675	0.723651
ENSG00000067606	920.379	1.0814	0.227647	4.75034	2.03074e-06	0.000122293
ENSG00000067646	102.253	-0.603597	0.8042	-0.750555	0.45292	0.753103
ENSG00000067704	1186.6	-0.0291871	0.172033	-0.16966	0.865278	0.964418
ENSG00000067715	278.453	-0.238654	0.573691	-0.415997	0.677412	0.884566
ENSG00000067798	67.8577	-0.52763	0.622973	-0.846955	0.39702	0.709245
ENSG00000067829	527.143	-0.193669	0.183354	-1.05625	0.290852	0.608142
ENSG00000067836	638.655	-1.06084	0.299489	-3.54215	0.000396876	0.0078998
ENSG00000067842	23.4391	-1.75697	0.761585	-2.30699	0.0210554	0.129663
ENSG00000067900	638.08	-1.00975	0.216523	-4.66349	3.10892e-06	0.00017715
ENSG00000067955	827.868	0.49698	0.175347	2.83426	0.0045932	0.0483972
ENSG00000067992	202.007	0.00481231	0.27908	0.0172435	0.986242	0.995326
ENSG00000068001	304.317	0.0824539	0.247843	0.332686	0.739372	0.915863
ENSG00000068028	386.515	0.0694282	0.235452	0.294872	0.768092	0.929332
ENSG00000068079	658.07	-0.00470376	0.392268	-0.0119912	0.990433	0.996319
ENSG00000068097	267.748	-0.697608	0.230439	-3.0273	0.00246753	0.0318678
ENSG00000068120	597.043	-0.276322	0.208456	-1.32557	0.184983	0.476811
ENSG00000068137	1156.8	-0.910538	0.298042	-3.05506	0.00225012	0.0298759
ENSG00000068305	418.563	-0.307156	0.262573	-1.16979	0.242085	0.550838
ENSG00000068308	583.718	0.125619	0.132927	0.945025	0.344646	0.660575
ENSG00000068323	794.936	-0.181967	0.171228	-1.06271	0.287912	0.605596
ENSG00000068354	262.783	-0.341097	0.171689	-1.98672	0.0469538	0.214237
ENSG00000068366	639.41	0.692372	0.33357	2.07564	0.0379268	0.187581
ENSG00000068383	627.871	-0.932591	0.247396	-3.76963	0.00016349	0.00396495
ENSG00000068394	325.166	-0.638878	0.193872	-3.29535	0.000982991	0.0162776
ENSG00000068400	1149.39	-0.117395	0.157218	-0.7467	0.455245	0.754083
ENSG00000068438	640.708	0.0303709	0.225894	0.134448	0.893049	0.972657
ENSG00000068489	120.169	0.33482	0.399729	0.837618	0.402245	0.713638
ENSG00000068615	71.4434	-0.266499	0.589691	-0.45193	0.651319	0.874331
ENSG00000068654	658.328	0.0228715	0.170781	0.133923	0.893464	0.972657
ENSG00000068697	3056.85	-0.00431601	0.169097	-0.0255239	0.979637	0.993456
ENSG00000068724	692.298	0.0705519	0.340172	0.207401	0.835697	0.956021
ENSG00000068781	1336.16	-0.117447	0.583524	-0.201272	0.840486	0.95781
ENSG00000068784	232.489	-0.36419	0.205898	-1.76879	0.0769289	0.28816
ENSG00000068796	268.347	-0.428769	0.248424	-1.72596	0.0843551	0.304629
ENSG00000068831	183.731	-0.532491	0.517661	-1.02865	0.303645	0.619523
ENSG00000068878	1371.08	0.513035	0.150095	3.41806	0.000630697	0.0115167
ENSG00000068885	253.173	-0.00277707	0.249334	-0.0111379	0.991113	0.996658
ENSG00000068903	808.835	-0.405586	0.211809	-1.91487	0.0555097	0.237504
ENSG00000068912	273.124	-0.244538	0.205091	-1.19234	0.233128	0.539472
ENSG00000068971	282.732	-0.503365	0.223925	-2.24792	0.0245815	0.143674
ENSG00000068976	47.8311	-2.17272	0.5186	-4.18959	2.79455e-05	0.00103296
ENSG00000068985	1.53696	4.34502	1.50783	2.88164	0.00395608	0.0439859
ENSG00000069011	680.227	0.062538	0.534628	0.116975	0.90688	0.976877
ENSG00000069018	24.0295	-0.332453	0.706945	-0.470267	0.638164	0.867013
ENSG00000069020	994.19	1.77401	0.503224	3.52528	0.000423037	0.00829513
ENSG00000069122	286.872	0.543486	0.359199	1.51305	0.130267	0.391361
ENSG00000069188	115.145	-0.0661783	0.579193	-0.114259	0.909032	0.977214
ENSG00000069206	5.84671	-1.19036	0.901617	-1.32025	0.18675	0.478833
ENSG00000069248	621.769	-0.201507	0.137791	-1.46241	0.143628	0.414465
ENSG00000069275	3022.05	-0.705664	0.181886	-3.87971	0.00010458	0.00278402
ENSG00000069329	1641.28	0.0923588	0.18378	0.502551	0.61528	0.854685
ENSG00000069345	821.399	-0.181866	0.178892	-1.01663	0.309331	0.624527
ENSG00000069399	1313.75	-0.152778	0.321454	-0.475274	0.634592	0.864565
ENSG00000069424	224.879	-0.921074	0.345128	-2.66879	0.00761245	0.0666307
ENSG00000069431	65.197	-0.336017	0.544464	-0.617153	0.537134	0.812871
ENSG00000069482	36.8413	2.56767	0.959773	2.67529	0.00746647	0.0657467
ENSG00000069493	387.584	0.774065	0.400614	1.9322	0.0533351	0.232468
ENSG00000069509	181.913	-0.332354	0.242574	-1.37011	0.170652	0.455648
ENSG00000069535	164.475	-0.59272	0.657608	-0.901326	0.367415	0.683362
ENSG00000069667	138.484	-0.383696	0.384589	-0.99768	0.318435	0.633875
ENSG00000069696	65.8308	1.73044	0.44989	3.84637	0.000119883	0.00308909
ENSG00000069702	359.975	-0.395044	0.480389	-0.822342	0.410882	0.720554
ENSG00000069764	126.396	0.818841	0.583436	1.40348	0.160474	0.440542
ENSG00000069812	295.26	-0.0114283	0.815029	-0.014022	0.988812	0.996007
ENSG00000069849	2035.71	1.33152	0.273399	4.87023	1.11468e-06	7.37569e-05
ENSG00000069869	449.343	-1.00653	0.276624	-3.63862	0.000274107	0.00588767
ENSG00000069956	779.166	0.274265	0.282798	0.969827	0.332133	0.648102
ENSG00000069966	450.131	0.0114578	0.226663	0.0505499	0.959684	0.990999
ENSG00000069974	246.22	-0.272743	0.276789	-0.985382	0.324436	0.639566
ENSG00000069998	521.133	-0.224311	0.219812	-1.02047	0.307507	0.62281
ENSG00000070010	1134.35	0.0104789	0.180147	0.0581688	0.953614	0.989492
ENSG00000070018	367.783	-0.482989	0.222894	-2.1669	0.0302425	0.163232
ENSG00000070019	632.129	0.864854	0.506869	1.70627	0.0879584	0.31198
ENSG00000070031	5.46016	1.48291	0.782701	1.8946	0.0581454	0.244041
ENSG00000070047	736.783	-0.341531	0.172686	-1.97776	0.0479562	0.217024
ENSG00000070061	507.62	-0.0496615	0.178745	-0.277835	0.781139	0.935145
ENSG00000070087	6613.71	0.617646	0.334742	1.84514	0.0650173	0.260442
ENSG00000070190	173.935	0.516276	0.393868	1.31079	0.18993	0.48282
ENSG00000070193	13.4147	-1.06139	0.756774	-1.40252	0.160761	0.440913
ENSG00000070214	1430.07	0.105156	0.261578	0.402005	0.68768	0.889845
ENSG00000070269	388.071	0.0554576	0.19486	0.284602	0.775949	0.933666
ENSG00000070366	602.851	0.55069	0.189381	2.90783	0.00363942	0.0414729
ENSG00000070367	492.827	-0.310633	0.223542	-1.3896	0.164651	0.446221
ENSG00000070371	263.946	-0.241237	0.436988	-0.552044	0.580918	0.837796
ENSG00000070388	16.0081	0.408665	0.634925	0.643644	0.519806	0.801423
ENSG00000070404	583.121	0.00378425	0.458803	0.0082481	0.993419	0.9977
ENSG00000070413	1833.68	0.231769	0.194832	1.18958	0.23421	0.540838
ENSG00000070423	780.672	-0.00451786	0.214068	-0.0211048	0.983162	0.994306
ENSG00000070444	506.162	-0.09854	0.23116	-0.426286	0.6699	0.881305
ENSG00000070476	1971.08	0.240817	0.22046	1.09234	0.274683	0.590084
ENSG00000070495	1056.27	-0.136401	0.219572	-0.621212	0.53446	0.811787
ENSG00000070501	752.054	0.489873	0.27996	1.7498	0.0801533	0.295661
ENSG00000070526	102.933	-0.561494	0.623638	-0.900351	0.367933	0.684089
ENSG00000070540	873.54	0.650521	0.233878	2.78146	0.00541157	0.0534804
ENSG00000070601	17.854	1.38996	0.769691	1.80587	0.0709387	0.275048
ENSG00000070610	1263.63	0.350237	0.203526	1.72084	0.0852794	0.306552
ENSG00000070614	857.108	-0.108874	0.249802	-0.435842	0.662952	0.87936
ENSG00000070669	337.973	0.155652	0.304028	0.511965	0.608676	0.851849
ENSG00000070718	348.632	0.425449	0.251689	1.69038	0.0909559	0.317447
ENSG00000070729	88.6284	0.718116	0.806012	0.89095	0.372956	0.688919
ENSG00000070731	710.935	0.337449	0.477193	0.707153	0.479471	0.772332
ENSG00000070748	15.3774	0.0596691	1.29215	0.046178	0.963168	0.991591
ENSG00000070756	30188.6	0.533361	0.356751	1.49505	0.134902	0.400495
ENSG00000070759	413.37	-0.139742	0.319301	-0.43765	0.66164	0.878925
ENSG00000070761	359.999	0.155024	0.164482	0.942496	0.345939	0.662026
ENSG00000070770	3651.17	0.0721666	0.19493	0.370219	0.711219	0.900751
ENSG00000070785	500.596	0.0962709	0.185329	0.519459	0.60344	0.848707
ENSG00000070808	35.1276	-1.19835	0.593923	-2.01769	0.0436239	0.204976
ENSG00000070814	437.37	0.0142611	0.204751	0.0696512	0.944471	0.988356
ENSG00000070831	847.439	0.0325759	0.182592	0.178408	0.858402	0.963815
ENSG00000070882	504.989	0.6218	0.300761	2.06742	0.0386945	0.190266
ENSG00000070886	9.49418	2.68138	0.937101	2.86135	0.00421835	0.0459843
ENSG00000070915	25.0634	0.46883	0.653085	0.717869	0.472838	0.768499
ENSG00000070950	246.291	-0.0160206	0.285463	-0.0561216	0.955245	0.989715
ENSG00000070961	776.62	0.450451	0.272963	1.65022	0.098897	0.334038
ENSG00000070985	37.0758	-0.0340897	0.774138	-0.0440357	0.964876	0.99201
ENSG00000071051	306.545	0.0520629	0.242006	0.215131	0.829665	0.952939
ENSG00000071082	4087.33	0.230851	0.264136	0.873983	0.382127	0.69694
ENSG00000071189	268.77	-0.462285	0.339133	-1.36314	0.172838	0.458223
ENSG00000071203	2.46981	2.04412	1.27224	1.6067	0.10812	0.352557
ENSG00000071205	478.138	-0.635916	0.304226	-2.09028	0.0365931	0.183087
ENSG00000071242	449.657	-0.730797	0.320662	-2.27903	0.0226654	0.136475
ENSG00000071243	81.2477	0.217228	0.256861	0.8457	0.39772	0.709681
ENSG00000071246	406.756	-0.233696	0.275658	-0.847776	0.396563	0.708875
ENSG00000071282	826.809	1.84648	0.523919	3.52436	0.000424513	0.00831394
ENSG00000071462	1364.53	0.109394	0.174256	0.627775	0.530151	0.808281
ENSG00000071537	811.881	-0.265042	0.193906	-1.36685	0.171671	0.456851
ENSG00000071539	352.25	0.482225	0.366845	1.31452	0.188672	0.481227
ENSG00000071553	2386.52	0.18141	0.199647	0.908657	0.363531	0.679642
ENSG00000071564	536.717	0.323173	0.217717	1.48437	0.137711	0.404801
ENSG00000071575	585.831	0.605418	0.448186	1.35082	0.176754	0.464309
ENSG00000071626	2061.14	0.0622709	0.150148	0.41473	0.67834	0.884915
ENSG00000071655	1711.59	0.34063	0.210737	1.61637	0.106014	0.34923
ENSG00000071677	0.12546	0.606732	3.62876	0.167201	0.867212	0.964822
ENSG00000071794	277.301	0.14322	0.328308	0.436237	0.662665	0.879342
ENSG00000071859	1447.41	-0.503019	0.258168	-1.94841	0.0513654	0.226809
ENSG00000071889	373.822	0.332311	0.193394	1.71831	0.0857394	0.307463
ENSG00000071909	204.775	-0.35554	0.65362	-0.543955	0.586473	0.840604
ENSG00000071967	81.0573	-1.39989	0.5137	-2.72511	0.00642792	0.0597425
ENSG00000071991	31.2963	-0.464737	1.00762	-0.461224	0.644638	0.870438
ENSG00000071994	1063.03	0.188184	0.196255	0.958875	0.337622	0.653814
ENSG00000072041	44.0415	0.182722	1.27926	0.142834	0.886421	0.970897
ENSG00000072042	189.332	-0.258566	0.262352	-0.98557	0.324344	0.639566
ENSG00000072062	354.841	-0.277381	0.198287	-1.39889	0.161846	0.441976
ENSG00000072071	424.076	-0.112052	0.324889	-0.344893	0.730175	0.911115
ENSG00000072080	1.27886	1.62084	1.13482	1.42828	0.153213	0.430616
ENSG00000072110	2332.59	0.0958915	0.373574	0.256687	0.79742	0.940074
ENSG00000072121	496.255	-0.163234	0.185141	-0.881672	0.377954	0.693419
ENSG00000072133	64.0682	-0.199747	0.52884	-0.377708	0.705648	0.898306
ENSG00000072134	411.541	-0.617756	0.279776	-2.20804	0.0272417	0.153247
ENSG00000072135	539.195	0.250804	0.268374	0.934529	0.350031	0.665516
ENSG00000072182	6.89859	1.45053	0.605692	2.39482	0.0166284	0.111682
ENSG00000072195	233.015	0.0922812	0.602475	0.15317	0.878264	0.968123
ENSG00000072201	643.409	0.46461	0.32848	1.41442	0.157237	0.436638
ENSG00000072210	932.694	-0.317111	0.361447	-0.877339	0.380303	0.695169
ENSG00000072274	2105.86	0.622708	0.347159	1.79372	0.0728572	0.279246
ENSG00000072310	2352.81	0.148895	0.342598	0.434606	0.663848	0.879679
ENSG00000072315	17.4046	1.2052	0.652392	1.84736	0.0646953	0.259688
ENSG00000072364	304.848	-0.396375	0.386158	-1.02646	0.304675	0.620345
ENSG00000072401	321.203	-0.0463733	0.227075	-0.20422	0.838181	0.956912
ENSG00000072415	547.799	0.580129	0.177411	3.26997	0.00107559	0.0174868
ENSG00000072422	227.567	-0.483762	0.379475	-1.27482	0.202373	0.499096
ENSG00000072501	993.385	0.362196	0.211416	1.71319	0.0866776	0.30952
ENSG00000072506	362.699	0.226092	0.213497	1.059	0.289601	0.606955
ENSG00000072518	529.673	-0.352208	0.245802	-1.43289	0.151889	0.428609
ENSG00000072571	129.788	-0.134887	0.380544	-0.354459	0.722995	0.907638
ENSG00000072609	458.131	0.0678154	0.182258	0.372084	0.70983	0.900107
ENSG00000072657	206.027	-0.35918	0.702651	-0.511178	0.609227	0.851947
ENSG00000072682	561.48	0.0712918	0.299348	0.238157	0.81176	0.945766
ENSG00000072694	99.3191	-0.258263	0.567932	-0.454743	0.649294	0.873421
ENSG00000072736	720.719	-0.802553	0.259228	-3.09594	0.00196191	0.0271384
ENSG00000072756	223.392	0.900176	0.27998	3.21514	0.0013038	0.0201529
ENSG00000072778	4537.97	-0.440945	0.265311	-1.66199	0.0965142	0.328922
ENSG00000072786	587.129	0.115492	0.228673	0.505054	0.613521	0.853572
ENSG00000072803	316.8	-0.629804	0.270708	-2.32651	0.0199913	0.125416
ENSG00000072818	352.429	-0.12902	0.452691	-0.285006	0.775639	0.933666
ENSG00000072832	693.634	1.77727	0.580787	3.0601	0.00221266	0.0294796
ENSG00000072840	89.0225	-1.52397	0.468508	-3.25281	0.00114271	0.0183004
ENSG00000072849	572.095	0.288225	0.168272	1.71285	0.0867397	0.30952
ENSG00000072858	376.571	-0.234244	0.454205	-0.515722	0.606048	0.849793
ENSG00000072952	175.513	-0.64685	0.511806	-1.26386	0.206282	0.504939
ENSG00000072954	156.354	-0.345003	0.368731	-0.935651	0.349453	0.665059
ENSG00000072958	397.099	-0.547435	0.195875	-2.79483	0.00519277	0.0522167
ENSG00000073008	751.008	0.785887	0.28804	2.72839	0.00636443	0.0594272
ENSG00000073050	660.838	-0.122683	0.162819	-0.753494	0.451153	0.751408
ENSG00000073060	456.77	0.628208	0.298698	2.10315	0.0354522	0.179766
ENSG00000073067	92.291	-0.238669	0.84998	-0.280794	0.778869	0.934445
ENSG00000073111	863.952	-0.306791	0.32505	-0.943826	0.345259	0.661276
ENSG00000073146	44.1703	-0.109963	0.52817	-0.208197	0.835075	0.955715
ENSG00000073150	96.3401	-0.556566	0.557252	-0.998769	0.317906	0.633875
ENSG00000073169	1320.06	0.335742	0.204933	1.6383	0.101359	0.339107
ENSG00000073282	507.203	-0.312524	0.587773	-0.531708	0.594928	0.845902
ENSG00000073350	2549.24	-0.0267969	0.335869	-0.079784	0.936409	0.986171
ENSG00000073417	544.047	-0.0198731	0.249939	-0.0795117	0.936626	0.986235
ENSG00000073464	57.6079	-0.250539	0.41974	-0.596891	0.55058	0.82022
ENSG00000073536	264.693	0.210526	0.231217	0.910514	0.362551	0.67895
ENSG00000073578	1582.07	-0.0483068	0.221736	-0.217857	0.827541	0.951676
ENSG00000073584	1947.86	-0.106879	0.177765	-0.601238	0.547681	0.818349
ENSG00000073598	196.29	0.297496	0.326967	0.909866	0.362893	0.679194
ENSG00000073605	985.635	0.0105324	0.417693	0.0252158	0.979883	0.993456
ENSG00000073614	752.415	-0.0756835	0.186268	-0.406315	0.684511	0.88811
ENSG00000073670	57.9115	0.936674	0.483277	1.93817	0.0526023	0.230587
ENSG00000073711	242.159	-0.785414	0.333456	-2.35537	0.0185042	0.119012
ENSG00000073712	494.6	-0.0706854	0.400111	-0.176664	0.859772	0.963816
ENSG00000073734	9.88623	1.1422	0.733914	1.55631	0.119634	0.374237
ENSG00000073737	162.776	0.623972	0.817788	0.763	0.445464	0.74666
ENSG00000073754	1.04187	0.31067	1.05927	0.293286	0.769304	0.930118
ENSG00000073756	824.969	-0.943097	0.609766	-1.54665	0.121946	0.378479
ENSG00000073792	301.363	1.18279	0.649007	1.82247	0.0683843	0.269551
ENSG00000073803	2996.14	0.437059	0.305673	1.42982	0.152768	0.430185
ENSG00000073849	427.358	0.0525968	0.458372	0.114747	0.908646	0.977214
ENSG00000073861	18.2202	0.277087	0.574559	0.482259	0.629622	0.861884
ENSG00000073910	754.788	-0.205916	0.435396	-0.472941	0.636255	0.865731
ENSG00000073921	1158.01	0.0447223	0.268097	0.166814	0.867516	0.964822
ENSG00000073969	621.549	0.246188	0.191966	1.28246	0.199683	0.495325
ENSG00000074047	67.0523	-0.43332	0.615302	-0.70424	0.481283	0.773469
ENSG00000074071	173.913	-0.792754	0.55969	-1.41642	0.156654	0.435709
ENSG00000074181	2606.67	0.205354	0.296363	0.692914	0.488363	0.778591
ENSG00000074201	1062.78	0.0425445	0.219329	0.193975	0.846195	0.960517
ENSG00000074211	107.911	-0.25939	0.766404	-0.338452	0.735023	0.913844
ENSG00000074219	233.097	0.266708	0.476754	0.559426	0.575871	0.834085
ENSG00000074266	305.759	-0.254938	0.186643	-1.36591	0.171966	0.457164
ENSG00000074276	81.3288	0.682052	0.613742	1.1113	0.266439	0.580261
ENSG00000074317	1.61894	2.75839	1.13954	2.42063	0.0154938	0.107197
ENSG00000074319	704.335	0.03718	0.150159	0.247605	0.80444	0.942892
ENSG00000074356	657.038	-0.288074	0.187228	-1.53863	0.123896	0.381778
ENSG00000074370	368.105	0.492308	0.475703	1.03491	0.300712	0.617595
ENSG00000074410	476.862	-0.0118277	0.604037	-0.019581	0.984378	0.994612
ENSG00000074416	106.211	-1.08304	0.467641	-2.31597	0.0205598	0.127687
ENSG00000074527	502.303	-0.54038	0.428588	-1.26084	0.207368	0.506112
ENSG00000074582	379.416	0.0180805	0.2219	0.0814801	0.93506	0.985567
ENSG00000074590	225.085	0.0461264	0.446482	0.103311	0.917716	0.979486
ENSG00000074603	191.078	-0.935759	0.283378	-3.30216	0.000959443	0.0159699
ENSG00000074621	131.539	-0.244038	0.222641	-1.0961	0.273034	0.588566
ENSG00000074657	546.386	-0.222512	0.300529	-0.740402	0.459056	0.757431
ENSG00000074660	141.254	0.0906875	0.313719	0.289072	0.772526	0.932261
ENSG00000074695	1260.46	0.230833	0.235855	0.97871	0.327723	0.643245
ENSG00000074696	1252.98	-0.60957	0.234578	-2.59858	0.00936095	0.0763646
ENSG00000074706	43.0002	-0.537447	0.413475	-1.29983	0.19366	0.488267
ENSG00000074755	697.284	-0.328444	0.173788	-1.88991	0.0587701	0.245509
ENSG00000074771	3.49234	0.29518	0.946743	0.311785	0.755204	0.923557
ENSG00000074800	7735.09	0.244628	0.256764	0.952738	0.340723	0.657398
ENSG00000074803	11.8726	0.0284561	0.761831	0.0373523	0.970204	0.993119
ENSG00000074842	1017.05	0.576246	0.224993	2.56117	0.010432	0.082304
ENSG00000074855	465.74	0.0553338	0.324324	0.170613	0.864528	0.96423
ENSG00000074935	197.883	-0.0979043	0.208191	-0.470262	0.638168	0.867013
ENSG00000074964	1240.77	-0.212139	0.29307	-0.723851	0.469157	0.764681
ENSG00000074966	60.6066	0.675762	0.421573	1.60295	0.108945	0.354397
ENSG00000075035	251.24	-0.779803	0.738593	-1.05579	0.291062	0.608291
ENSG00000075043	18.7298	1.67482	0.865209	1.93575	0.0528988	0.231322
ENSG00000075073	110.908	-1.77767	0.563611	-3.15407	0.00161012	0.0236289
ENSG00000075089	313.348	-0.308475	0.177294	-1.73991	0.0818751	0.299674
ENSG00000075131	93.527	0.419546	0.234859	1.78637	0.0740396	0.281838
ENSG00000075142	816.85	-0.103252	0.226893	-0.455069	0.64906	0.873252
ENSG00000075151	1288.89	-0.690127	0.222347	-3.10382	0.00191038	0.0266872
ENSG00000075213	180.643	-0.112727	0.534058	-0.211076	0.832828	0.954526
ENSG00000075218	406.925	0.172569	0.315124	0.547622	0.583951	0.839261
ENSG00000075223	1942.41	-0.385505	0.385153	-1.00092	0.316868	0.633347
ENSG00000075234	354.721	0.157019	0.229913	0.68295	0.494638	0.784348
ENSG00000075239	135.573	-0.815113	0.285835	-2.85169	0.00434874	0.0467741
ENSG00000075275	957.955	-0.0619078	0.425152	-0.145613	0.884227	0.97076
ENSG00000075290	20.4742	0.0385377	0.674088	0.0571702	0.95441	0.989615
ENSG00000075292	1941.08	0.0250612	0.134487	0.186347	0.852173	0.962115
ENSG00000075303	247.495	-0.461861	0.226355	-2.04043	0.0413079	0.197911
ENSG00000075336	268.183	-0.263038	0.200576	-1.31142	0.189717	0.48282
ENSG00000075340	42.4759	1.29481	0.766257	1.68978	0.0910696	0.317706
ENSG00000075391	829.066	-0.382606	0.341367	-1.12081	0.262371	0.575298
ENSG00000075399	1146.4	-0.669899	0.3043	-2.20144	0.0277048	0.154838
ENSG00000075407	295.622	-0.160011	0.200447	-0.798271	0.424713	0.731097
ENSG00000075413	1203.29	0.112029	0.171599	0.652854	0.513851	0.797356
ENSG00000075415	3509.66	-0.210066	0.160381	-1.3098	0.190265	0.483145
ENSG00000075420	1404.64	-0.162237	0.375565	-0.431982	0.665755	0.879812
ENSG00000075426	3467.15	0.0484025	0.295386	0.163862	0.86984	0.965055
ENSG00000075461	187.008	1.19095	0.751782	1.58416	0.113156	0.36215
ENSG00000075539	198.261	-0.15144	0.249473	-0.607038	0.543825	0.816678
ENSG00000075568	1373.53	-0.680321	0.251571	-2.70429	0.00684497	0.0623571
ENSG00000075618	2971.84	0.98109	0.425646	2.30494	0.0211699	0.130171
ENSG00000075624	51618.9	0.453172	0.255241	1.77547	0.0758204	0.285173
ENSG00000075643	822.983	0.00130569	0.27791	0.00469825	0.996251	0.998966
ENSG00000075651	449.416	-0.142368	0.379576	-0.375071	0.707607	0.89862
ENSG00000075702	301.448	-0.0405618	0.327419	-0.123883	0.901408	0.975286
ENSG00000075711	960.23	-0.789626	0.277788	-2.84255	0.0044754	0.0474328
ENSG00000075785	2916.99	0.364959	0.166779	2.18827	0.0286497	0.157743
ENSG00000075790	890.113	0.011741	0.208242	0.0563815	0.955038	0.98965
ENSG00000075826	170.489	-0.122037	0.341647	-0.357201	0.720941	0.906457
ENSG00000075856	443.2	-0.0891576	0.158947	-0.560926	0.574848	0.833301
ENSG00000075884	302.749	0.230252	0.48186	0.47784	0.632764	0.863612
ENSG00000075886	37.1672	1.15725	0.522988	2.21276	0.0269141	0.152097
ENSG00000075891	8.72935	1.50141	0.786114	1.90991	0.0561449	0.239162
ENSG00000075914	589.408	0.08826	0.183883	0.479978	0.631243	0.862927
ENSG00000075945	457.274	1.13834	0.236182	4.81974	1.43746e-06	9.13552e-05
ENSG00000075975	162.002	-0.526555	0.282342	-1.86496	0.0621875	0.253507
ENSG00000076003	717.451	-0.00208116	0.249092	-0.00835498	0.993334	0.997677
ENSG00000076043	457.631	-0.0880216	0.227352	-0.387159	0.698638	0.895994
ENSG00000076053	37.7909	-0.834094	0.528274	-1.5789	0.114358	0.364906
ENSG00000076067	425.876	0.0719747	0.227587	0.316252	0.751811	0.921721
ENSG00000076108	1125.49	-0.185414	0.181993	-1.0188	0.3083	0.623463
ENSG00000076201	854.395	0.613154	0.156286	3.92328	8.73524e-05	0.00244693
ENSG00000076242	487.666	-0.279283	0.180108	-1.55064	0.120988	0.376643
ENSG00000076248	127.177	0.415068	0.242817	1.70938	0.0873797	0.311008
ENSG00000076258	141.59	-0.59377	0.325261	-1.82552	0.0679231	0.268272
ENSG00000076321	122.433	-0.32397	0.519079	-0.624124	0.532546	0.809982
ENSG00000076344	32.3358	-0.347071	0.670779	-0.517415	0.604866	0.84955
ENSG00000076351	335.378	1.67224	0.344325	4.85658	1.19432e-06	7.83812e-05
ENSG00000076356	980.56	0.452282	0.316624	1.42845	0.153162	0.430616
ENSG00000076382	716.822	0.351604	0.293261	1.19895	0.230549	0.535978
ENSG00000076513	1020.6	-0.124108	0.218323	-0.568459	0.569723	0.830042
ENSG00000076554	298.859	-0.205451	0.324131	-0.633852	0.526177	0.806521
ENSG00000076555	136.956	-0.505631	0.382923	-1.32045	0.186685	0.478816
ENSG00000076604	1330.76	0.0751637	0.305499	0.246036	0.805654	0.943234
ENSG00000076641	328.301	0.0957806	0.378554	0.253017	0.800255	0.94086
ENSG00000076650	264.13	-0.216827	0.179472	-1.20814	0.226994	0.530439
ENSG00000076662	430.018	-0.792489	0.305233	-2.59634	0.00942219	0.0766698
ENSG00000076706	1052.71	0.343921	0.374569	0.918178	0.358526	0.674586
ENSG00000076716	280.468	-0.25097	0.492178	-0.509916	0.61011	0.852255
ENSG00000076770	220.56	0.508902	0.403298	1.26185	0.207003	0.505907
ENSG00000076826	388.165	-0.307968	0.379926	-0.810599	0.417596	0.725267
ENSG00000076864	323.57	0.0561408	0.506345	0.110875	0.911716	0.978179
ENSG00000076924	833.159	-0.0436242	0.232487	-0.187641	0.851158	0.962111
ENSG00000076928	1449.83	-0.00490939	0.210615	-0.0233098	0.981403	0.993777
ENSG00000076944	1717.44	0.0299776	0.242933	0.123399	0.901792	0.975356
ENSG00000076984	335.403	-0.519768	0.218147	-2.38265	0.0171885	0.113875
ENSG00000077044	319.122	-0.329704	0.276019	-1.1945	0.232284	0.538246
ENSG00000077063	162.646	-0.133452	0.679296	-0.196457	0.844253	0.959617
ENSG00000077080	11.9688	0.0161647	0.933364	0.0173188	0.986182	0.995326
ENSG00000077092	152.454	0.171648	0.465412	0.368809	0.71227	0.901339
ENSG00000077147	2141.23	0.31883	0.19241	1.65704	0.0975122	0.33113
ENSG00000077150	645.147	-0.0827592	0.26891	-0.307758	0.758266	0.9252
ENSG00000077152	302.304	-0.365943	0.284096	-1.28809	0.197713	0.493171
ENSG00000077232	440.745	0.179624	0.247238	0.726522	0.467519	0.763714
ENSG00000077235	1202.37	-0.35933	0.162107	-2.21663	0.0266487	0.150981
ENSG00000077238	1740.88	0.726583	0.306849	2.36788	0.0178903	0.116508
ENSG00000077254	883.444	-0.173806	0.166032	-1.04682	0.295182	0.611312
ENSG00000077264	210.285	-0.149294	0.728972	-0.204801	0.837727	0.956663
ENSG00000077274	32.2241	0.0742735	1.05601	0.0703338	0.943928	0.988356
ENSG00000077312	1019.87	-0.22872	0.210766	-1.08519	0.277839	0.593593
ENSG00000077327	18.1188	0.993924	0.792678	1.25388	0.209885	0.50932
ENSG00000077348	435.189	-0.319967	0.260731	-1.22719	0.219752	0.520419
ENSG00000077380	594.96	-0.0277798	0.17609	-0.157759	0.874647	0.967018
ENSG00000077420	274.87	0.738959	0.579884	1.27432	0.202549	0.499355
ENSG00000077454	664.071	-0.0353984	0.205275	-0.172444	0.863089	0.96423
ENSG00000077458	142.012	0.0588807	0.263711	0.223278	0.823319	0.949312
ENSG00000077463	253.503	-0.350482	0.194252	-1.80426	0.0711908	0.275693
ENSG00000077498	7.23991	1.10322	0.833303	1.32391	0.185532	0.477714
ENSG00000077514	259.232	-0.0593209	0.262378	-0.22609	0.821132	0.948636
ENSG00000077522	42.3057	-1.00314	0.69283	-1.44788	0.14765	0.421756
ENSG00000077549	1730.81	0.504477	0.15562	3.24171	0.00118813	0.0188731
ENSG00000077585	464.939	-0.183187	0.243207	-0.753214	0.451321	0.751532
ENSG00000077616	130.198	-1.45666	0.524457	-2.77747	0.00547843	0.0539422
ENSG00000077684	411.693	-0.515816	0.320496	-1.60943	0.107522	0.351781
ENSG00000077713	425.051	0.259442	0.296518	0.874962	0.381595	0.69644
ENSG00000077721	300.018	0.248362	0.219632	1.13081	0.258135	0.570131
ENSG00000077782	243.822	0.0253062	0.639502	0.0395717	0.968435	0.993031
ENSG00000077800	7.45055	0.167358	0.622516	0.268842	0.788052	0.936978
ENSG00000077935	157.299	2.33501	0.563385	4.14461	3.40386e-05	0.00119761
ENSG00000077942	5154.56	-1.03927	0.534751	-1.94347	0.0519599	0.228429
ENSG00000077943	176.768	-0.688214	0.425716	-1.6166	0.105964	0.349138
ENSG00000077984	82.9603	-0.272011	0.474895	-0.572782	0.566792	0.828195
ENSG00000078018	101.459	0.273489	0.67404	0.405746	0.684929	0.888215
ENSG00000078043	378.76	-0.63567	0.377344	-1.68459	0.0920675	0.319593
ENSG00000078053	43.2759	-0.685589	0.517479	-1.32486	0.185217	0.477184
ENSG00000078070	1109.53	-0.29568	0.29632	-0.99784	0.318357	0.633875
ENSG00000078081	372.615	0.247034	0.473029	0.522237	0.601505	0.848237
ENSG00000078098	379.248	-0.212398	0.603113	-0.35217	0.724711	0.908361
ENSG00000078114	495.625	-1.13084	0.474773	-2.38186	0.0172255	0.114071
ENSG00000078124	354.645	0.396095	0.234154	1.6916	0.0907216	0.317105
ENSG00000078140	368.448	0.508976	0.21227	2.39777	0.0164951	0.111159
ENSG00000078142	504.023	-0.517553	0.198875	-2.6024	0.00925741	0.075831
ENSG00000078177	176.542	-0.205474	0.253462	-0.810668	0.417556	0.725267
ENSG00000078237	188.949	-0.00632926	0.264241	-0.0239526	0.98089	0.993746
ENSG00000078246	178.764	-0.706742	0.273918	-2.58012	0.00987657	0.0793233
ENSG00000078269	667.054	-0.400523	0.257458	-1.55569	0.119783	0.374487
ENSG00000078295	64.3447	-0.815213	0.590633	-1.38024	0.167514	0.450938
ENSG00000078304	2587.15	0.522786	0.202546	2.58107	0.00984948	0.0792245
ENSG00000078328	44.1122	-2.16385	0.790402	-2.73766	0.00618788	0.0582864
ENSG00000078369	4028.39	0.396026	0.130068	3.04477	0.00232862	0.0306399
ENSG00000078399	151.946	-0.45792	0.603251	-0.759087	0.4478	0.748179
ENSG00000078401	159.039	-0.4035	0.567493	-0.711022	0.477071	0.77102
ENSG00000078403	660.342	0.80094	0.24745	3.23677	0.00120889	0.0191316
ENSG00000078487	98.1712	-0.58157	0.273165	-2.12901	0.0332537	0.173094
ENSG00000078549	3.35552	-0.769284	0.72704	-1.0581	0.290008	0.607218
ENSG00000078579	3.9138	0.229317	1.26545	0.181214	0.856199	0.96285
ENSG00000078589	10.5181	0.406406	0.686236	0.592224	0.5537	0.822027
ENSG00000078596	131.438	-0.621534	0.629819	-0.986845	0.323718	0.639223
ENSG00000078618	2085.85	0.17451	0.123329	1.415	0.157069	0.436259
ENSG00000078668	720.066	-0.475578	0.221826	-2.14393	0.0320387	0.168868
ENSG00000078674	740.237	-0.861301	0.314105	-2.74208	0.00610517	0.0579486
ENSG00000078699	519.103	-0.187948	0.242324	-0.775608	0.43798	0.741606
ENSG00000078725	22.8351	-1.01446	0.766306	-1.32384	0.185557	0.477714
ENSG00000078795	1086.56	1.84815	0.545959	3.38514	0.000711432	0.0126926
ENSG00000078804	420.562	-0.359739	0.372748	-0.9651	0.334495	0.650601
ENSG00000078808	1894.23	0.328105	0.174309	1.88232	0.0597932	0.247956
ENSG00000078898	3.57223	1.97446	1.38132	1.4294	0.15289	0.430377
ENSG00000078900	82.713	0.0532865	0.529136	0.100705	0.919785	0.980303
ENSG00000078902	1027.04	-0.461479	0.24472	-1.88575	0.0593293	0.246947
ENSG00000078967	273.224	0.0203348	0.220112	0.0923837	0.926393	0.982249
ENSG00000079101	144.76	-0.250125	0.532874	-0.469389	0.638791	0.867585
ENSG00000079102	32.4058	-0.818455	0.566376	-1.44507	0.148437	0.423197
ENSG00000079112	26.1618	-0.509281	0.697764	-0.729875	0.465466	0.761855
ENSG00000079150	108.123	-0.633391	0.321904	-1.96764	0.04911	0.220323
ENSG00000079156	45.8771	-0.125678	0.621962	-0.202068	0.839864	0.957646
ENSG00000079215	464.545	-0.0634563	0.500454	-0.126797	0.899101	0.974459
ENSG00000079257	167.807	-0.268031	0.834767	-0.321085	0.748146	0.91912
ENSG00000079263	74.2838	0.25603	0.604948	0.423226	0.672131	0.882317
ENSG00000079277	625.425	0.221177	0.171866	1.28691	0.198124	0.493619
ENSG00000079308	351.748	-0.831489	0.56766	-1.46477	0.142984	0.413645
ENSG00000079313	683.685	0.273498	0.163761	1.6701	0.0948992	0.32514
ENSG00000079332	1190.42	0.497182	0.175722	2.82937	0.00466391	0.0488952
ENSG00000079335	210.648	0.0786841	0.276418	0.284656	0.775908	0.933666
ENSG00000079337	562.671	-0.293499	0.409009	-0.717584	0.473014	0.768552
ENSG00000079385	316.763	0.72516	0.512986	1.41361	0.157478	0.436677
ENSG00000079387	193.341	-0.126417	0.271149	-0.466226	0.641054	0.869025
ENSG00000079393	5.1633	-0.784747	0.830204	-0.945245	0.344534	0.660517
ENSG00000079432	824.209	-0.317256	0.183047	-1.73319	0.0830616	0.302024
ENSG00000079435	402.014	-0.0108642	0.362666	-0.0299565	0.976102	0.993456
ENSG00000079459	1349.11	0.205051	0.290488	0.705883	0.480261	0.772675
ENSG00000079482	267.487	-0.811673	0.280895	-2.88959	0.00385741	0.0431617
ENSG00000079557	0.991545	1.90344	1.27784	1.48958	0.136335	0.402699
ENSG00000079616	1481.91	0.0575911	0.26016	0.221368	0.824806	0.949732
ENSG00000079689	5.09614	0.428882	0.998573	0.429495	0.667563	0.880741
ENSG00000079691	525.962	0.504658	0.272623	1.85112	0.0641524	0.258406
ENSG00000079739	462.788	-0.718277	0.310072	-2.31648	0.020532	0.127655
ENSG00000079805	2425.63	-0.000883957	0.248637	-0.00355522	0.997163	0.998966
ENSG00000079819	160.655	0.390945	0.370697	1.05462	0.291599	0.608717
ENSG00000079841	27.1011	-2.22928	0.651636	-3.42106	0.000623787	0.0114496
ENSG00000079931	191.933	-0.256871	0.583226	-0.440431	0.659625	0.877916
ENSG00000079950	523.3	-0.778873	0.210569	-3.6989	0.000216532	0.00496665
ENSG00000079974	209.098	-0.89551	0.251147	-3.56568	0.000362912	0.00733996
ENSG00000079999	531.229	-0.38823	0.202662	-1.91566	0.0554087	0.237135
ENSG00000080007	49.5834	-0.374203	0.65366	-0.572473	0.567001	0.828273
ENSG00000080031	203.112	0.768642	0.582089	1.32049	0.186672	0.478816
ENSG00000080166	3.76426	-1.15534	0.722169	-1.59982	0.109639	0.355565
ENSG00000080189	1384.12	0.405611	0.162154	2.5014	0.0123705	0.0917797
ENSG00000080200	865.928	-0.251429	0.231253	-1.08725	0.276928	0.592421
ENSG00000080224	108.078	-0.367234	0.628262	-0.584524	0.558868	0.824181
ENSG00000080293	82.6047	1.32717	0.779478	1.70265	0.0886343	0.313231
ENSG00000080298	316.418	0.842763	0.271957	3.09888	0.00194254	0.0269957
ENSG00000080345	282.655	-0.333039	0.280459	-1.18748	0.235039	0.541614
ENSG00000080371	810.35	0.173659	0.232238	0.747765	0.454602	0.75395
ENSG00000080493	87.3915	-0.202509	0.684616	-0.2958	0.767383	0.928983
ENSG00000080503	898.55	0.0377871	0.261551	0.144473	0.885127	0.97076
ENSG00000080511	5.0412	1.74877	1.0409	1.68005	0.092947	0.320982
ENSG00000080546	223.883	-0.283889	0.310251	-0.91503	0.360176	0.67596
ENSG00000080561	101.983	-0.872954	0.290577	-3.0042	0.00266277	0.0335801
ENSG00000080572	3.94528	3.52977	0.744237	4.7428	2.10782e-06	0.000125844
ENSG00000080573	404.284	1.10022	0.470511	2.33836	0.0193688	0.122611
ENSG00000080603	1501.03	0.211201	0.171202	1.23364	0.217336	0.518098
ENSG00000080608	539.18	0.502943	0.22862	2.19991	0.027813	0.155108
ENSG00000080618	24.1298	2.64544	0.68696	3.85094	0.000117667	0.00303784
ENSG00000080644	292.339	-1.07943	0.435272	-2.4799	0.0131419	0.0958752
ENSG00000080802	847.625	1.12646	0.147925	7.61509	2.63512e-14	1.46104e-11
ENSG00000080815	932.318	0.403302	0.144214	2.79656	0.00516494	0.0520345
ENSG00000080819	309.332	-0.134151	0.244564	-0.548531	0.583328	0.839163
ENSG00000080822	327.142	-0.229707	0.265307	-0.865815	0.386591	0.700632
ENSG00000080823	293.848	0.200573	0.366002	0.548011	0.583684	0.839261
ENSG00000080824	5941.3	0.00187814	0.294343	0.00638077	0.994909	0.998215
ENSG00000080839	325.095	0.135537	0.252458	0.536871	0.591357	0.843768
ENSG00000080845	777.852	0.0352042	0.169846	0.207272	0.835797	0.956021
ENSG00000080854	47.4289	-0.808885	0.604964	-1.33708	0.181197	0.471448
ENSG00000080910	0.536056	2.46537	2.00029	1.23251	0.217759	0.518181
ENSG00000080986	459.377	0.0228514	0.349193	0.0654407	0.947823	0.988493
ENSG00000081014	193.41	-0.413271	0.194221	-2.12784	0.0333502	0.173371
ENSG00000081019	214.692	-0.207502	0.195372	-1.06209	0.288196	0.605818
ENSG00000081026	254.112	-0.777223	0.344409	-2.25669	0.0240276	0.141568
ENSG00000081041	161.614	-1.24595	0.695827	-1.79061	0.0733561	0.280498
ENSG00000081051	3.36366	0.790145	1.20038	0.658245	0.51038	0.794655
ENSG00000081052	94.7225	-0.384673	0.543145	-0.708233	0.4788	0.771773
ENSG00000081059	85.0838	1.06271	0.400314	2.6547	0.00793783	0.0684356
ENSG00000081087	295.685	-0.691261	0.241819	-2.85858	0.00425535	0.0461884
ENSG00000081138	11.2481	0.359547	1.03055	0.34889	0.727172	0.909828
ENSG00000081148	12.4307	0.001359	0.382393	0.00355394	0.997164	0.998966
ENSG00000081154	1557.89	-0.324946	0.157927	-2.05758	0.0396307	0.192922
ENSG00000081177	325.123	0.162898	0.176549	0.922681	0.356173	0.671773
ENSG00000081181	1571.96	-0.734742	0.342669	-2.14417	0.032019	0.168868
ENSG00000081189	148.427	-0.0201755	0.458913	-0.0439638	0.964933	0.99201
ENSG00000081237	111.688	0.848213	0.7231	1.17302	0.240787	0.549197
ENSG00000081248	12.5916	1.62177	0.801764	2.02275	0.0430993	0.203164
ENSG00000081277	2154.86	0.304121	0.715093	0.425289	0.670626	0.881684
ENSG00000081307	607.349	-0.311909	0.196141	-1.59023	0.111783	0.359875
ENSG00000081320	497.781	0.00809944	0.335392	0.0241492	0.980734	0.993712
ENSG00000081377	218.522	-0.246946	0.280382	-0.880746	0.378455	0.693942
ENSG00000081479	36.1051	2.1499	0.672222	3.19819	0.00138292	0.0211569
ENSG00000081665	340.12	-0.0152857	0.303269	-0.050403	0.959801	0.990999
ENSG00000081692	416.433	1.66116	0.228565	7.2678	3.65398e-13	1.50647e-10
ENSG00000081721	467.264	-0.459246	0.2394	-1.91832	0.0550708	0.236475
ENSG00000081760	256.751	-0.184956	0.248265	-0.744993	0.456276	0.755154
ENSG00000081791	747.967	-0.243885	0.192054	-1.26988	0.204128	0.501862
ENSG00000081800	2.55304	-0.204681	1.0636	-0.192441	0.847397	0.961033
ENSG00000081803	417.156	-0.113299	0.348203	-0.325382	0.744892	0.918412
ENSG00000081842	1.98015	2.26713	1.17927	1.92248	0.0545451	0.234751
ENSG00000081853	263.581	-0.865036	0.491195	-1.76108	0.0782242	0.290813
ENSG00000081870	534.854	-0.00551742	0.22921	-0.0240715	0.980796	0.993712
ENSG00000081913	469.847	-0.337088	0.315927	-1.06698	0.28598	0.602973
ENSG00000081985	139.695	1.52507	0.595916	2.55921	0.010491	0.0825675
ENSG00000082014	453.482	-1.1334	0.358751	-3.15928	0.00158158	0.0233169
ENSG00000082068	745.431	-0.223463	0.185967	-1.20163	0.229507	0.53412
ENSG00000082074	264.32	0.310602	0.614302	0.505617	0.613125	0.85347
ENSG00000082126	9.96879	-0.28285	0.608208	-0.465054	0.641893	0.869378
ENSG00000082146	163.45	-0.149445	0.247597	-0.603581	0.546122	0.817604
ENSG00000082153	432.369	0.171249	0.29439	0.581708	0.560763	0.825471
ENSG00000082175	18.5309	0.226938	0.612408	0.370566	0.710961	0.900689
ENSG00000082196	183.177	-1.65162	0.460412	-3.58726	0.000334168	0.00686081
ENSG00000082212	257.1	-0.187469	0.250335	-0.748874	0.453933	0.75359
ENSG00000082213	317.442	0.052242	0.233711	0.223533	0.823121	0.949253
ENSG00000082258	273.738	-0.0235262	0.381574	-0.0616559	0.950837	0.989315
ENSG00000082269	397.196	-0.0862411	0.310702	-0.277569	0.781344	0.935162
ENSG00000082293	90.1374	-0.61529	0.773943	-0.795007	0.426609	0.732065
ENSG00000082397	160.22	0.138873	0.494307	0.280946	0.778752	0.934375
ENSG00000082438	688.4	-0.0188242	0.399545	-0.047114	0.962422	0.991591
ENSG00000082458	224.175	-0.587302	0.28872	-2.03416	0.0419354	0.19955
ENSG00000082482	22.0424	-2.10262	0.75281	-2.79303	0.00522168	0.0523764
ENSG00000082497	176.562	1.43111	0.449757	3.18196	0.00146281	0.0219612
ENSG00000082512	246.966	-0.175282	0.33769	-0.519064	0.603716	0.848707
ENSG00000082515	227.453	0.375138	0.188557	1.98952	0.0466435	0.213491
ENSG00000082516	271.188	-0.271625	0.172263	-1.57681	0.11484	0.36602
ENSG00000082556	11.5459	0.0552685	1.10418	0.0500537	0.96008	0.99102
ENSG00000082641	2577.37	0.730532	0.271156	2.69414	0.00705705	0.0636021
ENSG00000082684	99.2674	0.16869	0.548954	0.307294	0.758619	0.925466
ENSG00000082701	494.056	0.174449	0.212242	0.821932	0.411116	0.720724
ENSG00000082781	1564.66	0.103166	0.307487	0.335514	0.737237	0.914916
ENSG00000082898	2213.31	0.271521	0.146697	1.85089	0.0641848	0.258459
ENSG00000082929	2.31477	0.0671422	0.927302	0.072406	0.942279	0.988059
ENSG00000082996	368.372	-0.656671	0.243372	-2.69822	0.00697109	0.0631127
ENSG00000083093	288.175	0.0916613	0.203902	0.449535	0.653045	0.875144
ENSG00000083097	1386.18	-0.456785	0.212336	-2.15123	0.0314577	0.166989
ENSG00000083099	358.393	0.470937	0.196035	2.40231	0.0162918	0.110297
ENSG00000083123	204.519	-0.302138	0.30769	-0.981958	0.32612	0.641116
ENSG00000083168	630.155	-0.081446	0.23885	-0.340992	0.733109	0.912415
ENSG00000083223	1067.4	0.37472	0.251834	1.48797	0.13676	0.403298
ENSG00000083290	210.202	-0.828246	0.296397	-2.79438	0.00519998	0.0522336
ENSG00000083307	1602.59	-0.196817	0.373713	-0.526652	0.598435	0.847553
ENSG00000083312	473.898	-0.0882943	0.274951	-0.321127	0.748114	0.91912
ENSG00000083444	1858.47	0.278313	0.250707	1.11011	0.266952	0.581102
ENSG00000083454	222.711	1.02942	0.649204	1.58567	0.112815	0.361554
ENSG00000083457	1170.38	-0.687479	0.260655	-2.6375	0.00835192	0.0707165
ENSG00000083520	296.828	-0.278283	0.277773	-1.00184	0.316423	0.633347
ENSG00000083535	603.805	-0.383397	0.199376	-1.92299	0.0544813	0.234737
ENSG00000083635	151.117	0.0386268	0.193184	0.199948	0.841521	0.958334
ENSG00000083642	506.268	-0.455314	0.211383	-2.15397	0.0312422	0.166316
ENSG00000083720	370.592	-0.371477	0.474625	-0.782674	0.433818	0.738134
ENSG00000083750	327.705	-0.983243	0.209459	-4.69419	2.67663e-06	0.00015537
ENSG00000083782	15.2246	4.49186	1.09646	4.0967	4.19079e-05	0.0013979
ENSG00000083799	315.862	-0.170308	0.284399	-0.598835	0.549283	0.819211
ENSG00000083807	190.574	0.975954	0.378027	2.58171	0.00983131	0.079118
ENSG00000083812	110.175	0.0490272	0.281742	0.174015	0.861854	0.964139
ENSG00000083814	95.8148	-0.427867	0.372311	-1.14922	0.250465	0.560038
ENSG00000083817	54.0522	-0.5998	0.300909	-1.99329	0.0462296	0.212257
ENSG00000083838	288.643	0.53648	0.232224	2.31019	0.0208778	0.129014
ENSG00000083844	399.867	-0.639955	0.238403	-2.68434	0.00726728	0.0647013
ENSG00000083857	1994.44	1.00036	0.336349	2.97415	0.00293797	0.0358322
ENSG00000083896	1290.05	-0.113543	0.210977	-0.538175	0.590456	0.843702
ENSG00000083937	211.319	0.0265794	0.285897	0.0929683	0.925929	0.982194
ENSG00000084070	618.117	0.218142	0.328247	0.664567	0.506328	0.791436
ENSG00000084072	1705.43	-0.246565	0.281292	-0.876546	0.380733	0.695459
ENSG00000084073	843.852	0.479571	0.214539	2.23536	0.0253937	0.146241
ENSG00000084090	1380.53	-0.013717	0.177747	-0.0771717	0.938487	0.986985
ENSG00000084092	351.82	-0.725048	0.174463	-4.15588	3.24039e-05	0.00115783
ENSG00000084110	30.0435	1.22374	0.658256	1.85906	0.0630188	0.255427
ENSG00000084112	233.711	0.312333	0.302603	1.03216	0.301999	0.618509
ENSG00000084207	8747.67	0.438572	0.351891	1.24633	0.212642	0.512682
ENSG00000084234	1858.08	0.24037	0.239447	1.00386	0.315448	0.632273
ENSG00000084444	224.539	-0.096802	0.412711	-0.234552	0.814557	0.946129
ENSG00000084453	81.7117	0.302053	0.845256	0.357351	0.720829	0.906457
ENSG00000084463	909.522	0.109683	0.167766	0.653786	0.51325	0.796885
ENSG00000084623	2276.29	0.734667	0.177868	4.13041	3.62122e-05	0.00124948
ENSG00000084628	32.6883	1.02248	0.574702	1.77914	0.075216	0.283963
ENSG00000084636	1470.25	0.0292175	0.498594	0.0585997	0.953271	0.989364
ENSG00000084652	968.828	0.568388	0.188681	3.01242	0.0025917	0.0330468
ENSG00000084674	31.267	-3.89026	0.992328	-3.92033	8.8426e-05	0.00246841
ENSG00000084693	966.477	0.666764	0.210794	3.1631	0.00156098	0.0230778
ENSG00000084710	31.5017	-1.92876	0.484173	-3.98362	6.78727e-05	0.00200611
ENSG00000084731	348.789	-0.859191	0.34731	-2.47384	0.0133668	0.0967906
ENSG00000084733	2581.98	0.59762	0.214272	2.78907	0.005286	0.0526685
ENSG00000084734	40.0832	0.65224	0.712958	0.914836	0.360278	0.67596
ENSG00000084754	2589.7	-0.545371	0.167711	-3.25184	0.00114659	0.0183442
ENSG00000084764	336.895	-0.875205	0.316011	-2.76954	0.0056136	0.0549702
ENSG00000084774	863.704	0.196628	0.201411	0.976253	0.328939	0.644312
ENSG00000085063	162.832	1.13277	0.417494	2.71325	0.0066626	0.0613913
ENSG00000085117	376.174	0.120681	0.440945	0.273688	0.784324	0.936379
ENSG00000085224	709.068	-0.727806	0.304766	-2.38808	0.0169365	0.11295
ENSG00000085231	2599.16	-0.0889302	0.22404	-0.396939	0.691412	0.892376
ENSG00000085265	38.5309	0.177377	0.63886	0.277645	0.781285	0.935162
ENSG00000085274	231.671	-0.760019	0.1857	-4.09273	4.2632e-05	0.00141108
ENSG00000085276	780.095	-0.277466	0.45902	-0.604475	0.545528	0.817393
ENSG00000085365	545.232	-0.633889	0.229969	-2.75642	0.00584387	0.0564538
ENSG00000085377	907.821	0.038422	0.211865	0.181352	0.856092	0.96285
ENSG00000085382	200.013	-0.501161	0.254136	-1.97202	0.0486078	0.218864
ENSG00000085415	585.784	0.313781	0.211112	1.48633	0.137193	0.403772
ENSG00000085433	271.678	-0.364736	0.204437	-1.7841	0.0744067	0.282233
ENSG00000085449	609.03	0.109421	0.218781	0.50014	0.616977	0.855425
ENSG00000085465	110.82	0.59341	0.519839	1.14153	0.253651	0.563711
ENSG00000085491	341.59	0.0747462	0.285817	0.261518	0.793693	0.93892
ENSG00000085511	526.844	-0.155335	0.190173	-0.81681	0.414037	0.722518
ENSG00000085514	82.9381	0.607716	0.429774	1.41404	0.157351	0.436677
ENSG00000085552	823.485	0.13473	0.473318	0.284649	0.775913	0.933666
ENSG00000085563	47.3526	-0.0428787	0.387585	-0.11063	0.911909	0.978179
ENSG00000085644	252.054	-0.149073	0.207576	-0.718161	0.472658	0.768362
ENSG00000085662	2330.55	-0.316215	0.468255	-0.675305	0.499482	0.787686
ENSG00000085721	390.993	-1.87778	0.803006	-2.33843	0.0193648	0.122611
ENSG00000085733	2776.93	-0.0993999	0.319333	-0.311274	0.755593	0.923821
ENSG00000085741	76.9363	0.927284	0.754213	1.22947	0.218894	0.519345
ENSG00000085788	303.015	-0.570122	0.28814	-1.97863	0.0478581	0.216793
ENSG00000085831	368.687	0.177187	0.387957	0.456718	0.647874	0.872533
ENSG00000085832	902.376	-0.18865	0.153691	-1.22746	0.21965	0.520294
ENSG00000085840	146.967	0.425998	0.314741	1.35349	0.1759	0.463233
ENSG00000085871	1456.16	-0.195873	0.365791	-0.535479	0.592319	0.844466
ENSG00000085872	1048.11	0.425095	0.163451	2.60074	0.00930227	0.0760402
ENSG00000085978	371.625	-0.0346205	0.177288	-0.195278	0.845175	0.960227
ENSG00000085998	876.264	0.400404	0.212291	1.88611	0.0592801	0.246836
ENSG00000085999	327.734	1.47871	0.284604	5.19568	2.03973e-07	1.80202e-05
ENSG00000086015	962.275	0.346851	0.234025	1.48211	0.138312	0.405994
ENSG00000086061	1966.36	-0.0529235	0.255559	-0.207089	0.83594	0.956048
ENSG00000086062	2411.26	1.13342	0.28978	3.91132	9.17933e-05	0.00252558
ENSG00000086065	903.944	0.0481286	0.199103	0.241728	0.808991	0.944339
ENSG00000086102	510.079	-0.292194	0.219377	-1.33193	0.182885	0.474091
ENSG00000086159	2.5668	-1.13463	0.981207	-1.15636	0.247534	0.557196
ENSG00000086189	1036.8	0.274478	0.19616	1.39926	0.161736	0.441976
ENSG00000086200	288.947	0.699203	0.287362	2.43318	0.014967	0.104769
ENSG00000086205	31.9739	-0.276744	0.485175	-0.570401	0.568406	0.829053
ENSG00000086232	2093.66	0.140696	0.157632	0.892562	0.372092	0.688221
ENSG00000086288	20.7027	0.682082	0.606233	1.12512	0.26054	0.57316
ENSG00000086300	130.721	0.797312	0.477072	1.67126	0.0946699	0.324701
ENSG00000086475	332.811	0.376413	0.207415	1.81478	0.0695572	0.272584
ENSG00000086504	743.29	-0.121551	0.269694	-0.450701	0.652205	0.874762
ENSG00000086506	1.22972	2.39641	1.20961	1.98113	0.0475764	0.216016
ENSG00000086544	1308.48	0.605896	0.305016	1.98644	0.0469848	0.214317
ENSG00000086548	1564.1	0.232071	0.904852	0.256474	0.797585	0.940074
ENSG00000086570	1318.5	0.329145	0.629	0.523283	0.600777	0.848028
ENSG00000086589	509.576	-0.295041	0.163575	-1.8037	0.071278	0.275897
ENSG00000086598	2779.35	-0.198498	0.17367	-1.14296	0.253057	0.56317
ENSG00000086619	264.174	-0.155032	0.289848	-0.534873	0.592738	0.844764
ENSG00000086666	430.994	-0.080329	0.20932	-0.383762	0.701155	0.897298
ENSG00000086696	1012.01	0.530788	0.685332	0.774497	0.438637	0.74217
ENSG00000086712	339.362	0.324976	0.191889	1.69356	0.090349	0.316015
ENSG00000086717	18.1319	1.56882	0.484272	3.23955	0.0011972	0.018984
ENSG00000086730	117.717	0.0615098	0.452933	0.135803	0.891977	0.972304
ENSG00000086827	254.4	-0.227844	0.162335	-1.40355	0.160454	0.440542
ENSG00000086848	292.975	0.884132	0.194266	4.55113	5.3358e-06	0.000276756
ENSG00000086967	19.8756	0.209589	0.667892	0.313806	0.753668	0.922591
ENSG00000086991	34.5625	-0.425887	0.688241	-0.618805	0.536045	0.812615
ENSG00000087008	1092.8	-0.30205	0.283078	-1.06702	0.285961	0.602973
ENSG00000087053	485.711	0.385245	0.181113	2.1271	0.0334117	0.173525
ENSG00000087074	1669.63	-1.52378	0.397228	-3.83602	0.000125043	0.00320154
ENSG00000087076	265.478	0.0801872	0.441814	0.181495	0.855979	0.96285
ENSG00000087077	1412.46	-0.0597901	0.263625	-0.226799	0.82058	0.948636
ENSG00000087086	25303.7	0.28003	0.338225	0.82794	0.407705	0.718409
ENSG00000087087	2063.02	-0.161612	0.160807	-1.005	0.314896	0.631717
ENSG00000087088	426.953	0.495093	0.254367	1.94638	0.0516096	0.227355
ENSG00000087095	585.805	0.57571	0.223852	2.57183	0.0101161	0.0806593
ENSG00000087111	781.726	0.0828347	0.209787	0.394851	0.692953	0.892871
ENSG00000087116	258.228	0.203114	0.543473	0.373734	0.708603	0.899161
ENSG00000087128	240.679	-0.532454	0.827273	-0.643626	0.519818	0.801423
ENSG00000087152	917.99	0.516873	0.175859	2.93913	0.00329137	0.0386009
ENSG00000087157	1294.35	0.52661	0.159657	3.29839	0.000972397	0.0161354
ENSG00000087191	2100.21	-0.238725	0.191681	-1.24542	0.212976	0.513073
ENSG00000087206	468.76	-0.363093	0.180689	-2.00949	0.0444847	0.207445
ENSG00000087237	60.5477	-1.3255	0.49269	-2.69033	0.00713821	0.0639443
ENSG00000087245	1697.01	0.452148	0.519498	0.870356	0.384106	0.698884
ENSG00000087250	3.1809	0.16895	0.989947	0.170666	0.864487	0.96423
ENSG00000087253	1775.32	0.992536	0.496532	1.99894	0.0456154	0.210748
ENSG00000087258	59.8584	-0.471655	0.631459	-0.746929	0.455106	0.754009
ENSG00000087263	202.541	0.607831	0.168655	3.604	0.000313356	0.00650964
ENSG00000087266	443.748	0.0785405	0.243715	0.322263	0.747253	0.918984
ENSG00000087269	2201.03	0.211862	0.216265	0.979644	0.327262	0.64281
ENSG00000087274	2554.12	-0.0307588	0.166636	-0.184587	0.853553	0.962486
ENSG00000087299	210.801	-0.0148895	0.238962	-0.0623089	0.950317	0.989283
ENSG00000087301	119.365	-0.474034	0.310184	-1.52823	0.126455	0.385893
ENSG00000087302	1346.08	1.07481	0.201419	5.33619	9.49202e-08	9.24983e-06
ENSG00000087303	275.528	1.60609	0.415327	3.86706	0.000110154	0.00290354
ENSG00000087338	392.312	-0.304474	0.206884	-1.47171	0.141099	0.410704
ENSG00000087365	2712.13	-0.194438	0.137299	-1.41616	0.156728	0.435765
ENSG00000087448	553.495	-1.59108	0.232363	-6.84738	7.52157e-12	2.06562e-09
ENSG00000087460	10730.7	0.425302	0.200064	2.12583	0.0335174	0.173791
ENSG00000087470	957.429	0.171902	0.191301	0.898596	0.368868	0.685034
ENSG00000087494	322.76	-0.228863	0.88226	-0.259405	0.795323	0.939487
ENSG00000087495	106.364	-0.197245	0.648422	-0.304192	0.760982	0.926115
ENSG00000087502	587.583	-0.461916	0.173745	-2.65859	0.0078468	0.0679362
ENSG00000087510	335.743	0.0299842	0.395898	0.0757371	0.939628	0.986985
ENSG00000087586	440.355	0.357453	0.326683	1.09419	0.273872	0.589583
ENSG00000087589	32.4187	-0.532249	0.428454	-1.24226	0.214142	0.514294
ENSG00000087842	733.109	0.0125958	0.446484	0.0282112	0.977494	0.993456
ENSG00000087884	447.715	0.333911	0.295892	1.12849	0.259113	0.571271
ENSG00000087903	392.61	-0.0713901	0.301442	-0.236829	0.81279	0.945766
ENSG00000087995	290.431	-0.0796279	0.168665	-0.472108	0.636849	0.866061
ENSG00000088002	171.157	0.137168	0.607886	0.225648	0.821476	0.948751
ENSG00000088035	363.766	-0.0279085	0.175907	-0.158655	0.873941	0.966807
ENSG00000088038	1281.76	-0.211036	0.16518	-1.27761	0.201388	0.498171
ENSG00000088053	59.6593	1.21067	0.576233	2.10101	0.03564	0.180263
ENSG00000088179	335.284	-0.819944	0.262903	-3.11881	0.00181582	0.0256786
ENSG00000088205	720.726	0.402841	0.168866	2.38556	0.017053	0.113491
ENSG00000088247	6987.45	0.197541	0.176705	1.11792	0.263602	0.57729
ENSG00000088256	1275.85	-0.87254	0.270417	-3.22665	0.0012525	0.0196179
ENSG00000088280	241.259	-0.353356	0.354137	-0.997795	0.318379	0.633875
ENSG00000088298	431.704	-0.0107538	0.185829	-0.0578692	0.953853	0.9895
ENSG00000088305	251.699	0.102923	0.411987	0.249821	0.802726	0.941775
ENSG00000088320	24.9502	0.0122833	0.56518	0.0217335	0.982661	0.994125
ENSG00000088325	1115.09	0.182271	0.329274	0.553555	0.579883	0.837054
ENSG00000088340	2244.57	0.356286	0.646848	0.550803	0.581769	0.838346
ENSG00000088356	391.642	-0.012086	0.229426	-0.0526795	0.957987	0.990896
ENSG00000088367	989.016	-0.392074	0.3766	-1.04109	0.297834	0.614498
ENSG00000088386	109.991	-0.0972232	0.671134	-0.144864	0.884818	0.97076
ENSG00000088448	3377.33	0.113054	0.241986	0.467191	0.640363	0.868894
ENSG00000088451	203.114	-0.245293	0.193278	-1.26912	0.204399	0.502264
ENSG00000088538	481.972	-0.402398	0.511313	-0.78699	0.431288	0.736271
ENSG00000088543	63.6679	-1.05261	0.315994	-3.33111	0.000864993	0.0148275
ENSG00000088682	731.505	-0.527933	0.199041	-2.65238	0.00799257	0.0687968
ENSG00000088726	515.288	0.880344	0.509801	1.72684	0.0841966	0.304361
ENSG00000088727	304.089	0.349201	0.271499	1.2862	0.198374	0.49368
ENSG00000088756	24.0958	-1.21021	0.576849	-2.09797	0.0359079	0.180834
ENSG00000088766	489.388	-0.118097	0.179318	-0.65859	0.510159	0.79459
ENSG00000088782	0.040489	0.277556	8.0663	0.0344093	0.972551	0.993342
ENSG00000088808	609.414	-0.152194	0.231376	-0.657777	0.510681	0.794739
ENSG00000088812	1081.82	0.156619	0.202993	0.77155	0.440381	0.743523
ENSG00000088826	124.084	0.191259	0.410369	0.466066	0.641168	0.869034
ENSG00000088827	201.923	-0.189236	0.588782	-0.321403	0.747905	0.919035
ENSG00000088832	3238.59	0.798472	0.172682	4.62396	3.76485e-06	0.000206604
ENSG00000088833	1302.56	0.0589477	0.178861	0.329573	0.741723	0.916743
ENSG00000088836	288.727	0.0841677	0.475893	0.176863	0.859616	0.963816
ENSG00000088854	758.435	-1.35998	0.262955	-5.17189	2.31737e-07	2.00328e-05
ENSG00000088876	191.864	0.214819	0.189473	1.13377	0.256891	0.568555
ENSG00000088882	344.566	0.184358	0.632092	0.291663	0.770545	0.930918
ENSG00000088888	959.263	-0.515435	0.203542	-2.53232	0.0113309	0.086305
ENSG00000088899	256.469	0.0985358	0.37353	0.263796	0.791937	0.938306
ENSG00000088926	1.81234	1.40042	0.996071	1.40594	0.159741	0.439428
ENSG00000088930	1326.46	0.0779774	0.162223	0.480682	0.630743	0.862684
ENSG00000088970	807.81	-0.784342	0.273223	-2.8707	0.00409564	0.0449715
ENSG00000088992	430.476	0.240244	0.702635	0.341918	0.732412	0.912014
ENSG00000089006	2172.4	-0.366716	0.188679	-1.9436	0.0519443	0.228429
ENSG00000089009	7236.92	-0.377328	0.225626	-1.67236	0.094453	0.324164
ENSG00000089012	42.0453	-0.239014	0.589412	-0.405513	0.6851	0.888247
ENSG00000089022	564.871	-0.120337	0.168215	-0.715379	0.474375	0.76958
ENSG00000089041	28.5849	-1.08174	0.463076	-2.336	0.0194914	0.123193
ENSG00000089048	326.042	-0.0351186	0.199985	-0.175606	0.860604	0.963996
ENSG00000089050	249.048	-0.521963	0.266815	-1.95627	0.0504331	0.224071
ENSG00000089053	2007.3	-0.488867	0.167644	-2.9161	0.00354441	0.0407949
ENSG00000089057	1015.14	0.0698427	0.395423	0.176628	0.859801	0.963816
ENSG00000089063	970.852	-0.280761	0.176367	-1.59192	0.111403	0.359472
ENSG00000089094	388.884	-0.307544	0.243354	-1.26377	0.206312	0.504939
ENSG00000089101	82.4487	-0.65717	0.56118	-1.17105	0.241578	0.550345
ENSG00000089116	27.7431	0.706618	0.862775	0.819006	0.412783	0.7216
ENSG00000089123	378.679	-0.173526	0.193695	-0.895871	0.370322	0.686544
ENSG00000089127	2961.9	-0.225126	0.431377	-0.521878	0.601755	0.848343
ENSG00000089154	1958.23	-0.189636	0.199898	-0.948667	0.34279	0.65906
ENSG00000089157	64831.4	0.345435	0.268161	1.28817	0.197688	0.493171
ENSG00000089159	2827.79	0.545221	0.244356	2.23125	0.0256643	0.147025
ENSG00000089163	36.1391	-0.608063	0.349289	-1.74086	0.081708	0.299241
ENSG00000089169	9.03442	1.84216	0.765875	2.4053	0.0161591	0.109583
ENSG00000089195	356.981	0.270482	0.188106	1.43793	0.150455	0.426222
ENSG00000089199	13.5696	-0.540549	0.830428	-0.650928	0.515093	0.798052
ENSG00000089220	3980.08	0.0749982	0.30973	0.24214	0.808671	0.944339
ENSG00000089225	18.2711	-1.26731	0.574267	-2.20683	0.0273262	0.153521
ENSG00000089234	392.739	-0.326637	0.158352	-2.06273	0.0391388	0.191604
ENSG00000089250	27.4032	-1.05442	0.737424	-1.42986	0.152756	0.430185
ENSG00000089280	4201.94	-0.225908	0.176927	-1.27684	0.201658	0.49838
ENSG00000089289	887.309	-0.114201	0.183321	-0.622957	0.533312	0.810504
ENSG00000089327	953.709	0.321673	0.41231	0.780172	0.43529	0.739205
ENSG00000089335	366.162	0.147909	0.270935	0.545919	0.585122	0.840015
ENSG00000089351	1189.82	-0.119255	0.290864	-0.410004	0.681803	0.88652
ENSG00000089356	8832.2	-0.0152002	0.488604	-0.0311094	0.975182	0.993342
ENSG00000089472	84.6097	-0.0443062	0.533352	-0.0830712	0.933795	0.985332
ENSG00000089486	96.2522	-0.445582	0.400027	-1.11388	0.265331	0.578752
ENSG00000089505	0	NA	NA	NA	NA	NA
ENSG00000089558	115.192	-0.25545	0.576075	-0.443431	0.657454	0.876964
ENSG00000089597	1742.65	0.0276095	0.224123	0.123189	0.901958	0.975356
ENSG00000089639	294.672	0.123979	0.252226	0.491541	0.623044	0.858715
ENSG00000089682	524.216	0.379571	0.205026	1.85133	0.0641215	0.258399
ENSG00000089685	569.109	-0.496288	0.355948	-1.39427	0.163236	0.44431
ENSG00000089692	142.608	0.181159	0.584377	0.310004	0.756558	0.923965
ENSG00000089693	2561.82	0.0332523	0.181719	0.182987	0.854808	0.962645
ENSG00000089723	50.322	1.08122	0.376412	2.87243	0.00407331	0.0448902
ENSG00000089737	1321.05	0.182722	0.177665	1.02846	0.303734	0.619527
ENSG00000089775	180.321	0.581688	0.228329	2.54759	0.0108471	0.0843247
ENSG00000089818	332.372	0.148374	0.207279	0.71582	0.474103	0.769543
ENSG00000089820	303.166	0.0902284	0.389375	0.231726	0.816751	0.947009
ENSG00000089876	1484.62	0.517079	0.19853	2.60454	0.00919979	0.0755482
ENSG00000089902	658.738	-0.153235	0.279415	-0.548414	0.583408	0.839203
ENSG00000089916	893.218	-0.427501	0.190487	-2.24425	0.0248166	0.144354
ENSG00000090006	1098.08	-1.59586	0.366701	-4.35194	1.34935e-05	0.000591178
ENSG00000090013	883.389	0.156621	0.298228	0.525172	0.599464	0.847696
ENSG00000090020	1198.36	0.34576	0.25474	1.35731	0.174684	0.461282
ENSG00000090054	412.659	0.225765	0.258538	0.873239	0.382533	0.697431
ENSG00000090060	2508.29	0.452135	0.154042	2.93514	0.00333394	0.0389865
ENSG00000090061	371.678	0.356484	0.226307	1.57522	0.115205	0.366518
ENSG00000090097	536.22	0.179817	0.304978	0.589606	0.555455	0.823224
ENSG00000090104	740.825	-0.161234	0.536666	-0.300436	0.763845	0.927283
ENSG00000090238	338.734	-0.140032	0.356881	-0.392378	0.694779	0.893637
ENSG00000090263	100.385	-0.0108612	0.233596	-0.0464955	0.962915	0.991591
ENSG00000090266	875.184	-0.00245953	0.202322	-0.0121565	0.990301	0.996311
ENSG00000090273	1711.87	0.0472002	0.186268	0.253399	0.79996	0.94086
ENSG00000090316	676.023	0.200494	0.193595	1.03564	0.300372	0.617211
ENSG00000090339	1031.93	0.977533	0.516949	1.89097	0.0586287	0.24527
ENSG00000090372	1585.2	0.111574	0.146058	0.763903	0.444925	0.746603
ENSG00000090376	108.726	-0.02733	0.467354	-0.0584782	0.953368	0.989364
ENSG00000090382	1612.02	-0.337282	0.677991	-0.497472	0.618856	0.856002
ENSG00000090402	2.59904	1.22622	1.38579	0.884854	0.376235	0.691794
ENSG00000090432	394.786	-0.0969416	0.176495	-0.549258	0.582828	0.838845
ENSG00000090447	256.623	0.326271	0.220618	1.4789	0.139168	0.406898
ENSG00000090470	259.055	0.154181	0.193357	0.797392	0.425223	0.731248
ENSG00000090487	446.775	-0.254187	0.157845	-1.61036	0.10732	0.351685
ENSG00000090512	3.34367	-2.64127	1.05449	-2.50479	0.0122524	0.0911225
ENSG00000090530	178.196	0.28011	0.527897	0.530615	0.595686	0.84637
ENSG00000090534	2.55216	-0.335091	0.731271	-0.458232	0.646786	0.872186
ENSG00000090539	46.2802	-0.29786	0.501107	-0.594404	0.552242	0.821567
ENSG00000090554	173.922	-0.0956495	0.304333	-0.314292	0.753299	0.922591
ENSG00000090565	1064.26	0.111063	0.212334	0.523056	0.600935	0.848028
ENSG00000090581	986.318	-0.0915177	0.192794	-0.474691	0.635007	0.864779
ENSG00000090612	60.2457	0.317876	0.535936	0.593123	0.553099	0.821814
ENSG00000090621	2889.54	0.0312393	0.267618	0.116731	0.907073	0.976903
ENSG00000090659	3.66972	-0.324201	0.848567	-0.382057	0.702419	0.897644
ENSG00000090661	395.654	-0.134948	0.505392	-0.267016	0.789457	0.937365
ENSG00000090674	456.142	-0.351234	0.199823	-1.75772	0.0787952	0.292126
ENSG00000090686	1172.29	-0.349673	0.137812	-2.53733	0.0111703	0.0856902
ENSG00000090776	1129.84	0.261704	0.440974	0.593469	0.552868	0.821814
ENSG00000090857	502.567	-0.779286	0.327997	-2.37589	0.0175065	0.115046
ENSG00000090861	1604.62	-0.487014	0.207674	-2.34509	0.0190226	0.121136
ENSG00000090863	873.012	-0.168403	0.241944	-0.69604	0.486404	0.777115
ENSG00000090889	382.395	0.604559	0.305047	1.98185	0.0474957	0.215913
ENSG00000090905	747.65	-0.121692	0.271934	-0.447505	0.65451	0.875603
ENSG00000090924	374.212	0.332838	0.314525	1.05822	0.289953	0.607209
ENSG00000090932	7.11799	2.53462	0.913671	2.77411	0.00553536	0.0543364
ENSG00000090971	276.911	-0.232984	0.355468	-0.65543	0.512191	0.795919
ENSG00000090975	105.246	-0.447593	0.319881	-1.39925	0.161738	0.441976
ENSG00000090989	596.529	-0.0775899	0.207058	-0.374726	0.707864	0.89862
ENSG00000091009	336.924	-0.203149	0.201157	-1.0099	0.312541	0.628719
ENSG00000091010	0.436128	0.864515	0.795193	1.08718	0.276959	0.592421
ENSG00000091039	262.681	-0.299193	0.347547	-0.860871	0.389309	0.702531
ENSG00000091073	420.501	-0.0586577	0.234376	-0.250271	0.802377	0.941625
ENSG00000091106	97.7908	0.177796	0.349455	0.508782	0.610905	0.852255
ENSG00000091127	362.449	0.395357	0.249817	1.58259	0.113516	0.362794
ENSG00000091128	10.0758	1.10142	0.713952	1.54271	0.1229	0.379984
ENSG00000091129	109.265	1.24484	0.682829	1.82306	0.0682937	0.269273
ENSG00000091136	2740.09	-0.216419	0.272322	-0.794718	0.426778	0.732198
ENSG00000091137	12.289	0.288098	0.549648	0.524151	0.600174	0.847696
ENSG00000091138	16.5589	-2.03837	0.754316	-2.70228	0.00688655	0.0625587
ENSG00000091140	107.394	-1.0221	0.305459	-3.3461	0.000819562	0.0142015
ENSG00000091157	238.386	-0.743912	0.326204	-2.28051	0.0225774	0.136168
ENSG00000091164	825.778	-0.126658	0.190333	-0.665457	0.505758	0.791252
ENSG00000091181	5.7227	0.68865	0.698013	0.986587	0.323845	0.639223
ENSG00000091262	68.1537	0.842353	0.454508	1.85333	0.063835	0.257567
ENSG00000091317	1617.45	0.490785	0.265452	1.84887	0.0644771	0.259247
ENSG00000091409	1020.5	0.988723	0.464249	2.12973	0.0331942	0.172946
ENSG00000091428	154.947	0.142667	0.346127	0.412182	0.680206	0.88559
ENSG00000091436	400.978	-1.69493	0.431411	-3.9288	8.53708e-05	0.00240399
ENSG00000091482	20.5186	-1.20654	0.793956	-1.51965	0.128598	0.389056
ENSG00000091483	726.885	-0.392733	0.168776	-2.32694	0.0199684	0.125321
ENSG00000091490	756.909	0.119477	0.356522	0.335117	0.737537	0.915105
ENSG00000091513	37.9418	1.08838	0.685205	1.58839	0.112197	0.360299
ENSG00000091527	1643.48	0.864883	0.291424	2.96778	0.00299959	0.0363729
ENSG00000091536	45.3444	0.929357	0.362424	2.56428	0.010339	0.0817592
ENSG00000091542	861.649	0.0699269	0.195112	0.358394	0.720048	0.905849
ENSG00000091583	5.19506	4.51119	1.37224	3.28746	0.00101095	0.0166207
ENSG00000091592	64.3449	-0.173057	0.485612	-0.356369	0.721564	0.906628
ENSG00000091622	93.2711	-0.757523	0.473612	-1.59946	0.109718	0.355678
ENSG00000091640	641.995	-0.176674	0.223633	-0.79002	0.429516	0.734547
ENSG00000091651	260.796	0.506848	0.317992	1.5939	0.110958	0.358684
ENSG00000091656	134.496	-0.377091	0.595399	-0.633341	0.526511	0.806813
ENSG00000091664	1.09671	-0.65158	1.62858	-0.40009	0.68909	0.89067
ENSG00000091704	2.10117	0.478321	0.992241	0.482061	0.629762	0.862003
ENSG00000091732	149.052	0.178665	0.174633	1.02309	0.306267	0.621395
ENSG00000091831	114.361	-0.644295	0.624017	-1.0325	0.30184	0.618411
ENSG00000091879	22.3684	-0.484178	0.863078	-0.560989	0.574805	0.833301
ENSG00000091972	183.703	0.302567	0.534963	0.565584	0.571676	0.831193
ENSG00000091986	1015.87	-0.367211	0.609888	-0.602095	0.547111	0.818148
ENSG00000092009	12.642	-2.03183	0.884185	-2.29797	0.0215636	0.131783
ENSG00000092010	1152.91	-0.0163278	0.232713	-0.0701629	0.944064	0.988356
ENSG00000092020	365.897	-0.511601	0.174216	-2.93659	0.00331846	0.038862
ENSG00000092036	1088.46	0.20124	0.236291	0.851662	0.394402	0.707293
ENSG00000092051	10.5998	-0.57888	0.704668	-0.821493	0.411365	0.720724
ENSG00000092054	9.67987	-0.0476445	0.801895	-0.0594149	0.952622	0.989364
ENSG00000092067	1.30206	2.24121	0.797465	2.81042	0.00494766	0.0505987
ENSG00000092068	157.91	0.063154	0.431255	0.146442	0.883572	0.970553
ENSG00000092094	629.592	-0.186066	0.19255	-0.966325	0.333882	0.64994
ENSG00000092098	760.421	-0.170673	0.169371	-1.00768	0.313607	0.630074
ENSG00000092108	700.356	-0.0908583	0.143869	-0.631533	0.527692	0.807457
ENSG00000092140	242.182	-0.118999	0.227168	-0.523837	0.600392	0.847817
ENSG00000092199	3650.26	0.39725	0.17535	2.26548	0.0234835	0.139775
ENSG00000092200	75.3726	1.11013	0.38107	2.91318	0.00357767	0.0408852
ENSG00000092201	1432.35	-0.521256	0.187551	-2.77927	0.00544804	0.0538078
ENSG00000092208	94.3404	-0.0273207	0.21547	-0.126796	0.899102	0.974459
ENSG00000092295	249.401	-0.554001	0.680634	-0.813949	0.415674	0.723651
ENSG00000092330	64.348	0.383424	0.232041	1.6524	0.0984533	0.332989
ENSG00000092345	1.85066	-0.509438	1.00692	-0.505938	0.6129	0.853305
ENSG00000092377	188.837	0.147431	1.02396	0.143981	0.885515	0.97076
ENSG00000092421	819.818	0.615631	0.47619	1.29283	0.196071	0.491687
ENSG00000092439	590.234	-0.117786	0.190514	-0.618255	0.536407	0.812749
ENSG00000092445	248.018	-0.0446582	0.294153	-0.15182	0.879329	0.968805
ENSG00000092470	184.06	0.297201	0.310929	0.955848	0.339149	0.655929
ENSG00000092529	0	NA	NA	NA	NA	NA
ENSG00000092531	183.719	-0.181876	0.221929	-0.819523	0.412488	0.721308
ENSG00000092607	28.3523	0.038455	0.587422	0.065464	0.947805	0.988493
ENSG00000092621	1436.46	-1.09189	0.44369	-2.46092	0.0138579	0.0988858
ENSG00000092758	128.08	0.207087	0.549773	0.376677	0.706414	0.89862
ENSG00000092820	2799.62	0.536138	0.288106	1.86091	0.0627574	0.25478
ENSG00000092841	8147.6	0.277756	0.260631	1.06571	0.286556	0.603807
ENSG00000092847	467.273	-0.603705	0.205254	-2.94126	0.00326879	0.0385149
ENSG00000092850	20.3943	1.01989	0.648519	1.57264	0.115801	0.367542
ENSG00000092853	111.081	0.0284804	0.398751	0.0714241	0.94306	0.988317
ENSG00000092871	531.449	0.318234	0.227037	1.40169	0.161009	0.441182
ENSG00000092929	1133.31	0.276135	0.430146	0.641957	0.520901	0.80172
ENSG00000092931	264.843	-0.20453	0.207017	-0.987984	0.323161	0.638812
ENSG00000092964	119.09	-0.253439	0.427322	-0.593086	0.553124	0.821814
ENSG00000092969	141.032	1.92764	0.583582	3.30312	0.000956168	0.0159607
ENSG00000092978	465.123	0.0504712	0.212875	0.237093	0.812585	0.945766
ENSG00000093000	303.374	0.0432102	0.26038	0.16595	0.868196	0.964822
ENSG00000093009	538.026	0.165127	0.324015	0.509628	0.610312	0.852255
ENSG00000093010	2150.62	-0.895123	0.371914	-2.4068	0.016093	0.109504
ENSG00000093072	383.731	-0.0225523	0.429953	-0.0524529	0.958168	0.990931
ENSG00000093134	17.6108	0.457	0.892063	0.512296	0.608444	0.851673
ENSG00000093144	303.531	-0.112451	0.247635	-0.454099	0.649758	0.873572
ENSG00000093167	918.79	0.419854	0.21066	1.99304	0.0462573	0.212324
ENSG00000093183	2640.51	-0.351626	0.225284	-1.56081	0.118568	0.372865
ENSG00000093217	305.927	-0.0562118	0.309761	-0.181468	0.856	0.96285
ENSG00000094631	654.237	0.195209	0.186259	1.04805	0.294617	0.61098
ENSG00000094796	36.2665	1.91235	1.00714	1.89879	0.0575916	0.24273
ENSG00000094804	414.441	0.525217	0.306609	1.71299	0.0867153	0.30952
ENSG00000094841	37.7624	0.161283	0.257906	0.625358	0.531736	0.809273
ENSG00000094880	407.983	0.0556069	0.170507	0.326127	0.744328	0.918147
ENSG00000094914	451.795	0.0924933	0.159776	0.578893	0.562661	0.825836
ENSG00000094916	406.86	-0.980094	0.263345	-3.72172	0.000197874	0.00460437
ENSG00000094963	40.8448	-2.48985	0.69007	-3.60811	0.000308436	0.00643234
ENSG00000094975	791.573	-0.261551	0.246641	-1.06045	0.288938	0.606473
ENSG00000095002	589.65	-0.0650627	0.233816	-0.278265	0.780809	0.935028
ENSG00000095015	325.168	0.369352	0.293131	1.26002	0.207662	0.506522
ENSG00000095059	551.256	-0.427366	0.202891	-2.10639	0.0351708	0.17879
ENSG00000095066	1027.63	-0.0864111	0.238144	-0.362852	0.716716	0.90393
ENSG00000095110	22.621	1.0007	0.793742	1.26073	0.207405	0.506126
ENSG00000095139	263.651	-0.480049	0.281102	-1.70774	0.0876844	0.311619
ENSG00000095203	154.617	-0.0600422	0.441645	-0.135951	0.89186	0.972304
ENSG00000095209	128.626	0.168834	0.310434	0.543864	0.586535	0.840618
ENSG00000095261	163.583	-0.199613	0.266687	-0.748493	0.454163	0.753611
ENSG00000095319	988.057	0.226301	0.212368	1.06561	0.286601	0.603807
ENSG00000095321	612.465	-0.435151	0.370866	-1.17334	0.24066	0.549197
ENSG00000095370	121.895	0.208616	0.336919	0.619189	0.535792	0.812506
ENSG00000095380	1013.4	0.2607	0.266998	0.976411	0.328861	0.644312
ENSG00000095397	231.374	-0.434799	0.329705	-1.31875	0.187252	0.478949
ENSG00000095464	71.5152	-0.386978	0.350893	-1.10284	0.270098	0.584981
ENSG00000095539	170.954	0.721382	0.414218	1.74155	0.0815871	0.299221
ENSG00000095564	471.131	0.431422	0.236235	1.82625	0.0678133	0.267999
ENSG00000095585	432.767	-0.0605559	0.391297	-0.154757	0.877013	0.968044
ENSG00000095587	66.988	1.24386	0.577299	2.15461	0.0311924	0.166316
ENSG00000095596	4.43886	1.50635	1.15746	1.30143	0.193111	0.487302
ENSG00000095637	697.589	0.188256	0.620407	0.303439	0.761555	0.92614
ENSG00000095713	1188.66	-1.70567	0.874482	-1.95049	0.0511174	0.226174
ENSG00000095739	817.819	-0.760551	0.687506	-1.10625	0.26862	0.582837
ENSG00000095752	44.9643	0.333838	0.616315	0.541668	0.588047	0.841414
ENSG00000095777	78.4065	0.848891	0.950792	0.892825	0.371951	0.688058
ENSG00000095787	1324.86	-0.111899	0.17181	-0.651295	0.514856	0.79784
ENSG00000095794	921.976	1.09873	0.2992	3.67221	0.000240459	0.00534025
ENSG00000095906	370.221	-0.409974	0.18446	-2.22257	0.0262451	0.149432
ENSG00000095917	28.02	0.108109	0.814947	0.132658	0.894464	0.972739
ENSG00000095932	12.5375	2.02763	0.643055	3.15313	0.00161532	0.0236546
ENSG00000095970	44.9356	0.642326	0.560062	1.14688	0.25143	0.561409
ENSG00000095981	0.478146	0.218749	2.53654	0.0862392	0.931276	0.984193
ENSG00000096063	579.196	0.0458184	0.276205	0.165886	0.868247	0.964822
ENSG00000096070	207.442	-0.284359	0.310572	-0.915596	0.359879	0.675744
ENSG00000096080	101.972	0.364606	0.22463	1.62314	0.10456	0.345929
ENSG00000096088	6.19036	2.11708	0.979462	2.16147	0.030659	0.164322
ENSG00000096092	369.864	-0.75051	0.252667	-2.97035	0.00297463	0.036152
ENSG00000096093	308.23	0.259438	0.253257	1.0244	0.305644	0.62106
ENSG00000096264	2.79317	0.0285218	0.934673	0.0305153	0.975656	0.993342
ENSG00000096384	14044.4	-0.029436	0.248853	-0.118287	0.90584	0.976812
ENSG00000096395	6.71013	-1.32889	0.746229	-1.7808	0.0749445	0.283604
ENSG00000096401	616.672	-0.173144	0.166638	-1.03904	0.298787	0.615476
ENSG00000096696	5357.64	-0.0242904	0.564753	-0.0430107	0.965693	0.99201
ENSG00000096717	245.43	-0.32366	0.202267	-1.60016	0.109563	0.35539
ENSG00000096746	1845.62	-0.0501598	0.146843	-0.341588	0.732661	0.912082
ENSG00000096872	214.562	-0.479057	0.279022	-1.71692	0.0859944	0.308021
ENSG00000096968	325.586	-0.451185	0.353111	-1.27774	0.20134	0.498129
ENSG00000096996	39.6335	0.0565618	0.536635	0.105401	0.916058	0.979231
ENSG00000097007	338.053	-1.00789	0.28866	-3.4916	0.00048013	0.00920145
ENSG00000097021	626.306	0.516852	0.286342	1.80502	0.0710718	0.275498
ENSG00000097033	574.256	0.497022	0.175581	2.83072	0.0046443	0.0487881
ENSG00000097046	259.104	0.848051	0.281343	3.0143	0.00257572	0.0329435
ENSG00000097096	420.93	0.602396	0.352816	1.70739	0.0877488	0.311666
ENSG00000099139	147.496	0.0882712	0.483058	0.182734	0.855007	0.962645
ENSG00000099194	4051.3	-0.569302	0.546064	-1.04255	0.297155	0.61358
ENSG00000099203	708.397	-0.436329	0.276602	-1.57746	0.114689	0.365889
ENSG00000099204	363.119	0.351537	0.414582	0.847931	0.396477	0.708847
ENSG00000099219	1419.43	-0.227434	0.337852	-0.673176	0.500835	0.788884
ENSG00000099246	199.837	0.0892382	0.25344	0.352108	0.724757	0.908361
ENSG00000099250	694.597	0.168027	0.4468	0.376066	0.706868	0.89862
ENSG00000099251	133.721	0.421961	0.378942	1.11352	0.265484	0.578752
ENSG00000099256	150.249	-0.341943	0.488027	-0.700663	0.483513	0.774961
ENSG00000099260	380.488	0.343334	0.485234	0.707565	0.479216	0.772152
ENSG00000099282	1108.33	1.02185	0.342158	2.98648	0.00282213	0.0349861
ENSG00000099284	632.322	1.02589	0.296064	3.46511	0.000530019	0.00995581
ENSG00000099290	335.486	-0.900098	0.164992	-5.45539	4.88652e-08	5.27318e-06
ENSG00000099308	229.77	0.292438	0.225357	1.29767	0.194402	0.489475
ENSG00000099326	922.179	0.384494	0.262455	1.46499	0.142924	0.413645
ENSG00000099330	365.818	0.186036	0.284868	0.65306	0.513717	0.797303
ENSG00000099337	507.143	0.782425	0.371269	2.10744	0.0350797	0.178634
ENSG00000099338	240.84	0.738991	0.415872	1.77697	0.0755737	0.284578
ENSG00000099341	1893.84	0.255271	0.221161	1.15423	0.248406	0.557838
ENSG00000099364	640.344	0.308969	0.198986	1.55272	0.120491	0.375533
ENSG00000099365	19.9174	-0.477437	0.502613	-0.94991	0.342158	0.658664
ENSG00000099377	61.4797	-0.154968	0.365424	-0.424078	0.671509	0.882213
ENSG00000099381	517.856	0.322937	0.147209	2.19374	0.0282543	0.156173
ENSG00000099385	989.348	0.650544	0.237057	2.74426	0.00606484	0.057668
ENSG00000099399	6.62282	3.6987	1.44092	2.5669	0.0102613	0.0813966
ENSG00000099617	14.4524	1.68903	0.75558	2.23541	0.0253901	0.146241
ENSG00000099622	708.05	-0.479156	0.207589	-2.3082	0.0209882	0.129298
ENSG00000099624	284.615	-0.24774	0.294165	-0.84218	0.399687	0.711297
ENSG00000099715	25.9582	-1.14273	0.968634	-1.17973	0.238106	0.54615
ENSG00000099721	0.352384	1.57917	2.06847	0.763449	0.445196	0.74666
ENSG00000099769	6.4776	1.6835	0.745318	2.25877	0.0238979	0.141218
ENSG00000099783	2720.71	0.203446	0.131913	1.54227	0.123007	0.380039
ENSG00000099785	1129.32	0.407876	0.242414	1.68256	0.0924604	0.320265
ENSG00000099795	1113.21	-0.408363	0.24792	-1.64716	0.0995261	0.335216
ENSG00000099797	1510.15	0.490194	0.212957	2.30185	0.0213439	0.130914
ENSG00000099800	765.764	0.587338	0.330031	1.77965	0.0751335	0.283916
ENSG00000099804	949.358	0.32106	0.238563	1.34581	0.178364	0.466556
ENSG00000099810	653.182	-0.326073	0.540362	-0.603434	0.54622	0.817604
ENSG00000099812	499.265	0.0818832	0.603869	0.135598	0.892139	0.972304
ENSG00000099814	1374.26	0.488385	0.255225	1.91354	0.0556786	0.237982
ENSG00000099817	1508.1	-0.0885864	0.176203	-0.502753	0.615138	0.854685
ENSG00000099821	892.736	0.0370673	0.236757	0.156563	0.87559	0.967612
ENSG00000099822	51.5384	0.47326	0.471115	1.00455	0.315112	0.631836
ENSG00000099834	44.3632	1.62139	0.80045	2.0256	0.0428053	0.202372
ENSG00000099840	90.8839	-0.575728	0.410574	-1.40225	0.16084	0.440946
ENSG00000099849	254.053	-0.166631	0.333709	-0.49933	0.617547	0.855568
ENSG00000099860	676.101	-0.691584	0.456445	-1.51515	0.129734	0.390709
ENSG00000099864	195.307	-0.401804	0.537999	-0.746849	0.455155	0.754012
ENSG00000099866	20.563	-1.8755	0.45396	-4.13142	3.60535e-05	0.00124948
ENSG00000099889	505.656	-0.217618	0.370168	-0.587889	0.556607	0.823558
ENSG00000099899	530.966	-0.14083	0.22986	-0.612677	0.54009	0.814429
ENSG00000099901	721.613	-0.0677298	0.23577	-0.28727	0.773905	0.933015
ENSG00000099904	762.189	1.39432	0.243206	5.73307	9.86263e-09	1.26865e-06
ENSG00000099910	679.351	-0.436008	0.219614	-1.98533	0.0471074	0.214633
ENSG00000099917	1260.67	0.114172	0.215067	0.530867	0.595511	0.84637
ENSG00000099937	10.1127	-0.652209	0.990763	-0.65829	0.510352	0.794655
ENSG00000099940	487.762	-0.564267	0.257246	-2.19349	0.028272	0.156215
ENSG00000099942	985.32	-0.539245	0.301649	-1.78765	0.0738318	0.281672
ENSG00000099949	879.286	-0.521552	0.293188	-1.7789	0.0752566	0.283983
ENSG00000099953	2387.51	2.11959	0.638632	3.31895	0.000903565	0.015374
ENSG00000099956	1353.51	0.368229	0.174625	2.10869	0.0349716	0.178388
ENSG00000099957	17.3858	-0.803987	0.57721	-1.39289	0.163654	0.444944
ENSG00000099958	88.0294	-0.198462	0.521207	-0.380775	0.70337	0.898006
ENSG00000099960	89.0399	0.766564	0.720698	1.06364	0.287491	0.605048
ENSG00000099974	102.674	0.490106	0.310864	1.57659	0.114889	0.36602
ENSG00000099977	511.255	-0.0642524	0.251528	-0.255448	0.798377	0.940447
ENSG00000099985	45.0571	0.570006	0.55422	1.02848	0.303722	0.619527
ENSG00000099991	936.386	0.00211541	0.218136	0.00969767	0.992263	0.997244
ENSG00000099992	580.438	0.034787	0.217694	0.159798	0.87304	0.966445
ENSG00000099994	173.127	0.43465	0.561023	0.774745	0.43849	0.742156
ENSG00000099995	1127.02	-0.0651378	0.167329	-0.389279	0.69707	0.895008
ENSG00000099998	253.638	-0.291248	0.491778	-0.592234	0.553694	0.822027
ENSG00000099999	206.027	-0.580686	0.245982	-2.36068	0.0182413	0.118055
ENSG00000100003	193.09	0.773432	0.36092	2.14294	0.0321176	0.168985
ENSG00000100012	3.20674	1.27912	0.820988	1.55802	0.119228	0.373818
ENSG00000100014	330.003	-1.17382	0.308992	-3.79887	0.000145358	0.00360682
ENSG00000100023	835.73	0.0213395	0.194229	0.109868	0.912514	0.978257
ENSG00000100024	12.2683	0.425169	0.667772	0.636698	0.524321	0.804597
ENSG00000100027	230.884	0.00864444	0.382902	0.0225761	0.981988	0.994106
ENSG00000100028	1119.54	0.0376507	0.206788	0.182074	0.855525	0.96285
ENSG00000100029	904.259	0.0097312	0.218393	0.0445583	0.964459	0.992004
ENSG00000100030	1264.42	0.373157	0.176971	2.10858	0.0349808	0.178388
ENSG00000100031	338.682	0.628847	0.460707	1.36496	0.172265	0.4575
ENSG00000100033	60.6456	0.171255	0.659592	0.259637	0.795143	0.939487
ENSG00000100034	587.536	0.168409	0.238283	0.706758	0.479717	0.772418
ENSG00000100036	74.2519	0.779438	0.3446	2.26186	0.0237059	0.140552
ENSG00000100038	521.591	-0.360268	0.211199	-1.70582	0.0880411	0.312153
ENSG00000100053	41.7754	0.612022	0.498423	1.22792	0.219479	0.520041
[truncated: 14,131 more rows]

## Sheet: BRCA
GeneID	baseMean	log2FoldChange	lfcSE	stat	pvalue	padj
ENSG00000000003	604.063	-0.309429	0.132272	-2.33934	0.0193179	0.0430119
ENSG00000000005	47.5553	0.828124	0.32227	2.56966	0.0101799	0.0245822
ENSG00000000419	1123.91	0.0831264	0.0766861	1.08398	0.278373	0.393405
ENSG00000000457	1049.57	-0.208513	0.0759583	-2.7451	0.00604928	0.0156538
ENSG00000000460	1118.92	0.792597	0.0948705	8.35452	6.5702e-17	1.68768e-15
ENSG00000000938	134.246	0.122806	0.141781	0.866167	0.386399	0.508786
ENSG00000000971	1115.26	0.500319	0.150413	3.3263	0.000880057	0.0028314
ENSG00000001036	913.975	0.488573	0.0831744	5.87408	4.25203e-09	3.907e-08
ENSG00000001084	825.963	-0.0364175	0.112208	-0.324554	0.745519	0.826755
ENSG00000001167	312.063	0.204138	0.108275	1.88536	0.0593811	0.111405
ENSG00000001460	178.068	-0.528617	0.0882072	-5.99289	2.06139e-09	1.97491e-08
ENSG00000001461	404.563	-0.4779	0.11532	-4.14414	3.41094e-05	0.000151933
ENSG00000001497	788.919	0.931528	0.0684531	13.6083	3.57597e-42	5.42468e-40
ENSG00000001561	387.591	-0.19119	0.15972	-1.19704	0.231292	0.339868
ENSG00000001617	1525.71	-0.048913	0.127149	-0.384689	0.700468	0.791714
ENSG00000001626	25.3887	-0.811042	0.305806	-2.65215	0.00799811	0.0199406
ENSG00000001629	1326.03	-0.0589605	0.081722	-0.721477	0.470616	0.590289
ENSG00000001630	331.268	0.0574227	0.119783	0.479388	0.631663	0.734179
ENSG00000001631	619.904	-0.101976	0.0751384	-1.35717	0.174726	0.271721
ENSG00000002016	311.136	-0.433147	0.0834345	-5.19146	2.08654e-07	1.4369e-06
ENSG00000002330	240.919	-0.303009	0.124801	-2.42793	0.0151852	0.0348677
ENSG00000002549	1672.12	0.305923	0.0880307	3.47518	0.000510502	0.00173696
ENSG00000002586	1247.06	0.21962	0.125642	1.74799	0.0804655	0.144342
ENSG00000002587	85.4065	-0.608775	0.154266	-3.94626	7.93821e-05	0.000326495
ENSG00000002726	24.0651	1.49989	0.324272	4.6254	3.73875e-06	2.03243e-05
ENSG00000002745	3.66825	-0.429448	0.35319	-1.21591	0.224018	0.331116
ENSG00000002746	143.761	0.156238	0.176348	0.885967	0.375635	0.498368
ENSG00000002834	4931.18	-0.0666394	0.128279	-0.519489	0.603419	0.709671
ENSG00000002919	137.559	-0.435436	0.0964092	-4.51653	6.286e-06	3.26799e-05
ENSG00000002933	692.138	-0.0803979	0.17686	-0.454585	0.649408	0.748994
ENSG00000003056	1159.91	0.340284	0.0713012	4.77249	1.81966e-06	1.059e-05
ENSG00000003137	43.6015	0.379001	0.223711	1.69415	0.0902362	0.158475
ENSG00000003147	2012.81	0.179114	0.105086	1.70446	0.0882946	0.155558
ENSG00000003249	126.447	-0.0684721	0.151352	-0.452403	0.650979	0.750332
ENSG00000003393	838.534	-0.162721	0.0629413	-2.58528	0.00973008	0.0236451
ENSG00000003400	126.015	0.115523	0.148809	0.776317	0.437562	0.5589
ENSG00000003402	1657.8	-0.312977	0.111469	-2.80775	0.00498895	0.0132053
ENSG00000003436	267.094	-0.0176434	0.186722	-0.0944903	0.92472	0.955255
ENSG00000003509	176.528	0.0891443	0.0670032	1.33045	0.18337	0.282216
ENSG00000003756	2824.65	0.0728801	0.0758076	0.961383	0.33636	0.457044
ENSG00000003987	200.646	0.557839	0.154792	3.6038	0.000313601	0.00112295
ENSG00000003989	1007.24	0.0604268	0.295923	0.204197	0.838199	0.896807
ENSG00000004059	1980.59	0.558868	0.0960401	5.81911	5.91614e-09	5.32353e-08
ENSG00000004139	1617.29	-0.220587	0.123401	-1.78756	0.0738466	0.13413
ENSG00000004142	1602.61	0.479172	0.089406	5.35951	8.34481e-08	6.18077e-07
ENSG00000004399	2509.47	0.0258842	0.105092	0.2463	0.80545	0.872516
ENSG00000004455	4140.39	0.0022669	0.0816781	0.027754	0.977858	0.98781
ENSG00000004468	93.2041	0.071324	0.246195	0.289706	0.772041	0.846881
ENSG00000004478	4629.87	0.252191	0.114016	2.21189	0.0269745	0.0571701
ENSG00000004487	1638.4	0.474317	0.0648071	7.31891	2.50001e-13	4.25849e-12
ENSG00000004534	1823.34	-0.120275	0.0712743	-1.6875	0.0915073	0.16041
ENSG00000004660	219.827	-0.362556	0.116521	-3.11151	0.00186134	0.0055705
ENSG00000004700	955.781	-0.266007	0.0976104	-2.72519	0.0064265	0.0165288
ENSG00000004766	603.346	-0.191802	0.0930541	-2.06119	0.0392848	0.0785988
ENSG00000004777	121.465	-0.404416	0.146798	-2.75492	0.00587063	0.0152454
ENSG00000004779	913.072	0.358861	0.0829659	4.32541	1.5225e-05	7.30147e-05
ENSG00000004799	1239.03	-0.175739	0.24962	-0.704024	0.481418	0.600033
ENSG00000004809	14.4148	-0.0287504	0.265637	-0.108232	0.913812	0.948472
ENSG00000004838	198.34	0.604852	0.207213	2.91898	0.00351177	0.00967935
ENSG00000004846	71.1186	-0.709905	0.229782	-3.08947	0.00200514	0.00595103
ENSG00000004848	24.2999	0.296527	0.386946	0.766327	0.443482	0.564565
ENSG00000004866	597.811	-0.0322363	0.082382	-0.391303	0.695573	0.787808
ENSG00000004897	694.292	-0.159042	0.0826544	-1.92418	0.0543322	0.103429
ENSG00000004939	4.61823	-2.53988	0.277777	-9.14361	6.03992e-20	2.04899e-18
ENSG00000004948	36.9448	-1.62244	0.244108	-6.64639	3.00362e-11	3.8454e-10
ENSG00000004961	192.451	0.150997	0.0894535	1.68799	0.0914132	0.160297
ENSG00000004975	404.671	-0.0743748	0.0789799	-0.941693	0.34635	0.467914
ENSG00000005001	498.733	0.128034	0.155358	0.824124	0.409869	0.531636
ENSG00000005007	1689.87	0.138259	0.0648772	2.13109	0.0330814	0.0678682
ENSG00000005020	487.298	0.0406672	0.125337	0.324463	0.745587	0.826765
ENSG00000005022	2756.91	0.315537	0.0982207	3.21253	0.00131572	0.00408983
ENSG00000005059	584.526	0.333856	0.0860875	3.8781	0.000105274	0.000421516
ENSG00000005073	15.4533	0.260166	0.301021	0.864278	0.387435	0.509691
ENSG00000005075	450.815	0.0979007	0.115669	0.846388	0.397336	0.519441
ENSG00000005100	117.417	-0.123129	0.109156	-1.12801	0.259318	0.372107
ENSG00000005102	85.2749	0.585705	0.229288	2.55445	0.0106356	0.0255598
ENSG00000005156	661.591	0.27301	0.0872695	3.12836	0.00175787	0.00528691
ENSG00000005175	416.784	0.0360297	0.0652499	0.552181	0.580824	0.689325
ENSG00000005187	123.025	-0.176692	0.127714	-1.3835	0.166512	0.261398
ENSG00000005189	247.335	-0.219621	0.106243	-2.06715	0.0387198	0.0776715
ENSG00000005194	327.451	0.320844	0.0760077	4.2212	2.43008e-05	0.000111517
ENSG00000005206	1330.56	-0.165899	0.0969475	-1.71122	0.0870397	0.153785
ENSG00000005238	194.876	-0.115669	0.0983208	-1.17645	0.239415	0.349568
ENSG00000005243	455.624	-0.10894	0.162723	-0.669481	0.503188	0.619896
ENSG00000005249	956.98	-0.98501	0.161555	-6.09704	1.08051e-09	1.07984e-08
ENSG00000005302	363.463	-0.0681173	0.0893434	-0.762421	0.445809	0.566867
ENSG00000005339	1274.37	-0.244598	0.104663	-2.337	0.0194393	0.0432402
ENSG00000005379	521.425	-0.442497	0.158894	-2.78485	0.00535522	0.014066
ENSG00000005381	5.72966	-0.297871	0.235599	-1.26431	0.206117	0.310102
ENSG00000005421	28.6921	0.640583	0.278675	2.29868	0.0215234	0.0471457
ENSG00000005436	1729.56	0.324478	0.0758702	4.27675	1.8964e-05	8.89039e-05
ENSG00000005448	340.533	0.846074	0.122714	6.89469	5.39817e-12	7.70893e-11
ENSG00000005469	726.476	-0.607339	0.148554	-4.08835	4.3446e-05	0.000189531
ENSG00000005471	92.235	0.305155	0.122113	2.49895	0.0124561	0.0293643
ENSG00000005483	1753.51	-0.167551	0.0810375	-2.06758	0.0386797	0.0776105
ENSG00000005486	1575.37	0.583637	0.0879384	6.63688	3.20383e-11	4.09846e-10
ENSG00000005513	87.3078	0.213809	0.350398	0.61019	0.541736	0.653891
ENSG00000005700	1176.94	-0.0571913	0.0784893	-0.728651	0.466215	0.586783
ENSG00000005801	337.214	-0.270526	0.0915122	-2.95617	0.00311486	0.00870623
ENSG00000005810	1465.9	-0.627976	0.1075	-5.84165	5.16863e-09	4.68234e-08
ENSG00000005812	1090.47	-0.233586	0.0858306	-2.72148	0.00649911	0.0167022
ENSG00000005844	387.648	0.646415	0.173812	3.71905	0.000199977	0.000747994
ENSG00000005882	320.399	-0.0473605	0.120458	-0.393172	0.694192	0.786598
ENSG00000005884	984.019	-0.682647	0.144974	-4.70876	2.49225e-06	1.40369e-05
ENSG00000005889	480.867	-0.701624	0.132346	-5.30145	1.14887e-07	8.29538e-07
ENSG00000005893	1451.25	0.364683	0.0894496	4.07697	4.56264e-05	0.000198129
ENSG00000005961	49.3536	0.115278	0.185569	0.621212	0.53446	0.647196
ENSG00000005981	18.796	-0.207482	0.271379	-0.764548	0.44454	0.565389
ENSG00000006007	1544.11	-0.655918	0.148598	-4.41406	1.01452e-05	5.01334e-05
ENSG00000006015	585.633	-0.270521	0.159025	-1.70112	0.0889205	0.156404
ENSG00000006016	121.068	0.0299391	0.256308	0.116809	0.907011	0.944363
ENSG00000006025	214.017	-0.101952	0.118369	-0.86131	0.389067	0.511335
ENSG00000006042	230.155	-0.263571	0.141917	-1.85722	0.06328	0.117778
ENSG00000006047	251.936	0.360681	0.198818	1.81412	0.0696586	0.127866
ENSG00000006059	5.55329	2.79947	0.382215	7.32434	2.40086e-13	4.09909e-12
ENSG00000006062	931.836	-0.447561	0.0929695	-4.81406	1.47895e-06	8.76254e-06
ENSG00000006116	9.45724	0.122795	0.260271	0.471795	0.637073	0.738689
ENSG00000006118	1494.65	-0.290915	0.163732	-1.77677	0.0756057	0.136877
ENSG00000006125	2021.94	-0.152844	0.118565	-1.28912	0.197357	0.299472
ENSG00000006128	10.6219	0.580388	0.382462	1.51751	0.129139	0.212226
ENSG00000006194	666.072	-0.306146	0.0731883	-4.18299	2.877e-05	0.0001305
ENSG00000006210	1151.55	0.875422	0.231186	3.78666	0.000152684	0.000588172
ENSG00000006282	968.384	-0.198923	0.133657	-1.48831	0.13667	0.222313
ENSG00000006283	70.9374	-1.57431	0.207513	-7.58658	3.28469e-14	6.21387e-13
ENSG00000006327	601.335	1.11338	0.173473	6.41818	1.3791e-10	1.59425e-09
ENSG00000006377	8.79197	0.322675	0.490117	0.658363	0.510305	0.626294
ENSG00000006432	280.977	-0.234824	0.114956	-2.04273	0.0410792	0.0817518
ENSG00000006451	1033.18	-0.192232	0.0791514	-2.42867	0.0151544	0.0348169
ENSG00000006453	1546.74	1.35909	0.0956488	14.2092	8.03817e-46	1.45229e-43
ENSG00000006459	619.581	-0.125812	0.122229	-1.02932	0.303331	0.420299
ENSG00000006468	91.9375	-0.321868	0.16153	-1.99262	0.0463026	0.0905003
ENSG00000006530	494.796	-0.323554	0.10043	-3.2217	0.00127434	0.00397809
ENSG00000006534	197.261	-0.409015	0.128363	-3.18639	0.00144059	0.00443429
ENSG00000006555	102.871	0.322967	0.202206	1.59722	0.110218	0.186695
ENSG00000006576	722.37	0.583715	0.0793182	7.35916	1.85073e-13	3.21032e-12
ENSG00000006606	10.247	0.367772	0.180943	2.03253	0.0421004	0.0834946
ENSG00000006607	2781.05	-0.606495	0.0957184	-6.33624	2.35436e-10	2.63269e-09
ENSG00000006611	18.2963	0.32921	0.295457	1.11424	0.265177	0.379026
ENSG00000006634	307.179	0.54517	0.0980295	5.56129	2.67791e-08	2.15952e-07
ENSG00000006638	15.4448	0.157348	0.137346	1.14564	0.251946	0.363964
ENSG00000006652	1004.99	0.532211	0.10927	4.87059	1.11267e-06	6.76948e-06
ENSG00000006659	0.735801	0.0521664	0.519445	0.100427	0.920005	0.952238
ENSG00000006695	293.694	-0.182394	0.0760834	-2.39729	0.0165168	0.0375054
ENSG00000006704	1213.55	-0.147464	0.0769294	-1.91688	0.0552537	0.104871
ENSG00000006712	587.789	0.293323	0.0767699	3.82081	0.000133013	0.000520402
ENSG00000006715	914.928	-0.121276	0.0889011	-1.36417	0.172516	0.268987
ENSG00000006740	237.685	0.216312	0.152052	1.42262	0.154848	0.246554
ENSG00000006744	666.03	0.0280677	0.0617142	0.454801	0.649252	0.748868
ENSG00000006747	228.465	-0.565461	0.268925	-2.10267	0.0354948	0.0722293
ENSG00000006756	631.267	-0.324841	0.117987	-2.7532	0.00590151	0.0153192
ENSG00000006757	447.239	-0.146118	0.115284	-1.26746	0.204992	0.308784
ENSG00000006831	2222.44	-0.084136	0.135168	-0.622456	0.533642	0.646578
ENSG00000006837	281.798	-0.583325	0.0922632	-6.3224	2.57527e-10	2.86379e-09
ENSG00000007001	36.3745	0.786606	0.204904	3.83889	0.00012359	0.000486614
ENSG00000007038	180.363	-0.506484	0.358725	-1.4119	0.157979	0.250474
ENSG00000007047	566.032	0.116568	0.0780725	1.49307	0.135418	0.220755
ENSG00000007062	1018.49	-0.318019	0.315766	-1.00713	0.31387	0.432035
ENSG00000007080	603.566	0.043325	0.119062	0.363886	0.715943	0.803802
ENSG00000007129	257.708	-0.439258	0.188121	-2.33498	0.0195445	0.0434322
ENSG00000007168	2012.92	0.115777	0.0616826	1.87698	0.0605214	0.113253
ENSG00000007171	18.8257	-0.311654	0.16327	-1.90883	0.0562845	0.106522
ENSG00000007174	163.642	-0.3517	0.218562	-1.60916	0.107581	0.183059
ENSG00000007202	3105.19	-0.114191	0.0921781	-1.23881	0.215415	0.321102
ENSG00000007216	106.1	-0.279188	0.311072	-0.897502	0.369451	0.492111
ENSG00000007237	212.778	0.413612	0.151833	2.72412	0.00644733	0.0165744
ENSG00000007255	316.558	0.28655	0.110251	2.59906	0.00934789	0.0228267
ENSG00000007264	86.207	-0.618409	0.215021	-2.87604	0.00402702	0.0109346
ENSG00000007306	5.7309	-1.06274	0.402933	-2.63752	0.00835149	0.0207177
ENSG00000007312	46.0452	0.318287	0.246966	1.28879	0.197472	0.299589
ENSG00000007341	1105.91	-0.549996	0.0735596	-7.47689	7.61044e-14	1.37656e-12
ENSG00000007350	11.4673	-1.21131	0.239304	-5.06183	4.15248e-07	2.7088e-06
ENSG00000007372	35.7062	2.41854	0.363482	6.65381	2.85603e-11	3.66228e-10
ENSG00000007376	389.839	-0.297144	0.125453	-2.36857	0.017857	0.0401259
ENSG00000007384	1062.81	0.0774372	0.103498	0.748203	0.454338	0.575166
ENSG00000007392	1500.92	0.469944	0.0843279	5.57282	2.50649e-08	2.03557e-07
ENSG00000007402	563.411	0.493613	0.203697	2.42327	0.0153813	0.0352878
ENSG00000007516	217.898	-0.0518092	0.227575	-0.227658	0.819912	0.88289
ENSG00000007520	534.395	-0.128332	0.126628	-1.01346	0.310842	0.428745
ENSG00000007541	889.851	-0.266161	0.107314	-2.48022	0.0131303	0.0307105
ENSG00000007866	936.153	0.136394	0.0884394	1.54223	0.123017	0.204161
ENSG00000007908	149.669	0.854952	0.250191	3.41719	0.000632704	0.00210683
ENSG00000007923	498.734	-0.00697763	0.0719077	-0.0970359	0.922698	0.954147
ENSG00000007933	103.204	-0.201921	0.265655	-0.760086	0.447203	0.56846
ENSG00000007944	546.472	0.171509	0.120457	1.42382	0.154499	0.246096
ENSG00000007952	17.7987	1.37253	0.242984	5.64863	1.61732e-08	1.36589e-07
ENSG00000007968	143.193	0.441123	0.177201	2.48939	0.0127962	0.0300559
ENSG00000008018	2054.72	0.249244	0.0783202	3.18237	0.00146073	0.00449111
ENSG00000008056	29608.5	0.785266	0.21185	3.70671	0.000209969	0.000781768
ENSG00000008083	899.096	0.174086	0.0984616	1.76806	0.0770505	0.139101
ENSG00000008086	1816.71	-0.406371	0.15791	-2.57344	0.0100693	0.0243518
ENSG00000008118	13.0838	1.7385	0.21857	7.95401	1.80569e-15	3.98838e-14
ENSG00000008128	305.008	0.158213	0.0950069	1.66528	0.0958569	0.166582
ENSG00000008130	484.596	-0.246721	0.0864042	-2.85543	0.00429789	0.0115844
ENSG00000008196	1715.99	0.148056	0.349012	0.424214	0.67141	0.767162
ENSG00000008197	2.46767	-0.184648	0.437233	-0.422309	0.672799	0.768422
ENSG00000008226	114.072	-0.545829	0.150178	-3.63456	0.000278461	0.00100825
ENSG00000008277	121.556	-0.430136	0.157214	-2.73599	0.00621938	0.0160474
ENSG00000008282	2535.39	-0.0312604	0.0991874	-0.315165	0.752636	0.832294
ENSG00000008283	2461.94	-0.102466	0.133327	-0.768527	0.442174	0.563404
ENSG00000008294	947.081	0.0166331	0.110267	0.150844	0.880099	0.926025
ENSG00000008300	257.626	0.228698	0.196462	1.16408	0.24439	0.355284
ENSG00000008311	205.959	0.168722	0.139744	1.20736	0.227292	0.33497
ENSG00000008323	248.979	0.434229	0.137413	3.16002	0.00157756	0.00480895
ENSG00000008382	252.594	0.0370496	0.105971	0.34962	0.726624	0.811592
ENSG00000008394	847.887	-0.441879	0.169072	-2.61355	0.00896065	0.0220081
ENSG00000008405	513.804	0.298355	0.0828256	3.60221	0.000315525	0.00112848
ENSG00000008438	11.3829	-0.765763	0.217943	-3.5136	0.000442085	0.00152876
ENSG00000008441	747.69	-0.8108	0.172159	-4.7096	2.48206e-06	1.39942e-05
ENSG00000008516	823.356	0.838377	0.172881	4.84944	1.23813e-06	7.451e-06
ENSG00000008517	497.245	-0.0545648	0.22542	-0.242058	0.808735	0.874191
ENSG00000008710	1116.96	-0.530096	0.0917477	-5.77776	7.57016e-09	6.67736e-08
ENSG00000008735	400.715	0.095637	0.209609	0.456263	0.648201	0.748013
ENSG00000008838	1576.37	0.216203	0.142948	1.51246	0.130417	0.213924
ENSG00000008853	375.523	1.10109	0.108677	10.1318	3.99147e-24	2.04404e-22
ENSG00000008869	808.671	-0.0617135	0.0645258	-0.956416	0.338862	0.459707
ENSG00000008952	572.354	0.0826323	0.0880702	0.938254	0.348114	0.469879
ENSG00000008988	9308.74	-0.725057	0.168246	-4.30952	1.63611e-05	7.77215e-05
ENSG00000009307	4963.28	-0.179926	0.0795039	-2.26311	0.0236291	0.05109
ENSG00000009335	1973.25	-0.122041	0.071401	-1.70924	0.0874068	0.154298
ENSG00000009694	79.7681	-1.23436	0.212243	-5.8158	6.03447e-09	5.42394e-08
ENSG00000009709	82.0053	3.27476	0.434276	7.54074	4.67306e-14	8.69708e-13
ENSG00000009724	387.059	1.50804	0.231673	6.50936	7.54711e-11	9.05653e-10
ENSG00000009765	14.6118	-0.633403	0.363407	-1.74296	0.0813413	0.14554
ENSG00000009780	132.475	-0.0458205	0.0690581	-0.663507	0.507006	0.623149
ENSG00000009790	757.798	0.273509	0.162255	1.68568	0.0918584	0.160902
ENSG00000009830	544.277	-0.0945669	0.073524	-1.28621	0.198371	0.300784
ENSG00000009844	705.28	-0.0135703	0.0829232	-0.163649	0.870008	0.91924
ENSG00000009950	147.238	-0.509414	0.213573	-2.38519	0.0170702	0.0385735
ENSG00000009954	2859.3	-0.193466	0.0668453	-2.89423	0.00380087	0.0103907
ENSG00000010017	1629.27	0.242575	0.0759836	3.19246	0.00141065	0.00434962
ENSG00000010030	122.619	0.26744	0.184027	1.45326	0.14615	0.235232
ENSG00000010072	57.4088	-0.0839288	0.213816	-0.392529	0.694667	0.78697
ENSG00000010165	906.145	-0.716149	0.0748156	-9.57219	1.04665e-21	4.30437e-20
ENSG00000010244	866.552	0.0171922	0.0677145	0.253893	0.799578	0.868202
ENSG00000010256	1844.48	0.0695452	0.0950532	0.731645	0.464385	0.584997
ENSG00000010270	487.552	0.156055	0.0648177	2.4076	0.0160578	0.0366099
ENSG00000010278	4501.46	0.499171	0.0989211	5.04616	4.50787e-07	2.92757e-06
ENSG00000010282	8.51314	-2.33221	0.348962	-6.68328	2.33656e-11	3.0398e-10
ENSG00000010292	1450.5	-0.211833	0.119432	-1.77367	0.0761182	0.137665
ENSG00000010295	319.284	0.0430864	0.116885	0.368621	0.71241	0.800979
ENSG00000010310	97.8051	-0.232974	0.19445	-1.19812	0.230871	0.339435
ENSG00000010318	531.761	-0.146005	0.105777	-1.38031	0.167492	0.262404
ENSG00000010319	456.24	0.0570519	0.169828	0.33594	0.736916	0.82043
ENSG00000010322	522.397	0.0498011	0.0737174	0.675568	0.499315	0.616429
ENSG00000010327	868.086	0.282579	0.136811	2.06547	0.0388782	0.0778921
ENSG00000010361	362.009	0.115338	0.130095	0.88657	0.375311	0.49806
ENSG00000010379	10.4937	0.294861	0.25142	1.17278	0.240883	0.351138
ENSG00000010404	686.098	0.417316	0.0923354	4.51956	6.19673e-06	3.2268e-05
ENSG00000010438	39.9359	-0.0116071	0.271559	-0.0427426	0.965907	0.980789
ENSG00000010539	198.373	0.559012	0.0756259	7.3918	1.44857e-13	2.54568e-12
ENSG00000010610	177.843	0.0511577	0.141936	0.360428	0.718527	0.805809
ENSG00000010626	335.848	0.0921693	0.109573	0.841168	0.400254	0.522113
ENSG00000010671	161.31	0.122406	0.135584	0.902807	0.366628	0.489406
ENSG00000010704	142.373	-1.18178	0.225142	-5.24906	1.52877e-07	1.08246e-06
ENSG00000010803	1780.78	-0.364897	0.0771587	-4.72917	2.25438e-06	1.28229e-05
ENSG00000010810	722.331	-0.391541	0.136285	-2.87295	0.00406663	0.0110291
ENSG00000010932	223.714	0.242447	0.195582	1.23962	0.215118	0.320751
ENSG00000011007	834.779	0.00459408	0.0600752	0.0764722	0.939043	0.964167
ENSG00000011009	865.497	0.262813	0.0988502	2.6587	0.00784435	0.0196261
ENSG00000011021	354.953	-0.700607	0.0729405	-9.60519	7.60199e-22	3.16684e-20
ENSG00000011028	2060.33	0.150017	0.13743	1.09159	0.275013	0.389601
ENSG00000011052	11557.9	0.252493	0.14685	1.71939	0.0855431	0.151641
ENSG00000011083	16.1355	-0.124308	0.23015	-0.540117	0.589116	0.696697
ENSG00000011105	1918	-0.462633	0.109392	-4.22913	2.34593e-05	0.00010815
ENSG00000011132	545.781	-0.0291677	0.0974783	-0.299222	0.764771	0.841431
ENSG00000011143	368.224	-0.138157	0.0869174	-1.58952	0.111944	0.189219
ENSG00000011198	295.546	0.467716	0.0851519	5.49273	3.95777e-08	3.11507e-07
ENSG00000011201	540.169	-1.17495	0.172587	-6.80783	9.9084e-12	1.36177e-10
ENSG00000011243	1761.15	-0.138377	0.101106	-1.36863	0.171115	0.267266
ENSG00000011260	864.176	0.137802	0.0997657	1.38126	0.167199	0.262221
ENSG00000011275	686.089	-0.113459	0.0790492	-1.43529	0.151204	0.242013
ENSG00000011295	1131.41	0.340283	0.076745	4.43395	9.25236e-06	4.62618e-05
ENSG00000011304	1426.71	0.285656	0.0714277	3.99923	6.35485e-05	0.000266318
ENSG00000011332	85.0016	0.596172	0.198255	3.00709	0.00263761	0.00754139
ENSG00000011347	1207.47	-0.0389542	0.172024	-0.226446	0.820854	0.883608
ENSG00000011376	483.298	-0.0728257	0.0659732	-1.10387	0.26965	0.383715
ENSG00000011405	1077.93	0.0383871	0.0903598	0.424824	0.670965	0.766871
ENSG00000011422	428.65	0.841964	0.136531	6.16684	6.96689e-10	7.20898e-09
ENSG00000011426	590.683	0.0843768	0.167871	0.50263	0.615225	0.720683
ENSG00000011451	1945.51	0.0746876	0.0917354	0.814163	0.415551	0.5371
ENSG00000011454	1682.98	-0.143717	0.0610926	-2.35244	0.0186508	0.0417172
ENSG00000011478	280.167	0.0310972	0.105043	0.296042	0.767198	0.843294
ENSG00000011485	1156.33	1.4418	0.0722307	19.9611	1.20159e-88	1.01692e-85
ENSG00000011523	645.607	-0.424715	0.0619135	-6.85982	6.89489e-12	9.6745e-11
ENSG00000011566	881.231	-0.120815	0.0991178	-1.2189	0.222881	0.32989
ENSG00000011600	175.521	0.456383	0.154943	2.94549	0.00322441	0.00898252
ENSG00000011638	821.173	-0.226547	0.0976921	-2.31899	0.0203954	0.0450307
ENSG00000011677	35.7437	4.93711	0.381398	12.9448	2.51435e-38	3.06294e-36
ENSG00000012048	154.116	0.0431554	0.13266	0.325309	0.744947	0.826612
ENSG00000012061	1454.62	-0.691958	0.0950528	-7.27972	3.34506e-13	5.63231e-12
ENSG00000012124	119.739	0.0115066	0.205565	0.0559755	0.955361	0.974636
ENSG00000012171	609.013	-0.570995	0.228986	-2.49358	0.0126462	0.0297365
ENSG00000012174	835.465	-0.522429	0.0931904	-5.60603	2.07014e-08	1.70795e-07
ENSG00000012211	189.408	0.29576	0.0822953	3.59388	0.000325788	0.00116003
ENSG00000012223	9172.23	-0.0696847	0.350311	-0.198922	0.842324	0.899792
ENSG00000012232	565.897	-0.314285	0.0901623	-3.48577	0.000490722	0.00167711
ENSG00000012504	7.54746	-1.66835	0.31828	-5.24176	1.5905e-07	1.12074e-06
ENSG00000012660	1289.35	-0.227834	0.19784	-1.15161	0.249482	0.361184
ENSG00000012779	628.963	-0.157877	0.139206	-1.13412	0.256744	0.369245
ENSG00000012817	3.00323	-0.274403	0.561932	-0.488321	0.625323	0.729007
ENSG00000012822	814.946	-0.537936	0.0943421	-5.70197	1.18428e-08	1.01727e-07
ENSG00000012963	211.873	-0.0805471	0.0851901	-0.945498	0.344405	0.465655
ENSG00000012983	1078.36	-0.113582	0.0756979	-1.50046	0.133495	0.218216
ENSG00000013016	276.69	-0.192809	0.121647	-1.58499	0.112969	0.190553
ENSG00000013275	1160.14	0.492664	0.087971	5.60029	2.1399e-08	1.75918e-07
ENSG00000013288	1387.12	-0.587794	0.0825188	-7.12316	1.05481e-12	1.66126e-11
ENSG00000013293	46.2463	-0.589056	0.233186	-2.52612	0.0115331	0.0274898
ENSG00000013297	61.884	0.101509	0.204784	0.495685	0.620117	0.724408
ENSG00000013306	2164.65	0.196636	0.102907	1.91082	0.056028	0.106104
ENSG00000013374	2183.78	0.750996	0.0759666	9.88588	4.79372e-23	2.26715e-21
ENSG00000013375	693.159	0.511037	0.0835623	6.11564	9.61727e-10	9.69354e-09
ENSG00000013392	157.41	-0.106179	0.0984553	-1.07845	0.280835	0.396056
ENSG00000013441	2122.81	-0.258554	0.0864504	-2.99079	0.00278261	0.0078942
ENSG00000013503	229.247	-0.210537	0.0829336	-2.53862	0.0111291	0.0266303
ENSG00000013523	507.913	-0.118979	0.0710649	-1.67423	0.0940857	0.164089
ENSG00000013561	363.461	0.209938	0.0754992	2.78066	0.0054249	0.0142188
ENSG00000013563	515.492	-0.484234	0.0853848	-5.6712	1.41799e-08	1.20451e-07
ENSG00000013573	481.007	-0.438112	0.115389	-3.79682	0.000146566	0.000566671
ENSG00000013583	1740.31	0.293575	0.153846	1.90823	0.0563611	0.106635
ENSG00000013588	3812.39	0.777009	0.184975	4.20063	2.66179e-05	0.000121423
ENSG00000013619	327.975	-0.0843	0.179535	-0.469547	0.638679	0.740123
ENSG00000013725	201.627	-0.0237158	0.181043	-0.130995	0.895779	0.937158
ENSG00000013810	890.399	0.863634	0.128723	6.70924	1.95645e-11	2.57444e-10
ENSG00000014123	740.621	0.25345	0.0891894	2.8417	0.0044873	0.012032
ENSG00000014138	452.296	0.295664	0.0881374	3.35457	0.000794871	0.00258578
ENSG00000014164	757.157	0.242211	0.0932253	2.59813	0.00937342	0.0228787
ENSG00000014216	1936.55	-0.0425534	0.0857427	-0.496291	0.619689	0.724119
ENSG00000014257	28.9337	-0.0678411	0.196409	-0.345407	0.729788	0.814263
ENSG00000014641	1698.95	0.20376	0.0761261	2.67661	0.00743715	0.0187268
ENSG00000014824	1480.33	-0.140582	0.0694079	-2.02544	0.0428223	0.0846029
ENSG00000014914	129.429	-0.282438	0.141731	-1.99278	0.0462859	0.0904867
ENSG00000014919	781.616	-0.869122	0.0769889	-11.2889	1.48857e-29	1.09298e-27
ENSG00000015133	555.255	-0.426822	0.130158	-3.27926	0.00104078	0.00330616
ENSG00000015153	249.183	-0.0988777	0.105947	-0.933275	0.350678	0.472762
ENSG00000015285	243.935	0.277807	0.145318	1.91171	0.0559132	0.105924
ENSG00000015413	24.4684	1.08204	0.20665	5.23611	1.63996e-07	1.15105e-06
ENSG00000015475	153.79	0.483938	0.112031	4.31966	1.56267e-05	7.46736e-05
ENSG00000015479	5783.45	0.0482743	0.101439	0.475896	0.634148	0.736253
ENSG00000015520	16.2971	-2.18366	0.20172	-10.8252	2.61369e-27	1.68788e-25
ENSG00000015532	871.358	0.236859	0.105016	2.25545	0.0241053	0.0519171
ENSG00000015568	1.84694	-0.0825423	0.280002	-0.294792	0.768153	0.843997
ENSG00000015592	6.17842	1.14889	0.329958	3.48194	0.000497792	0.00169783
ENSG00000015676	2181.82	-0.0470257	0.0626093	-0.751097	0.452594	0.573741
ENSG00000016082	3.65727	-0.308436	0.390595	-0.789656	0.429729	0.551348
ENSG00000016391	694.495	-0.783042	0.139333	-5.61993	1.91032e-08	1.5834e-07
ENSG00000016402	408.067	0.182852	0.226256	0.808167	0.418995	0.540508
ENSG00000016602	22.6368	-0.80165	0.298488	-2.6857	0.00723781	0.0182879
ENSG00000016864	975.343	0.0391954	0.0743901	0.52689	0.59827	0.70493
ENSG00000017260	2097.15	0.0873119	0.0758052	1.15179	0.249406	0.36111
ENSG00000017427	197.054	-0.0361657	0.196496	-0.184053	0.853972	0.908117
ENSG00000017797	1291.46	-0.342151	0.0715273	-4.7835	1.7227e-06	1.00878e-05
ENSG00000018189	1284.06	-0.0214074	0.0805233	-0.265853	0.790352	0.860874
ENSG00000018236	64.9177	-1.26949	0.231669	-5.47973	4.25974e-08	3.33155e-07
ENSG00000018280	216.206	0.245534	0.169295	1.45033	0.146967	0.236375
ENSG00000018408	595.983	-0.320353	0.133414	-2.40119	0.0163419	0.0371838
ENSG00000018510	736.953	-0.291483	0.128595	-2.26668	0.0234097	0.0507178
ENSG00000018610	93.5817	0.224039	0.069443	3.22622	0.00125435	0.00392565
ENSG00000018625	189.824	-0.457391	0.267244	-1.71151	0.086987	0.153726
ENSG00000018699	616.162	-0.0885545	0.0614594	-1.44086	0.149623	0.239899
ENSG00000018869	99.4887	-0.479122	0.134302	-3.56751	0.000360388	0.00127168
ENSG00000019102	132.464	0.0910976	0.267874	0.340076	0.7338	0.817819
ENSG00000019144	1504.55	0.0133389	0.102113	0.130629	0.896069	0.93732
ENSG00000019169	266.797	-2.14641	0.354479	-6.05511	1.40318e-09	1.38001e-08
ENSG00000019186	60.7712	-0.737604	0.403561	-1.82774	0.0675889	0.124579
ENSG00000019505	103.657	0.844597	0.368232	2.29365	0.0218104	0.0476574
ENSG00000019582	2932.99	0.197208	0.14944	1.31965	0.186953	0.286633
ENSG00000019991	112.506	-0.607023	0.166874	-3.63762	0.000275172	0.000997694
ENSG00000019995	832.152	-0.280921	0.0738669	-3.80307	0.000142911	0.000554406
ENSG00000020129	454.157	-0.194351	0.109969	-1.76733	0.0771737	0.139276
ENSG00000020181	508.262	-0.120679	0.124061	-0.972733	0.330686	0.450621
ENSG00000020256	231.494	-0.318958	0.0908948	-3.50909	0.000449644	0.00155156
ENSG00000020426	476.408	-0.276863	0.0962442	-2.87667	0.00401893	0.0109182
ENSG00000020922	382.426	0.263228	0.101171	2.6018	0.0092736	0.0226614
ENSG00000021300	360.441	0.0226947	0.220927	0.102725	0.918181	0.951067
ENSG00000021355	1003.65	0.815636	0.0856593	9.52187	1.70094e-21	6.82073e-20
ENSG00000021461	21.068	-0.618429	0.227688	-2.71612	0.00660512	0.0169268
ENSG00000021488	39.8375	-0.267582	0.154917	-1.72726	0.0841204	0.14963
ENSG00000021574	162.187	0.122888	0.114418	1.07402	0.282812	0.398146
ENSG00000021645	99.2956	-0.396386	0.239055	-1.65814	0.0972893	0.168415
ENSG00000021762	798.376	-0.158614	0.0970001	-1.6352	0.102008	0.175207
ENSG00000021776	980.525	0.170475	0.0687259	2.48051	0.0131195	0.0306986
ENSG00000021826	93.3193	0.0865849	0.206137	0.420036	0.674459	0.769552
ENSG00000022267	685.874	0.325613	0.206924	1.57359	0.115583	0.194129
ENSG00000022277	546.596	-0.1221	0.0730439	-1.6716	0.0946038	0.164796
ENSG00000022355	1.94215	1.26024	0.759073	1.66023	0.0968673	0.167793
ENSG00000022556	400.839	0.336633	0.273666	1.23009	0.218665	0.324845
ENSG00000022567	292.112	-0.12369	0.128397	-0.963336	0.335379	0.455789
ENSG00000022840	2578.99	0.0100916	0.0526122	0.191811	0.84789	0.903757
ENSG00000022976	546.82	-0.0235105	0.0766836	-0.306591	0.759154	0.837257
ENSG00000023041	789.373	0.64338	0.0570287	11.2817	1.61619e-29	1.17594e-27
ENSG00000023171	53.6672	0.221141	0.154077	1.43526	0.151213	0.242013
ENSG00000023191	1348.79	0.0521719	0.0952688	0.547629	0.583947	0.692162
ENSG00000023228	664.575	-0.226064	0.070134	-3.22331	0.00126719	0.00395736
ENSG00000023287	1508.49	-0.0534704	0.0936605	-0.570896	0.56807	0.677237
ENSG00000023318	1133.78	0.136757	0.0680481	2.00972	0.0444612	0.0874111
ENSG00000023330	508.788	0.26848	0.0734267	3.65643	0.000255753	0.000932752
ENSG00000023445	413.207	-0.397854	0.188977	-2.1053	0.0352655	0.0718354
ENSG00000023516	947.845	-0.153837	0.115364	-1.33349	0.18237	0.281054
ENSG00000023572	118.382	-0.0394604	0.104247	-0.378526	0.70504	0.795303
ENSG00000023608	181.263	-0.384855	0.078473	-4.90431	9.37586e-07	5.77639e-06
ENSG00000023697	566.407	0.454042	0.0816267	5.56242	2.66053e-08	2.14873e-07
ENSG00000023734	1678.86	0.279664	0.0754356	3.70732	0.000209461	0.000780565
ENSG00000023839	59.1645	-0.4606	0.221095	-2.08326	0.0372273	0.0751463
ENSG00000023892	634.408	0.487121	0.110998	4.38856	1.14102e-05	5.58699e-05
ENSG00000023902	739.578	0.810194	0.117558	6.89185	5.50733e-12	7.85088e-11
ENSG00000023909	409.875	0.506173	0.0962712	5.25778	1.45803e-07	1.03739e-06
ENSG00000024048	558.076	-0.431542	0.122336	-3.52752	0.000419465	0.00146154
ENSG00000024422	1452.55	-1.04502	0.127052	-8.22514	1.94964e-16	4.76447e-15
ENSG00000024526	149.897	0.000341779	0.194738	0.00175507	0.9986	0.999221
ENSG00000024862	431.708	-0.0518803	0.094789	-0.547324	0.584156	0.692308
ENSG00000025039	214.964	-0.610005	0.160287	-3.8057	0.000141405	0.000549225
ENSG00000025156	357.61	0.11868	0.089856	1.32078	0.186575	0.286217
ENSG00000025293	1621	-0.362446	0.08768	-4.13373	3.5692e-05	0.000158367
ENSG00000025423	107.86	0.912814	0.141265	6.4617	1.03536e-10	1.22147e-09
ENSG00000025434	466.867	-0.340011	0.102431	-3.31942	0.000902053	0.00289521
ENSG00000025708	2152.71	0.375291	0.157194	2.38744	0.016966	0.0383961
ENSG00000025770	671.424	-0.179149	0.11275	-1.5889	0.112082	0.189375
ENSG00000025772	863.149	0.295138	0.0933394	3.16199	0.00156693	0.00478016
ENSG00000025796	2007.25	-0.0608297	0.0913068	-0.666212	0.505275	0.62183
ENSG00000025800	1245.17	0.0434268	0.0687201	0.631936	0.527428	0.641241
ENSG00000026103	278.226	0.0731669	0.127941	0.571879	0.567404	0.676844
ENSG00000026297	1442.76	0.379242	0.113956	3.32796	0.00087484	0.00281743
ENSG00000026508	3903.71	-0.531281	0.161389	-3.29194	0.000995004	0.00317265
ENSG00000026559	196.872	0.47909	0.331773	1.44403	0.14873	0.238681
ENSG00000026652	347.032	0.308558	0.139702	2.20868	0.0271967	0.0575652
ENSG00000026751	236.747	0.105457	0.213421	0.494126	0.621217	0.72522
ENSG00000026950	400.02	-0.194945	0.129462	-1.50581	0.132116	0.216227
ENSG00000027001	1632.48	-1.45191	0.176109	-8.24439	1.66011e-16	4.0755e-15
ENSG00000027075	807.107	-0.128112	0.115605	-1.10819	0.267779	0.38166
ENSG00000027644	5.14911	0.505217	0.307102	1.64511	0.0999476	0.172349
ENSG00000027697	1392.71	0.372689	0.101346	3.6774	0.000235627	0.000866624
ENSG00000027847	558.446	0.372864	0.0870972	4.28101	1.86048e-05	8.73475e-05
ENSG00000028116	1264.16	-0.0384779	0.120206	-0.3201	0.748892	0.829459
ENSG00000028137	587.107	0.550407	0.135078	4.07472	4.60689e-05	0.000199835
ENSG00000028203	1590.14	0.0828065	0.0777275	1.06534	0.28672	0.402428
ENSG00000028277	112.17	-0.000391025	0.150998	-0.00258961	0.997934	0.998679
ENSG00000028310	730.421	0.0828044	0.070398	1.17623	0.239502	0.349664
ENSG00000028528	949.894	0.225273	0.0787195	2.86172	0.00421353	0.0113833
ENSG00000028839	222.084	-0.102407	0.0833784	-1.22822	0.219364	0.325674
ENSG00000029153	96.7739	0.648273	0.200369	3.23539	0.00121477	0.00380992
ENSG00000029363	2001.7	0.363449	0.0761309	4.77399	1.80607e-06	1.053e-05
ENSG00000029364	250.86	-0.388555	0.112021	-3.4686	0.000523185	0.00177523
ENSG00000029534	560.386	-0.737505	0.284339	-2.59375	0.00949355	0.0231262
ENSG00000029559	28.933	4.63851	0.343501	13.5036	1.48817e-41	2.15584e-39
ENSG00000029639	294.622	0.186877	0.0779342	2.39788	0.0164902	0.0374666
ENSG00000029725	2085.33	-0.12875	0.127655	-1.00858	0.313175	0.431263
ENSG00000029993	897.473	-0.145767	0.164848	-0.884255	0.376559	0.499252
ENSG00000030066	1076.34	-0.0526965	0.0728021	-0.723832	0.469169	0.589117
ENSG00000030110	313.541	0.419959	0.0944603	4.44588	8.75318e-06	4.39435e-05
ENSG00000030304	45.634	-0.591085	0.229282	-2.57798	0.00993785	0.0240809
ENSG00000030419	123.035	-0.697868	0.207965	-3.35569	0.000791666	0.0025764
ENSG00000030582	4491.33	0.0401994	0.102934	0.390534	0.696142	0.788263
ENSG00000031003	387.684	-0.723535	0.106959	-6.76459	1.33688e-11	1.80496e-10
ENSG00000031081	725.551	-0.776743	0.108394	-7.16593	7.72614e-13	1.23741e-11
ENSG00000031691	186.292	-0.37532	0.101736	-3.68917	0.00022499	0.000830731
ENSG00000031698	2388.3	0.132032	0.0794031	1.66281	0.0963509	0.167115
ENSG00000031823	940.694	0.252687	0.0625995	4.03656	5.42412e-05	0.000231046
ENSG00000032219	502.43	-0.631258	0.074773	-8.44233	3.11086e-17	8.29562e-16
ENSG00000032389	599.761	-0.230696	0.0862072	-2.67607	0.00744922	0.0187513
ENSG00000032444	771.568	0.134099	0.0898555	1.49239	0.135598	0.220936
ENSG00000032742	786.473	0.0260819	0.0899093	0.290092	0.771746	0.846616
ENSG00000033011	800.116	0.160749	0.0965231	1.6654	0.0958339	0.16656
ENSG00000033030	598.761	0.222181	0.0670145	3.31541	0.000915074	0.00293468
ENSG00000033050	664.717	0.301075	0.0747594	4.02725	5.64333e-05	0.00023918
ENSG00000033100	351.284	0.312876	0.088766	3.52473	0.000423922	0.00147451
ENSG00000033122	34.9749	-1.17822	0.316323	-3.72473	0.000195526	0.00073254
ENSG00000033170	1002.87	-0.417434	0.147109	-2.83759	0.00454551	0.0121678
ENSG00000033178	991.018	0.180624	0.0893718	2.02104	0.0432757	0.0853727
ENSG00000033327	1108.33	-0.981881	0.169511	-5.79243	6.9375e-09	6.16667e-08
ENSG00000033627	877.51	0.280714	0.0968706	2.89783	0.00375759	0.0102846
ENSG00000033800	914.364	-0.363763	0.0754813	-4.81924	1.44104e-06	8.55365e-06
ENSG00000033867	692.439	-0.184833	0.177303	-1.04247	0.297194	0.413577
ENSG00000034152	788.186	0.88959	0.0940904	9.45463	3.24169e-21	1.27448e-19
ENSG00000034239	29.7281	0.380839	0.28222	1.34944	0.177195	0.274684
ENSG00000034510	11844.8	0.517723	0.161323	3.20923	0.00133091	0.00412909
ENSG00000034533	513.078	-0.627771	0.0844411	-7.43443	1.05021e-13	1.87222e-12
ENSG00000034677	1856.97	-0.34595	0.119081	-2.90516	0.00367063	0.010069
ENSG00000034693	429.781	0.419987	0.0801854	5.23769	1.62596e-07	1.14322e-06
ENSG00000034713	1100.57	0.0114025	0.0744277	0.153203	0.878238	0.92523
ENSG00000034971	41.074	-4.37806	0.375982	-11.6443	2.45185e-31	2.03226e-29
ENSG00000035115	1479.61	-0.0611363	0.0996301	-0.613633	0.539458	0.652216
ENSG00000035141	617.761	-0.0602378	0.0888136	-0.67825	0.497613	0.615083
ENSG00000035403	2870.02	0.0177342	0.0922338	0.192274	0.847528	0.903512
ENSG00000035499	117.404	0.320753	0.165176	1.94189	0.0521505	0.0999737
ENSG00000035681	542.482	-0.324178	0.086745	-3.73714	0.000186124	0.000701895
ENSG00000035687	1672.49	0.20989	0.0820134	2.55921	0.010491	0.0252463
ENSG00000035720	41.8705	0.284443	0.218884	1.29951	0.193768	0.295112
ENSG00000035862	5161.65	-0.683895	0.114599	-5.96773	2.40575e-09	2.27823e-08
ENSG00000035928	924.658	-0.197642	0.0633825	-3.11824	0.00181934	0.00545497
ENSG00000036054	422.94	0.188158	0.0946108	1.98876	0.0467275	0.0911755
ENSG00000036257	1004.94	-0.0827078	0.0735187	-1.12499	0.260593	0.373729
ENSG00000036448	71.2176	-0.919828	0.21128	-4.35359	1.33925e-05	6.46897e-05
ENSG00000036473	3.69169	-3.11889	0.275502	-11.3208	1.03554e-29	7.67351e-28
ENSG00000036530	115.924	-0.896826	0.152632	-5.87573	4.20977e-09	3.87039e-08
ENSG00000036549	1047.24	-0.473987	0.0847701	-5.59145	2.25184e-08	1.84367e-07
ENSG00000036565	10.5891	2.12618	0.438651	4.84709	1.25285e-06	7.52271e-06
ENSG00000036672	43.7891	0.309991	0.164933	1.8795	0.0601757	0.112685
ENSG00000037042	546.503	-0.524622	0.109995	-4.76953	1.84656e-06	1.07078e-05
ENSG00000037241	269.908	-0.292267	0.0950257	-3.07566	0.00210037	0.00619934
ENSG00000037280	289.363	0.0759458	0.117051	0.648827	0.51645	0.63234
ENSG00000037474	1104.16	0.403895	0.0829055	4.87175	1.10616e-06	6.73494e-06
ENSG00000037637	619.113	-0.350522	0.0605713	-5.78694	7.16816e-09	6.34714e-08
ENSG00000037757	319.596	-0.199878	0.108521	-1.84184	0.0654982	0.12138
ENSG00000037897	119.433	0.398019	0.102265	3.89203	9.94071e-05	0.000400618
ENSG00000037965	79.9785	-2.92489	0.195469	-14.9635	1.27203e-50	3.00798e-48
ENSG00000038002	376.86	0.327046	0.0856532	3.81826	0.000134396	0.000525044
ENSG00000038210	453.419	0.0891755	0.0843178	1.05761	0.290232	0.406315
ENSG00000038219	1267.01	-0.351521	0.07672	-4.58187	4.60845e-06	2.47425e-05
ENSG00000038274	354.211	-0.289865	0.084606	-3.42605	0.00061242	0.00204692
ENSG00000038295	107.333	-0.00694249	0.195769	-0.0354628	0.971711	0.984073
ENSG00000038358	844.976	0.226287	0.0802801	2.81872	0.00482152	0.0128191
ENSG00000038427	1854.82	0.196669	0.17223	1.1419	0.253497	0.365779
ENSG00000038532	963.241	-0.406492	0.0927442	-4.38293	1.17093e-05	5.71252e-05
ENSG00000038945	389.106	0.516748	0.15886	3.25286	0.00114251	0.00360644
ENSG00000039068	2127.13	-0.470898	0.176854	-2.66265	0.00775289	0.0194366
ENSG00000039123	1459.89	0.666817	0.0684006	9.74869	1.86857e-22	8.30016e-21
ENSG00000039139	420.162	-0.334472	0.195013	-1.71513	0.086322	0.152751
ENSG00000039319	1068.29	-0.0706142	0.076887	-0.918416	0.358401	0.480779
ENSG00000039523	771.923	-0.304816	0.0854703	-3.56634	0.000362	0.00127709
ENSG00000039537	77.1123	0.667954	0.279052	2.39365	0.0166814	0.0378332
ENSG00000039560	630.339	0.193375	0.122058	1.58428	0.11313	0.190726
ENSG00000039600	4.35853	0.567228	0.246831	2.29804	0.0215596	0.047212
ENSG00000039650	582.346	0.0302745	0.102694	0.294802	0.768145	0.843997
ENSG00000040199	146.87	-0.446413	0.121839	-3.66397	0.000248339	0.000908806
ENSG00000040275	312.008	-0.0594612	0.0932864	-0.637405	0.523861	0.638578
ENSG00000040487	187.442	0.374215	0.0945008	3.95991	7.49767e-05	0.000309531
ENSG00000040531	397.285	-0.492675	0.100693	-4.89286	9.93787e-07	6.0923e-06
ENSG00000040608	80.024	0.823812	0.149918	5.49507	3.90548e-08	3.07653e-07
ENSG00000040633	226.071	-0.0402399	0.0837959	-0.480213	0.631076	0.733852
ENSG00000040731	10.592	-1.0064	0.358334	-2.80856	0.00497638	0.0131822
ENSG00000040933	693.833	-0.0942011	0.0909863	-1.03533	0.300514	0.417186
ENSG00000041353	866.341	0.013918	0.166499	0.0835925	0.93338	0.960485
ENSG00000041357	578.908	0.317328	0.0745556	4.25626	2.07879e-05	9.66657e-05
ENSG00000041802	979.802	0.524376	0.0682104	7.68762	1.49899e-14	2.93233e-13
ENSG00000041982	2804.56	-0.0614277	0.209405	-0.293344	0.769259	0.84485
ENSG00000041988	123.675	-0.384726	0.0819196	-4.69638	2.64809e-06	1.48522e-05
ENSG00000042088	433.754	-0.115864	0.0710908	-1.6298	0.103144	0.17695
ENSG00000042304	3.992	0.484545	0.355961	1.36123	0.17344	0.270113
ENSG00000042317	265.622	-0.121515	0.0881886	-1.3779	0.168233	0.263433
ENSG00000042429	541.161	-0.265168	0.0733862	-3.61332	0.000302301	0.00108723
ENSG00000042445	1190.35	-0.293313	0.0981904	-2.98718	0.00281563	0.00797382
ENSG00000042493	1860.72	-0.0574396	0.12424	-0.462329	0.643846	0.744502
ENSG00000042753	402.652	-0.29207	0.116029	-2.51722	0.0118286	0.0281075
ENSG00000042781	33.6168	-0.14159	0.188728	-0.750235	0.453113	0.574134
ENSG00000042813	11.0864	-0.41928	0.241632	-1.7352	0.0827052	0.147472
ENSG00000042832	1848.85	-0.797886	0.256634	-3.10904	0.00187697	0.00560998
ENSG00000042980	354.341	0.0549853	0.158431	0.347062	0.728545	0.813236
ENSG00000043039	562.975	0.429685	0.22344	1.92304	0.0544753	0.103676
ENSG00000043143	1062.78	-0.416359	0.10936	-3.80722	0.000140537	0.00054638
ENSG00000043355	30.113	0.293544	0.409009	0.717695	0.472945	0.591918
ENSG00000043462	651.218	0.259734	0.132461	1.96083	0.0498983	0.0964033
ENSG00000043514	420.451	0.058248	0.0775592	0.751014	0.452644	0.573745
ENSG00000044012	0.130519	-0.0690216	1.42393	-0.0484727	0.96134	0.9785
ENSG00000044115	5965.74	0.2094	0.0601341	3.48221	0.000497292	0.00169704
ENSG00000044446	941.013	-0.387163	0.0746407	-5.18702	2.13686e-07	1.46778e-06
ENSG00000044459	539.614	0.217323	0.148263	1.46579	0.142704	0.23046
ENSG00000044524	159.434	-0.51242	0.244711	-2.09398	0.036262	0.07353
ENSG00000044574	8178.17	0.142954	0.100903	1.41675	0.156557	0.248832
ENSG00000046604	2060.38	0.0427185	0.123148	0.346888	0.728676	0.813236
ENSG00000046647	554.318	0.186094	0.0843338	2.20663	0.0273397	0.0577993
ENSG00000046651	1142.7	0.0521734	0.088091	0.592267	0.553672	0.664862
ENSG00000046653	345.356	-1.04032	0.171695	-6.05908	1.36904e-09	1.34808e-08
ENSG00000046774	5.79695	-13.0226	0.896234	-14.5304	7.77539e-48	1.50637e-45
ENSG00000046889	132.999	-0.290234	0.190045	-1.52718	0.126716	0.209177
ENSG00000047056	670.416	-0.323194	0.0707563	-4.56771	4.93084e-06	2.62891e-05
ENSG00000047188	886.799	0.496926	0.0852882	5.82643	5.66243e-09	5.10667e-08
ENSG00000047230	1651.59	0.110862	0.123354	0.898737	0.368793	0.491601
ENSG00000047249	930.89	-0.219489	0.0915378	-2.39779	0.0164942	0.0374666
ENSG00000047346	2187.93	-0.0538053	0.146932	-0.366191	0.714223	0.802351
ENSG00000047365	309.174	-0.158331	0.132783	-1.1924	0.233104	0.342155
ENSG00000047410	2486.49	0.0507994	0.0735613	0.690572	0.489834	0.6078
ENSG00000047457	1690.18	-0.442116	0.336299	-1.31465	0.188627	0.288759
ENSG00000047578	1177.03	0.0366778	0.084102	0.436111	0.662756	0.760191
ENSG00000047579	319.39	-0.822589	0.0785647	-10.4702	1.18374e-25	6.8717e-24
ENSG00000047597	42.496	-0.258889	0.21738	-1.19095	0.233673	0.342827
ENSG00000047621	395.946	0.16712	0.0797907	2.09448	0.036217	0.0734572
ENSG00000047634	360.379	0.21107	0.179926	1.1731	0.240757	0.350986
ENSG00000047644	1170.16	0.00200922	0.107175	0.018747	0.985043	0.991455
ENSG00000047648	115.771	-0.411316	0.177104	-2.32246	0.0202083	0.0446728
ENSG00000047662	603.178	1.37336	0.211334	6.49851	8.11184e-11	9.70524e-10
ENSG00000047849	958.353	-1.09188	0.116754	-9.35202	8.59868e-21	3.18587e-19
ENSG00000047932	715.396	0.26353	0.0829806	3.1758	0.00149424	0.00458188
ENSG00000047936	44.939	0.222375	0.364145	0.610676	0.541414	0.653697
ENSG00000048028	313.501	0.00127233	0.0946965	0.0134358	0.98928	0.993653
ENSG00000048052	725.328	0.0238475	0.205196	0.116218	0.90748	0.944667
ENSG00000048140	892.047	-0.158346	0.0869262	-1.82161	0.0685138	0.125966
ENSG00000048162	377.805	1.29569	0.106334	12.1851	3.73217e-34	3.63717e-32
ENSG00000048392	135.526	0.0545691	0.14113	0.386659	0.699009	0.790607
ENSG00000048405	687.582	-0.692148	0.0862316	-8.02662	1.00195e-15	2.25333e-14
ENSG00000048471	865.98	-0.654477	0.097647	-6.70248	2.04911e-11	2.68539e-10
ENSG00000048540	196.809	-0.393997	0.282933	-1.39255	0.163757	0.258259
ENSG00000048544	566.565	0.0505133	0.0797066	0.633741	0.52625	0.640486
ENSG00000048545	15.7511	1.67139	0.238955	6.99461	2.66002e-12	3.95315e-11
ENSG00000048649	882.16	-0.463467	0.125694	-3.68727	0.000226671	0.000836364
ENSG00000048707	1516.74	-0.413669	0.0812385	-5.09203	3.54243e-07	2.3374e-06
ENSG00000048740	420.478	-0.591602	0.171574	-3.44809	0.000564557	0.00190157
ENSG00000048828	4028.61	0.189844	0.0673696	2.81795	0.00483312	0.0128478
ENSG00000048991	587.978	0.00449239	0.0930333	0.0482879	0.961487	0.978588
ENSG00000049089	495.051	0.0174678	0.206294	0.0846743	0.93252	0.95986
ENSG00000049130	262.497	-0.23793	0.211676	-1.12403	0.261001	0.374021
ENSG00000049167	485.481	-0.634372	0.0676277	-9.38035	6.57524e-21	2.47033e-19
ENSG00000049192	167.263	0.0534222	0.15375	0.347463	0.728244	0.81298
ENSG00000049239	305.99	-0.270808	0.12765	-2.12149	0.0338806	0.0693395
ENSG00000049245	1490.99	-0.54927	0.0798493	-6.87883	6.03481e-12	8.52721e-11
ENSG00000049246	179.977	-0.0603338	0.149759	-0.402874	0.687041	0.780089
ENSG00000049247	10.9544	0.972321	0.327689	2.96721	0.00300516	0.00844954
ENSG00000049283	414.866	0.319087	0.172354	1.85135	0.0641192	0.119167
ENSG00000049323	1128.61	-0.322815	0.148827	-2.16906	0.0300782	0.0626499
ENSG00000049449	1487.98	0.522659	0.111008	4.70829	2.49805e-06	1.40646e-05
ENSG00000049540	922.052	0.521849	0.211697	2.46508	0.0136984	0.0318632
ENSG00000049541	278.793	0.243559	0.0827554	2.94312	0.00324918	0.00904081
ENSG00000049618	1604.02	-0.516425	0.103874	-4.97166	6.63805e-07	4.18916e-06
ENSG00000049656	2069.09	-0.0841556	0.0758021	-1.1102	0.266912	0.380965
ENSG00000049759	1290.99	-0.0970802	0.131093	-0.740543	0.45897	0.579297
ENSG00000049768	38.6388	1.0001	0.161648	6.18687	6.13723e-10	6.38748e-09
ENSG00000049769	365.135	-0.0575454	0.10971	-0.524521	0.599916	0.706201
ENSG00000049860	1613.74	-0.492518	0.0704515	-6.99088	2.73171e-12	4.04847e-11
ENSG00000049883	42.3448	-0.696689	0.0963483	-7.23095	4.79638e-13	7.90224e-12
ENSG00000050030	81.4979	-0.095128	0.188805	-0.503843	0.614371	0.719844
ENSG00000050130	651.638	-0.0726955	0.0792587	-0.917193	0.359041	0.481517
ENSG00000050165	807.964	0.465468	0.140628	3.30991	0.000933246	0.00298777
ENSG00000050327	333.78	0.0391707	0.097006	0.403797	0.686362	0.77959
ENSG00000050344	713.793	0.500662	0.148717	3.36655	0.000761144	0.00248612
ENSG00000050393	676.747	-0.302261	0.0867999	-3.48227	0.000497176	0.001697
ENSG00000050405	2182.35	1.1275	0.100165	11.2565	2.15099e-29	1.5441e-27
ENSG00000050426	1304.83	-0.889754	0.0719881	-12.3597	4.31569e-35	4.31033e-33
ENSG00000050438	428.605	-0.220242	0.208682	-1.0554	0.291245	0.407378
ENSG00000050555	89.8136	-0.264327	0.193841	-1.36363	0.172685	0.269171
ENSG00000050730	25.8109	0.880507	0.273681	3.21727	0.00129416	0.00403063
ENSG00000050748	1266.71	-0.728277	0.086584	-8.41122	4.05769e-17	1.06267e-15
ENSG00000050820	635.906	0.500049	0.0992891	5.03629	4.74651e-07	3.07015e-06
ENSG00000051009	1067.01	0.153847	0.0736121	2.08996	0.0366211	0.0740994
ENSG00000051108	1781.73	-0.0602086	0.0901137	-0.66814	0.504044	0.620552
ENSG00000051128	282.502	0.321167	0.141709	2.26638	0.023428	0.0507507
ENSG00000051180	120.53	2.04323	0.124502	16.4112	1.58945e-60	5.11166e-58
ENSG00000051382	512.378	-0.294861	0.0857836	-3.43727	0.000587613	0.00197385
ENSG00000051523	1247.57	0.491863	0.16218	3.03282	0.00242284	0.0070058
ENSG00000051596	119.379	0.0965287	0.107179	0.900635	0.367782	0.490661
ENSG00000051620	1474.19	0.0803399	0.104847	0.766258	0.443523	0.564565
ENSG00000051825	324.719	-0.0564887	0.0920268	-0.613829	0.539328	0.652123
ENSG00000052126	436.65	-0.596292	0.174191	-3.42321	0.000618859	0.00206715
ENSG00000052344	2669.69	0.344662	0.148089	2.32739	0.0199445	0.044199
ENSG00000052723	483.91	-0.249355	0.0771765	-3.23097	0.00123369	0.00386549
ENSG00000052749	1009	0.494734	0.0848875	5.82811	5.60581e-09	5.05844e-08
ENSG00000052795	618.826	-0.225749	0.111487	-2.02489	0.0428789	0.0847043
ENSG00000052802	163.704	0.332094	0.135371	2.45322	0.0141585	0.0328148
ENSG00000052841	1492.7	0.0442508	0.0861929	0.513393	0.607677	0.713452
ENSG00000052850	141.215	-2.19638	0.237452	-9.24977	2.24983e-20	7.96857e-19
ENSG00000053108	288.279	-0.191709	0.206048	-0.930409	0.35216	0.474067
ENSG00000053328	27.8472	-0.65614	0.162453	-4.03895	5.36913e-05	0.000228825
ENSG00000053371	717.358	-0.223199	0.0917362	-2.43305	0.0149721	0.034462
ENSG00000053372	661.976	-0.322747	0.102144	-3.15974	0.00157911	0.00481275
ENSG00000053501	393.004	-0.290234	0.113367	-2.56014	0.0104631	0.0251867
ENSG00000053524	1527.73	-0.258913	0.20327	-1.27374	0.202755	0.305901
ENSG00000053702	266.957	-0.805889	0.106126	-7.59367	3.10974e-14	5.90373e-13
ENSG00000053747	893.233	-1.14744	0.20977	-5.46996	4.50129e-08	3.50682e-07
ENSG00000053770	882.193	-0.114304	0.0762705	-1.49867	0.133959	0.218842
ENSG00000053900	773.105	0.050214	0.0604272	0.830983	0.405983	0.527532
ENSG00000053918	906.168	-0.544497	0.128147	-4.24902	2.14709e-05	9.9611e-05
ENSG00000054118	1882.9	-0.102878	0.0739722	-1.39077	0.164297	0.258806
ENSG00000054148	526.801	-1.18263	0.147701	-8.00689	1.17649e-15	2.63849e-14
ENSG00000054179	260.859	-0.396068	0.179239	-2.20972	0.0271246	0.0574504
ENSG00000054219	121.046	-1.12992	0.265391	-4.25759	2.06644e-05	9.61745e-05
ENSG00000054267	1451.89	-0.351983	0.0800243	-4.39845	1.09029e-05	5.35813e-05
ENSG00000054277	3637.18	-0.471001	0.144576	-3.25782	0.00112272	0.00354962
ENSG00000054282	1532.14	-0.123422	0.0702843	-1.75604	0.0790821	0.142258
ENSG00000054356	28.9544	-0.971353	0.319965	-3.03581	0.00239892	0.00694664
ENSG00000054392	1142.83	-0.173664	0.147612	-1.17649	0.239398	0.349568
ENSG00000054523	383.469	-0.0822452	0.137511	-0.598098	0.549775	0.661259
ENSG00000054611	668.016	-0.344171	0.0876512	-3.9266	8.61542e-05	0.000351971
ENSG00000054654	752.188	-0.237365	0.165319	-1.4358	0.151059	0.241815
ENSG00000054690	407.682	-0.0911961	0.141523	-0.64439	0.519323	0.634793
ENSG00000054793	2045.45	-0.63725	0.11918	-5.34695	8.94488e-08	6.57977e-07
ENSG00000054796	1.50227	-1.23489	0.466794	-2.64546	0.00815789	0.0202938
ENSG00000054803	15.7553	-1.11829	0.237432	-4.70996	2.47769e-06	1.39745e-05
ENSG00000054938	59.3387	0.463204	0.319286	1.45075	0.14685	0.236254
ENSG00000054965	516.765	-0.417054	0.132151	-3.15589	0.00160011	0.00486844
ENSG00000054967	154.919	0.836442	0.133375	6.27137	3.57875e-10	3.8988e-09
ENSG00000054983	371.872	-0.143424	0.109793	-1.30631	0.191447	0.292214
ENSG00000055044	1570.43	0.410718	0.0755971	5.43299	5.54179e-08	4.24949e-07
ENSG00000055070	1414.2	-0.00908782	0.0619182	-0.146771	0.883313	0.928041
ENSG00000055118	164.467	0.409585	0.271739	1.50727	0.13174	0.215721
ENSG00000055130	1555.32	0.271054	0.0602362	4.49986	6.79996e-06	3.50797e-05
ENSG00000055147	425.17	0.121718	0.0752751	1.61697	0.105884	0.180803
ENSG00000055163	441.198	0.152816	0.147139	1.03859	0.298997	0.41569
ENSG00000055211	764.013	-0.131448	0.0692679	-1.89767	0.0577394	0.10868
ENSG00000055332	638.073	-0.144561	0.124475	-1.16137	0.245493	0.356532
ENSG00000055483	1036.42	0.000429864	0.0767088	0.00560385	0.995529	0.997171
ENSG00000055609	1491.45	-0.780708	0.124301	-6.28078	3.36887e-10	3.68263e-09
ENSG00000055732	98.799	0.503303	0.224712	2.23977	0.0251058	0.0537123
ENSG00000055813	115.651	-0.980315	0.203819	-4.80972	1.5114e-06	8.94164e-06
ENSG00000055917	1668.04	-0.449838	0.100707	-4.46681	7.93929e-06	4.02514e-05
ENSG00000055950	2650.13	-0.0984304	0.103721	-0.948995	0.342623	0.463713
ENSG00000055955	192.936	-0.0694232	0.159579	-0.435039	0.663534	0.760812
ENSG00000055957	4.71795	-0.0156761	0.255068	-0.0614587	0.950994	0.97203
ENSG00000056050	311.931	-0.105718	0.0682725	-1.54846	0.121511	0.20212
ENSG00000056097	1697.54	-0.429214	0.0690894	-6.21244	5.21697e-10	5.4973e-09
ENSG00000056277	151.107	0.103736	0.0892165	1.16274	0.244934	0.355946
ENSG00000056291	14.1144	0.0144072	0.347802	0.0414235	0.966958	0.981602
ENSG00000056487	381.989	0.103962	0.33966	0.306075	0.759547	0.837533
ENSG00000056558	263.994	-0.319215	0.139309	-2.29141	0.0219395	0.0479265
ENSG00000056586	158.246	-0.137134	0.11211	-1.22321	0.221252	0.327906
ENSG00000056736	1426.45	0.100229	0.13949	0.718539	0.472425	0.591453
ENSG00000056972	578.032	0.753541	0.103699	7.2666	3.68661e-13	6.18796e-12
ENSG00000056998	231.754	-1.35797	0.185239	-7.33089	2.28621e-13	3.91922e-12
ENSG00000057019	618.716	-0.028534	0.117633	-0.242568	0.80834	0.874175
ENSG00000057149	6.67496	-0.828635	0.835478	-0.991809	0.32129	0.440251
ENSG00000057252	593.154	0.541259	0.118555	4.56547	4.98383e-06	2.64926e-05
ENSG00000057294	340.379	0.044233	0.158325	0.279382	0.779952	0.853288
ENSG00000057468	81.2684	0.14443	0.176041	0.820429	0.411972	0.533718
ENSG00000057593	150.823	-0.586501	0.29695	-1.97509	0.0482585	0.0936063
ENSG00000057608	1363.04	-0.432896	0.0863892	-5.011	5.41487e-07	3.4607e-06
ENSG00000057657	134.607	-0.239465	0.153261	-1.56247	0.118178	0.197639
ENSG00000057663	633.529	-0.181231	0.113117	-1.60215	0.109122	0.185196
ENSG00000057704	193.475	-0.401671	0.143702	-2.79517	0.00518717	0.0136648
ENSG00000057757	641.415	-0.224262	0.0673402	-3.33029	0.000867564	0.0027968
ENSG00000057935	1279.27	-0.0847277	0.0770603	-1.0995	0.27155	0.385838
ENSG00000058056	564.132	-0.313048	0.10891	-2.87438	0.00404824	0.0109829
ENSG00000058063	1267.5	-0.187482	0.139885	-1.34026	0.180161	0.278316
ENSG00000058085	1136.09	0.327431	0.220007	1.48827	0.136678	0.222313
ENSG00000058091	602.451	-0.933978	0.144092	-6.4818	9.0636e-11	1.07798e-09
ENSG00000058262	5114.52	0.293669	0.0656036	4.47641	7.59104e-06	3.8717e-05
ENSG00000058272	665.372	-0.0923897	0.106826	-0.864858	0.387117	0.509481
ENSG00000058335	231.279	-0.0981524	0.227014	-0.432363	0.665478	0.762225
ENSG00000058404	153.73	0.107369	0.244371	0.439368	0.660395	0.758078
ENSG00000058453	611.924	0.260683	0.114395	2.27879	0.0226796	0.0493154
ENSG00000058600	1021.2	0.294383	0.0774946	3.79876	0.000145423	0.000563063
ENSG00000058668	2232.99	-0.253193	0.105817	-2.39274	0.0167229	0.0379113
ENSG00000058673	5132.01	0.022757	0.124681	0.182522	0.855173	0.909049
ENSG00000058729	386.812	-0.239365	0.0627717	-3.81327	0.000137139	0.000534462
ENSG00000058804	691.702	-0.164779	0.0874596	-1.88406	0.059557	0.111669
ENSG00000058866	60.7786	-0.0845278	0.147939	-0.571369	0.567749	0.676954
ENSG00000059122	859.848	0.148362	0.0909981	1.63039	0.10302	0.176756
ENSG00000059145	75.6485	-1.24456	0.121536	-10.2403	1.30894e-24	6.96947e-23
ENSG00000059377	883.923	-0.325185	0.116705	-2.78639	0.00532987	0.0140086
ENSG00000059378	829.141	0.299415	0.110533	2.70881	0.0067524	0.0172374
ENSG00000059573	1750.01	0.288998	0.0793738	3.64098	0.000271607	0.000985433
ENSG00000059588	2117.54	0.320848	0.104675	3.06517	0.00217543	0.00638804
ENSG00000059691	437.867	-0.0597835	0.0802654	-0.744823	0.456379	0.576796
ENSG00000059728	395.851	0.196009	0.123727	1.5842	0.113148	0.190735
ENSG00000059758	699.027	-0.145419	0.115143	-1.26294	0.206611	0.310611
ENSG00000059769	111.97	-0.1936	0.212761	-0.909944	0.362852	0.485301
ENSG00000059804	498.545	0.381914	0.163298	2.33875	0.0193483	0.0430558
ENSG00000059915	97.9183	-0.0148281	0.191406	-0.0774693	0.93825	0.963599
ENSG00000060069	428.929	0.0698717	0.0736956	0.948112	0.343072	0.464087
ENSG00000060138	1433.1	0.640554	0.150175	4.26539	1.99556e-05	9.31726e-05
ENSG00000060140	130.239	0.352431	0.177421	1.98641	0.0469875	0.0915962
ENSG00000060237	3947.56	-0.370811	0.0893063	-4.15212	3.29405e-05	0.000147175
ENSG00000060339	1520.06	0.507439	0.0600275	8.45345	2.8281e-17	7.56671e-16
ENSG00000060491	834.315	0.354548	0.110934	3.19602	0.00139339	0.0043025
ENSG00000060558	182.037	0.336403	0.137743	2.44225	0.0145962	0.0337319
ENSG00000060566	7.71863	0.966332	0.238706	4.0482	5.16122e-05	0.000220842
ENSG00000060642	359.595	-0.332483	0.0867902	-3.83088	0.000127686	0.000501391
ENSG00000060656	503.008	-0.206371	0.162389	-1.27085	0.203783	0.307194
ENSG00000060688	819.743	0.164298	0.0630538	2.60568	0.00916914	0.0224516
ENSG00000060709	37.492	-0.986042	0.273951	-3.59934	0.000319028	0.00113974
ENSG00000060718	1871.24	1.64695	0.249811	6.59279	4.31626e-11	5.38236e-10
ENSG00000060749	910.425	-0.208963	0.10097	-2.06956	0.0384937	0.0773143
ENSG00000060971	589.304	-0.372999	0.0936665	-3.98221	6.82787e-05	0.000284657
ENSG00000060982	94.8791	-0.177083	0.193972	-0.912928	0.361281	0.483874
ENSG00000061273	1670.23	-0.10319	0.079452	-1.29877	0.194024	0.295389
ENSG00000061455	94.4138	-0.429785	0.182248	-2.35824	0.0183619	0.0411282
ENSG00000061492	1.47414	-0.421228	0.302719	-1.39148	0.16408	0.258566
ENSG00000061656	181.549	0.100823	0.17129	0.588609	0.556124	0.667034
ENSG00000061676	1814.38	-0.14863	0.0949084	-1.56603	0.117341	0.196489
ENSG00000061794	267.118	-0.223278	0.0839498	-2.65966	0.00782189	0.0195803
ENSG00000061918	255.427	0.115132	0.118847	0.96874	0.332675	0.452771
ENSG00000061936	1122.64	0.262724	0.0592368	4.43515	9.20063e-06	4.60318e-05
ENSG00000061938	1887.07	-0.068627	0.0959834	-0.714989	0.474616	0.593593
ENSG00000061987	1245.6	-0.0667007	0.102677	-0.649619	0.515939	0.63181
ENSG00000062038	1084.08	0.38478	0.222283	1.73104	0.0834455	0.148545
ENSG00000062096	10.3168	0.606886	0.304489	1.99313	0.046247	0.0904245
ENSG00000062194	1184.23	0.127687	0.0653298	1.9545	0.0506425	0.0976416
ENSG00000062282	916.135	-0.618594	0.213159	-2.90203	0.00370754	0.0101615
ENSG00000062370	49.0439	-0.380686	0.121088	-3.14388	0.00166725	0.00505096
ENSG00000062485	2294.33	-0.427844	0.0688005	-6.21862	5.0156e-10	5.31997e-09
ENSG00000062524	12.1883	-0.310877	0.257434	-1.2076	0.227202	0.334929
ENSG00000062582	51.6982	0.432034	0.265924	1.62465	0.104236	0.1785
ENSG00000062598	1094.97	0.393191	0.0789407	4.98085	6.33071e-07	4.00464e-06
ENSG00000062650	1192.27	-0.212137	0.0714455	-2.96921	0.00298569	0.00840338
ENSG00000062716	4451.13	0.108447	0.122648	0.884209	0.376583	0.499252
ENSG00000062725	492.823	-0.223376	0.128245	-1.74179	0.0815446	0.145855
ENSG00000063015	51.3459	2.96913	0.367775	8.07323	6.84606e-16	1.56148e-14
ENSG00000063046	5857.44	-0.569071	0.0928664	-6.12784	8.90786e-10	9.05425e-09
ENSG00000063127	233.908	-1.20433	0.18946	-6.35663	2.06223e-10	2.32869e-09
ENSG00000063169	548.797	0.0645282	0.0777401	0.83005	0.406511	0.528047
ENSG00000063176	346.02	0.0638274	0.0887083	0.719519	0.471821	0.591063
ENSG00000063177	3890.43	0.0629678	0.127864	0.492457	0.622396	0.726174
ENSG00000063180	181.669	-0.32274	0.188966	-1.70792	0.0876504	0.15466
ENSG00000063241	125.334	0.131224	0.123437	1.06309	0.287743	0.403494
ENSG00000063244	2006.46	0.278369	0.0786913	3.53747	0.000403974	0.00141184
ENSG00000063245	892.73	-0.1675	0.093388	-1.79359	0.072879	0.132627
ENSG00000063322	937.377	0.476556	0.0771146	6.17985	6.41645e-10	6.66946e-09
ENSG00000063438	8515.37	-0.410282	0.147472	-2.7821	0.00540081	0.0141691
ENSG00000063515	0.136143	0.175413	1.05666	0.166007	0.868151	0.918171
ENSG00000063587	441.315	0.509191	0.115862	4.39482	1.10867e-05	5.44347e-05
ENSG00000063601	2757.82	-0.175227	0.075278	-2.32773	0.0199264	0.0441736
ENSG00000063660	2343.98	-1.43638	0.183695	-7.81936	5.30924e-15	1.103e-13
ENSG00000063761	288.547	0.107383	0.0791563	1.35659	0.174911	0.27192
ENSG00000063854	442.96	-0.299195	0.110493	-2.70782	0.00677268	0.017279
ENSG00000063978	291.305	-0.0940684	0.0830757	-1.13232	0.257499	0.369993
ENSG00000064012	965.54	-0.331986	0.106702	-3.11135	0.00186236	0.00557252
ENSG00000064042	980.042	-0.612871	0.167696	-3.65465	0.000257538	0.000938389
ENSG00000064102	458.594	0.714668	0.087371	8.1797	2.84556e-16	6.75873e-15
ENSG00000064115	1140.58	0.596112	0.0907586	6.5681	5.09614e-11	6.29385e-10
ENSG00000064195	57.8832	0.357047	0.235544	1.51584	0.12956	0.212757
ENSG00000064199	126.993	0.961691	0.12024	7.99809	1.26369e-15	2.81334e-14
ENSG00000064201	120.329	0.455808	0.173039	2.63413	0.00843534	0.0208999
ENSG00000064205	341.007	-0.974169	0.208183	-4.67938	2.87745e-06	1.60157e-05
ENSG00000064218	15.5128	-0.36343	0.230845	-1.57435	0.115407	0.193872
ENSG00000064225	348.074	-0.249481	0.15709	-1.58814	0.112254	0.189606
ENSG00000064270	762.991	0.112677	0.171424	0.657304	0.510986	0.626986
ENSG00000064300	240.629	0.237347	0.206814	1.14764	0.251119	0.363031
ENSG00000064309	587.778	-0.359575	0.151077	-2.38008	0.017309	0.0390637
ENSG00000064313	940.272	0.261717	0.097471	2.68508	0.0072513	0.0183133
ENSG00000064393	1634.42	-0.693037	0.134397	-5.15664	2.51424e-07	1.71092e-06
ENSG00000064419	1504.77	-0.159484	0.0739262	-2.15734	0.0309791	0.0642849
ENSG00000064489	1223.4	-0.294386	0.118122	-2.49221	0.012695	0.0298443
ENSG00000064490	1171.86	-0.142875	0.120415	-1.18652	0.235416	0.344857
ENSG00000064545	228.571	0.111348	0.0950637	1.1713	0.241478	0.351814
ENSG00000064547	362.234	-0.6231	0.122611	-5.08191	3.73656e-07	2.45441e-06
ENSG00000064601	1944.98	0.918275	0.0958914	9.5762	1.0068e-21	4.16178e-20
ENSG00000064607	1198.94	0.0119328	0.0758916	0.157235	0.87506	0.922868
ENSG00000064651	1052.89	-0.32596	0.195483	-1.66746	0.0954229	0.165953
ENSG00000064652	647.273	0.181545	0.102998	1.76261	0.0779666	0.140511
ENSG00000064655	567.928	-0.0719786	0.191276	-0.376308	0.706688	0.796516
ENSG00000064666	1911.81	0.241566	0.121309	1.99132	0.0464457	0.0907248
ENSG00000064692	178.147	-0.872176	0.211504	-4.12368	3.72861e-05	0.000164986
ENSG00000064703	307.557	-0.276031	0.0685166	-4.02867	5.60923e-05	0.000237985
ENSG00000064726	414.764	-0.00355099	0.092699	-0.0383067	0.969443	0.982856
ENSG00000064763	803.978	0.702269	0.152578	4.60268	4.17079e-06	2.25661e-05
ENSG00000064787	926.755	0.200318	0.255755	0.78324	0.433486	0.554663
ENSG00000064835	3.29796	0.791866	0.287653	2.75285	0.00590785	0.0153322
ENSG00000064886	351.373	-0.167685	0.289046	-0.580132	0.561825	0.671934
ENSG00000064932	1385.13	0.241206	0.0958173	2.51736	0.0118238	0.0281004
ENSG00000064933	528.537	-0.368463	0.0672172	-5.48168	4.21303e-08	3.29823e-07
ENSG00000064961	1566.03	-0.40219	0.114589	-3.50984	0.000448382	0.00154782
ENSG00000064989	476.103	0.123189	0.151394	0.813701	0.415816	0.537313
ENSG00000064995	772.236	0.885715	0.0736759	12.0218	2.73039e-33	2.52325e-31
ENSG00000064999	1167.33	0.23935	0.0782437	3.05903	0.00222057	0.00650753
ENSG00000065000	1457.72	0.133703	0.0693923	1.92677	0.0540079	0.102884
ENSG00000065029	829.591	0.148772	0.0752543	1.97692	0.0480505	0.0933154
ENSG00000065054	804.461	0.0760088	0.146569	0.518587	0.604049	0.710178
ENSG00000065057	364.454	-0.106764	0.143032	-0.746434	0.455405	0.575882
ENSG00000065060	611.109	-0.16471	0.0828696	-1.98758	0.046858	0.0913924
ENSG00000065135	1328.86	0.36218	0.0705814	5.13138	2.87625e-07	1.93677e-06
ENSG00000065150	2031.64	-0.48655	0.0838014	-5.806	6.39847e-09	5.72232e-08
ENSG00000065154	2254.55	-0.15555	0.103581	-1.50173	0.133167	0.217703
ENSG00000065183	671.522	-0.482146	0.114258	-4.2198	2.44516e-05	0.000112081
ENSG00000065243	752.658	-0.413096	0.123582	-3.34268	0.000829739	0.00268617
ENSG00000065268	452.871	0.00698406	0.115393	0.0605243	0.951738	0.972544
ENSG00000065308	888.251	-0.550564	0.0830854	-6.62648	3.43792e-11	4.37356e-10
ENSG00000065320	725.93	-0.608073	0.162235	-3.74809	0.000178183	0.00067432
ENSG00000065325	19.0512	-2.40578	0.248837	-9.6681	4.11935e-22	1.76638e-20
ENSG00000065328	161.005	0.768309	0.186416	4.12148	3.76447e-05	0.000166436
ENSG00000065357	490.685	0.0530184	0.114095	0.464687	0.642156	0.743135
ENSG00000065361	4700.3	-0.380178	0.125244	-3.03551	0.00240132	0.00695232
ENSG00000065427	1188.31	-0.0226092	0.0890437	-0.253911	0.799564	0.868202
ENSG00000065457	285.76	-0.185758	0.112869	-1.64579	0.0998069	0.172199
ENSG00000065485	722.635	0.0537641	0.0992973	0.541446	0.5882	0.69587
ENSG00000065491	465.867	0.116584	0.0761968	1.53004	0.126006	0.208155
ENSG00000065526	1439.7	-0.0289076	0.0708153	-0.408211	0.683119	0.777062
ENSG00000065548	1055.69	0.394721	0.0610887	6.46143	1.03716e-10	1.2227e-09
ENSG00000065559	376.321	-0.250895	0.128388	-1.95419	0.0506784	0.0976875
ENSG00000065600	261.088	0.491311	0.093604	5.24882	1.53075e-07	1.08338e-06
ENSG00000065609	12.8825	-0.26171	0.293717	-0.891027	0.372915	0.49574
ENSG00000065613	1350.13	-0.431331	0.0828946	-5.20337	1.95709e-07	1.35647e-06
ENSG00000065615	319.824	0.116872	0.07861	1.48673	0.137087	0.222866
ENSG00000065618	860.653	-0.118011	0.282187	-0.418203	0.675799	0.770638
ENSG00000065621	1064.16	0.533597	0.147648	3.61397	0.00030154	0.00108522
ENSG00000065665	3552.11	0.229688	0.107684	2.13298	0.0329262	0.0676186
ENSG00000065675	238.928	0.408754	0.200138	2.04237	0.0411152	0.0817937
ENSG00000065717	733.377	-0.516435	0.135571	-3.80933	0.000139342	0.000541999
ENSG00000065802	299.459	-0.990091	0.0776766	-12.7463	3.26772e-37	3.64896e-35
ENSG00000065809	668.68	-0.203423	0.143647	-1.41614	0.156736	0.249067
ENSG00000065833	434.034	-1.07479	0.191504	-5.61234	1.99608e-08	1.64853e-07
ENSG00000065882	576.687	0.00735738	0.118956	0.0618496	0.950683	0.971774
ENSG00000065883	1571.86	0.0632989	0.0635858	0.995487	0.319499	0.438398
ENSG00000065911	1558.97	0.247853	0.103986	2.38352	0.017148	0.0387165
ENSG00000065970	528.088	-0.140555	0.067899	-2.07006	0.0384465	0.0772388
ENSG00000065978	4207.7	0.198867	0.10508	1.89253	0.0584201	0.109755
ENSG00000065989	149.644	-0.456637	0.14499	-3.14943	0.00163587	0.0049641
ENSG00000066027	851.289	-0.387777	0.101288	-3.82847	0.000128942	0.000505829
ENSG00000066044	1540.27	0.442479	0.056193	7.87427	3.42737e-15	7.32874e-14
ENSG00000066056	467.398	0.566935	0.11914	4.75857	1.94971e-06	1.12129e-05
ENSG00000066084	1243.17	-0.194949	0.093203	-2.09166	0.036469	0.0738844
ENSG00000066117	336.402	-0.105594	0.070885	-1.48965	0.136317	0.221837
ENSG00000066135	1247.1	-0.093224	0.0653636	-1.42624	0.1538	0.245226
ENSG00000066136	916.127	0.101239	0.0655421	1.54464	0.122433	0.203401
ENSG00000066185	51.4468	-0.27175	0.133323	-2.03829	0.041521	0.0824879
ENSG00000066230	839.284	-0.472007	0.213177	-2.21415	0.0268182	0.0568839
ENSG00000066248	131.671	-0.212257	0.168807	-1.2574	0.20861	0.312769
ENSG00000066279	449.29	0.118138	0.171357	0.689423	0.490557	0.608373
ENSG00000066294	50.2053	0.162702	0.198545	0.819473	0.412517	0.534166
ENSG00000066322	439.364	-0.488795	0.0900286	-5.42933	5.65674e-08	4.32732e-07
ENSG00000066336	409.077	0.54641	0.133448	4.09455	4.22986e-05	0.000184826
ENSG00000066379	165.594	0.119853	0.101672	1.17882	0.238469	0.348567
ENSG00000066382	203.573	0.187879	0.230256	0.815959	0.414524	0.536232
ENSG00000066405	148.772	1.62674	0.2689	6.0496	1.45206e-09	1.42459e-08
ENSG00000066422	589.781	0.0263654	0.0744798	0.353995	0.723343	0.808862
ENSG00000066427	245.79	0.884661	0.0731852	12.088	1.22253e-33	1.15637e-31
ENSG00000066455	1110.31	-0.213589	0.0671312	-3.18167	0.0014643	0.00450124
ENSG00000066468	935.721	-0.169261	0.23684	-0.714663	0.474817	0.593706
ENSG00000066557	337.255	0.407883	0.0752064	5.42351	5.84406e-08	4.4579e-07
ENSG00000066583	689.424	0.388135	0.156229	2.48439	0.0129773	0.0304058
ENSG00000066629	197.639	-0.168877	0.123761	-1.36454	0.172399	0.268882
ENSG00000066654	125.274	0.110798	0.122644	0.903413	0.366306	0.489139
ENSG00000066697	53.3305	-0.236231	0.109203	-2.16323	0.0305238	0.0633974
ENSG00000066735	59.6083	0.199497	0.169896	1.17423	0.240302	0.350513
ENSG00000066739	723.864	0.0637553	0.0909083	0.701314	0.483107	0.601744
ENSG00000066777	1971.02	0.141009	0.104906	1.34414	0.178902	0.276796
ENSG00000066813	3.63165	-2.2573	0.321397	-7.02339	2.16546e-12	3.24517e-11
ENSG00000066827	234.588	-0.54058	0.105847	-5.10719	3.26982e-07	2.17267e-06
ENSG00000066855	517.434	-0.00011847	0.125185	-0.000946352	0.999245	0.99966
ENSG00000066926	422.342	-0.254529	0.0837435	-3.03938	0.00237063	0.00687834
ENSG00000067048	1.40473	-1.11078	0.65144	-1.70512	0.0881721	0.155376
ENSG00000067057	1198.39	0.7309	0.162866	4.48774	7.19827e-06	3.69213e-05
ENSG00000067064	936.921	0.194223	0.119882	1.62012	0.105208	0.179914
ENSG00000067066	2283.59	-0.416491	0.0850267	-4.89836	9.66419e-07	5.94037e-06
ENSG00000067082	2836.91	0.0604986	0.127152	0.475798	0.634218	0.736281
ENSG00000067113	652.852	-1.22545	0.0989201	-12.3883	3.02392e-35	3.03903e-33
ENSG00000067141	773.379	-0.336883	0.124527	-2.70529	0.00682451	0.0173939
ENSG00000067167	3054.21	-0.334407	0.0914889	-3.65517	0.000257012	0.000937132
ENSG00000067177	564.319	0.07421	0.0980584	0.756794	0.449173	0.570469
ENSG00000067182	657.631	-0.235133	0.0740424	-3.17566	0.00149498	0.00458329
ENSG00000067191	194.716	0.173981	0.148373	1.17259	0.240961	0.351188
ENSG00000067208	433.437	-0.342562	0.0886441	-3.86446	0.000111333	0.000443129
ENSG00000067221	93.4773	-0.172453	0.0845418	-2.03985	0.0413651	0.0822189
ENSG00000067225	17646.1	-0.557569	0.108164	-5.15485	2.53834e-07	1.72658e-06
ENSG00000067248	957.711	0.0776973	0.08021	0.968674	0.332708	0.452771
ENSG00000067334	847.628	0.283273	0.0760162	3.72648	0.000194174	0.000728321
ENSG00000067365	398.2	-0.291068	0.0723936	-4.02063	5.80425e-05	0.000245215
ENSG00000067369	1865.4	-0.028487	0.0784532	-0.363108	0.716524	0.804308
ENSG00000067445	123.913	1.4025	0.167844	8.35599	6.48855e-17	1.66937e-15
ENSG00000067533	517.092	-0.180215	0.0887938	-2.02959	0.0423984	0.08392
ENSG00000067560	6343.18	-0.0109199	0.0568011	-0.192248	0.847548	0.903512
ENSG00000067596	779.175	-0.0671897	0.061281	-1.09642	0.272895	0.387406
ENSG00000067606	892.869	0.442772	0.0970421	4.56268	5.0505e-06	2.68115e-05
ENSG00000067646	2.16449	-0.999628	0.514374	-1.94339	0.0519693	0.099674
ENSG00000067704	2380.71	0.279209	0.0720172	3.87698	0.00010576	0.000423252
ENSG00000067715	644.09	1.04317	0.289119	3.60809	0.000308459	0.00110591
ENSG00000067798	192.082	-0.522816	0.237065	-2.20537	0.027428	0.057948
ENSG00000067829	577.22	0.352769	0.0798668	4.41697	1.00095e-05	4.95241e-05
ENSG00000067836	879.233	0.0998083	0.12944	0.771078	0.44066	0.561828
ENSG00000067842	21.6512	1.10272	0.334472	3.29691	0.000977547	0.00312256
ENSG00000067900	1075.8	-0.402317	0.088101	-4.56654	4.95851e-06	2.63928e-05
ENSG00000067955	935.544	0.243687	0.0784766	3.10522	0.00190135	0.00567231
ENSG00000067992	412.734	0.376719	0.121719	3.09499	0.00196822	0.00585333
ENSG00000068001	435.599	0.00181914	0.0846935	0.0214791	0.982864	0.991123
ENSG00000068028	622.047	0.20856	0.0795534	2.62163	0.00875092	0.0215721
ENSG00000068079	634.566	0.121327	0.145678	0.832842	0.404934	0.52662
ENSG00000068097	450.24	-0.170285	0.122324	-1.39208	0.163897	0.258404
ENSG00000068120	512.907	0.112134	0.105831	1.05956	0.289344	0.405319
ENSG00000068137	953.267	-0.274768	0.123063	-2.23273	0.0255665	0.0545384
ENSG00000068305	816.239	-0.104798	0.111968	-0.935963	0.349292	0.471114
ENSG00000068308	733.77	0.149667	0.0609308	2.45635	0.0140357	0.0325725
ENSG00000068323	940.458	-0.276952	0.0640477	-4.32414	1.53125e-05	7.33905e-05
ENSG00000068354	328.322	-0.222789	0.060341	-3.69216	0.000222359	0.000822529
ENSG00000068366	600.351	-0.0217283	0.13311	-0.163236	0.870333	0.919487
ENSG00000068383	874.25	-2.03251	0.136341	-14.9076	2.94176e-50	6.66247e-48
ENSG00000068394	326.466	-0.39939	0.0795668	-5.01955	5.17921e-07	3.31711e-06
ENSG00000068400	1049.9	0.319739	0.0733908	4.35666	1.32059e-05	6.38843e-05
ENSG00000068438	607.871	-0.180121	0.0810495	-2.22235	0.0262594	0.055846
ENSG00000068489	139.188	0.421458	0.186196	2.26352	0.0236034	0.0510619
ENSG00000068615	300.633	0.35896	0.225837	1.58947	0.111955	0.189219
ENSG00000068654	915.337	0.0683019	0.0674421	1.01275	0.31118	0.429104
ENSG00000068697	4675.96	-0.357461	0.0637992	-5.6029	2.10796e-08	1.73648e-07
ENSG00000068724	513.758	0.496727	0.117307	4.23441	2.29156e-05	0.000105855
ENSG00000068781	1250.36	0.000121869	0.175026	0.00069629	0.999444	0.99966
ENSG00000068784	402.936	-0.619264	0.0895799	-6.91298	4.74593e-12	6.8321e-11
ENSG00000068796	406.072	-0.192002	0.0969916	-1.97957	0.0477515	0.0928581
ENSG00000068831	183.104	-0.028008	0.185846	-0.150706	0.880208	0.92605
ENSG00000068878	2117.42	0.793277	0.0911725	8.70083	3.29454e-18	9.55778e-17
ENSG00000068885	379.672	-0.245452	0.0885657	-2.77141	0.00558148	0.014583
ENSG00000068903	868.36	-0.0642901	0.0870762	-0.73832	0.46032	0.580772
ENSG00000068912	525.627	-0.0603906	0.0714673	-0.845011	0.398105	0.520195
ENSG00000068971	282.874	0.0163569	0.0885047	0.184814	0.853375	0.907782
ENSG00000068976	34.0271	-2.28965	0.155819	-14.6943	7.01479e-49	1.48418e-46
ENSG00000068985	1.31477	2.66965	0.7572	3.52568	0.000422391	0.00147027
ENSG00000069011	518.921	0.267189	0.226372	1.18031	0.237877	0.347828
ENSG00000069018	23.003	-1.461	0.342252	-4.26877	1.96555e-05	9.19545e-05
ENSG00000069020	994.519	0.667927	0.195198	3.42179	0.000622095	0.00207666
ENSG00000069122	772.882	0.0531715	0.120824	0.440074	0.659883	0.757766
ENSG00000069188	257.453	-0.933608	0.229753	-4.06352	4.83378e-05	0.000208496
ENSG00000069206	3.91784	1.61231	0.473194	3.40729	0.000656112	0.00217711
ENSG00000069248	1207.34	0.0541381	0.0635222	0.852271	0.394064	0.516342
ENSG00000069275	5755.09	-0.292741	0.0796028	-3.67752	0.000235513	0.000866402
ENSG00000069329	1899.97	-0.145944	0.0828054	-1.76249	0.0779863	0.140511
ENSG00000069345	965.793	0.0674793	0.0795248	0.848531	0.396142	0.518499
ENSG00000069399	1178.51	0.389259	0.113235	3.43762	0.000586852	0.0019717
ENSG00000069424	260.682	-0.251986	0.127568	-1.97531	0.048233	0.0935682
ENSG00000069431	168.935	-0.617157	0.17775	-3.47206	0.000516486	0.00175398
ENSG00000069482	45.0533	1.77074	0.315376	5.61469	1.96915e-08	1.62713e-07
ENSG00000069493	620.159	0.280033	0.134429	2.08313	0.0372391	0.0751605
ENSG00000069509	252.435	-0.222266	0.0979433	-2.26933	0.0232481	0.0504289
ENSG00000069535	1607.53	-0.0989	0.258203	-0.383032	0.701696	0.792309
ENSG00000069667	290.116	-0.745774	0.125812	-5.92767	3.07272e-09	2.87097e-08
ENSG00000069696	52.6543	1.79456	0.18319	9.79615	1.16956e-22	5.27272e-21
ENSG00000069702	787.506	-0.904053	0.216342	-4.17881	2.9304e-05	0.00013266
ENSG00000069764	217.576	2.1369	0.234409	9.11612	7.78615e-20	2.59754e-18
ENSG00000069812	62.9392	-0.49153	0.347662	-1.41381	0.157417	0.24973
ENSG00000069849	1344.95	1.05521	0.112143	9.4095	4.98504e-21	1.92691e-19
ENSG00000069869	506.339	-0.536626	0.0954881	-5.61982	1.91153e-08	1.58359e-07
ENSG00000069956	684.123	0.176009	0.0896282	1.96377	0.0495569	0.0958359
ENSG00000069966	428.545	-0.0706019	0.0971928	-0.726411	0.467587	0.588049
ENSG00000069974	403.613	0.0923681	0.106682	0.865828	0.386584	0.508947
ENSG00000069998	685.624	0.18451	0.0885546	2.08357	0.0371993	0.0750991
ENSG00000070010	1259.43	0.297787	0.0790169	3.76865	0.000164133	0.000626606
ENSG00000070018	881.401	-0.541197	0.123695	-4.37525	1.21296e-05	5.89613e-05
ENSG00000070019	777.441	0.157361	0.174148	0.903601	0.366207	0.489087
ENSG00000070031	6.80514	1.8376	0.315981	5.81554	6.04367e-09	5.42917e-08
ENSG00000070047	789.854	0.150365	0.0751978	1.99959	0.0455449	0.0892471
ENSG00000070061	966.758	0.145492	0.0683386	2.12899	0.033255	0.0681894
ENSG00000070087	6830.82	-0.122135	0.151165	-0.80796	0.419114	0.540564
ENSG00000070190	155.535	0.240469	0.167138	1.43875	0.150221	0.240618
ENSG00000070193	222.787	-0.724765	0.35581	-2.03694	0.0416557	0.0827454
ENSG00000070214	2286.45	-0.139571	0.0950112	-1.46899	0.141835	0.229308
ENSG00000070269	554.391	0.0527803	0.0722751	0.73027	0.465225	0.585812
ENSG00000070366	886.296	0.159178	0.0756321	2.10464	0.0353228	0.0719339
ENSG00000070367	837.279	-0.0465633	0.082384	-0.565198	0.571939	0.680593
ENSG00000070371	157.253	-0.317132	0.143049	-2.21695	0.0266268	0.05653
ENSG00000070388	11.7508	-1.08963	0.226552	-4.80962	1.51215e-06	8.94227e-06
ENSG00000070404	411.696	-0.834232	0.142539	-5.85267	4.83757e-09	4.39978e-08
ENSG00000070413	1853.17	-0.132006	0.0738972	-1.78634	0.0740434	0.134427
ENSG00000070423	468.535	-0.167425	0.103523	-1.61727	0.10582	0.180731
ENSG00000070444	568.296	-0.730876	0.0859866	-8.49988	1.89783e-17	5.17239e-16
ENSG00000070476	3080.77	0.0343268	0.0756231	0.45392	0.649887	0.749493
ENSG00000070495	893.942	-0.361526	0.100791	-3.58688	0.000334658	0.00118871
ENSG00000070501	1098.65	0.461892	0.119054	3.87967	0.000104596	0.00041922
ENSG00000070526	38.9101	-1.22249	0.258615	-4.72707	2.27778e-06	1.29423e-05
ENSG00000070540	2906.3	-0.210255	0.113211	-1.85719	0.0632838	0.117778
ENSG00000070601	36.253	-0.870092	0.206867	-4.20605	2.59869e-05	0.000118612
ENSG00000070610	1541.79	0.0936371	0.0741226	1.26327	0.206491	0.310518
ENSG00000070614	2302.17	-0.473195	0.0797521	-5.93332	2.96866e-09	2.77858e-08
ENSG00000070669	441.54	0.471107	0.12343	3.8168	0.000135192	0.000527644
ENSG00000070718	598.855	-0.29205	0.125257	-2.33161	0.019721	0.043776
ENSG00000070729	19.9671	-0.902516	0.254116	-3.55159	0.000382914	0.00134497
ENSG00000070731	1557.58	-0.00870714	0.171168	-0.0508689	0.95943	0.977332
ENSG00000070748	4.47692	-0.514657	0.437713	-1.17579	0.23968	0.349796
ENSG00000070756	19300.1	0.131708	0.10912	1.207	0.227433	0.335134
ENSG00000070759	644.412	-0.620644	0.127378	-4.87246	1.10217e-06	6.71319e-06
ENSG00000070761	360.066	0.648246	0.0778102	8.33111	8.00872e-17	2.02485e-15
ENSG00000070770	3910.6	-0.458119	0.0873179	-5.24656	1.54963e-07	1.09482e-06
ENSG00000070785	721.709	-0.0410628	0.0712817	-0.576064	0.564572	0.674225
ENSG00000070808	39.7611	0.690024	0.181028	3.8117	0.000138017	0.000537494
ENSG00000070814	421.895	0.0241282	0.0811362	0.297378	0.766178	0.842345
ENSG00000070831	1098.63	-0.0740961	0.0692814	-1.0695	0.284847	0.400344
ENSG00000070882	355.191	0.085312	0.143704	0.593665	0.552736	0.664126
ENSG00000070886	37.4808	1.35771	0.337158	4.02692	5.65129e-05	0.000239454
ENSG00000070915	23.4412	0.51119	0.219784	2.32587	0.0200253	0.0443596
ENSG00000070950	421.941	0.290111	0.0914779	3.17138	0.00151719	0.00464251
ENSG00000070961	853.16	0.375989	0.0940597	3.99734	6.40572e-05	0.00026817
ENSG00000070985	11.593	1.59671	0.339737	4.69983	2.60377e-06	1.46189e-05
ENSG00000071051	384.151	-0.311823	0.12017	-2.59485	0.00946315	0.0230657
ENSG00000071082	4387.25	-0.464063	0.108999	-4.25751	2.0672e-05	9.61809e-05
ENSG00000071189	386.652	-0.450847	0.127694	-3.5307	0.000414466	0.00144537
ENSG00000071203	1.7348	-0.725249	0.418696	-1.73216	0.0832452	0.148336
ENSG00000071205	324.257	-0.655985	0.14862	-4.41384	1.01555e-05	5.01691e-05
ENSG00000071242	811.781	-0.765575	0.111697	-6.854	7.18129e-12	1.00501e-10
ENSG00000071243	126.859	0.0762418	0.0995149	0.766134	0.443596	0.56459
ENSG00000071246	751.588	0.194065	0.0900257	2.15566	0.0311101	0.0645234
ENSG00000071282	1136.81	-0.434605	0.148352	-2.92955	0.00339449	0.00938622
ENSG00000071462	1295.65	0.100027	0.0816577	1.22495	0.220593	0.327226
ENSG00000071537	2063.55	0.0715049	0.0951535	0.751468	0.452371	0.573533
ENSG00000071539	267.515	0.62771	0.156525	4.01029	6.06433e-05	0.000255073
ENSG00000071553	3481.84	0.362328	0.0887242	4.08375	4.43148e-05	0.000192798
ENSG00000071564	570.194	0.147014	0.0969428	1.5165	0.129393	0.21257
ENSG00000071575	836.46	-0.158136	0.158922	-0.995057	0.319708	0.438606
ENSG00000071626	2102.4	0.41435	0.0653823	6.33735	2.33757e-10	2.61573e-09
ENSG00000071655	1667.13	0.0801035	0.104407	0.767222	0.44295	0.564126
ENSG00000071677	1.86014	-0.60687	0.486969	-1.24622	0.212684	0.317747
ENSG00000071794	597.22	-0.179793	0.12128	-1.48247	0.138215	0.224319
ENSG00000071859	1039.56	-0.108211	0.125102	-0.864979	0.38705	0.509435
ENSG00000071889	380.839	0.0675297	0.0953858	0.707964	0.478968	0.597873
ENSG00000071909	259.831	0.498723	0.290443	1.71711	0.0859589	0.152176
ENSG00000071967	454.043	-1.14618	0.203512	-5.632	1.78128e-08	1.49027e-07
ENSG00000071991	62.2652	-0.0748013	0.524559	-0.142598	0.886607	0.930287
ENSG00000071994	1300.54	-0.349423	0.0854562	-4.08891	4.33406e-05	0.000189123
ENSG00000072041	58.6516	-0.0841724	0.466848	-0.180299	0.856917	0.910241
ENSG00000072042	233.022	0.00769136	0.0906174	0.0848772	0.932359	0.95986
ENSG00000072062	606.198	-0.194419	0.0755214	-2.57435	0.0100428	0.0243021
ENSG00000072071	906.252	0.0221174	0.103364	0.213976	0.830566	0.890842
ENSG00000072080	1.33382	0.288029	0.397412	0.724762	0.468598	0.588815
ENSG00000072110	3510.74	0.186313	0.106773	1.74495	0.0809936	0.145096
ENSG00000072121	775.138	-0.28278	0.0735637	-3.84402	0.000121037	0.000477496
ENSG00000072133	107.067	-0.0761389	0.182747	-0.416635	0.676945	0.771513
ENSG00000072134	566.192	-0.0617769	0.102638	-0.601889	0.547248	0.659108
ENSG00000072135	889.992	0.0762804	0.0887282	0.859708	0.38995	0.512245
ENSG00000072182	10.5399	0.319278	0.223495	1.42857	0.153129	0.244301
ENSG00000072195	412.16	0.029818	0.166116	0.179501	0.857545	0.910787
ENSG00000072201	1041.5	-0.0493761	0.104046	-0.47456	0.635101	0.736933
ENSG00000072210	1487.74	-0.180784	0.133683	-1.35233	0.176268	0.27359
ENSG00000072274	1742.94	1.02231	0.132198	7.73316	1.04913e-14	2.08788e-13
ENSG00000072310	4254.43	0.489251	0.142179	3.4411	0.000579364	0.00194858
ENSG00000072315	26.8062	-1.08179	0.227607	-4.7529	2.00524e-06	1.15241e-05
ENSG00000072364	536.094	-0.0384502	0.147961	-0.259868	0.794966	0.864713
ENSG00000072401	311.924	0.222069	0.090878	2.4436	0.0145416	0.0336203
ENSG00000072415	833.749	0.146836	0.0787374	1.86489	0.0621973	0.116011
ENSG00000072422	484.333	-0.214865	0.117865	-1.82297	0.0683072	0.125658
ENSG00000072501	1754.95	0.257715	0.0832058	3.09732	0.0019528	0.00581285
ENSG00000072506	434.593	0.236483	0.103888	2.27633	0.0228265	0.0495946
ENSG00000072518	731.336	-0.0658174	0.0906989	-0.725669	0.468042	0.588348
ENSG00000072571	127.715	0.498806	0.155965	3.19819	0.00138293	0.00427468
ENSG00000072609	498.656	0.144915	0.0713566	2.03086	0.042269	0.0837155
ENSG00000072657	55.7476	-1.59076	0.255277	-6.23152	4.61933e-10	4.94203e-09
ENSG00000072682	761.08	0.207492	0.100345	2.06777	0.0386613	0.0775929
ENSG00000072694	174.367	-0.430745	0.156237	-2.75699	0.00583363	0.0151634
ENSG00000072736	835.445	-0.770781	0.09692	-7.95275	1.82418e-15	4.02371e-14
ENSG00000072756	332.43	0.37496	0.0899584	4.16815	3.07076e-05	0.000138159
ENSG00000072778	3048.53	-0.157849	0.110091	-1.4338	0.151629	0.242558
ENSG00000072786	687.092	0.209005	0.0865895	2.41374	0.0157897	0.036065
ENSG00000072803	497.424	-0.636965	0.106288	-5.99284	2.06211e-09	1.97491e-08
ENSG00000072818	383.407	1.25358	0.174359	7.18968	6.49455e-13	1.05594e-11
ENSG00000072832	1513.54	2.00683	0.193871	10.3514	4.12459e-25	2.27916e-23
ENSG00000072840	161.744	-0.496295	0.14163	-3.50416	0.000458052	0.00157618
ENSG00000072849	712.611	0.0309141	0.0690443	0.447743	0.654339	0.753223
ENSG00000072858	1074.61	-0.184465	0.17076	-1.08026	0.280029	0.395234
ENSG00000072952	230.358	-0.393415	0.142	-2.77052	0.00559665	0.0146166
ENSG00000072954	224.417	-0.217251	0.148098	-1.46694	0.142393	0.230002
ENSG00000072958	402.728	-0.11252	0.0730065	-1.54123	0.123261	0.204416
ENSG00000073008	526.919	0.513323	0.123078	4.17071	3.03648e-05	0.000136731
ENSG00000073050	708.095	-0.271822	0.0735636	-3.69506	0.000219833	0.000814683
ENSG00000073060	1072.31	0.598155	0.111108	5.38355	7.30308e-08	5.47731e-07
ENSG00000073067	8.70509	0.891041	0.415786	2.14303	0.0321108	0.0662487
ENSG00000073111	782.094	-0.00654732	0.132074	-0.0495732	0.960463	0.977917
ENSG00000073146	50.1243	-0.089063	0.191421	-0.465274	0.641735	0.742809
ENSG00000073150	74.6028	-0.605116	0.206023	-2.93713	0.00331266	0.00919039
ENSG00000073169	1508.81	0.231153	0.101268	2.28258	0.022455	0.0489065
ENSG00000073282	119.142	-1.20391	0.239306	-5.03084	4.88341e-07	3.1473e-06
ENSG00000073350	2890.17	-0.00464427	0.117421	-0.0395524	0.96845	0.982399
ENSG00000073417	693.051	-0.222597	0.0987269	-2.25467	0.0241541	0.0519945
ENSG00000073464	92.2193	-0.621258	0.192649	-3.22482	0.00126052	0.00394093
ENSG00000073536	237.224	-0.20466	0.0995811	-2.05521	0.0398583	0.0796077
ENSG00000073578	1607.75	-0.229812	0.0810905	-2.83402	0.00459664	0.0122862
ENSG00000073584	2716.17	-0.175442	0.100176	-1.75134	0.0798881	0.143531
ENSG00000073598	275.085	-0.248804	0.126261	-1.97055	0.0487754	0.0945395
ENSG00000073605	873.071	0.385171	0.213185	1.80675	0.0708015	0.129549
ENSG00000073614	1206.97	-0.31107	0.0831227	-3.7423	0.000182343	0.000688928
ENSG00000073670	31.7308	-0.300836	0.177048	-1.69917	0.0892868	0.156996
ENSG00000073711	418.435	-1.02367	0.117216	-8.73322	2.47514e-18	7.24959e-17
ENSG00000073712	979.76	-0.157393	0.112085	-1.40423	0.160251	0.253426
ENSG00000073734	9.0952	-1.28429	0.272655	-4.7103	2.47348e-06	1.39623e-05
ENSG00000073737	43.846	-0.358572	0.228704	-1.56785	0.116916	0.195978
ENSG00000073754	1.14195	-0.909717	0.449412	-2.02424	0.0429455	0.0848255
ENSG00000073756	123.857	-0.37492	0.323932	-1.1574	0.247108	0.358457
ENSG00000073792	123.128	0.243797	0.252614	0.965096	0.334497	0.454667
ENSG00000073803	3630.22	-0.347023	0.116125	-2.98837	0.00280473	0.00794831
ENSG00000073849	1752.39	-0.631021	0.14704	-4.29148	1.77483e-05	8.36191e-05
ENSG00000073861	26.7855	0.223496	0.206126	1.08427	0.278246	0.393267
ENSG00000073910	822.891	-0.297977	0.129356	-2.30355	0.021248	0.046644
ENSG00000073921	1769.35	-0.103139	0.0985457	-1.04662	0.295277	0.411524
ENSG00000073969	977.319	0.78781	0.0811102	9.71283	2.65855e-22	1.16167e-20
ENSG00000074047	111.176	0.00459165	0.169349	0.0271136	0.978369	0.987954
ENSG00000074071	236.369	-1.7563	0.252315	-6.96075	3.38467e-12	4.95584e-11
ENSG00000074181	2939.88	-0.0631934	0.124509	-0.507539	0.611776	0.717375
ENSG00000074201	1540.65	-0.0077902	0.131241	-0.0593581	0.952667	0.97288
ENSG00000074211	230.634	0.565406	0.274743	2.05795	0.0395951	0.079141
ENSG00000074219	645.556	-0.310453	0.151997	-2.04249	0.0411027	0.0817884
ENSG00000074266	339.179	-0.118017	0.0767655	-1.53737	0.124203	0.205662
ENSG00000074276	134.298	-1.35042	0.214079	-6.30805	2.8258e-10	3.12509e-09
ENSG00000074317	1.63044	1.15051	0.430223	2.67423	0.0074902	0.0188427
ENSG00000074319	1121.42	0.196477	0.0604727	3.24902	0.00115804	0.00364908
ENSG00000074356	838.743	-0.225297	0.0672327	-3.35101	0.000805179	0.00261456
ENSG00000074370	924.217	0.491496	0.180224	2.72714	0.00638861	0.0164392
ENSG00000074410	2516.03	-0.0970831	0.235171	-0.41282	0.679739	0.774258
ENSG00000074416	386.673	-1.77862	0.170717	-10.4185	2.04118e-25	1.15979e-23
ENSG00000074527	1850.2	-0.96044	0.215762	-4.45139	8.53161e-06	4.2925e-05
ENSG00000074582	412.296	0.107038	0.080151	1.33545	0.181728	0.28036
ENSG00000074590	464.281	0.105118	0.145833	0.720812	0.471025	0.590528
ENSG00000074603	314.262	-0.641592	0.108653	-5.90494	3.5277e-09	3.27514e-08
ENSG00000074621	229.348	-0.337615	0.087484	-3.85916	0.000113777	0.000451849
ENSG00000074657	1148.36	-0.228527	0.110608	-2.06609	0.03882	0.0778237
ENSG00000074660	167.869	0.267999	0.110925	2.41604	0.0156905	0.0358787
ENSG00000074695	2316.38	0.552061	0.0950647	5.80722	6.35203e-09	5.68396e-08
ENSG00000074696	2747.23	0.00138875	0.0968573	0.0143381	0.98856	0.993317
ENSG00000074706	46.3251	-0.0731756	0.180402	-0.405624	0.685019	0.778397
ENSG00000074755	1047	-0.15646	0.0702	-2.22877	0.025829	0.0550689
ENSG00000074771	3.22542	-0.134585	0.360798	-0.37302	0.709133	0.798688
ENSG00000074800	5412.18	-0.0112966	0.119154	-0.0948068	0.924468	0.955056
ENSG00000074803	61.6772	1.01762	0.317045	3.2097	0.00132874	0.00412393
ENSG00000074842	971.772	0.292738	0.0993865	2.94545	0.00322488	0.00898252
ENSG00000074855	616.04	0.141369	0.113832	1.24191	0.21427	0.319743
ENSG00000074935	380.044	-0.214032	0.0875065	-2.4459	0.014449	0.0334206
ENSG00000074964	1060.63	-0.181922	0.0957792	-1.89939	0.0575131	0.108342
ENSG00000074966	65.1878	0.217192	0.182895	1.18752	0.235023	0.344343
ENSG00000075035	49.2053	-0.915542	0.25359	-3.61033	0.000305813	0.00109765
ENSG00000075043	30.337	1.8695	0.389428	4.80063	1.58168e-06	9.31627e-06
ENSG00000075073	69.9292	0.512863	0.162115	3.16358	0.00155839	0.00475592
ENSG00000075089	496.411	0.0521485	0.0696748	0.748456	0.454185	0.575018
ENSG00000075131	97.1371	0.295083	0.0931203	3.16884	0.00153051	0.0046806
ENSG00000075142	798.501	0.187838	0.0914315	2.05441	0.039936	0.079743
ENSG00000075151	1526.35	-0.499415	0.0971885	-5.13863	2.76755e-07	1.87141e-06
ENSG00000075213	82.6208	-0.185189	0.183495	-1.00924	0.312862	0.430979
ENSG00000075218	325.475	0.083619	0.167358	0.499641	0.617328	0.722357
ENSG00000075223	2772.02	-0.45119	0.163662	-2.75684	0.00583624	0.0151659
ENSG00000075234	519.199	0.607	0.0944166	6.42895	1.28484e-10	1.49171e-09
ENSG00000075239	260.636	-0.439228	0.102005	-4.30596	1.66262e-05	7.88176e-05
ENSG00000075275	3946.99	-0.338093	0.161332	-2.09563	0.0361146	0.0733051
ENSG00000075290	17.9037	-0.727183	0.185912	-3.91143	9.17518e-05	0.000372286
ENSG00000075292	2999.13	0.235059	0.0528273	4.44958	8.604e-06	4.32756e-05
ENSG00000075303	463.103	-0.288047	0.0820502	-3.51062	0.000447071	0.00154401
ENSG00000075336	375.121	-0.277918	0.07344	-3.78429	0.000154151	0.000592025
ENSG00000075340	50.8335	-0.0472533	0.219552	-0.215226	0.829591	0.890273
ENSG00000075391	865.546	-0.142179	0.135646	-1.04816	0.294564	0.410877
ENSG00000075399	1032.79	-0.457691	0.139906	-3.27142	0.00107007	0.00338916
ENSG00000075407	606.245	0.0476336	0.0859574	0.554153	0.579474	0.687975
ENSG00000075413	1369.31	0.118471	0.0617653	1.91809	0.0550996	0.104629
ENSG00000075415	3716.13	0.198536	0.0661624	3.00074	0.00269325	0.00767454
ENSG00000075420	1348.21	-0.578031	0.155317	-3.72163	0.000197942	0.000741072
ENSG00000075426	2201.52	0.402315	0.111732	3.60071	0.000317346	0.00113449
ENSG00000075461	1388.34	0.27487	0.239005	1.15006	0.250118	0.361844
ENSG00000075539	375.834	-0.185364	0.101183	-1.83196	0.0669573	0.123694
ENSG00000075568	1979.93	-0.673617	0.0975461	-6.90562	4.9983e-12	7.16972e-11
ENSG00000075618	982.407	0.408264	0.167659	2.43509	0.0148881	0.0342834
ENSG00000075624	51930.5	0.346223	0.0958463	3.61228	0.000303521	0.00109064
ENSG00000075643	754.528	-0.381512	0.139148	-2.74177	0.00611083	0.0157927
ENSG00000075651	369.75	-0.191925	0.16584	-1.15729	0.247153	0.358489
ENSG00000075702	275.851	0.820507	0.137645	5.96105	2.50629e-09	2.36648e-08
ENSG00000075711	1057.5	-0.676034	0.0984454	-6.8671	6.55219e-12	9.21778e-11
ENSG00000075785	3502.48	-0.0433238	0.0655327	-0.661102	0.508547	0.624661
ENSG00000075790	1506.21	-0.608202	0.086898	-6.99903	2.57734e-12	3.84449e-11
ENSG00000075826	256.99	-0.096568	0.131071	-0.736763	0.461267	0.581693
ENSG00000075856	677.114	-0.0524175	0.0592583	-0.884559	0.376395	0.499128
ENSG00000075884	449.867	-0.049498	0.156848	-0.315579	0.752322	0.832087
ENSG00000075886	174.718	2.87183	0.278816	10.3001	7.03963e-25	3.81136e-23
ENSG00000075891	59.9582	0.891364	0.281586	3.16551	0.00154812	0.00472817
ENSG00000075914	485.481	0.248396	0.0712037	3.48853	0.000485693	0.00166214
ENSG00000075945	1023.35	0.794021	0.0749017	10.6008	2.95335e-26	1.77865e-24
ENSG00000075975	176.391	-0.109166	0.0709991	-1.53757	0.124154	0.205639
ENSG00000076003	864.341	0.299983	0.100384	2.98836	0.00280478	0.00794831
ENSG00000076043	445.983	0.261975	0.101399	2.5836	0.00977744	0.0237315
ENSG00000076053	44.823	0.195369	0.226404	0.862923	0.38818	0.510379
ENSG00000076067	651.306	-0.0739949	0.0747847	-0.989439	0.322448	0.441537
ENSG00000076108	1873.97	0.0732612	0.0770739	0.950532	0.341842	0.462773
ENSG00000076201	908.139	0.416975	0.0572571	7.2825	3.277e-13	5.52929e-12
ENSG00000076242	712.377	-0.0501535	0.0635842	-0.788773	0.430245	0.551726
ENSG00000076248	203.7	0.086568	0.0989781	0.874617	0.381782	0.503904
ENSG00000076258	290.262	-0.0679364	0.115506	-0.588162	0.556423	0.66721
ENSG00000076321	194.421	-0.227182	0.213455	-1.06431	0.287188	0.40286
ENSG00000076344	99.4343	-0.0648679	0.210279	-0.308485	0.757713	0.836069
ENSG00000076351	423.672	0.16821	0.136558	1.23178	0.218029	0.324141
ENSG00000076356	607.901	0.594234	0.134176	4.42877	9.47707e-06	4.72384e-05
ENSG00000076382	567.742	1.09598	0.142082	7.71371	1.22212e-14	2.41422e-13
ENSG00000076513	1244.69	0.0183576	0.0624945	0.293748	0.768951	0.844585
ENSG00000076554	1399.93	0.261405	0.14005	1.86651	0.0619704	0.115628
ENSG00000076555	656.335	-0.311346	0.165698	-1.879	0.0602449	0.112788
ENSG00000076604	951.163	-0.0455913	0.121459	-0.375365	0.707389	0.797169
ENSG00000076641	251.154	0.0635299	0.144882	0.438494	0.661028	0.758534
ENSG00000076650	314.06	-0.191104	0.0699087	-2.73363	0.00626409	0.0161473
ENSG00000076662	571.532	-0.59107	0.122756	-4.81501	1.4719e-06	8.72398e-06
ENSG00000076706	1719.1	0.222391	0.130054	1.70999	0.0872683	0.154112
ENSG00000076716	727.846	-0.0960321	0.17705	-0.542401	0.587542	0.695398
ENSG00000076770	526.826	-0.632079	0.141446	-4.46871	7.86938e-06	3.99305e-05
ENSG00000076826	504.973	-0.201853	0.128503	-1.5708	0.116229	0.194954
ENSG00000076864	369.859	-0.17455	0.154659	-1.12861	0.259061	0.371805
ENSG00000076924	870.451	-0.277436	0.123381	-2.24861	0.0245375	0.0527068
ENSG00000076928	1438.7	-0.0324566	0.099127	-0.327424	0.743347	0.825656
ENSG00000076944	1381.55	0.0907214	0.117603	0.771422	0.440457	0.56175
ENSG00000076984	445.238	-0.587427	0.085276	-6.88854	5.63662e-12	8.01595e-11
ENSG00000077044	939.245	-0.295417	0.12461	-2.37074	0.0177525	0.0399356
ENSG00000077063	193.196	0.0405945	0.229358	0.176992	0.859515	0.912018
ENSG00000077080	15.8889	3.37095	0.498688	6.75964	1.38332e-11	1.86141e-10
ENSG00000077092	219.653	-0.0994128	0.151613	-0.6557	0.512017	0.627916
ENSG00000077147	3337.98	0.132328	0.0731655	1.80862	0.0705108	0.12916
ENSG00000077150	535.164	-0.25661	0.111084	-2.31004	0.0208857	0.0459869
ENSG00000077152	358.244	0.556662	0.150695	3.69397	0.000220782	0.000817637
ENSG00000077232	1022.38	0.120795	0.08918	1.3545	0.175576	0.2727
ENSG00000077235	1981.81	0.104872	0.0717488	1.46165	0.143837	0.232103
ENSG00000077238	1114.24	0.415641	0.115193	3.60823	0.000308298	0.00110558
ENSG00000077254	1430.41	0.0560369	0.0709105	0.790248	0.429383	0.550992
ENSG00000077264	686.662	-0.640395	0.208309	-3.07425	0.0021103	0.00622635
ENSG00000077274	180.648	0.774623	0.384785	2.01313	0.0441005	0.0868295
ENSG00000077312	820.964	-0.481593	0.0933123	-5.16109	2.45522e-07	1.67359e-06
ENSG00000077327	156.423	-0.257728	0.412511	-0.62478	0.532116	0.645303
ENSG00000077348	333.767	0.102642	0.11342	0.90497	0.365481	0.48828
ENSG00000077380	1094.41	-0.70176	0.0829319	-8.46188	2.63105e-17	7.07479e-16
ENSG00000077420	375.911	-0.479871	0.133409	-3.59699	0.000321924	0.00114868
ENSG00000077454	709.84	0.161266	0.092629	1.74099	0.081685	0.146058
ENSG00000077458	213.499	0.0416135	0.10157	0.409703	0.682024	0.776091
ENSG00000077463	166.762	-0.0725929	0.0974025	-0.745288	0.456098	0.576576
ENSG00000077498	24.0034	0.0906671	0.312284	0.290335	0.77156	0.846526
ENSG00000077514	372.209	-0.131853	0.116851	-1.12839	0.259155	0.371907
ENSG00000077522	46.4237	1.24294	0.291835	4.25906	2.05287e-05	9.56539e-05
ENSG00000077549	2198.3	0.126661	0.0716373	1.76809	0.077046	0.139101
ENSG00000077585	697.311	-0.0837463	0.11463	-0.730579	0.465036	0.585701
ENSG00000077616	151.226	-2.81894	0.17307	-16.2879	1.20267e-59	3.64886e-57
ENSG00000077684	775.487	-0.648014	0.0993467	-6.52276	6.90259e-11	8.3266e-10
ENSG00000077713	569.679	0.0760695	0.0889618	0.85508	0.392507	0.514668
ENSG00000077721	453.853	0.813659	0.0853936	9.52835	1.59809e-21	6.42433e-20
ENSG00000077782	1372.56	-0.686089	0.208918	-3.28401	0.00102341	0.00325612
ENSG00000077800	8.52519	-0.363737	0.243714	-1.49248	0.135575	0.22092
ENSG00000077935	136.794	2.05017	0.246653	8.31196	9.4136e-17	2.37258e-15
ENSG00000077942	1804.51	-0.0903441	0.153126	-0.589998	0.555192	0.66628
ENSG00000077943	143.875	-0.601762	0.138753	-4.33693	1.4449e-05	6.95002e-05
ENSG00000077984	102.607	1.1258	0.166184	6.7744	1.24923e-11	1.69542e-10
ENSG00000078018	247.078	-0.0466066	0.2183	-0.213498	0.830939	0.891121
ENSG00000078043	1507.21	-1.49108	0.176223	-8.46135	2.64292e-17	7.09486e-16
ENSG00000078053	219.742	-0.344591	0.218176	-1.57941	0.114241	0.192195
ENSG00000078070	950.6	-0.435998	0.0960285	-4.54029	5.61762e-06	2.9578e-05
ENSG00000078081	261.156	0.251403	0.235818	1.06609	0.286385	0.402119
ENSG00000078098	1095.9	0.130231	0.151174	0.861468	0.38898	0.511264
ENSG00000078114	1721.43	-0.481586	0.130011	-3.7042	0.000212055	0.000788221
ENSG00000078124	601.565	0.0879699	0.134335	0.654855	0.512561	0.628391
ENSG00000078140	440.04	0.310555	0.0864361	3.59288	0.000327037	0.00116396
ENSG00000078142	785.824	-0.365311	0.071357	-5.11949	3.06369e-07	2.05182e-06
ENSG00000078177	364.622	-0.340184	0.112313	-3.02888	0.00245459	0.00708488
ENSG00000078237	177.735	0.0936511	0.0895311	1.04602	0.295553	0.411863
ENSG00000078246	307.18	-0.62031	0.0926851	-6.69266	2.19145e-11	2.85795e-10
ENSG00000078269	949.983	-0.212019	0.095443	-2.22142	0.0263225	0.0559653
ENSG00000078295	480.72	-0.622975	0.249834	-2.49355	0.0126473	0.0297365
ENSG00000078304	3472.59	0.011487	0.077045	0.149094	0.881479	0.926841
ENSG00000078328	37.3539	-0.64207	0.284379	-2.2578	0.0239583	0.0516696
ENSG00000078369	5391.18	0.11583	0.059961	1.93176	0.0533888	0.101942
ENSG00000078399	70.2079	-0.343993	0.253095	-1.35914	0.174101	0.270881
ENSG00000078401	245.831	-0.623271	0.212329	-2.9354	0.00333117	0.00923219
ENSG00000078403	1052.2	0.127915	0.0969473	1.31943	0.187025	0.286688
ENSG00000078487	165.337	-0.38354	0.0940771	-4.07687	4.56458e-05	0.00019816
ENSG00000078549	14.8789	-0.630614	0.2234	-2.8228	0.00476065	0.0126846
ENSG00000078579	5.56507	-0.282979	0.252246	-1.12184	0.261931	0.375087
ENSG00000078589	35.963	0.393548	0.247135	1.59244	0.111285	0.188286
ENSG00000078596	322.708	-0.904756	0.185039	-4.88954	1.01074e-06	6.1821e-06
ENSG00000078618	2661.38	0.391996	0.0541882	7.23398	4.69041e-13	7.75148e-12
ENSG00000078668	940.816	0.567182	0.106852	5.3081	1.10774e-07	8.01281e-07
ENSG00000078674	1634.6	-0.40648	0.145742	-2.78904	0.00528653	0.0139083
ENSG00000078699	678.692	-0.371612	0.0845684	-4.39422	1.11173e-05	5.45685e-05
ENSG00000078725	101.9	-0.0913572	0.278496	-0.328037	0.742883	0.825316
ENSG00000078795	1766.47	0.305888	0.220734	1.38578	0.165815	0.26056
ENSG00000078804	565.511	0.954516	0.131562	7.25525	4.00915e-13	6.68054e-12
ENSG00000078808	1829.92	0.100168	0.0941123	1.06435	0.287172	0.40286
ENSG00000078898	160.231	-0.287539	0.385565	-0.74576	0.455813	0.576261
ENSG00000078900	63.7453	-1.02229	0.170072	-6.0109	1.84493e-09	1.78392e-08
ENSG00000078902	919.555	-0.561133	0.0863287	-6.49996	8.03432e-11	9.61964e-10
ENSG00000078967	425.866	-0.299086	0.0766348	-3.90274	9.51092e-05	0.00038455
ENSG00000079101	282.251	-0.658105	0.175408	-3.75185	0.000175537	0.000665247
ENSG00000079102	113.273	0.163443	0.190212	0.859266	0.390194	0.512378
ENSG00000079112	79.9389	-1.41093	0.216321	-6.5224	6.91897e-11	8.34011e-10
ENSG00000079150	217.798	-0.113347	0.0998292	-1.13541	0.256205	0.368726
ENSG00000079156	206.317	0.0149605	0.176477	0.0847728	0.932442	0.95986
ENSG00000079215	476.814	-0.0996249	0.153427	-0.649332	0.516124	0.631989
ENSG00000079257	181.47	-1.25403	0.285515	-4.39216	1.12231e-05	5.50374e-05
ENSG00000079263	83.4798	0.0417667	0.19675	0.212283	0.831886	0.891782
ENSG00000079277	728.782	0.275541	0.0676711	4.07178	4.66561e-05	0.000202055
ENSG00000079308	698.743	-0.598614	0.160057	-3.74	0.000184023	0.000694458
ENSG00000079313	570.069	0.382517	0.0777086	4.92245	8.54656e-07	5.29999e-06
ENSG00000079332	1947.45	0.413813	0.0720885	5.74035	9.44807e-09	8.22104e-08
ENSG00000079335	471.462	-0.333414	0.179213	-1.86043	0.0628245	0.117072
ENSG00000079337	713.382	-0.368627	0.14632	-2.51932	0.011758	0.0279647
ENSG00000079385	355.472	0.653719	0.180398	3.62376	0.000290347	0.00104732
ENSG00000079387	292.862	-0.0229557	0.0968934	-0.236917	0.812721	0.877261
ENSG00000079393	22.6615	0.258147	0.400877	0.643954	0.519605	0.634994
ENSG00000079432	1034.03	0.173635	0.0813774	2.1337	0.0328672	0.0675319
ENSG00000079435	1187.57	-1.22469	0.193458	-6.33052	2.4434e-10	2.72468e-09
ENSG00000079459	1283.47	-0.274947	0.105075	-2.61666	0.00887945	0.0218554
ENSG00000079482	596.556	-0.69039	0.120297	-5.73906	9.52043e-09	8.27505e-08
ENSG00000079557	0.838549	-1.02421	0.543336	-1.88504	0.0594243	0.111459
ENSG00000079616	1459.73	0.243015	0.102459	2.37183	0.0177004	0.0398408
ENSG00000079689	65.5439	-1.15161	0.371719	-3.09807	0.00194785	0.00580242
ENSG00000079691	902.974	0.445292	0.0958882	4.64387	3.41942e-06	1.87212e-05
ENSG00000079739	642.932	-0.997938	0.116359	-8.5764	9.78848e-18	2.73262e-16
ENSG00000079805	1943.45	0.0741514	0.0660918	1.12195	0.261886	0.375055
ENSG00000079819	531.586	0.487083	0.134359	3.62524	0.000288695	0.00104296
ENSG00000079841	154.49	-0.460467	0.300482	-1.53243	0.125416	0.207329
ENSG00000079931	183.845	0.159802	0.198138	0.806521	0.419943	0.541297
ENSG00000079950	820.665	-0.279776	0.0840404	-3.32907	0.000871368	0.00280793
ENSG00000079974	353.521	-0.00427211	0.0997179	-0.042842	0.965827	0.980789
ENSG00000079999	540.973	-0.256945	0.0840451	-3.05722	0.00223398	0.00654094
ENSG00000080007	34.6137	-0.239062	0.241585	-0.989556	0.322391	0.441496
ENSG00000080031	56.2881	0.193568	0.212572	0.910602	0.362505	0.485096
ENSG00000080166	15.5505	-0.325841	0.297907	-1.09377	0.274057	0.388609
ENSG00000080189	1367.51	0.206751	0.0743346	2.78135	0.00541329	0.0141976
ENSG00000080200	946.061	-0.802026	0.118844	-6.74857	1.49307e-11	2.00071e-10
ENSG00000080224	152.441	-0.199251	0.290774	-0.685245	0.493189	0.610836
ENSG00000080293	122.67	-3.59323e-05	0.200958	-0.000178805	0.999857	0.999857
ENSG00000080298	555.608	0.416546	0.124685	3.34079	0.000835395	0.00270067
ENSG00000080345	588.037	-0.0305182	0.114929	-0.26554	0.790594	0.861005
ENSG00000080371	1030.55	0.161251	0.0786938	2.0491	0.0404526	0.0806444
ENSG00000080493	112.673	-1.24135	0.310444	-3.99862	6.37133e-05	0.000266869
ENSG00000080503	1990.85	0.0473603	0.0909652	0.520642	0.602616	0.70896
ENSG00000080511	2.2096	-0.840726	0.288124	-2.91793	0.00352367	0.00970882
ENSG00000080546	447.19	-0.407511	0.115854	-3.51747	0.000435689	0.00150924
ENSG00000080561	198.554	-1.11344	0.117337	-9.48924	2.32725e-21	9.24005e-20
ENSG00000080572	25.3118	0.0552231	0.367944	0.150086	0.880697	0.926297
ENSG00000080573	797.985	0.798608	0.160766	4.96753	6.78126e-07	4.2745e-06
ENSG00000080603	2574.09	-0.0890673	0.0722456	-1.23284	0.217636	0.323642
ENSG00000080608	601.821	0.458096	0.0977225	4.68773	2.76253e-06	1.54242e-05
ENSG00000080618	40.6121	0.243539	0.281716	0.864483	0.387323	0.509585
ENSG00000080644	146.889	-0.26275	0.25302	-1.03846	0.299058	0.415703
ENSG00000080802	1512.95	0.298049	0.0616169	4.83714	1.31721e-06	7.87092e-06
ENSG00000080815	1374.94	0.0994429	0.0626636	1.58693	0.112528	0.190009
ENSG00000080819	269.588	0.404555	0.0820688	4.92947	8.24529e-07	5.127e-06
ENSG00000080822	417.725	-0.159484	0.0875001	-1.82267	0.0683531	0.125714
ENSG00000080823	523.885	-0.0290142	0.124029	-0.23393	0.815039	0.879173
ENSG00000080824	9494.71	0.622341	0.108013	5.76171	8.32662e-09	7.30852e-08
ENSG00000080839	363.045	-0.573707	0.133605	-4.29404	1.7545e-05	8.28315e-05
ENSG00000080845	976.838	0.154185	0.0731893	2.10665	0.0351476	0.0716316
ENSG00000080854	180.317	0.0346416	0.220798	0.156893	0.875329	0.92297
ENSG00000080910	0.590637	-1.51832	0.769282	-1.97369	0.0484174	0.0938918
ENSG00000080986	325.339	0.284176	0.164979	1.7225	0.0849787	0.150849
ENSG00000081014	280.88	-0.179159	0.081316	-2.20325	0.0275771	0.0582094
ENSG00000081019	382.263	-0.0998615	0.0808963	-1.23444	0.217039	0.322968
ENSG00000081026	807.271	-0.547762	0.145974	-3.75247	0.000175104	0.000664072
ENSG00000081041	136.519	-0.445958	0.259586	-1.71796	0.0858038	0.151986
ENSG00000081051	97.1987	-0.719014	0.435591	-1.65066	0.0988072	0.170767
ENSG00000081052	85.2489	0.118962	0.182198	0.652929	0.513802	0.629817
ENSG00000081059	201.304	-0.382347	0.157929	-2.42101	0.0154776	0.0354884
ENSG00000081087	423.412	-0.231344	0.0851943	-2.71549	0.00661779	0.0169503
ENSG00000081138	66.1157	0.391087	0.389521	1.00402	0.315369	0.433764
ENSG00000081148	24.0474	0.0263081	0.133868	0.196523	0.844201	0.901019
ENSG00000081154	2168.27	-0.176539	0.0604211	-2.92181	0.00348006	0.00960676
ENSG00000081177	686.718	-0.131068	0.0760151	-1.72423	0.0846662	0.150418
ENSG00000081181	2749.13	0.99457	0.129585	7.67507	1.65334e-14	3.22252e-13
ENSG00000081189	296.371	-0.362153	0.145678	-2.48598	0.0129194	0.0302923
ENSG00000081237	238.566	0.493238	0.24268	2.03246	0.0421071	0.0834975
ENSG00000081248	8.7229	-0.463059	0.261445	-1.77115	0.0765354	0.138295
ENSG00000081277	615.732	0.344183	0.291742	1.17975	0.238098	0.348119
ENSG00000081307	1022.21	0.221051	0.076955	2.87247	0.00407274	0.0110428
ENSG00000081320	667.496	-0.161562	0.12308	-1.31266	0.189298	0.289537
ENSG00000081377	206.012	-0.422541	0.128931	-3.27727	0.00104818	0.00332697
ENSG00000081479	1889.54	-0.840784	0.308626	-2.72428	0.00644413	0.0165688
ENSG00000081665	533.229	-0.541846	0.102068	-5.30868	1.10425e-07	7.99112e-07
ENSG00000081692	924.974	0.420184	0.116924	3.59365	0.000326079	0.0011608
ENSG00000081721	537.486	-0.872824	0.0833692	-10.4694	1.1942e-25	6.90747e-24
ENSG00000081760	432.384	-0.435234	0.106473	-4.08774	4.35592e-05	0.000189973
ENSG00000081791	1062.22	-0.261842	0.0699432	-3.74364	0.000181372	0.000685741
ENSG00000081800	2.87738	-0.418766	0.368542	-1.13628	0.25584	0.3683
ENSG00000081803	1274.32	-0.35609	0.143786	-2.47653	0.0132667	0.0309621
ENSG00000081842	13.2393	0.546637	0.388926	1.4055	0.159872	0.25293
ENSG00000081853	658.842	-1.29137	0.207522	-6.22282	4.88292e-10	5.19295e-09
ENSG00000081870	599.755	0.5346	0.0897763	5.9548	2.60382e-09	2.45281e-08
ENSG00000081913	472.773	-0.430568	0.127279	-3.38286	0.00071736	0.002357
ENSG00000081985	174.933	0.658512	0.260365	2.52919	0.0114327	0.0272796
ENSG00000082014	747.867	-0.224931	0.136047	-1.65334	0.0982625	0.169917
ENSG00000082068	817.436	-0.318831	0.075962	-4.19724	2.7019e-05	0.000123008
ENSG00000082074	405.503	0.0197522	0.17105	0.115476	0.908068	0.944973
ENSG00000082126	15.654	-0.346816	0.21298	-1.6284	0.103441	0.177347
ENSG00000082146	362.06	-0.644601	0.094998	-6.78541	1.15757e-11	1.57877e-10
ENSG00000082153	984.541	-0.360611	0.120679	-2.98819	0.00280639	0.00794904
ENSG00000082175	1445.64	-0.573084	0.316747	-1.80928	0.0704075	0.129006
ENSG00000082196	571.018	0.308932	0.171176	1.80476	0.071112	0.130059
ENSG00000082212	414.008	0.270559	0.105824	2.55668	0.0105676	0.025423
ENSG00000082213	455.584	0.0287231	0.080318	0.357617	0.72063	0.807282
ENSG00000082258	471.529	0.0455868	0.126638	0.359977	0.718864	0.805922
ENSG00000082269	300.709	-0.114852	0.145591	-0.788867	0.43019	0.551719
ENSG00000082293	43.7546	0.429274	0.325112	1.32039	0.186706	0.286335
ENSG00000082397	400.228	0.175923	0.146868	1.19783	0.230985	0.339572
ENSG00000082438	723.559	-0.290571	0.136036	-2.13599	0.0326801	0.0671904
ENSG00000082458	578.195	-0.261122	0.100083	-2.60906	0.00907924	0.0222722
ENSG00000082482	132.113	-0.750958	0.28632	-2.6228	0.00872116	0.0215167
ENSG00000082497	759.886	0.525008	0.144811	3.62547	0.000288432	0.00104225
ENSG00000082512	1103.59	0.0237026	0.139441	0.169983	0.865024	0.916249
ENSG00000082515	313.362	0.344517	0.0780588	4.41355	1.01687e-05	5.02189e-05
ENSG00000082516	469.435	-0.23745	0.0581537	-4.08314	4.44311e-05	0.0001932
ENSG00000082556	17.5997	-0.992069	0.453383	-2.18815	0.0286588	0.0600826
ENSG00000082641	4005.51	0.412223	0.108723	3.79148	0.000149751	0.000577872
ENSG00000082684	75.6906	0.625876	0.164814	3.79747	0.000146178	0.000565305
ENSG00000082701	544.138	-0.166475	0.103416	-1.60976	0.10745	0.182894
ENSG00000082781	3572.44	-0.291221	0.124837	-2.33281	0.0196579	0.043654
ENSG00000082898	3151.35	0.0373908	0.0582618	0.641772	0.521021	0.636144
ENSG00000082929	4.20207	3.1547	0.367723	8.57901	9.56932e-18	2.68074e-16
ENSG00000082996	562.033	-0.467253	0.0915102	-5.10602	3.29019e-07	2.1835e-06
ENSG00000083093	353.18	-0.361333	0.0697693	-5.17896	2.23125e-07	1.53065e-06
ENSG00000083097	2516.17	-1.02218	0.0867249	-11.7864	4.58493e-32	3.94255e-30
ENSG00000083099	579.264	-0.222851	0.0902945	-2.46804	0.0135853	0.0316276
ENSG00000083123	262.936	-0.691095	0.112224	-6.15815	7.36005e-10	7.57195e-09
ENSG00000083168	1477.7	-0.246242	0.126695	-1.94358	0.0519458	0.0996527
ENSG00000083223	1828.81	-0.152843	0.0882695	-1.73155	0.0833531	0.148446
ENSG00000083290	531.28	-0.385026	0.117524	-3.27615	0.00105234	0.00333891
ENSG00000083307	2119.93	-0.3999	0.109135	-3.66425	0.000248062	0.000907997
ENSG00000083312	810.542	-0.03915	0.0953216	-0.410715	0.681282	0.775411
ENSG00000083444	2296.95	0.217571	0.120937	1.79905	0.0720112	0.131364
ENSG00000083454	146.88	0.358937	0.253235	1.41741	0.156365	0.248576
ENSG00000083457	990.605	-0.827282	0.105366	-7.85147	4.11177e-15	8.66543e-14
ENSG00000083520	385.354	-0.113294	0.0940029	-1.20522	0.228118	0.33591
ENSG00000083535	623.115	-0.597633	0.0865536	-6.90477	5.02863e-12	7.20681e-11
ENSG00000083635	174.816	-0.0356714	0.0711863	-0.5011	0.616301	0.721576
ENSG00000083642	850.251	-0.28917	0.0869669	-3.32506	0.00088399	0.00284272
ENSG00000083720	710.182	-0.199961	0.133536	-1.49743	0.13428	0.219189
ENSG00000083750	484.597	0.0465954	0.0731971	0.636575	0.524402	0.63901
ENSG00000083782	61.9576	3.14715	0.328847	9.57027	1.06625e-21	4.37382e-20
ENSG00000083799	529.019	0.123264	0.0962718	1.28037	0.200414	0.303129
ENSG00000083807	356.33	0.266525	0.145092	1.83694	0.0662194	0.122533
ENSG00000083812	159.005	0.125132	0.10873	1.15086	0.249791	0.361566
ENSG00000083814	174.973	-0.441574	0.132707	-3.32745	0.000876461	0.00282209
ENSG00000083817	79.1578	-0.609182	0.103618	-5.87914	4.12406e-09	3.79375e-08
ENSG00000083838	345.923	0.498664	0.106201	4.69547	2.65992e-06	1.49082e-05
ENSG00000083844	571.41	0.0367883	0.0903045	0.40738	0.683729	0.777426
ENSG00000083857	2280.26	0.193994	0.157144	1.2345	0.217018	0.322968
ENSG00000083896	1905.16	0.0693621	0.0701869	0.988248	0.323031	0.442109
ENSG00000083937	243.564	0.0588535	0.0832919	0.706593	0.479819	0.598611
ENSG00000084070	900.827	0.370556	0.101037	3.66752	0.00024491	0.000897277
ENSG00000084072	1588.06	-0.244827	0.0994381	-2.4621	0.0138126	0.032101
ENSG00000084073	1310.68	0.589862	0.0664216	8.88058	6.65121e-19	2.02177e-17
ENSG00000084090	2115.59	-0.0904405	0.062385	-1.44972	0.147138	0.236574
ENSG00000084092	437.803	-0.645519	0.0703001	-9.18233	4.21846e-20	1.44942e-18
ENSG00000084110	26.232	0.384725	0.269883	1.42553	0.154005	0.245505
ENSG00000084112	279.769	0.140646	0.112307	1.25233	0.210449	0.314939
ENSG00000084207	2635.9	-0.0248312	0.207084	-0.119909	0.904555	0.942611
ENSG00000084234	2568.54	0.0226193	0.109217	0.207104	0.835928	0.894981
ENSG00000084444	1381.34	-0.12473	0.232072	-0.537464	0.590947	0.698195
ENSG00000084453	39.1949	-1.7816	0.369029	-4.82782	1.38036e-06	8.21474e-06
ENSG00000084463	1572.51	0.238141	0.0989431	2.40685	0.0160908	0.0366747
ENSG00000084623	2438.6	0.377376	0.0860976	4.38311	1.16996e-05	5.70954e-05
ENSG00000084628	631.358	0.731288	0.270432	2.70415	0.00684798	0.0174427
ENSG00000084636	2556.79	0.147128	0.151102	0.973699	0.330206	0.450204
ENSG00000084652	1369.66	0.26213	0.0707276	3.70619	0.000210404	0.000782988
ENSG00000084674	8.49556	-5.88886	0.378315	-15.566	1.2387e-54	3.26531e-52
ENSG00000084693	1062.77	0.147204	0.0847137	1.73767	0.0822693	0.146841
ENSG00000084710	93.043	0.511344	0.179441	2.84965	0.00437669	0.0117639
ENSG00000084731	321.668	-0.462135	0.120958	-3.82063	0.000133109	0.00052065
ENSG00000084733	2482.52	0.093865	0.0626777	1.49758	0.134242	0.219148
ENSG00000084734	10.3284	-0.424725	0.170694	-2.48823	0.0128382	0.0301458
ENSG00000084754	3072.95	-0.323182	0.0599436	-5.39144	6.98969e-08	5.24961e-07
ENSG00000084764	383.939	-0.226901	0.105821	-2.1442	0.0320171	0.0661061
ENSG00000084774	975.613	-0.126903	0.0820674	-1.54633	0.122026	0.202832
ENSG00000085063	328.264	0.11921	0.140973	0.845623	0.397763	0.519876
ENSG00000085117	370.832	-0.179546	0.147516	-1.21713	0.223554	0.330612
ENSG00000085224	1189.27	-0.739849	0.119413	-6.19573	5.80165e-10	6.06177e-09
ENSG00000085231	3525.73	-0.357643	0.0864623	-4.13641	3.52782e-05	0.000156835
ENSG00000085265	46.5326	0.364057	0.227232	1.60214	0.109125	0.185196
ENSG00000085274	318.935	-0.283869	0.0848426	-3.34584	0.00082035	0.00266006
ENSG00000085276	198.483	-0.171157	0.175873	-0.973185	0.330461	0.450378
ENSG00000085365	904.873	0.277065	0.0927162	2.98831	0.0028052	0.00794831
ENSG00000085377	1095.97	-0.208269	0.105573	-1.97274	0.0485252	0.0940784
ENSG00000085382	324.889	0.0351179	0.1043	0.3367	0.736343	0.820003
ENSG00000085415	720.857	0.402474	0.0844043	4.7684	1.85695e-06	1.07642e-05
ENSG00000085433	397.503	-0.23776	0.0776727	-3.06104	0.00220568	0.00646978
ENSG00000085449	853.132	-0.241635	0.0715582	-3.37676	0.000733448	0.00240396
ENSG00000085465	105.238	0.578014	0.147318	3.92359	8.72404e-05	0.000355686
ENSG00000085491	630.356	-0.493413	0.11433	-4.31571	1.5909e-05	7.58649e-05
ENSG00000085511	781.189	-0.396243	0.0771997	-5.1327	2.85611e-07	1.92482e-06
ENSG00000085514	184.187	0.515102	0.119208	4.32105	1.55288e-05	7.42722e-05
ENSG00000085552	967.605	0.151537	0.145236	1.04338	0.296772	0.413265
ENSG00000085563	110.756	-0.457786	0.158339	-2.89117	0.00383811	0.0104729
ENSG00000085644	505.139	-0.214046	0.0976868	-2.19115	0.0284411	0.0597119
ENSG00000085662	500.451	0.212738	0.126424	1.68273	0.0924272	0.161722
ENSG00000085721	755.502	-2.29564	0.334223	-6.8686	6.48329e-12	9.12884e-11
ENSG00000085733	2879.99	0.357078	0.123563	2.88984	0.00385442	0.0105156
ENSG00000085741	195.485	0.585236	0.283279	2.06594	0.0388344	0.0778237
ENSG00000085788	774.269	-0.542338	0.158755	-3.4162	0.000635013	0.00211408
ENSG00000085831	2332.44	0.117386	0.174874	0.671262	0.502054	0.618887
ENSG00000085832	1315.24	-0.11342	0.0649413	-1.7465	0.0807246	0.14471
ENSG00000085840	106.466	0.438452	0.159575	2.74763	0.00600277	0.0155559
ENSG00000085871	1549.23	0.207184	0.160207	1.29323	0.195932	0.297675
ENSG00000085872	1257.7	0.127925	0.084608	1.51197	0.130541	0.214107
ENSG00000085978	888.625	0.0250494	0.0926709	0.270305	0.786925	0.858231
ENSG00000085998	980.055	-0.0257022	0.083738	-0.306936	0.758892	0.837082
ENSG00000085999	258.382	1.87541	0.154456	12.142	6.32637e-34	6.0915e-32
ENSG00000086015	1712	0.0784082	0.0802179	0.97744	0.328351	0.448246
ENSG00000086061	2648.26	0.843087	0.0874321	9.64277	5.27444e-22	2.22606e-20
ENSG00000086062	3738.38	1.20762	0.119251	10.1268	4.20244e-24	2.14525e-22
ENSG00000086065	1081.86	0.192967	0.0743583	2.5951	0.00945633	0.023053
ENSG00000086102	857.412	-0.409047	0.0778982	-5.25104	1.5124e-07	1.07134e-06
ENSG00000086159	10.3983	0.176788	0.362311	0.487946	0.625588	0.729263
ENSG00000086189	1323.89	-0.479952	0.0730332	-6.5717	4.97435e-11	6.14816e-10
ENSG00000086200	594.075	1.07264	0.108014	9.93058	3.06482e-23	1.46238e-21
ENSG00000086205	87.5405	-0.0967728	0.203616	-0.47527	0.634594	0.736664
ENSG00000086232	3111.29	0.181797	0.0602113	3.01931	0.00253349	0.00728123
ENSG00000086288	47.0371	0.866824	0.187078	4.6335	3.59539e-06	1.95913e-05
ENSG00000086300	340.151	-0.0477422	0.162275	-0.294205	0.768601	0.844317
ENSG00000086475	538.231	0.153298	0.0839743	1.82554	0.0679201	0.125089
ENSG00000086504	663.42	-0.0268796	0.129607	-0.207393	0.835703	0.894911
ENSG00000086506	1.1373	-0.144899	0.579024	-0.250247	0.802396	0.870228
ENSG00000086544	767.234	0.480167	0.0991034	4.84511	1.26539e-06	7.58671e-06
ENSG00000086548	2248.91	0.72682	0.331535	2.19229	0.0283589	0.0595724
ENSG00000086570	359.562	-0.893499	0.228174	-3.91587	9.00794e-05	0.000366147
ENSG00000086589	759.759	0.169885	0.058165	2.92074	0.00349198	0.00963635
ENSG00000086598	4392.72	-0.0539391	0.0806682	-0.668654	0.503717	0.620244
ENSG00000086619	490.692	-0.313273	0.141728	-2.21038	0.0270788	0.0573609
ENSG00000086666	813.281	0.0831918	0.0839207	0.991314	0.321532	0.440508
ENSG00000086696	198.586	-1.00033	0.297892	-3.35802	0.00078502	0.0025558
ENSG00000086712	692.802	0.13847	0.0808709	1.71224	0.0868529	0.153539
ENSG00000086717	58.7	1.17468	0.18204	6.45286	1.09761e-10	1.29301e-09
ENSG00000086730	168.176	0.175462	0.117965	1.48741	0.136907	0.22264
ENSG00000086827	368.824	-0.0492307	0.0748339	-0.657867	0.510624	0.62659
ENSG00000086848	403.056	0.12378	0.0832244	1.4873	0.136935	0.222662
ENSG00000086967	23.4582	0.149439	0.234214	0.638043	0.523446	0.63828
ENSG00000086991	134.354	-0.253802	0.275321	-0.921841	0.356612	0.479057
ENSG00000087008	1165.93	-0.0175135	0.103999	-0.1684	0.866269	0.917145
ENSG00000087053	584.163	0.163067	0.101697	1.60346	0.108833	0.184837
ENSG00000087074	720.853	-0.596159	0.140975	-4.22884	2.34897e-05	0.000108259
ENSG00000087076	204.716	0.100374	0.160975	0.623538	0.532931	0.646026
ENSG00000087077	1078.62	0.361186	0.134091	2.69358	0.00706882	0.017937
ENSG00000087086	21070.3	0.0251513	0.135351	0.185823	0.852584	0.907196
ENSG00000087087	1894.88	0.39877	0.0812971	4.90509	9.33833e-07	5.75548e-06
ENSG00000087088	261.796	0.495544	0.114782	4.31725	1.57985e-05	7.53826e-05
ENSG00000087095	795.23	0.227332	0.103321	2.20025	0.0277893	0.0585882
ENSG00000087111	970.51	0.0515964	0.0897069	0.575167	0.565179	0.67484
ENSG00000087116	480.23	0.66417	0.155039	4.28387	1.83666e-05	8.6334e-05
ENSG00000087128	20.803	-0.340434	0.33012	-1.03124	0.302427	0.419371
ENSG00000087152	821.894	0.190695	0.0692947	2.75195	0.00592415	0.015372
ENSG00000087157	1433.95	0.216146	0.0827913	2.61074	0.00903471	0.0221765
ENSG00000087191	1952.75	-0.0437457	0.110885	-0.394515	0.693201	0.78564
ENSG00000087206	633.41	-0.486874	0.0722654	-6.73731	1.61349e-11	2.14954e-10
ENSG00000087237	90.7539	-2.54893	0.180016	-14.1595	1.63212e-45	2.82199e-43
ENSG00000087245	2735.86	0.444568	0.167081	2.66079	0.00779569	0.0195269
ENSG00000087250	2.86134	2.42793	0.431767	5.62324	1.87406e-08	1.55655e-07
ENSG00000087253	459.474	-0.598849	0.15202	-3.93926	8.17316e-05	0.000335352
ENSG00000087258	176.073	-1.15598	0.262974	-4.3958	1.10366e-05	5.42218e-05
ENSG00000087263	324.107	0.610876	0.0740025	8.2548	1.52156e-16	3.74795e-15
ENSG00000087266	423.967	-0.133033	0.0819072	-1.62419	0.104336	0.178614
ENSG00000087269	2133.68	-0.165706	0.0797514	-2.07779	0.0377291	0.0760542
ENSG00000087274	3413.85	-0.0290739	0.064188	-0.45295	0.650585	0.750131
ENSG00000087299	288.461	-0.117743	0.0870364	-1.35281	0.176118	0.273383
ENSG00000087301	381.422	0.0538553	0.123229	0.437033	0.662087	0.759532
ENSG00000087302	1890.96	0.471369	0.0932716	5.05373	4.33272e-07	2.81951e-06
ENSG00000087303	778.726	1.13775	0.130611	8.71101	3.01167e-18	8.77313e-17
ENSG00000087338	531.125	0.167956	0.0673342	2.49436	0.0126186	0.0296951
ENSG00000087365	3001.92	0.00296983	0.0639856	0.046414	0.96298	0.979476
ENSG00000087448	876.062	-0.0775603	0.0848629	-0.913949	0.360744	0.483397
ENSG00000087460	18031.6	0.440058	0.108025	4.07366	4.6281e-05	0.000200593
ENSG00000087470	1344.43	0.52833	0.0766837	6.88974	5.58948e-12	7.96092e-11
ENSG00000087494	193.234	-0.501895	0.326776	-1.5359	0.124563	0.20613
ENSG00000087495	158.535	-2.71887	0.204415	-13.3008	2.29144e-40	3.04515e-38
ENSG00000087502	790.63	-0.0157722	0.0804117	-0.196143	0.844498	0.901155
ENSG00000087510	995.334	0.377069	0.157805	2.38946	0.0168734	0.0382317
ENSG00000087586	429.364	0.252969	0.15948	1.58621	0.112691	0.190223
ENSG00000087589	47.6429	-0.249539	0.144224	-1.73021	0.0835919	0.148772
ENSG00000087842	317.511	0.0618115	0.162333	0.38077	0.703374	0.793646
ENSG00000087884	929.917	0.0166272	0.14795	0.112384	0.910519	0.946144
ENSG00000087903	346.056	-0.249236	0.13139	-1.89692	0.0578383	0.108828
ENSG00000087995	370.377	-0.213748	0.0890751	-2.39964	0.0164113	0.0373206
ENSG00000088002	225.147	0.377421	0.189839	1.98811	0.0467993	0.0912938
ENSG00000088035	529.865	0.195525	0.0773417	2.52807	0.0114691	0.0273544
ENSG00000088038	1185.34	-0.0962006	0.0734903	-1.30902	0.190526	0.291085
ENSG00000088053	51.5381	0.155164	0.188106	0.824878	0.409441	0.53121
ENSG00000088179	472.599	-0.919155	0.0951318	-9.66191	4.37631e-22	1.86661e-20
ENSG00000088205	1095.84	0.59352	0.0676804	8.76944	1.79551e-18	5.30732e-17
ENSG00000088247	6763.3	-0.448317	0.0884096	-5.07091	3.95918e-07	2.59217e-06
ENSG00000088256	1133.93	0.0330211	0.0913842	0.361343	0.717843	0.805275
ENSG00000088280	506.101	-0.175425	0.100602	-1.74376	0.0812015	0.145338
ENSG00000088298	484.474	0.04903	0.0725967	0.675375	0.499438	0.616533
ENSG00000088305	244.075	0.381111	0.14328	2.6599	0.00781649	0.0195716
ENSG00000088320	46.4172	-0.0284394	0.187778	-0.151452	0.879619	0.925915
ENSG00000088325	911.05	0.854907	0.157355	5.433	5.54154e-08	4.24949e-07
ENSG00000088340	73.9643	0.233067	0.229498	1.01555	0.309842	0.427625
ENSG00000088356	499.14	0.0888045	0.10573	0.839919	0.400954	0.522856
ENSG00000088367	1125.64	-0.672459	0.117359	-5.72994	1.00469e-08	8.69973e-08
ENSG00000088386	39.8476	-0.453236	0.366824	-1.23557	0.216619	0.322462
ENSG00000088448	6146.99	-0.0607714	0.097321	-0.624443	0.532337	0.645452
ENSG00000088451	261.875	-0.148197	0.079748	-1.85831	0.0631249	0.117523
ENSG00000088538	221.301	0.00131351	0.212945	0.00616832	0.995078	0.996938
ENSG00000088543	161.925	-0.576374	0.127097	-4.53491	5.76288e-06	3.02241e-05
ENSG00000088682	679.977	0.163574	0.0853386	1.91676	0.0552684	0.104876
ENSG00000088726	57.6095	1.20926	0.268104	4.51041	6.47034e-06	3.35406e-05
ENSG00000088727	452.563	0.180859	0.101524	1.78143	0.0748421	0.135662
ENSG00000088756	37.8198	-0.551613	0.186259	-2.96154	0.00306104	0.00857816
ENSG00000088766	571.023	-0.0293519	0.085721	-0.342412	0.732041	0.816142
ENSG00000088782	0.0614277	-0.266799	3.5134	-0.0759376	0.939469	0.964296
ENSG00000088808	889	-0.0803195	0.0768602	-1.04501	0.29602	0.412442
ENSG00000088812	1474.53	-0.156529	0.0787591	-1.98744	0.0468734	0.0914049
ENSG00000088826	146.293	0.0492352	0.168433	0.292314	0.770047	0.845336
ENSG00000088827	369.316	0.264534	0.165348	1.59986	0.109629	0.185934
ENSG00000088832	3177.61	0.443309	0.078733	5.63054	1.7965e-08	1.50066e-07
ENSG00000088833	1168.83	0.0809696	0.0699517	1.15751	0.247065	0.358437
ENSG00000088836	131.423	-0.0709167	0.223633	-0.317112	0.751159	0.831118
ENSG00000088854	820.858	-0.906136	0.0853637	-10.615	2.53798e-26	1.54586e-24
ENSG00000088876	294.646	-0.161022	0.0749863	-2.14735	0.0317653	0.0656706
ENSG00000088882	453.678	0.313591	0.195721	1.60223	0.109104	0.185196
ENSG00000088888	1422.36	-0.631931	0.0772742	-8.17778	2.89133e-16	6.84721e-15
ENSG00000088899	301.238	0.0881488	0.17724	0.497342	0.618948	0.723673
ENSG00000088926	2.23137	0.408414	0.345433	1.18233	0.237077	0.34691
ENSG00000088930	1961.98	0.183706	0.0668904	2.74637	0.0060258	0.0156056
ENSG00000088970	830.439	-0.306579	0.070634	-4.34038	1.42234e-05	6.84973e-05
ENSG00000088992	80.2437	-0.273943	0.194896	-1.40558	0.159848	0.25293
ENSG00000089006	1965.46	-0.811479	0.0840164	-9.65859	4.52053e-22	1.92302e-20
ENSG00000089009	7085.36	-0.432886	0.0877496	-4.9332	8.08951e-07	5.04379e-06
ENSG00000089012	56.9788	0.46694	0.237674	1.96462	0.049458	0.0956718
ENSG00000089022	556.944	0.0623226	0.0547892	1.1375	0.25533	0.36773
ENSG00000089041	71.1836	-0.484504	0.139991	-3.46097	0.000538227	0.00182127
ENSG00000089048	409.078	0.000552148	0.0772085	0.00715139	0.994294	0.996401
ENSG00000089050	433.313	-0.116436	0.101091	-1.15179	0.249408	0.36111
ENSG00000089053	2399.48	0.368626	0.0602503	6.11824	9.46138e-10	9.57451e-09
ENSG00000089057	672.946	-0.361693	0.0978249	-3.69736	0.000217856	0.000807545
ENSG00000089063	1338.93	-0.497206	0.0783271	-6.34782	2.18384e-10	2.46257e-09
ENSG00000089094	527.003	-0.39492	0.0862163	-4.58057	4.637e-06	2.48709e-05
ENSG00000089101	287.746	-0.430674	0.199939	-2.15403	0.0312381	0.0647555
ENSG00000089116	2.50353	1.27312	0.50769	2.50766	0.0121532	0.0287769
ENSG00000089123	533.959	-0.695064	0.0800951	-8.67798	4.0286e-18	1.16093e-16
ENSG00000089127	2087.83	-0.261953	0.19395	-1.35062	0.176816	0.274309
ENSG00000089154	1907.69	-0.12104	0.0631564	-1.91652	0.0552994	0.104922
ENSG00000089157	66322	-0.233386	0.116386	-2.00527	0.044934	0.0882113
ENSG00000089159	2359.78	0.470639	0.0759333	6.19806	5.7164e-10	5.97657e-09
ENSG00000089163	63.6157	-0.459183	0.108604	-4.22804	2.35737e-05	0.00010849
ENSG00000089169	10.7484	-0.690618	0.284498	-2.4275	0.0152033	0.0348991
ENSG00000089195	331.334	0.0899198	0.0780874	1.15153	0.249515	0.3612
ENSG00000089199	223.962	0.761246	0.525247	1.44931	0.147251	0.236732
ENSG00000089220	3947.67	0.270131	0.0808682	3.34039	0.000836608	0.00270405
ENSG00000089225	31.1958	0.0351827	0.164879	0.213385	0.831027	0.891121
ENSG00000089234	509.577	-0.388332	0.0534515	-7.26514	3.72662e-13	6.2486e-12
ENSG00000089250	25.7847	-2.21541	0.224923	-9.84962	6.88067e-23	3.20699e-21
ENSG00000089280	6853.89	0.3115	0.0796691	3.90992	9.23266e-05	0.00037424
ENSG00000089289	1159.24	-0.277848	0.077856	-3.56874	0.000358703	0.00126657
ENSG00000089327	805.196	0.00654177	0.144794	0.0451798	0.963964	0.979869
ENSG00000089335	824.181	-0.0198784	0.0850909	-0.233614	0.815284	0.879378
ENSG00000089351	1996.91	0.194341	0.0867374	2.24057	0.0250542	0.0536375
ENSG00000089356	3680.35	0.0640099	0.171842	0.372493	0.709526	0.798891
ENSG00000089472	207.23	-0.12678	0.152348	-0.832169	0.405314	0.526875
ENSG00000089486	168.093	-0.720516	0.102958	-6.99815	2.59373e-12	3.86177e-11
ENSG00000089505	0	NA	NA	NA	NA	NA
ENSG00000089558	32.2955	-0.811906	0.162797	-4.98724	6.12469e-07	3.88808e-06
ENSG00000089597	2908.83	-0.0612123	0.0856303	-0.714844	0.474705	0.59364
ENSG00000089639	221.777	0.143011	0.0958177	1.49253	0.13556	0.220919
ENSG00000089682	749.741	-0.0746534	0.0799978	-0.933194	0.35072	0.472762
ENSG00000089685	461.383	0.761037	0.186232	4.0865	4.37925e-05	0.000190939
ENSG00000089692	120.696	1.15772	0.2057	5.62819	1.82114e-08	1.51809e-07
ENSG00000089693	2614.76	0.322613	0.0930986	3.46528	0.000529682	0.00179576
ENSG00000089723	61.8757	1.13408	0.155807	7.27873	3.36989e-13	5.66818e-12
ENSG00000089737	2005.91	0.344486	0.0584696	5.89172	3.82205e-09	3.52805e-08
ENSG00000089775	295.538	0.290704	0.0817594	3.5556	0.000377113	0.00132691
ENSG00000089818	577.517	0.586189	0.0781897	7.49701	6.52923e-14	1.19036e-12
ENSG00000089820	355.056	0.0876766	0.138229	0.634286	0.525894	0.64015
ENSG00000089876	2158.6	-0.492006	0.0886476	-5.55013	2.85455e-08	2.29621e-07
ENSG00000089902	829.784	-0.0875945	0.0894992	-0.978718	0.327719	0.447573
ENSG00000089916	1282.5	-0.605067	0.0771326	-7.8445	4.34668e-15	9.13655e-14
ENSG00000090006	1023.82	-1.32485	0.116127	-11.4086	3.78906e-30	2.8471e-28
ENSG00000090013	1484.09	0.114144	0.134535	0.848439	0.396194	0.518499
ENSG00000090020	1058.19	0.162049	0.0805402	2.01203	0.0442171	0.087001
ENSG00000090054	522.281	0.171233	0.0769768	2.22447	0.0261167	0.0555866
ENSG00000090060	3671.45	0.421357	0.0656341	6.41978	1.36473e-10	1.57876e-09
ENSG00000090061	494.7	0.357815	0.0807665	4.43024	9.41283e-06	4.69619e-05
ENSG00000090097	484.971	0.413506	0.0938969	4.40383	1.06356e-05	5.2364e-05
ENSG00000090104	1242.74	-0.22856	0.180374	-1.26715	0.205102	0.308851
ENSG00000090238	284.363	0.0418535	0.128382	0.326007	0.744419	0.826447
ENSG00000090263	123.464	-0.341491	0.089295	-3.8243	0.000131145	0.000513968
ENSG00000090266	855.492	0.0344087	0.0996217	0.345394	0.729798	0.814263
ENSG00000090273	1565.16	0.193647	0.0867118	2.23322	0.0255344	0.0544841
ENSG00000090316	702.255	0.380123	0.0710377	5.35101	8.74654e-08	6.44862e-07
ENSG00000090339	854.122	1.23461	0.16255	7.59527	3.07155e-14	5.83813e-13
ENSG00000090372	1376.32	0.160729	0.0673834	2.38529	0.0170657	0.0385687
ENSG00000090376	229.753	0.178973	0.201657	0.887511	0.374804	0.497634
ENSG00000090382	2259.09	-0.15837	0.220903	-0.71692	0.473423	0.592428
ENSG00000090402	2.78356	0.331995	0.472308	0.70292	0.482105	0.600717
ENSG00000090432	412.888	-0.25874	0.0671043	-3.85578	0.000115361	0.000457124
ENSG00000090447	334.1	-0.257268	0.0979913	-2.62542	0.00865416	0.0213729
ENSG00000090470	287.55	-0.430207	0.0720245	-5.97307	2.32834e-09	2.21275e-08
ENSG00000090487	538.552	-0.202513	0.0587495	-3.44707	0.000566712	0.00190802
ENSG00000090512	1.61886	-0.042449	0.443256	-0.0957661	0.923706	0.954698
ENSG00000090530	115.743	-0.0688375	0.185698	-0.370695	0.710865	0.799797
ENSG00000090534	34.4743	0.316957	0.263812	1.20145	0.229577	0.337763
ENSG00000090539	419.586	-0.0771854	0.231827	-0.332945	0.739176	0.822216
ENSG00000090554	161.576	-0.0464859	0.128761	-0.361026	0.71808	0.805436
ENSG00000090565	2162.39	0.20952	0.0984503	2.12818	0.0333219	0.0683177
ENSG00000090581	1627.38	0.023265	0.100671	0.2311	0.817237	0.880834
ENSG00000090612	99.7003	-0.122101	0.225805	-0.540737	0.588689	0.696346
ENSG00000090621	1914.06	0.00510165	0.0859219	0.0593754	0.952653	0.97288
ENSG00000090659	4.23316	-1.0313	0.259596	-3.9727	7.1062e-05	0.000294884
ENSG00000090661	2076.68	-0.44109	0.141977	-3.10677	0.00189142	0.00564417
ENSG00000090674	449.07	-0.119659	0.093399	-1.28116	0.200136	0.302872
ENSG00000090686	1514.64	-0.104139	0.0572677	-1.81846	0.0689938	0.126747
ENSG00000090776	326.688	0.163496	0.135143	1.2098	0.226357	0.333836
ENSG00000090857	773.24	-0.243812	0.0984446	-2.47664	0.0132625	0.0309567
ENSG00000090861	2068.17	0.0256763	0.0950359	0.270175	0.787026	0.858283
ENSG00000090863	1256.45	-0.198666	0.0907549	-2.18904	0.0285942	0.0599863
ENSG00000090889	390.005	1.55991	0.145447	10.7249	7.7738e-27	4.80779e-25
ENSG00000090905	1308.96	-0.005034	0.0886553	-0.0567817	0.954719	0.974188
ENSG00000090924	397.294	0.356336	0.116737	3.05247	0.00226964	0.00662958
ENSG00000090932	5.92335	1.85701	0.378105	4.91135	9.04524e-07	5.59198e-06
ENSG00000090971	297.863	-0.282859	0.15373	-1.83997	0.0657725	0.121832
ENSG00000090975	112.905	-0.392567	0.150831	-2.6027	0.00924941	0.022624
ENSG00000090989	894.908	0.220376	0.0730007	3.01883	0.00253756	0.00729032
ENSG00000091009	586.422	-0.306364	0.0777705	-3.93934	8.17074e-05	0.000335338
ENSG00000091010	0.966961	0.718221	0.372622	1.92748	0.0539204	0.102791
ENSG00000091039	698.927	-0.63874	0.158024	-4.04203	5.29899e-05	0.000226135
ENSG00000091073	267.133	-0.0963835	0.0927929	-1.03869	0.298947	0.415656
ENSG00000091106	136.3	0.0246998	0.109299	0.225983	0.821215	0.883819
ENSG00000091127	546.712	-0.315514	0.1081	-2.91873	0.00351465	0.00968562
ENSG00000091128	9.32228	-0.872709	0.2528	-3.45217	0.000556097	0.00187582
ENSG00000091129	186.392	-0.195044	0.247148	-0.789181	0.430006	0.551571
ENSG00000091136	2798.71	0.350783	0.118439	2.96173	0.00305914	0.00857435
ENSG00000091137	48.6793	0.170119	0.244234	0.696543	0.486089	0.604369
ENSG00000091138	65.8155	-0.549004	0.34211	-1.60476	0.108547	0.18441
ENSG00000091140	123.531	-0.254341	0.108086	-2.35314	0.0186156	0.0416501
ENSG00000091157	394.369	-0.587698	0.12235	-4.80342	1.55975e-06	9.20058e-06
ENSG00000091164	1121.77	0.356953	0.070766	5.04413	4.55585e-07	2.95634e-06
ENSG00000091181	7.44721	0.0428497	0.235017	0.182326	0.855327	0.909092
ENSG00000091262	254.814	-1.09986	0.19404	-5.66823	1.44283e-08	1.22495e-07
ENSG00000091317	1660.17	1.99373	0.122781	16.2381	2.71155e-59	7.92758e-57
ENSG00000091409	1122.8	-0.189098	0.159904	-1.18257	0.236978	0.346798
ENSG00000091428	359.437	-0.0129302	0.145005	-0.0891703	0.928947	0.957591
ENSG00000091436	629.975	-1.42198	0.133969	-10.6142	2.55864e-26	1.55257e-24
ENSG00000091482	9.79659	0.18641	0.436231	0.42732	0.669146	0.765337
ENSG00000091483	1236.21	0.147272	0.0821642	1.79241	0.073068	0.132926
ENSG00000091490	536.459	-0.102747	0.167872	-0.612054	0.540502	0.652849
ENSG00000091513	436.166	-0.369051	0.313863	-1.17583	0.239662	0.349796
ENSG00000091527	4184.35	0.0971171	0.116758	0.831781	0.405533	0.527117
ENSG00000091536	74.0049	0.350301	0.145967	2.39987	0.016401	0.0373025
ENSG00000091542	1262.66	0.0132261	0.0798468	0.165643	0.868438	0.918233
ENSG00000091583	1.8012	-0.357919	0.521557	-0.686252	0.492554	0.610215
ENSG00000091592	44.8784	0.109523	0.194847	0.562095	0.574052	0.682798
ENSG00000091622	89.8181	-0.553936	0.157092	-3.5262	0.000421565	0.00146822
ENSG00000091640	588.982	0.0712311	0.0981915	0.725431	0.468188	0.588391
ENSG00000091651	171.53	0.869222	0.169175	5.13801	2.7766e-07	1.87596e-06
ENSG00000091656	309.191	-0.20363	0.187473	-1.08618	0.277399	0.392483
ENSG00000091664	1.78972	3.94789	0.652073	6.05438	1.40964e-09	1.38466e-08
ENSG00000091704	7.04651	-0.643526	0.285147	-2.25682	0.0240193	0.0517666
ENSG00000091732	230.056	0.125985	0.0598818	2.1039	0.0353874	0.0720381
ENSG00000091831	11386.4	-0.658433	0.280535	-2.34706	0.018922	0.0422239
ENSG00000091879	32.478	-1.56521	0.305249	-5.12764	2.93396e-07	1.96993e-06
ENSG00000091972	250.815	0.517799	0.133823	3.86929	0.000109154	0.000435101
ENSG00000091986	3072.75	-0.237803	0.172022	-1.3824	0.166849	0.2618
ENSG00000092009	19.0424	-2.44196	0.248864	-9.81244	9.95273e-23	4.55954e-21
ENSG00000092010	1343.89	-0.0261688	0.106528	-0.24565	0.805953	0.872711
ENSG00000092020	551.408	-0.527507	0.0704282	-7.49	6.88757e-14	1.25427e-12
ENSG00000092036	1517	-0.292232	0.0846444	-3.45247	0.000555482	0.00187414
ENSG00000092051	7.02915	-0.681351	0.224085	-3.04059	0.00236116	0.0068558
ENSG00000092054	7.90933	-0.428419	0.40515	-1.05743	0.290314	0.406359
ENSG00000092067	1.40374	0.503435	0.275037	1.83043	0.0671859	0.124021
ENSG00000092068	457.421	0.135104	0.171322	0.788598	0.430347	0.551788
ENSG00000092094	765.362	0.404121	0.0787844	5.12946	2.9058e-07	1.95422e-06
ENSG00000092098	881.896	0.127192	0.0734585	1.73148	0.083366	0.148452
ENSG00000092108	1094.97	0.146369	0.0652127	2.24449	0.0248012	0.053195
ENSG00000092140	371.834	0.521602	0.0917525	5.68489	1.309e-08	1.11664e-07
ENSG00000092199	6310.77	0.0519502	0.0570506	0.910599	0.362507	0.485096
ENSG00000092200	107.794	-0.124832	0.109351	-1.14158	0.253631	0.36589
ENSG00000092201	2080.15	-0.317572	0.0628006	-5.05683	4.26281e-07	2.77739e-06
ENSG00000092208	121.836	0.227023	0.071817	3.16112	0.00157161	0.00479174
ENSG00000092295	65.4547	-0.131665	0.18065	-0.728839	0.4661	0.586684
ENSG00000092330	91.679	0.215185	0.0754742	2.8511	0.00435679	0.0117199
ENSG00000092345	1.99833	1.97364	0.42326	4.66295	3.11707e-06	1.72065e-05
ENSG00000092377	5.32462	-0.454181	0.305989	-1.48431	0.137728	0.223794
ENSG00000092421	724.999	-0.335892	0.149136	-2.25225	0.0243065	0.0522944
ENSG00000092439	921.674	-0.359373	0.0766516	-4.6884	2.75356e-06	1.53794e-05
ENSG00000092445	209.798	-0.306592	0.135613	-2.26079	0.0237725	0.0513378
ENSG00000092470	209.64	0.0985548	0.109873	0.896985	0.369727	0.492276
ENSG00000092529	0	NA	NA	NA	NA	NA
ENSG00000092531	298.801	0.188362	0.0854172	2.2052	0.0274401	0.0579659
ENSG00000092607	179.685	-0.00707626	0.161023	-0.0439456	0.964948	0.980497
ENSG00000092621	1277.16	-0.535141	0.23782	-2.25019	0.024437	0.0525189
ENSG00000092758	284.714	0.332096	0.292724	1.1345	0.256584	0.369101
ENSG00000092820	2818.33	0.710916	0.101657	6.99326	2.6857e-12	3.98763e-11
ENSG00000092841	8018.71	0.527853	0.10592	4.9835	6.24431e-07	3.95933e-06
ENSG00000092847	719.547	-0.00219252	0.0766958	-0.0285873	0.977194	0.987449
ENSG00000092850	40.8591	0.365941	0.222969	1.64122	0.100752	0.173458
ENSG00000092853	102.024	0.709792	0.170181	4.1708	3.03538e-05	0.00013672
ENSG00000092871	632.777	-0.217004	0.0833929	-2.60219	0.00926296	0.0226469
ENSG00000092929	388.007	0.404742	0.169106	2.39342	0.0166921	0.0378522
ENSG00000092931	375.068	-0.372052	0.080386	-4.62832	3.6864e-06	2.006e-05
ENSG00000092964	385.922	-0.168465	0.133331	-1.26351	0.206405	0.310419
ENSG00000092969	496.675	-0.100968	0.226023	-0.446715	0.655081	0.753861
ENSG00000092978	1154.57	0.247719	0.130877	1.89276	0.0583893	0.109723
ENSG00000093000	390.689	0.0802135	0.0976672	0.821294	0.411479	0.533251
ENSG00000093009	361.025	1.01843	0.164965	6.17359	6.6755e-10	6.9253e-09
ENSG00000093010	1174.09	-0.371609	0.110281	-3.36964	0.00075266	0.00246041
ENSG00000093072	681.317	0.133995	0.13982	0.958337	0.337893	0.458624
ENSG00000093134	13.6107	0.790448	0.393876	2.00685	0.044766	0.0879566
ENSG00000093144	293.126	-0.141274	0.128359	-1.10062	0.271062	0.385314
ENSG00000093167	1857.23	0.20274	0.0997621	2.03224	0.0421295	0.0835221
ENSG00000093183	4207.9	-0.546305	0.0767297	-7.11986	1.08037e-12	1.69652e-11
ENSG00000093217	326.967	0.0886869	0.0992739	0.893355	0.371667	0.494449
ENSG00000094631	825.154	0.17132	0.0692256	2.47481	0.0133308	0.0310937
ENSG00000094796	12.903	0.685293	0.415822	1.64804	0.0993437	0.171511
ENSG00000094804	360.359	0.536827	0.19553	2.74549	0.0060421	0.0156377
ENSG00000094841	72.6362	0.25429	0.0863137	2.94611	0.00321799	0.00896799
ENSG00000094880	614.341	-0.438344	0.0635439	-6.89828	5.26347e-12	7.52325e-11
ENSG00000094914	521.784	0.211286	0.0714723	2.9562	0.00311456	0.00870623
ENSG00000094916	333.532	-0.112813	0.101991	-1.10611	0.268679	0.382705
ENSG00000094963	609.898	-0.827243	0.240857	-3.43459	0.000593454	0.00199139
ENSG00000094975	1721.23	0.260639	0.0984063	2.6486	0.00808253	0.020125
ENSG00000095002	941.432	-0.78605	0.0954539	-8.23486	1.79761e-16	4.39963e-15
ENSG00000095015	1531.76	-0.190018	0.140441	-1.35301	0.176053	0.273324
ENSG00000095059	517.14	-0.0894391	0.101686	-0.879561	0.379097	0.501553
ENSG00000095066	1068.71	-0.0523966	0.108696	-0.482047	0.629773	0.732654
ENSG00000095110	21.3714	-1.82877	0.197064	-9.28008	1.69354e-20	6.05159e-19
ENSG00000095139	553.797	-0.0590977	0.103406	-0.571511	0.567653	0.676941
ENSG00000095203	346.588	-0.597024	0.137347	-4.34682	1.38127e-05	6.6659e-05
ENSG00000095209	159.186	-0.0460059	0.154629	-0.297524	0.766067	0.842281
ENSG00000095261	369.995	0.141543	0.100398	1.40982	0.158594	0.251275
ENSG00000095319	1194.36	0.12606	0.0672609	1.87419	0.0609043	0.113903
ENSG00000095321	1199.51	-0.545212	0.194763	-2.79936	0.00512043	0.0135089
ENSG00000095370	278.068	0.432443	0.113929	3.79572	0.000147215	0.000569042
ENSG00000095380	1595.48	0.549316	0.0983665	5.58438	2.34531e-08	1.91434e-07
ENSG00000095397	995.635	0.066617	0.121511	0.548237	0.583529	0.691718
ENSG00000095464	107.831	0.176479	0.132877	1.32813	0.184134	0.283256
ENSG00000095539	226.59	0.225813	0.138107	1.63506	0.102037	0.175239
ENSG00000095564	664.816	-0.167476	0.0872551	-1.91939	0.0549355	0.104404
ENSG00000095585	717.178	0.0472127	0.113704	0.415224	0.677978	0.772471
ENSG00000095587	43.1091	0.938042	0.171476	5.47039	4.49058e-08	3.50017e-07
ENSG00000095596	15.2585	0.124625	0.287998	0.432728	0.665213	0.762084
ENSG00000095637	1107.89	-0.786774	0.171855	-4.57812	4.69167e-06	2.51222e-05
ENSG00000095713	437.516	-0.946301	0.253804	-3.72848	0.00019264	0.000723413
ENSG00000095739	1221.52	-0.112863	0.237562	-0.475089	0.634724	0.736725
ENSG00000095752	16.1743	0.173956	0.230472	0.754781	0.45038	0.571505
ENSG00000095777	57.1604	0.0352417	0.270027	0.130512	0.896161	0.93732
ENSG00000095787	2084.05	-0.145179	0.0662345	-2.19189	0.0283874	0.0596147
ENSG00000095794	988.673	0.229225	0.0942811	2.4313	0.015045	0.0346198
ENSG00000095906	452.579	-0.232211	0.115864	-2.00418	0.0450511	0.0884088
ENSG00000095917	61.5602	-0.42102	0.33222	-1.26729	0.20505	0.308843
ENSG00000095932	4.92599	0.165456	0.229561	0.72075	0.471063	0.590528
ENSG00000095970	118.492	0.292172	0.15132	1.93082	0.0535057	0.102121
ENSG00000095981	3.57423	-0.672384	0.69417	-0.968616	0.332737	0.452772
ENSG00000096063	672.63	-0.106134	0.114647	-0.925746	0.354578	0.47692
ENSG00000096070	526.291	-0.324273	0.114964	-2.82064	0.0047928	0.0127554
ENSG00000096080	100.028	-0.189214	0.0880602	-2.14869	0.0316589	0.0655011
ENSG00000096088	11.836	0.715583	0.367515	1.94708	0.0515246	0.0989508
ENSG00000096092	542.372	0.384417	0.0886745	4.33515	1.45662e-05	7.00223e-05
ENSG00000096093	655.741	-0.298092	0.100956	-2.95271	0.00315001	0.00879684
ENSG00000096264	7.96025	0.6291	0.389654	1.61451	0.106417	0.181423
ENSG00000096384	18629.5	0.24631	0.0935162	2.63387	0.00844173	0.0209125
ENSG00000096395	13.3279	-1.44582	0.31638	-4.56989	4.87978e-06	2.60428e-05
ENSG00000096401	907.152	0.031136	0.0709393	0.43891	0.660727	0.758242
ENSG00000096696	8206.58	-0.331809	0.158185	-2.0976	0.0359406	0.0730023
ENSG00000096717	506.562	-0.127801	0.0730929	-1.74848	0.0803814	0.144224
ENSG00000096746	2265.22	0.192534	0.0599913	3.20936	0.00133029	0.00412797
ENSG00000096872	406.571	-0.397508	0.09149	-4.34483	1.39385e-05	6.72261e-05
ENSG00000096968	534.822	-0.39273	0.118529	-3.31336	0.000921827	0.00295396
ENSG00000096996	44.742	0.258095	0.167269	1.543	0.122832	0.203938
ENSG00000097007	566.402	-0.179078	0.0996755	-1.79661	0.0723968	0.131888
ENSG00000097021	450.992	0.358964	0.112949	3.17811	0.00148239	0.00454989
ENSG00000097033	826.376	0.212312	0.0789616	2.6888	0.00717084	0.0181643
ENSG00000097046	267.767	1.17183	0.134582	8.70714	3.11642e-18	9.06185e-17
ENSG00000097096	1341.88	-0.460594	0.158654	-2.90314	0.00369439	0.0101306
ENSG00000099139	244.651	0.132824	0.152602	0.870394	0.384085	0.506237
ENSG00000099194	9328.71	-0.813144	0.220108	-3.6943	0.00022049	0.000816931
ENSG00000099203	461.987	-0.832589	0.124253	-6.70073	2.07377e-11	2.71549e-10
ENSG00000099204	568.542	0.126183	0.147481	0.855588	0.392226	0.514422
ENSG00000099219	1408.39	0.0383391	0.10551	0.363371	0.716328	0.804144
ENSG00000099246	394.468	0.152197	0.0972244	1.56542	0.117485	0.196705
ENSG00000099250	1195.8	-0.379656	0.131753	-2.88157	0.00395697	0.0107753
ENSG00000099251	264.948	0.253995	0.151368	1.67799	0.0933486	0.163069
ENSG00000099256	162.345	-0.119733	0.176957	-0.676622	0.498646	0.615886
ENSG00000099260	807.228	0.261057	0.155545	1.67833	0.0932821	0.163023
ENSG00000099282	2367.59	0.229682	0.138281	1.66098	0.0967173	0.167588
ENSG00000099284	600.973	1.92118	0.154976	12.3966	2.72496e-35	2.75581e-33
ENSG00000099290	537.024	-0.266941	0.0710873	-3.75511	0.000173266	0.000657568
ENSG00000099308	324.073	-0.0942054	0.0793151	-1.18774	0.234938	0.344288
ENSG00000099326	1230.21	0.370462	0.116145	3.18965	0.00142443	0.00438874
ENSG00000099330	441.862	-0.279055	0.128262	-2.17567	0.0295798	0.0617639
ENSG00000099337	774.712	-0.0176219	0.160776	-0.109605	0.912723	0.947754
ENSG00000099338	534.234	0.0035403	0.141741	0.0249773	0.980073	0.989177
ENSG00000099341	2080.26	0.0376168	0.0926902	0.405834	0.684865	0.778323
ENSG00000099364	560.767	0.274477	0.0922219	2.97627	0.00291779	0.00824427
ENSG00000099365	49.9677	-0.523756	0.14801	-3.53865	0.000402184	0.00140651
ENSG00000099377	131.805	-0.164741	0.117163	-1.40608	0.159699	0.252728
ENSG00000099381	614.386	0.156007	0.0649394	2.40234	0.0162904	0.037077
ENSG00000099385	1231.19	0.374949	0.118505	3.164	0.00155616	0.00475054
ENSG00000099399	1.46903	2.69382	0.727109	3.70484	0.000211522	0.000786602
ENSG00000099617	8.62353	3.35785	0.328663	10.2167	1.66936e-24	8.80107e-23
ENSG00000099622	1208.04	-0.309901	0.0980101	-3.16193	0.00156726	0.00478026
ENSG00000099624	181.598	-0.6131	0.141813	-4.32331	1.53704e-05	7.36243e-05
ENSG00000099715	2.08818	-0.494438	0.293114	-1.68685	0.0916327	0.160591
ENSG00000099721	0.0578757	-0.549243	2.80325	-0.195931	0.844664	0.901155
ENSG00000099769	74.8159	0.453893	0.270931	1.67531	0.0938739	0.163826
ENSG00000099783	3108.19	0.427939	0.057646	7.42356	1.14013e-13	2.02578e-12
ENSG00000099785	1888.84	-0.203388	0.0957762	-2.12357	0.0337061	0.0690175
ENSG00000099795	985.003	0.0294919	0.122675	0.240407	0.810015	0.875221
ENSG00000099797	2092.96	0.271523	0.108083	2.51217	0.0119993	0.0284459
ENSG00000099800	589.323	-0.071868	0.149839	-0.479633	0.631488	0.734172
ENSG00000099804	758.501	0.506996	0.108	4.69439	2.67405e-06	1.49665e-05
ENSG00000099810	622.241	-0.172235	0.116146	-1.48293	0.138094	0.22417
ENSG00000099812	497.303	0.568979	0.212392	2.67891	0.00738614	0.0186129
ENSG00000099814	1374.76	-0.000834983	0.0979622	-0.00852352	0.993199	0.995862
ENSG00000099817	1358.53	-0.465544	0.094717	-4.9151	8.87354e-07	5.49428e-06
ENSG00000099821	621.99	-0.0299502	0.109052	-0.274641	0.783592	0.855931
ENSG00000099822	54.056	2.18998	0.218887	10.0051	1.44793e-23	7.14191e-22
ENSG00000099834	16.9856	1.77165	0.294295	6.01997	1.74447e-09	1.69904e-08
ENSG00000099840	45.5602	-0.878791	0.175666	-5.00262	5.65565e-07	3.60313e-06
ENSG00000099849	152.197	-0.608184	0.1663	-3.65715	0.000255038	0.000930487
ENSG00000099860	793.534	0.292852	0.160035	1.82992	0.0672613	0.124132
ENSG00000099864	576.618	-0.317541	0.156337	-2.03113	0.0422417	0.0836923
ENSG00000099866	22.328	0.456447	0.230967	1.97624	0.0481272	0.0934079
ENSG00000099889	668.099	-0.106139	0.1285	-0.825986	0.408812	0.530522
ENSG00000099899	384.378	-0.118308	0.111011	-1.06573	0.286546	0.402285
ENSG00000099901	471.975	0.031696	0.104712	0.302697	0.762121	0.839664
ENSG00000099904	586.009	0.592507	0.108521	5.45984	4.76574e-08	3.69495e-07
ENSG00000099910	998.259	-0.335621	0.0816332	-4.11133	3.93387e-05	0.00017288
ENSG00000099917	1360.73	0.169218	0.0714659	2.36782	0.0178934	0.0401923
ENSG00000099937	1.45749	-2.09718	0.415277	-5.05007	4.41656e-07	2.87175e-06
ENSG00000099940	777.72	-0.240053	0.0743085	-3.23049	0.00123579	0.0038708
ENSG00000099942	1079.18	-0.458282	0.0864427	-5.30157	1.1481e-07	8.29354e-07
ENSG00000099949	736.666	-0.475136	0.0913882	-5.1991	2.00258e-07	1.38442e-06
ENSG00000099953	4723.56	1.33701	0.201894	6.62232	3.53616e-11	4.49143e-10
ENSG00000099956	1498.32	0.152721	0.0765876	1.99407	0.0461447	0.0902601
ENSG00000099957	9.8079	-1.89059	0.258426	-7.31581	2.5584e-13	4.35335e-12
ENSG00000099958	137.528	-0.608929	0.194522	-3.13039	0.00174577	0.00525554
ENSG00000099960	43.429	-0.409504	0.359583	-1.13883	0.254773	0.367224
ENSG00000099974	107.234	0.129023	0.120505	1.07068	0.284311	0.399662
ENSG00000099977	414.201	-0.0932195	0.121899	-0.764726	0.444435	0.565343
ENSG00000099985	44.3339	0.51654	0.20087	2.57151	0.0101255	0.0244766
ENSG00000099991	1443.23	0.407493	0.077143	5.28231	1.27567e-07	9.14934e-07
ENSG00000099992	613.991	0.101814	0.0844588	1.20548	0.228017	0.335823
ENSG00000099994	641.536	0.243641	0.219227	1.11137	0.266411	0.380469
ENSG00000099995	1567.14	-0.0261008	0.0639262	-0.408296	0.683057	0.777046
ENSG00000099998	450.348	-0.159632	0.14537	-1.0981	0.27216	0.386533
ENSG00000099999	217.442	-0.408765	0.100412	-4.07089	4.68337e-05	0.000202715
ENSG00000100003	750.262	-0.223392	0.196329	-1.13785	0.255183	0.367585
ENSG00000100012	3.57656	0.202837	0.330933	0.612924	0.539927	0.652486
ENSG00000100014	897.599	-0.722953	0.117166	-6.17031	6.81571e-10	7.06363e-09
ENSG00000100023	993.63	-0.256688	0.0737883	-3.47871	0.000503827	0.00171534
ENSG00000100024	18.4738	-0.00298028	0.267153	-0.0111557	0.991099	0.99467
ENSG00000100027	327.039	-0.120748	0.105922	-1.13997	0.254299	0.366606
ENSG00000100028	1126.44	-0.0574205	0.0915552	-0.627168	0.530549	0.644012
ENSG00000100029	809.777	0.438079	0.087842	4.98712	6.12864e-07	3.88905e-06
ENSG00000100030	1957.12	0.225808	0.0722039	3.12736	0.00176384	0.00530239
ENSG00000100031	1183	0.301688	0.216567	1.39305	0.163606	0.258046
ENSG00000100033	137.842	0.00843266	0.281876	0.0299161	0.976134	0.987009
ENSG00000100034	719.434	-0.130542	0.0939627	-1.3893	0.164743	0.259305
ENSG00000100036	53.6813	0.641492	0.125519	5.1107	3.20968e-07	2.13624e-06
ENSG00000100038	418.433	-0.168293	0.0764328	-2.20185	0.0276762	0.058388
ENSG00000100053	51.6898	0.16018	0.18009	0.889443	0.373765	0.496741
[truncated: 14,131 more rows]

## Sheet: CHOL
GeneID	baseMean	log2FoldChange	lfcSE	stat	pvalue	padj
ENSG00000000003	954.346	-1.00085	0.506595	-1.97565	0.0481946	0.239312
ENSG00000000005	0.714204	-0.215978	1.56482	-0.138021	0.890223	0.977936
ENSG00000000419	572.737	-0.0281372	0.167636	-0.167847	0.866704	0.970923
ENSG00000000457	580.311	-0.364827	0.329268	-1.10799	0.267865	0.623549
ENSG00000000460	449.683	0.847194	0.319375	2.65266	0.00798595	0.0733493
ENSG00000000938	92.2181	0.508344	0.561011	0.906121	0.364872	0.713595
ENSG00000000971	10175.3	-0.144183	0.830835	-0.17354	0.862227	0.969373
ENSG00000001036	725.08	-0.56594	0.28998	-1.95165	0.0509796	0.248892
ENSG00000001084	1036.17	-0.298434	0.530293	-0.562772	0.57359	0.852299
ENSG00000001167	122.327	0.375918	0.390019	0.963845	0.335123	0.685683
ENSG00000001460	71.8135	-0.123687	0.405042	-0.305367	0.760086	0.935692
ENSG00000001461	130.097	0.440018	0.408422	1.07736	0.281318	0.63785
ENSG00000001497	454.7	-0.436298	0.219078	-1.99152	0.0464235	0.233377
ENSG00000001561	228.663	-0.968886	0.483464	-2.00405	0.0450649	0.229429
ENSG00000001617	352.888	4.33675	0.588716	7.36645	1.75228e-13	5.73359e-11
ENSG00000001626	2464.6	0.467543	1.05081	0.444934	0.656367	0.895767
ENSG00000001629	577.414	0.210167	0.312129	0.673334	0.500735	0.809026
ENSG00000001630	322.498	-0.183596	0.471554	-0.389342	0.697023	0.91263
ENSG00000001631	322.261	-0.268065	0.324063	-0.827201	0.408123	0.745583
ENSG00000002016	219.871	-0.0338384	0.354069	-0.0955703	0.923862	0.984462
ENSG00000002330	146.821	-1.02656	0.41812	-2.45518	0.0140813	0.107359
ENSG00000002549	1105.4	0.118656	0.302238	0.392592	0.694621	0.91165
ENSG00000002586	882.22	0.175015	0.376949	0.464294	0.642437	0.889201
ENSG00000002587	313.914	-0.0698329	0.789415	-0.0884616	0.92951	0.985072
ENSG00000002726	55.9376	-0.894737	1.33924	-0.668092	0.504075	0.811751
ENSG00000002745	3.29231	-1.99541	1.46625	-1.36089	0.173548	0.503276
ENSG00000002746	63.0585	0.0353715	0.751963	0.0470389	0.962482	0.991836
ENSG00000002834	2889.37	0.322725	0.275295	1.17229	0.241082	0.593796
ENSG00000002919	77.533	0.504302	0.380288	1.32611	0.184804	0.519422
ENSG00000002933	3589.05	0.0401988	0.652431	0.0616139	0.95087	0.98949
ENSG00000003056	713.765	0.0774937	0.288188	0.2689	0.788007	0.944802
ENSG00000003137	23.542	1.47183	1.16396	1.26451	0.206048	0.548322
ENSG00000003147	786.257	-0.371282	0.422652	-0.878459	0.379695	0.725269
ENSG00000003249	90.9907	0.0446417	0.606534	0.0736013	0.941328	0.987175
ENSG00000003393	718.809	0.172378	0.250712	0.687555	0.491733	0.804164
ENSG00000003400	149.836	-0.541572	0.30272	-1.78902	0.0736118	0.312208
ENSG00000003402	1909.39	-0.260148	0.329354	-0.789873	0.429602	0.75991
ENSG00000003436	734.892	-0.0577627	0.706877	-0.0817154	0.934873	0.986019
ENSG00000003509	129.406	-0.131828	0.286221	-0.460581	0.645099	0.89068
ENSG00000003756	1352.11	0.382418	0.303771	1.2589	0.208065	0.550239
ENSG00000003987	135.584	1.57053	0.365045	4.30228	1.69046e-05	0.000686058
ENSG00000003989	501.585	0.775671	0.798076	0.971926	0.331087	0.682691
ENSG00000004059	1450.8	0.226632	0.315998	0.717193	0.473255	0.792678
ENSG00000004139	1115.74	1.68096	0.395169	4.25377	2.10201e-05	0.000823298
ENSG00000004142	1764.57	0.676806	0.294385	2.29905	0.0215023	0.141461
ENSG00000004399	1005.26	0.0484798	0.336491	0.144075	0.885442	0.976673
ENSG00000004455	2395.13	0.32261	0.382316	0.84383	0.398764	0.737169
ENSG00000004468	42.8374	0.174346	0.907533	0.19211	0.847656	0.965151
ENSG00000004478	1443.42	-0.379698	0.306852	-1.2374	0.215939	0.560452
ENSG00000004487	544.954	0.0434595	0.259204	0.167665	0.866847	0.970923
ENSG00000004534	1074.56	0.21228	0.33716	0.629612	0.528948	0.826925
ENSG00000004660	53.0377	0.369939	0.563195	0.656857	0.511273	0.816643
ENSG00000004700	628.453	1.0088	0.392049	2.57315	0.0100776	0.0862555
ENSG00000004766	224.184	-0.10568	0.331825	-0.318481	0.75012	0.931262
ENSG00000004777	78.495	1.48095	0.66904	2.21354	0.0268606	0.165052
ENSG00000004779	665.239	-1.07053	0.28425	-3.76616	0.000165774	0.0042613
ENSG00000004799	1693.12	-1.5702	0.94953	-1.65366	0.0981975	0.369847
ENSG00000004809	5.30431	0.0404117	0.924774	0.043699	0.965144	0.992051
ENSG00000004838	29.7913	2.33364	0.773472	3.0171	0.00255206	0.0327205
ENSG00000004846	15.8527	-0.0481471	1.03462	-0.0465361	0.962883	0.991836
ENSG00000004848	2.64957	2.95193	1.91992	1.53753	0.124163	0.421189
ENSG00000004866	341.936	-1.47761	0.19448	-7.59776	3.01305e-14	1.07552e-11
ENSG00000004897	303.759	-0.273418	0.222027	-1.23147	0.218149	0.562983
ENSG00000004939	5.27434	-2.52657	1.01773	-2.48255	0.0130446	0.10198
ENSG00000004948	4.09456	-1.64167	1.18943	-1.38021	0.167521	0.49503
ENSG00000004961	133.715	0.397578	0.291725	1.36285	0.172929	0.502556
ENSG00000004975	297.213	0.0661766	0.295204	0.224172	0.822623	0.956081
ENSG00000005001	815.95	0.647546	0.716981	0.903156	0.366443	0.714995
ENSG00000005007	1164.31	0.18471	0.221072	0.835516	0.403427	0.741686
ENSG00000005020	357.801	0.180104	0.406889	0.442638	0.658027	0.8969
ENSG00000005022	2253.2	-0.126506	0.367532	-0.344203	0.730694	0.925534
ENSG00000005059	249.646	1.70986	0.494944	3.45466	0.000550993	0.010439
ENSG00000005073	3.33349	4.93308	1.83351	2.69051	0.00713432	0.0679925
ENSG00000005075	387.845	-0.571979	0.397309	-1.43963	0.149971	0.466979
ENSG00000005100	67.7594	-0.00919334	0.48782	-0.0188458	0.984964	0.997018
ENSG00000005102	8.82924	-0.435381	1.08614	-0.40085	0.68853	0.909081
ENSG00000005156	272.401	-0.0156789	0.303153	-0.0517194	0.958752	0.991321
ENSG00000005175	186.475	0.222204	0.217551	1.02139	0.307072	0.663388
ENSG00000005187	481.533	-1.3717	0.482982	-2.84007	0.00451032	0.0489897
ENSG00000005189	88.6246	-1.57856	0.444961	-3.54764	0.000388705	0.0081727
ENSG00000005194	286.869	0.0313302	0.288098	0.108748	0.913402	0.981905
ENSG00000005206	1410.98	-0.243232	0.291257	-0.83511	0.403656	0.741933
ENSG00000005238	129.959	0.647139	0.408375	1.58467	0.113042	0.40015
ENSG00000005243	253.276	0.626116	0.476954	1.31274	0.189271	0.525594
ENSG00000005249	55.2192	0.0733564	0.639651	0.114682	0.908697	0.981
ENSG00000005302	215.562	-0.0423687	0.297458	-0.142436	0.886736	0.97717
ENSG00000005339	508.364	0.127673	0.397342	0.321317	0.74797	0.930901
ENSG00000005379	406.114	0.206486	0.554146	0.37262	0.709431	0.917659
ENSG00000005381	4.75665	-1.92009	1.27228	-1.50918	0.131254	0.435024
ENSG00000005421	2185.56	-1.34812	0.945696	-1.42553	0.154004	0.473304
ENSG00000005436	914.22	-0.117248	0.237188	-0.494327	0.621075	0.879562
ENSG00000005448	336.92	0.911592	0.521539	1.74789	0.0804831	0.327903
ENSG00000005469	478.763	0.479463	0.441258	1.08658	0.277221	0.632947
ENSG00000005471	1129.45	0.193852	1.04409	0.185666	0.852706	0.966622
ENSG00000005483	828.57	0.10348	0.231299	0.447388	0.654595	0.89494
ENSG00000005486	1133.76	-0.109817	0.286612	-0.383156	0.701604	0.914876
ENSG00000005513	47.0779	0.420058	1.33333	0.315044	0.752728	0.932656
ENSG00000005700	838.109	0.119102	0.347783	0.342461	0.732004	0.925898
ENSG00000005801	218.018	0.0131377	0.462532	0.0284039	0.97734	0.994242
ENSG00000005810	451.612	0.3325	0.32841	1.01245	0.311322	0.666744
ENSG00000005812	457.623	-0.387923	0.288192	-1.34606	0.178284	0.510098
ENSG00000005844	175.755	-0.765368	0.73492	-1.04143	0.297676	0.653084
ENSG00000005882	327.336	0.596514	0.411507	1.44958	0.147175	0.462953
ENSG00000005884	972.733	0.626228	0.753818	0.830742	0.406119	0.7436
ENSG00000005889	163.395	0.283598	0.463257	0.612183	0.540417	0.835489
ENSG00000005893	1468.78	-0.101658	0.376236	-0.270197	0.787008	0.944802
ENSG00000005961	32.0915	-0.535562	0.689302	-0.776963	0.437181	0.766038
ENSG00000005981	50.4474	0.41257	0.880174	0.468737	0.639258	0.888158
ENSG00000006007	585.797	-4.09315	0.613544	-6.67133	2.53488e-11	6.42143e-09
ENSG00000006015	769.359	-0.656267	0.399608	-1.64228	0.100533	0.374962
ENSG00000006016	29.4685	1.06393	0.704837	1.50947	0.13118	0.43494
ENSG00000006025	207.844	0.153427	0.526111	0.291624	0.770574	0.939553
ENSG00000006042	166.438	0.0217494	0.580222	0.0374845	0.970099	0.993401
ENSG00000006047	56.6562	0.379735	1.26282	0.300705	0.763639	0.93679
ENSG00000006059	0.188694	0.527345	5.18279	0.101749	0.918956	NA
ENSG00000006062	776.978	0.419327	0.37392	1.12144	0.262103	0.617364
ENSG00000006116	5.95234	-0.0649992	1.0504	-0.0618806	0.950658	0.989425
ENSG00000006118	1665.52	0.589222	0.839794	0.701627	0.482912	0.798431
ENSG00000006125	654.883	0.61417	0.350024	1.75465	0.0793193	0.325952
ENSG00000006128	0.452065	0.324399	2.90539	0.111654	0.911098	0.981663
ENSG00000006194	390.614	0.226185	0.227932	0.992335	0.321034	0.676383
ENSG00000006210	884.303	0.543927	0.620965	0.875939	0.381063	0.726095
ENSG00000006282	1579.88	-0.627333	0.429743	-1.45978	0.144349	0.45815
ENSG00000006283	14.8652	0.264891	0.95108	0.278516	0.780616	0.942967
ENSG00000006327	1596.72	1.13131	0.584909	1.93417	0.0530919	0.255901
ENSG00000006377	5.52616	3.33646	1.71171	1.9492	0.0512719	0.249931
ENSG00000006432	113.329	1.37762	0.474155	2.90542	0.00366759	0.0426059
ENSG00000006451	512.135	-0.0329403	0.28091	-0.117263	0.906652	0.980569
ENSG00000006453	1898.13	-0.16079	0.35986	-0.446813	0.65501	0.89502
ENSG00000006459	320.427	1.37877	0.519569	2.65369	0.00796169	0.0732499
ENSG00000006468	100.354	0.500635	0.70399	0.711139	0.476998	0.794964
ENSG00000006530	252.66	-0.0226079	0.717047	-0.0315292	0.974848	0.993896
ENSG00000006534	258.597	-0.00778072	0.654401	-0.0118898	0.990514	0.997965
ENSG00000006555	120.747	0.635314	0.601044	1.05702	0.290504	0.647002
ENSG00000006576	302.498	0.153657	0.296295	0.518594	0.604044	0.86989
ENSG00000006606	6.63652	2.38083	0.849884	2.80136	0.00508879	0.0537488
ENSG00000006607	1505.5	-0.693103	0.317541	-2.18272	0.0290563	0.173323
ENSG00000006611	1678.9	0.442578	0.619008	0.714979	0.474622	0.793022
ENSG00000006634	99.9382	0.811067	0.395969	2.04831	0.0405299	0.213971
ENSG00000006638	22.405	-0.113101	0.443081	-0.255261	0.798522	0.949775
ENSG00000006652	613.892	1.32591	0.309202	4.28816	1.80158e-05	0.000723674
ENSG00000006659	0.244336	-0.639621	3.78014	-0.169206	0.865635	0.970841
ENSG00000006695	249.303	0.772331	0.395425	1.95317	0.0507995	0.248326
ENSG00000006704	580.783	0.403958	0.456134	0.885612	0.375826	0.723366
ENSG00000006712	335.312	-0.191316	0.267257	-0.715849	0.474085	0.792928
ENSG00000006715	661.614	0.398291	0.333676	1.19365	0.232616	0.582166
ENSG00000006740	152.329	0.397048	0.534007	0.743526	0.457163	0.781561
ENSG00000006744	530.073	-0.545254	0.241102	-2.26151	0.0237279	0.15211
ENSG00000006747	33.91	2.20534	1.02805	2.14516	0.0319398	0.183821
ENSG00000006756	307.227	-1.14378	0.435387	-2.62704	0.008613	0.0776442
ENSG00000006757	243.717	-0.668092	0.42384	-1.57628	0.114961	0.403957
ENSG00000006831	1187.14	0.065409	0.270133	0.242136	0.808675	0.9522
ENSG00000006837	172.542	-0.455386	0.365724	-1.24516	0.213071	0.556084
ENSG00000007001	170.418	-0.971792	0.979947	-0.991679	0.321354	0.676748
ENSG00000007038	212.639	-0.00727901	1.35131	-0.00538665	0.995702	0.999061
ENSG00000007047	361.327	0.657239	0.378656	1.73572	0.0826138	0.332532
ENSG00000007062	569.118	0.61219	0.872895	0.701333	0.483095	0.798431
ENSG00000007080	526.897	-0.402402	0.345131	-1.16594	0.243639	0.596757
ENSG00000007129	212.28	0.555471	0.94894	0.58536	0.558306	0.845488
ENSG00000007168	1195.6	0.0527195	0.211872	0.248827	0.803495	0.950187
ENSG00000007171	19.3549	1.55799	0.642775	2.42385	0.015357	0.11375
ENSG00000007174	104.114	1.75005	0.832231	2.10284	0.0354796	0.196751
ENSG00000007202	1136.94	1.39114	0.27177	5.11882	3.07452e-07	2.56853e-05
ENSG00000007216	16.3157	-0.235834	0.877668	-0.268706	0.788156	0.944802
ENSG00000007237	135.69	2.20859	0.903492	2.44451	0.014505	0.109737
ENSG00000007255	252.688	-1.06717	0.400295	-2.66595	0.00767714	0.0713474
ENSG00000007264	40.7485	0.142751	0.7029	0.203088	0.839066	0.962727
ENSG00000007306	76.6032	2.78173	1.69114	1.64488	0.0999951	0.373934
ENSG00000007312	15.1731	0.756396	1.09978	0.68777	0.491598	0.804136
ENSG00000007341	1007.24	-0.608228	0.551356	-1.10315	0.269962	0.626983
ENSG00000007350	6.38085	-1.5565	0.795447	-1.95677	0.0503751	0.247093
ENSG00000007372	28.1434	2.79896	1.32426	2.1136	0.0345493	0.193531
ENSG00000007376	228.28	0.0387538	0.363177	0.106708	0.915021	0.982156
ENSG00000007384	751.889	0.495164	0.39294	1.26015	0.207615	0.549888
ENSG00000007392	989.448	0.78846	0.314016	2.51089	0.0120426	0.0971452
ENSG00000007402	100.357	-0.0717506	0.589017	-0.121814	0.903046	0.98043
ENSG00000007516	156.748	-0.357933	0.640567	-0.558774	0.576316	0.853845
ENSG00000007520	479.959	-1.47427	0.428517	-3.44039	0.000580871	0.010939
ENSG00000007541	561.868	-0.743902	0.265281	-2.80421	0.00504404	0.0534559
ENSG00000007866	571.708	0.278123	0.415981	0.668597	0.503752	0.811635
ENSG00000007908	33.7949	0.0845989	1.07701	0.0785498	0.937391	0.9865
ENSG00000007923	265.65	-0.927036	0.276986	-3.34687	0.000817286	0.0139919
ENSG00000007933	3383.08	-0.158436	1.15069	-0.137687	0.890488	0.977936
ENSG00000007944	115.061	0.0594275	0.478272	0.124255	0.901114	0.980117
ENSG00000007952	9.65042	4.03119	1.48948	2.70644	0.00680087	0.0657314
ENSG00000007968	30.1713	1.85329	0.696819	2.65965	0.00782221	0.0724746
ENSG00000008018	1269.42	-0.242	0.287173	-0.842697	0.399398	0.737693
ENSG00000008056	43614.6	1.7334	1.11413	1.55583	0.119748	0.41372
ENSG00000008083	254.153	0.220141	0.289296	0.760955	0.446684	0.77523
ENSG00000008086	974.171	0.633198	0.709707	0.892197	0.372287	0.720446
ENSG00000008118	13.0365	-0.267464	0.691409	-0.386839	0.698875	0.913946
ENSG00000008128	253.475	0.0536574	0.439312	0.12214	0.902788	0.98043
ENSG00000008130	459.586	-0.424519	0.288151	-1.47325	0.140683	0.451023
ENSG00000008196	1.57152	1.0982	3.00944	0.364919	0.715172	0.91899
ENSG00000008197	2.06231	-2.71895	2.08924	-1.30141	0.19312	0.531051
ENSG00000008226	138.832	0.76343	0.407397	1.87392	0.0609416	0.278727
ENSG00000008277	40.6285	1.63521	0.781322	2.09287	0.0363606	0.200379
ENSG00000008282	1364.28	0.634346	0.230497	2.75208	0.00592189	0.0593171
ENSG00000008283	847.417	0.200651	0.356927	0.562161	0.574006	0.852531
ENSG00000008294	483.485	0.179619	0.364525	0.492746	0.622192	0.879977
ENSG00000008300	66.2588	0.472256	0.817182	0.577908	0.563326	0.847797
ENSG00000008311	365.08	-0.241619	0.700063	-0.345139	0.72999	0.925491
ENSG00000008323	200.384	0.862321	0.565372	1.52523	0.127202	0.427733
ENSG00000008382	280.827	-0.749253	0.349368	-2.14459	0.0319854	0.183948
ENSG00000008394	936.035	-1.10275	0.642612	-1.71604	0.0861546	0.340754
ENSG00000008405	257.35	1.19326	0.312854	3.81412	0.00013667	0.00368752
ENSG00000008438	7.05304	-4.39609	0.787998	-5.57881	2.42168e-08	2.92576e-06
ENSG00000008441	275.743	-0.331236	0.623276	-0.531444	0.595111	0.865766
ENSG00000008516	534.765	-0.473765	0.465647	-1.01744	0.308946	0.665338
ENSG00000008517	1625.47	0.0135383	0.658892	0.020547	0.983607	0.996318
ENSG00000008710	707.65	0.109181	0.290377	0.375997	0.706919	0.917365
ENSG00000008735	110.536	1.26856	0.859805	1.4754	0.140105	0.450037
ENSG00000008838	812.941	-0.357257	0.236432	-1.51104	0.130779	0.434424
ENSG00000008853	177.129	0.549307	0.448864	1.22377	0.221038	0.566214
ENSG00000008869	367.6	-0.314249	0.236907	-1.32646	0.184686	0.519408
ENSG00000008952	287.728	-0.405512	0.313576	-1.29318	0.195948	0.533652
ENSG00000008988	6578.11	-0.302956	0.435619	-0.69546	0.486767	0.801044
ENSG00000009307	2230.9	0.0566718	0.240735	0.235411	0.81389	0.953346
ENSG00000009335	996.575	-0.0467484	0.22097	-0.211559	0.832451	0.960642
ENSG00000009694	146.831	-1.44556	0.740926	-1.95101	0.0510553	0.249184
ENSG00000009709	6.77791	3.41293	1.91133	1.78563	0.074159	0.313693
ENSG00000009724	825.898	-3.33335	1.13543	-2.93576	0.00332732	0.0396136
ENSG00000009765	88.0071	-0.510461	1.04145	-0.490145	0.624031	0.880688
ENSG00000009780	62.615	0.0246044	0.341854	0.0719733	0.942623	0.987217
ENSG00000009790	303.931	0.096173	0.67921	0.141596	0.8874	0.977481
ENSG00000009830	317.048	0.506614	0.296384	1.70932	0.0873926	0.343419
ENSG00000009844	318.098	-0.116875	0.294362	-0.397046	0.691334	0.910608
ENSG00000009950	1995.19	-0.6265	0.753051	-0.831948	0.405438	0.743209
ENSG00000009954	1383.78	0.412113	0.176909	2.32952	0.0198314	0.134836
ENSG00000010017	649.702	-0.199899	0.21628	-0.92426	0.355351	0.705505
ENSG00000010030	49.7714	0.318628	0.630358	0.505471	0.613228	0.87534
ENSG00000010072	48.6109	-2.07361	0.877832	-2.36219	0.0181672	0.126534
ENSG00000010165	610.639	-0.844285	0.293337	-2.87821	0.00399938	0.0451577
ENSG00000010244	485.765	0.703023	0.283443	2.4803	0.0131273	0.102299
ENSG00000010256	1789.66	-1.07579	0.358229	-3.00308	0.00267266	0.0338975
ENSG00000010270	248.927	0.203097	0.246901	0.822584	0.410745	0.747394
ENSG00000010278	888.163	1.59093	0.577022	2.75715	0.00583084	0.05875
ENSG00000010282	2.15493	-0.253031	1.37746	-0.183694	0.854253	0.966776
ENSG00000010292	603.086	0.655267	0.30434	2.15307	0.031313	0.181466
ENSG00000010295	244.899	0.0126959	0.518646	0.0244789	0.980471	0.995042
ENSG00000010310	107.038	1.24511	0.891003	1.39743	0.162285	0.486505
ENSG00000010318	185.733	-1.13987	0.389469	-2.92674	0.00342539	0.0404201
ENSG00000010319	69.4527	-0.640947	0.611855	-1.04755	0.294847	0.650852
ENSG00000010322	250.144	-0.0115171	0.254339	-0.0452824	0.963882	0.991867
ENSG00000010327	805.118	0.442594	0.424195	1.04338	0.296775	0.65251
ENSG00000010361	262.796	0.0679938	0.401355	0.169411	0.865474	0.970841
ENSG00000010379	244.184	-0.00449972	0.859303	-0.00523648	0.995822	0.999061
ENSG00000010404	372.45	0.223325	0.408787	0.546311	0.584852	0.858713
ENSG00000010438	150.505	-0.510474	0.971882	-0.525243	0.599414	0.867778
ENSG00000010539	87.7024	-0.125769	0.318035	-0.395456	0.692506	0.910853
ENSG00000010610	164.379	1.86872	0.552907	3.3798	0.000725375	0.012754
ENSG00000010626	143.809	-0.573777	0.423575	-1.3546	0.175543	0.506395
ENSG00000010671	62.0151	-0.429886	0.576608	-0.745543	0.455944	0.781177
ENSG00000010704	67.014	-2.33831	0.884956	-2.64229	0.00823483	0.0749775
ENSG00000010803	1089.54	0.997712	0.375169	2.65937	0.00782873	0.0724746
ENSG00000010810	457.14	1.72608	0.597017	2.89117	0.00383805	0.0440646
ENSG00000010932	126.727	-1.15307	1.06147	-1.08629	0.277351	0.633058
ENSG00000011007	446.513	-1.43476	0.281496	-5.09691	3.45245e-07	2.78175e-05
ENSG00000011009	715.334	-0.420837	0.296795	-1.41794	0.15621	0.476593
ENSG00000011021	240.268	0.700223	0.267639	2.6163	0.0088889	0.0791883
ENSG00000011028	479.99	-0.0538464	0.483523	-0.111363	0.911329	0.981683
ENSG00000011052	6468.3	-0.00644259	0.422211	-0.0152592	0.987825	0.997317
ENSG00000011083	4.38217	0.964265	1.0215	0.943966	0.345187	0.695779
ENSG00000011105	1342.72	-1.43329	0.394613	-3.63214	0.000281078	0.00639798
ENSG00000011132	520.782	-0.502167	0.310478	-1.6174	0.105792	0.385783
ENSG00000011143	197.861	0.1392	0.257476	0.540632	0.588761	0.861316
ENSG00000011198	121.445	1.16279	0.364057	3.19399	0.00140321	0.020911
ENSG00000011201	68.5726	0.411449	0.717828	0.573187	0.566518	0.849939
ENSG00000011243	1695.84	-0.131561	0.342017	-0.38466	0.700489	0.914469
ENSG00000011260	414.516	-0.0876868	0.19499	-0.449698	0.652928	0.894752
ENSG00000011275	305.935	-0.461987	0.288494	-1.60138	0.109294	0.393527
ENSG00000011295	797.262	0.532831	0.247945	2.14899	0.0316352	0.18263
ENSG00000011304	1010.06	0.154033	0.2873	0.536141	0.591861	0.86308
ENSG00000011332	23.0635	0.846718	0.964031	0.878311	0.379775	0.725269
ENSG00000011347	380.665	0.011813	0.834407	0.0141574	0.988704	0.997546
ENSG00000011376	222.326	-0.895723	0.214833	-4.16939	3.05409e-05	0.00112072
ENSG00000011405	496.651	0.0653269	0.302708	0.215808	0.829137	0.95873
ENSG00000011422	213.458	1.17276	0.669564	1.75152	0.0798563	0.326734
ENSG00000011426	162.731	0.269786	0.746795	0.361258	0.717907	0.920594
ENSG00000011451	1005.22	0.101082	0.272178	0.371382	0.710353	0.917688
ENSG00000011454	632.906	0.370167	0.291922	1.26804	0.204785	0.546349
ENSG00000011478	177.28	-1.00603	0.35459	-2.83716	0.00455169	0.0492687
ENSG00000011485	1139.38	-0.58164	0.270642	-2.14911	0.0316255	0.18263
ENSG00000011523	329.828	0.220117	0.367846	0.598393	0.549578	0.840556
ENSG00000011566	752.182	0.374523	0.464045	0.807083	0.419619	0.753293
ENSG00000011600	79.7869	0.595609	0.549124	1.08465	0.278075	0.633974
ENSG00000011638	262.565	0.028747	0.630382	0.0456025	0.963627	0.991836
ENSG00000011677	14.2624	3.18169	1.80287	1.76479	0.0775997	0.322173
ENSG00000012048	90.0209	0.399542	0.454606	0.878875	0.379469	0.725269
ENSG00000012061	757.797	-0.453486	0.312692	-1.45026	0.146985	0.462712
ENSG00000012124	77.2149	0.24449	0.850995	0.287299	0.773883	0.941026
ENSG00000012171	346.783	0.464488	0.749133	0.620033	0.535236	0.831166
ENSG00000012174	427.408	-0.423934	0.296066	-1.43189	0.152176	0.470505
ENSG00000012211	117.13	-0.120221	0.287931	-0.417534	0.676288	0.904279
ENSG00000012223	112.125	1.84614	1.2498	1.47714	0.139638	0.449047
ENSG00000012232	371.019	2.03866	0.311633	6.54184	6.07654e-11	1.4035e-08
ENSG00000012504	676.057	0.036082	0.659615	0.0547016	0.956376	0.991082
ENSG00000012660	243.132	-0.240196	0.84862	-0.283043	0.777144	0.941945
ENSG00000012779	959.945	0.420302	0.703426	0.597507	0.550169	0.840805
ENSG00000012817	208.736	0.439355	1.85831	0.236428	0.813101	0.953191
ENSG00000012822	590.275	-0.651312	0.311687	-2.08964	0.0366506	0.201271
ENSG00000012963	69.1305	-0.105421	0.348074	-0.302869	0.761989	0.936386
ENSG00000012983	496.12	-0.121978	0.379656	-0.321285	0.747994	0.930901
ENSG00000013016	163.858	-1.9716	0.58389	-3.37667	0.000733701	0.0128754
ENSG00000013275	870.415	-0.674809	0.270186	-2.49757	0.0125049	0.0999329
ENSG00000013288	895.744	-1.38243	0.320637	-4.3115	1.62149e-05	0.00066668
ENSG00000013293	16.0312	-1.4805	0.996925	-1.48507	0.137525	0.445447
ENSG00000013297	13.1062	-0.589986	1.0251	-0.575542	0.564925	0.848914
ENSG00000013306	1598.82	-0.487407	0.247001	-1.9733	0.0484614	0.240181
ENSG00000013374	1166.12	-0.0636557	0.221666	-0.287169	0.773983	0.941026
ENSG00000013375	401.233	-0.226077	0.331194	-0.682612	0.494852	0.80555
ENSG00000013392	111.345	0.16651	0.41961	0.39682	0.6915	0.910611
ENSG00000013441	1446.57	0.145375	0.2779	0.523118	0.600892	0.868429
ENSG00000013503	181.005	-0.634915	0.302519	-2.09876	0.035838	0.198125
ENSG00000013523	293.922	0.597615	0.364955	1.6375	0.101526	0.377055
ENSG00000013561	207.578	-0.263817	0.364067	-0.724638	0.468674	0.789213
ENSG00000013563	339.881	0.799506	0.295453	2.70604	0.00680918	0.0657314
ENSG00000013573	323.394	-0.244768	0.349789	-0.69976	0.484077	0.799089
ENSG00000013583	1054.56	-1.85741	0.362614	-5.12229	3.01846e-07	2.56446e-05
ENSG00000013588	414.128	2.28297	1.19661	1.90786	0.0564094	0.265869
ENSG00000013619	347.888	-0.119814	0.554493	-0.216079	0.828926	0.95864
ENSG00000013725	93.209	0.305512	0.807269	0.378451	0.705095	0.916697
ENSG00000013810	978.4	1.78379	0.523736	3.4059	0.000659461	0.0119887
ENSG00000014123	388.98	-0.547285	0.391536	-1.39779	0.162175	0.486433
ENSG00000014138	210.263	0.11154	0.334046	0.333906	0.738451	0.927748
ENSG00000014164	540.364	0.00122227	0.286159	0.00427131	0.996592	0.999109
ENSG00000014216	1799.21	-0.450327	0.329996	-1.36464	0.172365	0.502152
ENSG00000014257	9.91015	2.04501	1.09483	1.86788	0.0617791	0.281012
ENSG00000014641	1548.16	-0.618973	0.345441	-1.79184	0.0731592	0.311139
ENSG00000014824	795.758	0.328715	0.227437	1.4453	0.148373	0.464275
ENSG00000014914	304.259	0.647959	0.736295	0.880026	0.378845	0.724831
ENSG00000014919	571.887	0.102579	0.285603	0.359166	0.719471	0.921347
ENSG00000015133	111.608	1.1581	0.899754	1.28713	0.198049	0.536952
ENSG00000015153	144.734	-0.381601	0.437811	-0.871611	0.383421	0.727735
ENSG00000015285	174.579	-0.202426	0.641977	-0.315316	0.752522	0.93256
ENSG00000015413	35.508	1.47701	1.14179	1.29359	0.195806	0.533652
ENSG00000015475	163.462	-0.471847	0.443218	-1.06459	0.28706	0.64408
ENSG00000015479	1818.92	0.242008	0.364344	0.664229	0.506544	0.813724
ENSG00000015520	361.437	0.604336	0.875498	0.690277	0.49002	0.803337
ENSG00000015532	517.381	-0.843534	0.226003	-3.73241	0.000189655	0.00471317
ENSG00000015568	1.04989	-0.611501	1.75909	-0.347623	0.728123	0.924571
ENSG00000015592	1.50738	1.34037	1.22902	1.0906	0.275448	0.631793
ENSG00000015676	1212.94	0.374817	0.25069	1.49514	0.134879	0.440508
ENSG00000016082	1.86842	2.70312	1.9175	1.40971	0.158626	0.48073
ENSG00000016391	960.628	-0.408329	0.442569	-0.922635	0.356198	0.705996
ENSG00000016402	151.762	0.307448	0.899601	0.34176	0.732531	0.925909
ENSG00000016602	2.8394	0.575588	1.76546	0.326027	0.744404	0.930059
ENSG00000016864	517.864	-0.680079	0.266782	-2.5492	0.0107972	0.0905395
ENSG00000017260	829.025	0.630513	0.326576	1.93068	0.0535228	0.257152
ENSG00000017427	172.954	-0.164124	0.979604	-0.167541	0.866944	0.970923
ENSG00000017797	706.323	-0.196723	0.225139	-0.873785	0.382235	0.727046
ENSG00000018189	549.712	-0.0713978	0.30869	-0.231293	0.817087	0.954062
ENSG00000018236	9.04849	0.428455	1.09668	0.390685	0.69603	0.912219
ENSG00000018280	211.179	-0.218491	0.644913	-0.338791	0.734767	0.926493
ENSG00000018408	671.586	0.515098	0.521237	0.988223	0.323044	0.678191
ENSG00000018510	551.922	-0.434621	0.286832	-1.51524	0.12971	0.432441
ENSG00000018610	57.6878	-0.0628091	0.304075	-0.206558	0.836355	0.9624
ENSG00000018625	20.7726	0.169751	0.695294	0.244142	0.807121	0.951573
ENSG00000018699	370.118	0.145383	0.194139	0.748861	0.453941	0.779657
ENSG00000018869	33.8006	0.725719	0.652147	1.11281	0.265788	0.621478
ENSG00000019102	190.121	0.260508	1.03166	0.252512	0.800645	0.950055
ENSG00000019144	765.785	-0.0427434	0.469325	-0.0910742	0.927434	0.985072
ENSG00000019169	219.191	-0.754509	0.894773	-0.843242	0.399093	0.737597
ENSG00000019186	6.86852	0.079305	1.71456	0.0462538	0.963108	0.991836
ENSG00000019505	146.227	1.67686	1.06324	1.57711	0.114769	0.40371
ENSG00000019582	1552.23	-0.0720791	0.661944	-0.10889	0.91329	0.981905
ENSG00000019991	82.1965	0.123126	0.561995	0.219088	0.826581	0.95789
ENSG00000019995	549.937	-0.504368	0.26728	-1.88704	0.0591545	0.27368
ENSG00000020129	190.606	-0.0833482	0.380334	-0.219145	0.826537	0.95789
ENSG00000020181	268.533	-0.408045	0.494927	-0.824454	0.409682	0.746457
ENSG00000020256	111.018	0.0526571	0.32176	0.163653	0.870004	0.971947
ENSG00000020426	161.529	-0.646898	0.333509	-1.93967	0.0524193	0.253556
ENSG00000020922	173.084	0.640905	0.28923	2.2159	0.0266982	0.164375
ENSG00000021300	611.756	0.393385	0.688903	0.571032	0.567978	0.850235
ENSG00000021355	1035.3	0.414841	0.449277	0.923351	0.355824	0.705925
ENSG00000021461	402.337	-0.384364	0.879488	-0.437032	0.662088	0.899158
ENSG00000021488	131.654	-1.66162	0.862938	-1.92554	0.0541616	0.258829
ENSG00000021574	69.5092	0.0934413	0.403351	0.231662	0.8168	0.954062
ENSG00000021645	25.5533	1.834	0.862897	2.1254	0.0335531	0.189563
ENSG00000021762	291.824	0.442959	0.409495	1.08172	0.279377	0.635816
ENSG00000021776	420.682	-0.197679	0.275727	-0.716937	0.473413	0.792804
ENSG00000021826	8400.88	0.777909	1.18282	0.657674	0.510748	0.816336
ENSG00000022267	72.7679	0.883328	0.543687	1.6247	0.104227	0.383526
ENSG00000022277	287.946	-0.106265	0.178191	-0.596354	0.550939	0.841011
ENSG00000022355	0.336876	-0.0732513	3.99754	-0.0183241	0.98538	0.997224
ENSG00000022556	161.604	1.48038	1.10868	1.33526	0.181792	0.514565
ENSG00000022567	173.233	0.109825	0.561824	0.195479	0.845018	0.964314
ENSG00000022840	1559.35	0.323353	0.224685	1.43914	0.150112	0.467233
ENSG00000022976	270.919	0.120331	0.267464	0.449894	0.652787	0.894648
ENSG00000023041	489.07	-0.645428	0.231331	-2.79006	0.00526983	0.0549338
ENSG00000023171	436.43	0.442732	0.648555	0.682643	0.494832	0.80555
ENSG00000023191	1224.93	-0.48552	0.267757	-1.81328	0.0697884	0.30304
ENSG00000023228	542.574	-0.931489	0.298882	-3.11658	0.00182963	0.0256765
ENSG00000023287	769.585	0.79641	0.280251	2.84177	0.00448634	0.0488644
ENSG00000023318	903.986	-0.524967	0.282704	-1.85695	0.0633182	0.285441
ENSG00000023330	1462.22	0.660376	0.380874	1.73384	0.0829458	0.333269
ENSG00000023445	1201.19	-0.240742	0.715992	-0.336235	0.736694	0.926604
ENSG00000023516	436.108	0.272851	0.42313	0.64484	0.519031	0.82087
ENSG00000023572	68.1965	0.56066	0.359862	1.55799	0.119236	0.412857
ENSG00000023608	114.372	-0.132966	0.355971	-0.373529	0.708755	0.917659
ENSG00000023697	528.98	-1.13871	0.300733	-3.78645	0.000152815	0.00400686
ENSG00000023734	934.86	0.340089	0.259409	1.31102	0.189852	0.526544
ENSG00000023839	1089.92	0.109302	0.937209	0.116625	0.907157	0.98071
ENSG00000023892	267.659	-0.149939	0.593323	-0.252711	0.800491	0.950055
ENSG00000023902	396.663	0.530108	0.552143	0.96009	0.33701	0.687156
ENSG00000023909	653.24	0.977186	0.53728	1.81876	0.0689476	0.300632
ENSG00000024048	305.493	-0.177465	0.456992	-0.388333	0.69777	0.913112
ENSG00000024422	565.157	-0.391187	0.549313	-0.712139	0.476379	0.794521
ENSG00000024526	44.7967	2.41463	0.826507	2.92149	0.00348362	0.0410456
ENSG00000024862	338	1.18143	0.381115	3.09994	0.0019356	0.026761
ENSG00000025039	124.057	-1.04538	0.545023	-1.91805	0.0551051	0.261774
ENSG00000025156	113.314	0.288548	0.38292	0.753547	0.451122	0.777646
ENSG00000025293	577.989	0.128067	0.260616	0.491403	0.623142	0.880346
ENSG00000025423	2988.03	-1.00427	1.24552	-0.806302	0.420069	0.753323
ENSG00000025434	467.197	-0.491689	0.282513	-1.74042	0.081786	0.330708
ENSG00000025708	1616.14	-0.329334	0.473449	-0.695607	0.486675	0.800979
ENSG00000025770	558.735	0.543582	0.263827	2.06037	0.0393632	0.210213
ENSG00000025772	644.658	-0.947035	0.381196	-2.48438	0.0129779	0.101942
ENSG00000025796	939.046	-0.236954	0.278874	-0.849683	0.395501	0.734944
ENSG00000025800	584.429	0.396255	0.260258	1.52255	0.127872	0.428587
ENSG00000026103	195.429	-0.0909837	0.531266	-0.171258	0.864021	0.970348
ENSG00000026297	838.91	-1.00627	0.523571	-1.92194	0.0546137	0.260007
ENSG00000026508	609.776	-0.472385	0.973681	-0.485153	0.627568	0.881514
ENSG00000026559	105.403	0.695582	0.962639	0.722578	0.469939	0.790158
ENSG00000026652	163.214	0.880054	0.539856	1.63016	0.103067	0.380709
ENSG00000026751	101.809	1.32045	0.879063	1.50211	0.133069	0.437694
ENSG00000026950	363.281	-0.282107	0.491182	-0.574343	0.565736	0.849388
ENSG00000027001	363.04	-1.11394	0.398265	-2.79699	0.00515807	0.0542616
ENSG00000027075	269.885	0.198651	0.436731	0.454858	0.649211	0.892879
ENSG00000027644	0.818852	3.87064	1.8187	2.12824	0.0333169	0.18864
ENSG00000027697	775.723	0.640441	0.410169	1.56141	0.118428	0.410995
ENSG00000027847	382.511	-0.293276	0.276519	-1.0606	0.288871	0.645645
ENSG00000028116	458.988	0.103785	0.252746	0.410629	0.681345	0.906882
ENSG00000028137	501.405	0.420393	0.524329	0.801774	0.422684	0.755167
ENSG00000028203	1012.05	0.0803513	0.3034	0.264836	0.791136	0.945199
ENSG00000028277	37.5975	-0.53502	0.68385	-0.782364	0.434001	0.763197
ENSG00000028310	578.726	-0.0978944	0.401971	-0.243536	0.80759	0.951579
ENSG00000028528	576.551	0.651993	0.185808	3.50897	0.000449846	0.00905138
ENSG00000028839	166.389	0.0992162	0.321819	0.308298	0.757856	0.934798
ENSG00000029153	151.124	1.67729	0.59827	2.80357	0.00505409	0.0535263
ENSG00000029363	783.315	0.880878	0.322388	2.73235	0.00628838	0.062234
ENSG00000029364	85.7926	-0.429651	0.435852	-0.985773	0.324244	0.678357
ENSG00000029534	189.842	-3.50905	0.972259	-3.60918	0.000307171	0.00681809
ENSG00000029559	25.234	5.22445	1.54805	3.37485	0.000738565	0.0129319
ENSG00000029639	190.961	-0.839429	0.34537	-2.43052	0.0150772	0.112744
ENSG00000029725	557.629	-0.315481	0.314065	-1.00451	0.315133	0.669967
ENSG00000029993	478.934	0.56707	0.489947	1.15741	0.247104	0.600684
ENSG00000030066	519.753	-0.0437178	0.211164	-0.207033	0.835984	0.962114
ENSG00000030110	321.156	-0.0864172	0.436743	-0.197868	0.843149	0.963968
ENSG00000030304	12.4161	-2.54972	1.108	-2.3012	0.0213806	0.140916
ENSG00000030419	21.7992	-0.0950184	0.695635	-0.136592	0.891353	0.97795
ENSG00000030582	3237.58	-0.564485	0.301951	-1.86946	0.0615595	0.280247
ENSG00000031003	158.404	-0.0369166	0.375833	-0.098226	0.921753	0.983498
ENSG00000031081	239.986	-1.23509	0.447707	-2.75871	0.00580304	0.0586809
ENSG00000031691	75.7605	-0.390011	0.350437	-1.11293	0.265739	0.621456
ENSG00000031698	1658.8	0.00986303	0.341576	0.0288751	0.976964	0.994023
ENSG00000031823	522.427	0.0162029	0.171687	0.0943745	0.924812	0.984752
ENSG00000032219	347.9	-0.665711	0.298863	-2.22748	0.0259154	0.160798
ENSG00000032389	488.507	0.883357	0.336582	2.62449	0.00867789	0.0780165
ENSG00000032444	716.77	0.0120193	0.239024	0.0502847	0.959896	0.991607
ENSG00000032742	445.134	-0.0773743	0.2885	-0.268195	0.788549	0.944839
ENSG00000033011	450.765	0.157919	0.309002	0.511062	0.609308	0.872917
ENSG00000033030	344.163	0.0817921	0.24299	0.336607	0.736413	0.926493
ENSG00000033050	305.508	0.441244	0.269994	1.63427	0.102202	0.378759
ENSG00000033100	169.679	0.149991	0.324334	0.462459	0.643752	0.889926
ENSG00000033122	102.824	1.079	1.42079	0.759441	0.447589	0.775363
ENSG00000033170	150.134	0.743173	0.659374	1.12709	0.259705	0.615062
ENSG00000033178	435.673	0.116347	0.277647	0.419048	0.675181	0.904279
ENSG00000033327	363.366	1.51665	0.336107	4.5124	6.40984e-06	0.000307868
ENSG00000033627	727.194	0.105669	0.425408	0.248394	0.80383	0.950187
ENSG00000033800	576.672	-0.0829079	0.271549	-0.305315	0.760126	0.935692
ENSG00000033867	109.974	0.681416	0.694643	0.980959	0.326613	0.679397
ENSG00000034152	1155.98	0.109025	0.385817	0.282582	0.777497	0.941945
ENSG00000034239	5.48198	0.592831	1.03732	0.571502	0.56766	0.850094
ENSG00000034510	11888.7	0.339974	0.521141	0.652364	0.514166	0.818064
ENSG00000034533	284.699	-0.590657	0.345019	-1.71195	0.0869052	0.342088
ENSG00000034677	2018.87	-0.122973	0.523556	-0.23488	0.814302	0.953439
ENSG00000034693	202.631	-1.03233	0.382008	-2.70238	0.00688456	0.0662961
ENSG00000034713	773.365	-1.09087	0.241481	-4.51742	6.25962e-06	0.000301576
ENSG00000034971	2.06911	-2.88979	1.66942	-1.73101	0.0834496	0.334523
ENSG00000035115	1172.62	0.617523	0.458272	1.3475	0.177818	0.50973
ENSG00000035141	492.036	0.01368	0.262951	0.0520252	0.958509	0.991321
ENSG00000035403	1339.84	0.85552	0.396796	2.15607	0.0310782	0.180649
ENSG00000035499	506.668	0.0725316	0.955445	0.075914	0.939488	0.986726
ENSG00000035681	218.615	0.744932	0.298756	2.49345	0.0126508	0.100756
ENSG00000035687	800.06	0.343588	0.299949	1.14549	0.252006	0.607521
ENSG00000035720	15.0746	0.83503	0.959967	0.869853	0.38438	0.728106
ENSG00000035862	2793.08	-0.573557	0.42288	-1.35631	0.175	0.505778
ENSG00000035928	595.539	0.365991	0.274454	1.33353	0.182359	0.515781
ENSG00000036054	186.771	0.0350261	0.395865	0.0884798	0.929495	0.985072
ENSG00000036257	502.263	0.0913757	0.242216	0.377249	0.705989	0.916915
ENSG00000036448	134.002	0.121014	0.643707	0.187995	0.850881	0.966161
ENSG00000036473	499.847	-1.62515	1.21062	-1.34242	0.17946	0.511779
ENSG00000036530	46.7382	-0.338804	0.702357	-0.482381	0.629535	0.882216
ENSG00000036549	506.842	0.202922	0.230936	0.878692	0.379568	0.725269
ENSG00000036565	3.08047	-0.985008	1.55006	-0.635466	0.525125	0.824184
ENSG00000036672	64.021	0.0508524	0.735488	0.0691411	0.944877	0.987516
ENSG00000037042	453.963	-0.288873	0.280694	-1.02914	0.303415	0.659758
ENSG00000037241	187.768	-0.364494	0.397991	-0.915835	0.359754	0.708639
ENSG00000037280	233.091	0.445685	0.434839	1.02494	0.30539	0.661306
ENSG00000037474	753.961	-0.0245266	0.292578	-0.0838293	0.933192	0.986019
ENSG00000037637	288.447	0.424599	0.26488	1.60299	0.108937	0.392783
ENSG00000037757	207.344	-0.708256	0.342019	-2.07081	0.0383767	0.207199
ENSG00000037897	63.8305	1.02178	0.504953	2.02351	0.0430207	0.223293
ENSG00000037965	6.68612	2.51724	1.87558	1.34211	0.179559	0.511897
ENSG00000038002	183.145	0.164586	0.318114	0.51738	0.604891	0.870363
ENSG00000038210	354.495	-0.652244	0.340469	-1.91572	0.0554006	0.262639
ENSG00000038219	632.311	0.110071	0.256688	0.428813	0.668059	0.901646
ENSG00000038274	202.939	-0.15685	0.31246	-0.501984	0.615679	0.877025
ENSG00000038295	14.4122	0.986384	0.850386	1.15992	0.24608	0.599399
ENSG00000038358	744.649	0.416799	0.243418	1.71228	0.0868451	0.342037
ENSG00000038427	443.111	0.912118	0.85817	1.06286	0.287844	0.64474
ENSG00000038532	557.386	-0.244706	0.357024	-0.685404	0.493089	0.804652
ENSG00000038945	86.6719	0.544494	0.62319	0.87372	0.382271	0.727046
ENSG00000039068	1376.86	0.471978	0.534234	0.883467	0.376984	0.724095
ENSG00000039123	994.459	0.0321213	0.234696	0.136864	0.891138	0.977936
ENSG00000039139	217.656	1.44034	0.661229	2.17828	0.0293854	0.174556
ENSG00000039319	479.492	0.118102	0.241258	0.489526	0.62447	0.880688
ENSG00000039523	619.615	0.252324	0.31477	0.801612	0.422777	0.755248
ENSG00000039537	3501.64	-0.364977	1.08637	-0.335958	0.736902	0.926718
ENSG00000039560	284.343	0.196713	0.475109	0.414037	0.678847	0.905379
ENSG00000039600	2.49331	2.61488	1.03441	2.5279	0.0114748	0.0943498
ENSG00000039650	552.685	-0.312848	0.262812	-1.19038	0.233896	0.583541
ENSG00000040199	87.5448	0.737027	0.529485	1.39197	0.163932	0.489064
ENSG00000040275	147.94	-0.555648	0.342918	-1.62035	0.105157	0.384601
ENSG00000040487	140.942	-0.60646	0.373417	-1.62408	0.104358	0.383526
ENSG00000040531	663.226	-1.6285	0.347934	-4.68047	2.86211e-06	0.000157176
ENSG00000040608	93.7225	0.801509	0.461607	1.73634	0.0825032	0.332426
ENSG00000040633	141.019	0.157997	0.328368	0.481158	0.630404	0.88269
ENSG00000040731	3.54975	2.29857	1.38158	1.66372	0.0961684	0.364523
ENSG00000040933	313.912	0.235231	0.467328	0.503353	0.614716	0.876508
ENSG00000041353	219.842	0.717778	0.831123	0.863624	0.387794	0.730074
ENSG00000041357	377.816	0.12977	0.227168	0.571251	0.56783	0.850094
ENSG00000041802	665.029	0.638914	0.296094	2.15781	0.0309426	0.180308
ENSG00000041982	903.234	1.90803	0.853221	2.23627	0.0253343	0.158639
ENSG00000041988	70.0584	0.042862	0.328838	0.130344	0.896294	0.978467
ENSG00000042088	139.756	0.0201858	0.336734	0.0599458	0.952199	0.990243
ENSG00000042304	3.5607	-0.408893	1.18086	-0.346269	0.729141	0.92486
ENSG00000042317	120.405	0.379124	0.298536	1.26994	0.204105	0.545647
ENSG00000042429	377.764	0.217755	0.251332	0.866403	0.386269	0.729088
ENSG00000042445	1065.1	-1.03745	0.336439	-3.08361	0.00204506	0.0278817
ENSG00000042493	539.552	0.0324857	0.551431	0.0589117	0.953022	0.990493
ENSG00000042753	130.319	-0.365362	0.335115	-1.09026	0.2756	0.631816
ENSG00000042781	183.428	-2.43514	0.531678	-4.58011	4.64738e-06	0.000233948
ENSG00000042813	3.94628	-0.114449	1.20487	-0.0949888	0.924324	0.984462
ENSG00000042832	956.213	-0.7881	1.06319	-0.741258	0.458537	0.782463
ENSG00000042980	518.853	0.712856	0.699855	1.01858	0.308404	0.664808
ENSG00000043039	103.007	2.01931	1.17229	1.72254	0.0849717	0.338121
ENSG00000043143	648.676	0.776042	0.310098	2.50257	0.0123296	0.0989521
ENSG00000043355	54.2446	0.854244	1.42707	0.5986	0.549439	0.840538
ENSG00000043462	375.07	0.10218	0.512364	0.199429	0.841927	0.963517
ENSG00000043514	232.52	-0.240953	0.302688	-0.796044	0.426007	0.757313
ENSG00000044012	23.1678	-1.36999	1.31402	-1.04259	0.297139	0.652891
ENSG00000044115	4097.11	0.601059	0.230167	2.61141	0.00901707	0.0797958
ENSG00000044446	1183.27	-0.136033	0.284906	-0.477466	0.63303	0.884316
ENSG00000044459	391.397	0.404732	0.370361	1.0928	0.27448	0.630805
ENSG00000044524	126.742	0.16237	0.500595	0.324354	0.74567	0.930236
ENSG00000044574	5849.51	-0.18231	0.471374	-0.386764	0.698931	0.913946
ENSG00000046604	1930.34	1.4072	0.485967	2.89567	0.00378351	0.0436298
ENSG00000046647	301.105	-0.141044	0.319162	-0.441922	0.658546	0.897295
ENSG00000046651	687.976	0.154247	0.282382	0.546235	0.584904	0.858713
ENSG00000046653	167.603	-0.475804	0.868679	-0.547733	0.583876	0.858367
ENSG00000046774	0.0883707	-1.01536	6.67448	-0.152125	0.879088	NA
ENSG00000046889	35.8495	-0.190848	0.700574	-0.272417	0.785301	0.944333
ENSG00000047056	305.458	0.344718	0.264958	1.30103	0.193248	0.531101
ENSG00000047188	472.721	0.140846	0.267952	0.52564	0.599139	0.867608
ENSG00000047230	587.864	-0.0630134	0.29069	-0.216772	0.828386	0.958528
ENSG00000047249	330.618	0.242554	0.246595	0.983612	0.325306	0.678688
ENSG00000047346	602.821	0.0351828	0.357365	0.0984506	0.921575	0.983498
ENSG00000047365	383.755	1.28382	0.35979	3.56824	0.000359381	0.00772153
ENSG00000047410	1503.04	2.18662	0.337218	6.48429	8.91523e-11	2.02931e-08
ENSG00000047457	8962.91	-0.310494	1.06492	-0.291567	0.770618	0.939553
ENSG00000047578	490.525	0.547653	0.172613	3.17272	0.00151018	0.0221052
ENSG00000047579	168.37	-0.327551	0.336989	-0.971994	0.331054	0.682691
ENSG00000047597	30.233	0.482267	0.82173	0.586892	0.557276	0.844897
ENSG00000047621	178.695	0.503976	0.267969	1.88072	0.0600094	0.276395
ENSG00000047634	311.654	-0.0124279	0.646804	-0.0192143	0.98467	0.997018
ENSG00000047644	363.808	0.265932	0.375719	0.707795	0.479073	0.796873
ENSG00000047648	48.5544	-0.199928	0.543028	-0.368173	0.712744	0.91813
ENSG00000047662	393.345	2.24166	0.859025	2.60955	0.00906623	0.0800499
ENSG00000047849	575.995	-0.498282	0.541148	-0.920786	0.357162	0.706408
ENSG00000047932	283.915	0.331924	0.323179	1.02706	0.304393	0.66024
ENSG00000047936	23.7648	1.04144	1.21165	0.859522	0.390052	0.731213
ENSG00000048028	138.204	-0.0902647	0.334075	-0.270193	0.787012	0.944802
ENSG00000048052	400.091	0.787548	0.694874	1.13337	0.25706	0.612932
ENSG00000048140	757.889	0.0503	0.301462	0.166854	0.867485	0.971202
ENSG00000048162	275.647	-0.21758	0.292127	-0.744812	0.456385	0.781214
ENSG00000048392	64.1965	-0.269267	0.542256	-0.496568	0.619493	0.87909
ENSG00000048405	271.197	0.156371	0.282129	0.554253	0.579406	0.855679
ENSG00000048471	357.03	0.740621	0.442439	1.67395	0.0941405	0.3594
ENSG00000048540	156.545	-1.74136	1.14014	-1.52732	0.12668	0.426418
ENSG00000048544	382.798	-0.325489	0.299158	-1.08802	0.276588	0.632678
ENSG00000048545	7.02217	0.746725	0.95299	0.78356	0.433298	0.762582
ENSG00000048649	326.462	-0.296358	0.305784	-0.969174	0.332459	0.683381
ENSG00000048707	570.824	-0.205153	0.2617	-0.783924	0.433085	0.762559
ENSG00000048740	193.16	0.27418	0.7037	0.389626	0.696813	0.91263
ENSG00000048828	1724.3	-0.00318269	0.240358	-0.0132414	0.989435	0.997757
ENSG00000048991	243.376	0.506961	0.328458	1.54346	0.12272	0.419058
ENSG00000049089	363.57	0.79757	0.883134	0.903113	0.366466	0.714995
ENSG00000049130	16.0652	0.138661	0.939144	0.147646	0.882622	0.976039
ENSG00000049167	247.746	-0.50861	0.253648	-2.00518	0.044944	0.229185
ENSG00000049192	96.7063	-1.02712	0.717386	-1.43175	0.152215	0.470505
ENSG00000049239	312.175	1.42212	0.656583	2.16594	0.0303158	0.178066
ENSG00000049245	686.77	0.0376634	0.372792	0.101031	0.919526	0.982989
ENSG00000049246	75.3862	-0.0566134	0.595546	-0.0950613	0.924266	0.984462
ENSG00000049247	4.36707	2.60865	1.52102	1.71506	0.0863338	0.341013
ENSG00000049283	87.7387	1.28797	0.868337	1.48326	0.138005	0.446264
ENSG00000049323	791.095	-0.0337817	0.719931	-0.0469235	0.962574	0.991836
ENSG00000049449	1127.22	-0.714743	0.371595	-1.92345	0.0544238	0.259496
ENSG00000049540	346.3	-0.304298	0.67492	-0.450865	0.652086	0.894376
ENSG00000049541	188.617	-0.0160132	0.282411	-0.0567017	0.954783	0.990608
ENSG00000049618	537.415	0.423412	0.389432	1.08726	0.276924	0.632726
ENSG00000049656	1792.55	-0.337945	0.367772	-0.918899	0.358149	0.707247
ENSG00000049759	629.6	1.61784	0.395972	4.08573	4.39379e-05	0.00152337
ENSG00000049768	15.9302	0.747118	0.783339	0.953761	0.340205	0.690983
ENSG00000049769	278.261	-0.709668	0.366595	-1.93584	0.0528876	0.255193
ENSG00000049860	1267.59	-0.644504	0.320758	-2.00932	0.0445033	0.2279
ENSG00000049883	15.4274	-0.446569	0.382301	-1.16811	0.242764	0.59585
ENSG00000050030	9.74726	1.94412	0.960119	2.02488	0.04288	0.223152
ENSG00000050130	361.181	-0.014567	0.270636	-0.0538251	0.957075	0.991152
ENSG00000050165	376.055	-0.964755	0.710682	-1.35751	0.174621	0.505207
ENSG00000050327	254.725	-0.0792452	0.31902	-0.248402	0.803823	0.950187
ENSG00000050344	659.783	1.18642	0.479463	2.47449	0.0133428	0.103265
ENSG00000050393	345.009	0.467279	0.226339	2.06451	0.0389693	0.209105
ENSG00000050405	524.277	0.558951	0.456681	1.22394	0.220974	0.566169
ENSG00000050426	1109.85	-0.738812	0.278757	-2.65038	0.0080402	0.0736513
ENSG00000050438	37.3982	3.29142	0.543311	6.05807	1.37766e-09	2.37775e-07
ENSG00000050555	295.609	-0.0423479	0.52885	-0.0800755	0.936177	0.986019
ENSG00000050730	16.666	2.60091	1.1528	2.25617	0.0240599	0.153425
ENSG00000050748	536.174	0.0161558	0.222566	0.0725885	0.942134	0.987217
ENSG00000050820	856.856	0.250933	0.378902	0.662264	0.507802	0.815234
ENSG00000051009	1019.73	0.155518	0.299027	0.520078	0.603009	0.869767
ENSG00000051108	1456.41	-0.157315	0.338636	-0.464555	0.64225	0.889179
ENSG00000051128	251.1	-0.488472	0.581304	-0.840304	0.400738	0.739187
ENSG00000051180	53.4762	4.38317	0.538762	8.13564	4.0976e-16	1.89285e-13
ENSG00000051382	272.719	-0.120841	0.32204	-0.375235	0.707486	0.917463
ENSG00000051523	2534.37	0.974597	0.625531	1.55803	0.119225	0.412857
ENSG00000051596	81.0278	-1.19565	0.465184	-2.57027	0.010162	0.0866941
ENSG00000051620	743.533	-0.551136	0.425751	-1.2945	0.195492	0.533147
ENSG00000051825	179.111	-0.118503	0.402839	-0.294169	0.768629	0.939023
ENSG00000052126	359.845	-0.238801	0.8433	-0.283174	0.777044	0.941945
ENSG00000052344	1360.35	0.336691	0.661179	0.509228	0.610593	0.873821
ENSG00000052723	253.336	-0.0575588	0.231215	-0.248941	0.803407	0.950187
ENSG00000052749	596.473	0.600698	0.30085	1.99667	0.0458615	0.231757
ENSG00000052795	755.489	-0.952292	0.44776	-2.12679	0.0334373	0.189045
ENSG00000052802	288.293	-0.00673847	0.437006	-0.0154196	0.987697	0.997317
ENSG00000052841	748.33	-0.461534	0.327631	-1.4087	0.158925	0.481124
ENSG00000052850	43.0304	4.60928	1.45247	3.17341	0.00150658	0.0220731
ENSG00000053108	99.5178	1.25195	1.07714	1.1623	0.245115	0.598306
ENSG00000053328	28.4127	0.333202	0.619873	0.537532	0.5909	0.862437
ENSG00000053371	437.925	0.511149	0.394437	1.29589	0.195012	0.533041
ENSG00000053372	550.514	1.94993	0.540293	3.60903	0.000307348	0.00681809
ENSG00000053501	316.067	-0.590133	0.412232	-1.43155	0.152271	0.470505
ENSG00000053524	1222.62	-0.012743	0.712908	-0.0178747	0.985739	0.997246
ENSG00000053702	216.286	-0.0509595	0.381996	-0.133403	0.893874	0.97795
ENSG00000053747	560.97	1.22053	0.633643	1.92621	0.0540781	0.258791
ENSG00000053770	437.59	-0.0189897	0.293984	-0.0645943	0.948497	0.988581
ENSG00000053900	539.887	-0.0291278	0.22563	-0.129095	0.897282	0.978923
ENSG00000053918	600.908	2.67271	0.550838	4.85208	1.22173e-06	7.89653e-05
ENSG00000054118	809.544	0.167152	0.28819	0.580004	0.561912	0.84721
ENSG00000054148	548.375	-0.150742	0.66944	-0.225176	0.821842	0.956012
ENSG00000054179	189.976	0.153764	0.642544	0.239305	0.810869	0.952552
ENSG00000054219	48.0552	2.89034	1.1766	2.45651	0.0140292	0.107076
ENSG00000054267	659.043	-0.00408637	0.246011	-0.0166105	0.986747	0.997317
ENSG00000054277	1652.15	0.706633	0.479846	1.47262	0.140852	0.45114
ENSG00000054282	1121.86	0.776096	0.342987	2.26276	0.0236506	0.15186
ENSG00000054356	13.6162	-0.779925	1.59018	-0.490462	0.623807	0.880517
ENSG00000054392	201.694	-0.457572	0.367976	-1.24348	0.21369	0.556553
ENSG00000054523	150.808	0.50988	0.545168	0.93527	0.349649	0.699293
ENSG00000054611	610.756	0.0238569	0.258865	0.0921594	0.926571	0.984948
ENSG00000054654	595.66	1.68495	0.669126	2.51814	0.0117976	0.0959574
ENSG00000054690	156.306	0.252907	0.483453	0.523127	0.600886	0.868429
ENSG00000054793	974.908	0.843908	0.420484	2.00699	0.0447504	0.228598
ENSG00000054796	0.314208	-0.198922	3.32221	-0.0598762	0.952254	0.990243
ENSG00000054803	4.5305	-1.52847	1.2561	-1.21683	0.223667	0.569909
ENSG00000054938	165.057	2.99646	0.884908	3.38619	0.000708713	0.0125507
ENSG00000054965	142.247	-0.016486	0.485285	-0.0339717	0.9729	0.993651
ENSG00000054967	89.5996	0.443895	0.573648	0.773811	0.439043	0.76753
ENSG00000054983	140.804	0.59764	0.538198	1.11045	0.266807	0.622747
ENSG00000055044	1068.22	0.757535	0.240382	3.15137	0.00162504	0.0233512
ENSG00000055070	759.743	0.635114	0.286175	2.21932	0.0264649	0.163362
ENSG00000055118	72.2331	1.10659	0.989938	1.11784	0.263637	0.618906
ENSG00000055130	864.17	0.173746	0.204859	0.848124	0.396369	0.735425
ENSG00000055147	210.348	-0.707651	0.230261	-3.07326	0.00211735	0.0285452
ENSG00000055163	720.251	0.297199	0.550912	0.539467	0.589565	0.861888
ENSG00000055211	367.673	-0.57031	0.311502	-1.83084	0.0671247	0.295146
ENSG00000055332	183.354	0.272638	0.393374	0.693076	0.488262	0.801925
ENSG00000055483	594.27	0.633306	0.249223	2.54113	0.0110496	0.0919203
ENSG00000055609	465.09	-0.042009	0.416791	-0.100791	0.919716	0.982992
ENSG00000055732	115.775	2.02804	1.17637	1.72397	0.0847125	0.337347
ENSG00000055813	31.2588	-0.977282	0.729524	-1.33962	0.18037	0.51278
ENSG00000055917	639.345	0.245713	0.376786	0.652129	0.514318	0.818064
ENSG00000055950	4871.9	0.662868	0.311393	2.12872	0.0332774	0.188616
ENSG00000055955	15181.1	-0.939518	0.750377	-1.25206	0.210547	0.553269
ENSG00000055957	8687.46	-0.653615	0.869808	-0.751447	0.452383	0.778463
ENSG00000056050	168.999	-0.663268	0.281576	-2.35555	0.0184953	0.128364
ENSG00000056097	957.658	0.0113445	0.244803	0.0463414	0.963038	0.991836
ENSG00000056277	68.3345	0.341527	0.353209	0.966924	0.333582	0.684229
ENSG00000056291	4.73819	-0.154734	1.18096	-0.131024	0.895756	0.978375
ENSG00000056487	34.0009	2.08959	1.36602	1.52969	0.126093	0.425257
ENSG00000056558	273.418	0.0527847	0.525726	0.100403	0.920024	0.983105
ENSG00000056586	61.6224	-0.0501427	0.362598	-0.138287	0.890013	0.977892
ENSG00000056736	978.383	-0.672389	0.461538	-1.45684	0.14516	0.460098
ENSG00000056972	287.575	0.435193	0.439951	0.989187	0.322572	0.677767
ENSG00000056998	80.9116	-0.190289	0.686211	-0.277304	0.781547	0.943236
ENSG00000057019	632.211	0.669984	0.696517	0.961906	0.336097	0.686662
ENSG00000057149	1.50713	3.36989	2.87879	1.17059	0.241763	0.594402
ENSG00000057252	532.359	1.02643	0.390169	2.63074	0.00851998	0.0769936
ENSG00000057294	262.7	-0.433551	0.517871	-0.83718	0.402491	0.74092
ENSG00000057468	64.0899	0.414438	0.829172	0.499822	0.617201	0.877786
ENSG00000057593	376.013	-2.19598	1.18058	-1.86009	0.0628729	0.284168
ENSG00000057608	629.707	-0.337513	0.256698	-1.31482	0.188569	0.524374
ENSG00000057657	54.6916	-0.0519506	0.670531	-0.0774769	0.938244	0.986581
ENSG00000057663	283.475	-0.194993	0.289434	-0.673703	0.5005	0.808835
ENSG00000057704	111.054	0.577523	0.517768	1.11541	0.264675	0.620212
ENSG00000057757	326.823	-0.758298	0.294465	-2.57517	0.0100191	0.0858012
ENSG00000057935	493.243	-0.0796327	0.315913	-0.252071	0.800986	0.950187
ENSG00000058056	228.029	0.160036	0.328379	0.487352	0.626009	0.881276
ENSG00000058063	780.868	1.48991	0.320876	4.64325	3.42974e-06	0.000179558
ENSG00000058085	2408.74	1.10291	0.611781	1.80279	0.0714208	0.306368
ENSG00000058091	486.148	0.822369	0.490651	1.67608	0.093723	0.358503
ENSG00000058262	4052.86	0.493702	0.27369	1.80387	0.0712514	0.306093
ENSG00000058272	282.448	0.517856	0.411167	1.25948	0.207857	0.549888
ENSG00000058335	93.0611	-0.117053	0.855084	-0.136891	0.891117	0.977936
ENSG00000058404	71.675	-1.72344	0.827616	-2.08241	0.0373047	0.20344
ENSG00000058453	374.548	0.3611	0.289425	1.24765	0.21216	0.555179
ENSG00000058600	564.521	-0.475424	0.198748	-2.3921	0.0167523	0.119869
ENSG00000058668	683.369	0.997122	0.458037	2.17694	0.0294847	0.175014
ENSG00000058673	2166.12	0.54598	0.496541	1.09957	0.271521	0.628612
ENSG00000058729	223.681	0.0789136	0.226546	0.348333	0.72759	0.924408
ENSG00000058804	299.187	-0.201754	0.303445	-0.664878	0.506129	0.813639
ENSG00000058866	80.5162	0.54343	0.51559	1.054	0.291885	0.648042
ENSG00000059122	660.596	0.150319	0.339138	0.443237	0.657594	0.896848
ENSG00000059145	34.0021	0.347637	0.393633	0.883151	0.377155	0.724095
ENSG00000059377	511.511	0.271818	0.504106	0.539208	0.589744	0.86195
ENSG00000059378	463.785	-0.578424	0.432582	-1.33714	0.181176	0.513913
ENSG00000059573	711.672	-0.033914	0.353276	-0.0959987	0.923522	0.984313
ENSG00000059588	978.515	0.347103	0.377113	0.920422	0.357352	0.706606
ENSG00000059691	278.223	-1.39411	0.289637	-4.8133	1.4846e-06	9.25281e-05
ENSG00000059728	184.885	-0.358937	0.513205	-0.699403	0.4843	0.799162
ENSG00000059758	238.333	0.0975778	0.386371	0.252549	0.800617	0.950055
ENSG00000059769	151.978	-1.39251	0.81567	-1.7072	0.0877852	0.344313
ENSG00000059804	301.169	1.05608	0.68587	1.53977	0.123615	0.420694
ENSG00000059915	68.4336	0.078144	0.605125	0.129137	0.897249	0.978923
ENSG00000060069	238.976	0.16089	0.219131	0.734217	0.462816	0.785061
ENSG00000060138	837.931	1.00023	0.529161	1.89022	0.0587289	0.272876
ENSG00000060140	37.1581	0.899369	1.11362	0.807605	0.419318	0.753266
ENSG00000060237	1375.64	-0.194394	0.237446	-0.818689	0.412964	0.74918
ENSG00000060339	965.064	-0.0978699	0.230283	-0.424999	0.670837	0.902258
ENSG00000060491	884.874	-0.384994	0.290273	-1.32632	0.184734	0.519413
ENSG00000060558	67.0249	0.2539	0.646078	0.392986	0.69433	0.91142
ENSG00000060566	137	-0.0585939	1.02462	-0.057186	0.954397	0.9906
ENSG00000060642	228.489	-1.13259	0.26002	-4.35576	1.32604e-05	0.000562886
ENSG00000060656	322.566	0.268315	0.538107	0.498627	0.618042	0.87838
ENSG00000060688	341.014	0.482079	0.27501	1.75295	0.0796108	0.326637
ENSG00000060709	22.0784	-1.01117	1.21828	-0.83	0.406539	0.743719
ENSG00000060718	43.4851	0.393303	1.04826	0.375194	0.707516	0.917463
ENSG00000060749	354.348	1.00328	0.273754	3.66489	0.000247442	0.00583532
ENSG00000060971	1064.86	-1.37061	0.330329	-4.14923	3.33601e-05	0.0011934
ENSG00000060982	33.8148	1.03722	0.792145	1.30938	0.190404	0.527279
ENSG00000061273	1737.65	0.120276	0.351304	0.342371	0.732072	0.925898
ENSG00000061455	24.5848	0.0682569	0.678585	0.100587	0.919878	0.983098
ENSG00000061492	0.990081	-1.05216	1.84384	-0.570634	0.568248	0.850541
ENSG00000061656	99.1576	0.10027	0.51465	0.194832	0.845524	0.964438
ENSG00000061676	906.332	0.71354	0.423785	1.68373	0.0922336	0.35549
ENSG00000061794	156.902	-0.551673	0.283833	-1.94365	0.0519374	0.251846
ENSG00000061918	268.296	-0.0460249	0.544593	-0.0845126	0.932649	0.986019
ENSG00000061936	717.318	0.307249	0.233116	1.31801	0.1875	0.523479
ENSG00000061938	536.723	-0.313875	0.391094	-0.802556	0.422231	0.755167
ENSG00000061987	618.987	0.0686276	0.37288	0.184047	0.853976	0.966776
ENSG00000062038	65.9732	3.4322	0.98805	3.47371	0.000513307	0.00993367
ENSG00000062096	17.9037	-1.77683	0.950764	-1.86885	0.0616441	0.280551
ENSG00000062194	615.61	0.128163	0.226059	0.566945	0.570752	0.851178
ENSG00000062282	1044.18	-1.50378	0.653146	-2.30237	0.0213144	0.140657
ENSG00000062370	22.1804	0.311314	0.659358	0.472147	0.636822	0.886538
ENSG00000062485	1431.08	1.03766	0.325993	3.18309	0.00145714	0.0215295
ENSG00000062524	49.2108	-0.494937	0.854262	-0.579374	0.562337	0.847449
ENSG00000062582	78.5388	1.2302	0.851073	1.44547	0.148325	0.464275
ENSG00000062598	344.492	0.143724	0.224193	0.641074	0.521475	0.821819
ENSG00000062650	924.397	-0.0847145	0.282263	-0.300126	0.764081	0.936976
ENSG00000062716	3542.47	-0.141568	0.326766	-0.433241	0.66484	0.90048
ENSG00000062725	203.269	-0.344787	0.370731	-0.930019	0.352361	0.702185
ENSG00000063015	15.8171	2.78488	0.922995	3.01722	0.00255107	0.0327205
ENSG00000063046	4076.4	-0.0535533	0.280785	-0.190727	0.848739	0.965474
ENSG00000063127	345.591	-1.502	0.580248	-2.58855	0.00963822	0.0835975
ENSG00000063169	317.731	0.202539	0.24903	0.813309	0.416041	0.751938
ENSG00000063176	445.135	-0.15469	0.371784	-0.416075	0.677355	0.904578
ENSG00000063177	2594.55	-0.099361	0.412018	-0.241157	0.809434	0.952353
ENSG00000063180	144.263	1.34081	0.690055	1.94306	0.0520094	0.252039
ENSG00000063241	103.81	-0.256887	0.458663	-0.560078	0.575426	0.853314
ENSG00000063244	1389.7	-0.0435852	0.207014	-0.210542	0.833245	0.960792
ENSG00000063245	1098.61	0.072434	0.238704	0.303447	0.761549	0.936373
ENSG00000063322	624.544	-0.896148	0.28272	-3.16974	0.00152576	0.0222864
ENSG00000063438	5207.21	0.926453	0.737807	1.25568	0.20923	0.551834
ENSG00000063515	0	NA	NA	NA	NA	NA
ENSG00000063587	299.333	-0.150656	0.433802	-0.347291	0.728373	0.924642
ENSG00000063601	1252.2	0.396698	0.229441	1.72897	0.0838138	0.335042
ENSG00000063660	907.953	-0.908225	0.406091	-2.2365	0.0253187	0.158618
ENSG00000063761	135.723	0.423631	0.345579	1.22586	0.220252	0.565333
ENSG00000063854	715.557	-1.22292	0.324538	-3.76817	0.000164451	0.0042342
ENSG00000063978	162.616	0.370653	0.323307	1.14644	0.251612	0.607225
ENSG00000064012	792.564	0.0273705	0.365291	0.074928	0.940272	0.986764
ENSG00000064042	348.293	0.45998	0.619077	0.743009	0.457476	0.781926
ENSG00000064102	279.335	0.195469	0.267464	0.730826	0.464886	0.786674
ENSG00000064115	1684.46	0.339287	0.385039	0.881175	0.378223	0.724348
ENSG00000064195	4.81042	3.8173	1.48168	2.57634	0.00998528	0.0855939
ENSG00000064199	66.2626	0.957446	0.510558	1.87529	0.0607527	0.278187
ENSG00000064201	101.998	0.261103	0.713184	0.366109	0.714284	0.918644
ENSG00000064205	25.185	-0.748448	0.943876	-0.792951	0.427806	0.758538
ENSG00000064218	0.472806	3.68353	2.10184	1.75253	0.079683	0.326734
ENSG00000064225	471.847	-1.22463	0.771791	-1.58674	0.112571	0.399346
ENSG00000064270	223.815	1.34708	0.812917	1.65709	0.0975012	0.368052
ENSG00000064300	219.38	-1.84875	0.796902	-2.31992	0.0203454	0.136396
ENSG00000064309	108.837	0.498111	0.510172	0.976359	0.328887	0.681351
ENSG00000064313	340.362	-0.138171	0.303258	-0.455623	0.648661	0.892655
ENSG00000064393	661.779	0.290955	0.472408	0.615898	0.537962	0.833692
ENSG00000064419	695.302	-0.100283	0.228323	-0.439216	0.660505	0.898786
ENSG00000064489	1050.41	0.341184	0.469898	0.726082	0.467788	0.788982
ENSG00000064490	732.706	-0.0657697	0.4234	-0.155337	0.876556	0.973802
ENSG00000064545	208.471	-0.365387	0.288548	-1.2663	0.205407	0.547356
ENSG00000064547	381.64	1.35134	0.4605	2.93451	0.0033408	0.0397203
ENSG00000064601	2203.04	-0.460163	0.322533	-1.42671	0.153663	0.472854
ENSG00000064607	619.561	0.12973	0.190332	0.681599	0.495493	0.80577
ENSG00000064651	724.416	0.89684	0.735369	1.21958	0.222625	0.568359
ENSG00000064652	363.57	0.432301	0.285912	1.51201	0.130532	0.433982
ENSG00000064655	79.309	-0.221176	0.816493	-0.270885	0.78648	0.944594
ENSG00000064666	1144.72	0.274355	0.43331	0.633162	0.526628	0.825352
ENSG00000064692	263.086	3.42751	0.914793	3.74676	0.00017913	0.00452619
ENSG00000064703	144.137	0.562129	0.325254	1.72828	0.0839383	0.335454
ENSG00000064726	256.391	-0.0313352	0.390007	-0.0803452	0.935963	0.986019
ENSG00000064763	390.286	2.38034	0.554195	4.29513	1.74588e-05	0.000706721
ENSG00000064787	100.562	0.790842	0.976733	0.809682	0.418123	0.752911
ENSG00000064835	2.60222	-0.466711	1.08792	-0.428994	0.667928	0.901646
ENSG00000064886	10.5587	0.000576276	1.18008	0.000488334	0.99961	0.999738
ENSG00000064932	898.842	0.266737	0.284897	0.936261	0.349139	0.698967
ENSG00000064933	275.78	-0.16353	0.285645	-0.572494	0.566987	0.849939
ENSG00000064961	822.541	-0.605147	0.302629	-1.99963	0.0455398	0.230874
ENSG00000064989	201.034	-0.00572423	0.592999	-0.00965302	0.992298	0.998067
ENSG00000064995	509.724	-0.269289	0.277377	-0.970842	0.331627	0.682851
ENSG00000064999	583.544	0.5474	0.226344	2.41844	0.0155872	0.114861
ENSG00000065000	1120.88	-0.0141574	0.241293	-0.0586733	0.953212	0.990493
ENSG00000065029	585.341	-0.000751687	0.288199	-0.00260822	0.997919	0.999235
ENSG00000065054	856.837	0.259009	0.48684	0.532021	0.594712	0.865702
ENSG00000065057	312.096	-0.382475	0.367174	-1.04167	0.297563	0.653084
ENSG00000065060	255.289	0.301864	0.324561	0.930068	0.352336	0.702185
ENSG00000065135	845.623	0.307444	0.300321	1.02372	0.305969	0.662012
ENSG00000065150	1314.74	0.577366	0.291568	1.98021	0.0476795	0.238034
ENSG00000065154	480.286	0.987218	0.648034	1.5234	0.127657	0.428127
ENSG00000065183	433.021	-0.345123	0.503426	-0.68555	0.492997	0.804652
ENSG00000065243	316.631	0.244833	0.500425	0.48925	0.624665	0.880699
ENSG00000065268	541.872	-0.347499	0.406061	-0.855781	0.392119	0.732435
ENSG00000065308	403.78	-0.720479	0.358323	-2.0107	0.0443576	0.227363
ENSG00000065320	166.289	-0.689268	0.668742	-1.03069	0.302685	0.658718
ENSG00000065325	28.3201	0.110131	0.683569	0.161111	0.872006	0.972362
ENSG00000065328	37.0042	2.15128	0.549093	3.91788	8.93305e-05	0.00267035
ENSG00000065357	392.806	0.53891	0.766565	0.70302	0.482043	0.79824
ENSG00000065361	3802.5	1.12666	0.499155	2.25713	0.0240001	0.15323
ENSG00000065427	839.814	-0.0361023	0.279345	-0.129239	0.897168	0.978923
ENSG00000065457	119.745	0.100009	0.40197	0.248797	0.803518	0.950187
ENSG00000065485	1051.47	-0.165454	0.346768	-0.477131	0.633269	0.884362
ENSG00000065491	287.178	1.47603	0.252046	5.85622	4.73529e-09	7.01627e-07
ENSG00000065526	687.699	0.452137	0.222905	2.02838	0.0425211	0.222038
ENSG00000065548	651.536	0.256203	0.231052	1.10885	0.267494	0.622962
ENSG00000065559	165.755	-0.435766	0.364073	-1.19692	0.231338	0.580064
ENSG00000065600	97.4746	0.79275	0.33031	2.40002	0.0163942	0.118379
ENSG00000065609	34.1761	3.02848	1.64587	1.84005	0.0657616	0.29196
ENSG00000065613	709.567	-0.14184	0.334888	-0.423545	0.671898	0.902568
ENSG00000065615	173.127	0.315468	0.329777	0.956609	0.338765	0.689113
ENSG00000065618	61.5053	2.25987	1.48669	1.52006	0.128495	0.429967
ENSG00000065621	429.383	2.06774	0.698661	2.95957	0.00308065	0.037219
ENSG00000065665	2288.66	-0.0713316	0.326208	-0.218669	0.826908	0.958133
ENSG00000065675	263.587	-1.13215	0.735526	-1.53924	0.123745	0.420714
ENSG00000065717	303.654	0.219194	0.557754	0.392993	0.694324	0.91142
ENSG00000065802	314.463	2.09094	0.457741	4.56796	4.92492e-06	0.000244781
ENSG00000065809	562.687	-0.45295	0.414168	-1.09364	0.274114	0.630805
ENSG00000065833	267.819	-0.475764	0.700236	-0.679434	0.496863	0.806419
ENSG00000065882	317.194	0.810051	0.429219	1.88727	0.0591246	0.27368
ENSG00000065883	896.373	0.0396552	0.193615	0.204814	0.837717	0.962727
ENSG00000065911	276.667	0.727636	0.561768	1.29526	0.19523	0.533122
ENSG00000065970	235.889	0.598155	0.31407	1.90453	0.056841	0.267049
ENSG00000065978	3069.87	0.269895	0.257277	1.04904	0.294158	0.650619
ENSG00000065989	113.272	1.38307	0.436781	3.1665	0.00154286	0.0224165
ENSG00000066027	407.319	-0.344261	0.401834	-0.856726	0.391596	0.732245
ENSG00000066044	859.152	-0.206664	0.175658	-1.17651	0.239391	0.591119
ENSG00000066056	292.684	0.508009	0.390934	1.29947	0.193781	0.531728
ENSG00000066084	787.499	1.1018	0.282759	3.89661	9.75473e-05	0.00285835
ENSG00000066117	229.371	0.653062	0.323271	2.02017	0.0433658	0.224416
ENSG00000066135	666.584	0.157264	0.28284	0.556017	0.5782	0.854691
ENSG00000066136	756.293	0.230868	0.273179	0.845114	0.398047	0.736949
ENSG00000066185	21.8309	-1.68303	0.556545	-3.02406	0.00249407	0.032108
ENSG00000066230	2816.01	1.07536	0.997073	1.07851	0.280805	0.637248
ENSG00000066248	834.218	-0.238879	0.497932	-0.479742	0.631411	0.883167
ENSG00000066279	161.488	0.710696	0.622652	1.1414	0.253702	0.609211
ENSG00000066294	63.4536	-1.61393	0.918968	-1.75624	0.0790478	0.3254
ENSG00000066322	336.641	-0.369256	0.38133	-0.968339	0.332875	0.683729
ENSG00000066336	258.94	0.0149178	0.55813	0.0267281	0.978677	0.994608
ENSG00000066379	114.499	-0.248606	0.403328	-0.616387	0.537639	0.833497
ENSG00000066382	21.385	1.07515	0.655338	1.64061	0.100879	0.375422
ENSG00000066405	189.654	18.7828	1.65628	11.3404	8.27892e-30	3.25072e-26
ENSG00000066422	269.578	0.249067	0.299712	0.83102	0.405962	0.7436
ENSG00000066427	98.5488	-0.362521	0.320576	-1.13084	0.258122	0.614175
ENSG00000066455	573.25	-0.236943	0.272834	-0.868452	0.385147	0.728425
ENSG00000066468	1212.94	-0.0961182	0.615632	-0.156129	0.875931	0.973802
ENSG00000066557	238.305	-0.311795	0.28109	-1.10924	0.267328	0.622962
ENSG00000066583	425.873	-0.466826	0.26651	-1.75162	0.0798385	0.326734
ENSG00000066629	96.3008	0.230962	0.460728	0.501297	0.616162	0.877216
ENSG00000066654	96.5337	-0.859679	0.630373	-1.36376	0.172642	0.502383
ENSG00000066697	49.6444	0.769292	0.467083	1.64701	0.0995552	0.373267
ENSG00000066735	30.8395	-0.344694	0.646765	-0.532951	0.594068	0.865212
ENSG00000066739	488.727	-0.0575208	0.381908	-0.150614	0.88028	0.97503
ENSG00000066777	717.552	-0.0834056	0.307775	-0.270995	0.786395	0.944564
ENSG00000066813	2589.83	-0.504949	1.17708	-0.428986	0.667934	0.901646
ENSG00000066827	94.4839	0.797997	0.375454	2.12542	0.0335519	0.189563
ENSG00000066855	263.761	-0.632989	0.300038	-2.10969	0.0348848	0.194567
ENSG00000066926	234.316	-0.830764	0.345464	-2.40478	0.0161822	0.117337
ENSG00000067048	113.168	0.157499	1.93695	0.0813128	0.935193	0.986019
ENSG00000067057	1705.8	1.65952	0.531879	3.12012	0.0018078	0.0254648
ENSG00000067064	788.477	-0.854848	0.371033	-2.30397	0.0212246	0.1403
ENSG00000067066	2297.44	0.83036	0.267036	3.10955	0.00187375	0.0260614
ENSG00000067082	2959.71	0.303012	0.510092	0.594035	0.552489	0.84163
ENSG00000067113	519.221	-0.398981	0.340808	-1.17069	0.241723	0.594402
ENSG00000067141	567.145	0.526546	0.431261	1.22095	0.222106	0.567332
ENSG00000067167	3053.86	0.00724014	0.464863	0.0155748	0.987574	0.997317
ENSG00000067177	103.73	0.764281	0.595597	1.28322	0.199416	0.538981
ENSG00000067182	617.441	0.130372	0.291332	0.447502	0.654513	0.894906
ENSG00000067191	82.3651	-0.00580217	0.558765	-0.0103839	0.991715	0.997965
ENSG00000067208	350.814	0.0153418	0.276442	0.0554976	0.955742	0.990926
ENSG00000067221	71.6392	-0.730775	0.349395	-2.09154	0.0364793	0.200632
ENSG00000067225	10454.2	0.277899	0.46866	0.592965	0.553204	0.841842
ENSG00000067248	481.097	-0.0583219	0.252163	-0.231286	0.817093	0.954062
ENSG00000067334	542.867	0.628312	0.293962	2.13739	0.0325662	0.186265
ENSG00000067365	316.189	-0.658167	0.268167	-2.45432	0.0141152	0.107514
ENSG00000067369	1034.99	1.46265	0.274733	5.32388	1.01575e-07	1.00336e-05
ENSG00000067445	162.935	4.78399	0.600273	7.96969	1.59071e-15	6.9399e-13
ENSG00000067533	275.761	-0.178237	0.379725	-0.469385	0.638794	0.888025
ENSG00000067560	2756.02	0.39581	0.218758	1.80935	0.0703966	0.30467
ENSG00000067596	395.72	0.629768	0.177554	3.54691	0.000389771	0.00818416
ENSG00000067606	438.056	-0.576216	0.284962	-2.02208	0.043168	0.223867
ENSG00000067646	33.2439	-0.291697	1.46881	-0.198594	0.84258	0.963824
ENSG00000067704	1442.59	-1.02327	0.314184	-3.25692	0.00112627	0.0178653
ENSG00000067715	72.2658	-0.675118	0.96143	-0.702202	0.482553	0.798359
ENSG00000067798	54.1439	-0.346735	0.790442	-0.43866	0.660908	0.898793
ENSG00000067829	444.976	-0.0677297	0.285889	-0.236909	0.812727	0.953087
ENSG00000067836	531.741	-1.84046	0.392699	-4.68668	2.77671e-06	0.00015356
ENSG00000067842	7.67083	-0.597839	1.17078	-0.510634	0.609607	0.873187
ENSG00000067900	582.129	-0.215776	0.227876	-0.946901	0.343689	0.693627
ENSG00000067955	633.8	0.508619	0.286541	1.77503	0.0758926	0.31752
ENSG00000067992	65.593	-0.227577	0.487473	-0.466851	0.640606	0.888567
ENSG00000068001	226.907	0.763093	0.338746	2.2527	0.0242778	0.154126
ENSG00000068028	306.774	0.527383	0.329627	1.59994	0.109611	0.394282
ENSG00000068079	444.315	-0.196006	0.404969	-0.484002	0.628384	0.881592
ENSG00000068097	154.288	0.314246	0.336024	0.935189	0.349691	0.699293
ENSG00000068120	482.878	-0.764079	0.312563	-2.44456	0.0145028	0.109737
ENSG00000068137	515.728	-0.93188	0.404999	-2.30094	0.021395	0.140952
ENSG00000068305	389.894	0.227669	0.407699	0.558424	0.576555	0.853958
ENSG00000068308	566.869	0.269791	0.167793	1.60788	0.107862	0.39034
ENSG00000068323	681.1	0.226755	0.230021	0.985804	0.324229	0.678357
ENSG00000068354	239.769	0.402808	0.237377	1.69691	0.0897131	0.348771
ENSG00000068366	748.267	0.677394	0.659201	1.0276	0.304139	0.660003
ENSG00000068383	401.692	-0.3569	0.294237	-1.21297	0.225142	0.572107
ENSG00000068394	251.385	0.00214381	0.255841	0.00837948	0.993314	0.998531
ENSG00000068400	942.676	-0.468982	0.211132	-2.22128	0.0263322	0.162696
ENSG00000068438	311.544	0.464325	0.275739	1.68393	0.0921955	0.35543
ENSG00000068489	38.9047	2.59467	0.65727	3.94765	7.8922e-05	0.00240223
ENSG00000068615	48.4702	1.4305	1.36212	1.0502	0.293625	0.650173
ENSG00000068654	428.609	0.818578	0.235162	3.4809	0.000499723	0.00974988
ENSG00000068697	2647.04	0.129364	0.224379	0.576541	0.56425	0.848344
ENSG00000068724	358.514	0.0210848	0.369323	0.0570903	0.954473	0.990608
ENSG00000068781	331.089	-0.969975	0.812704	-1.19352	0.232668	0.582169
ENSG00000068784	193.996	-0.311472	0.270468	-1.1516	0.249484	0.604369
ENSG00000068796	166	0.44372	0.349034	1.27128	0.203629	0.544791
ENSG00000068831	153.411	-0.0686133	0.573312	-0.119679	0.904738	0.98043
ENSG00000068878	854.972	0.0603708	0.218986	0.275683	0.782791	0.9437
ENSG00000068885	310.624	0.580373	0.515782	1.12523	0.260492	0.615717
ENSG00000068903	580.924	-0.742353	0.28794	-2.57816	0.00993292	0.085296
ENSG00000068912	266.397	0.274712	0.284962	0.96403	0.335031	0.685602
ENSG00000068971	207.997	0.0892477	0.366519	0.243501	0.807617	0.951579
ENSG00000068976	22.6927	-1.00773	0.686091	-1.4688	0.141886	0.453307
ENSG00000068985	0.405928	0.0423847	2.34936	0.0180409	0.985606	0.997246
ENSG00000069011	97.7077	-0.496535	1.22453	-0.405492	0.685116	0.908207
ENSG00000069018	120.986	-1.18811	1.18946	-0.998861	0.317862	0.672732
ENSG00000069020	462.462	-0.94283	0.682971	-1.38048	0.167438	0.494971
ENSG00000069122	270.386	-0.0165003	0.471218	-0.0350163	0.972067	0.993446
ENSG00000069188	59.4371	0.921978	0.750787	1.22802	0.219441	0.564346
ENSG00000069206	1.48234	-1.84657	1.31892	-1.40006	0.161496	0.485544
ENSG00000069248	552.085	0.234373	0.278107	0.842742	0.399373	0.737693
ENSG00000069275	3066.03	-0.446646	0.267345	-1.67067	0.0947862	0.360988
ENSG00000069329	839.852	0.00879975	0.26488	0.0332216	0.973498	0.993831
ENSG00000069345	639.168	0.191675	0.215669	0.888747	0.374139	0.722428
ENSG00000069399	1081.16	0.0992863	0.388985	0.255245	0.798534	0.949775
ENSG00000069424	201.262	0.186998	0.505057	0.370252	0.711195	0.918053
ENSG00000069431	229.877	0.0764299	0.812832	0.0940291	0.925086	0.984891
ENSG00000069482	5.10897	1.78156	1.41425	1.25972	0.207772	0.549888
ENSG00000069493	186.66	0.409684	0.952089	0.430301	0.666977	0.901587
ENSG00000069509	118.386	0.215906	0.381809	0.565481	0.571746	0.851332
ENSG00000069535	2748.02	-0.154865	0.479933	-0.322681	0.746937	0.93053
ENSG00000069667	245.436	-0.852045	0.464699	-1.83354	0.0667223	0.294365
ENSG00000069696	72.3659	0.0119013	0.63038	0.0188796	0.984937	0.997018
ENSG00000069702	246.428	0.165538	0.70542	0.234666	0.814468	0.953453
ENSG00000069764	74.3648	4.21302	1.11631	3.77405	0.000160617	0.0041628
ENSG00000069812	15.8559	4.12265	1.10902	3.71738	0.0002013	0.00496328
ENSG00000069849	808.887	1.59706	0.466017	3.42704	0.000610196	0.0113551
ENSG00000069869	473.911	-0.767343	0.371094	-2.06779	0.03866	0.208086
ENSG00000069956	534.392	-0.121261	0.34339	-0.353129	0.723992	0.922897
ENSG00000069966	615.667	-0.201	0.313781	-0.640574	0.521799	0.822087
ENSG00000069974	284.529	0.290958	0.27758	1.04819	0.294549	0.650638
ENSG00000069998	657.227	-0.463154	0.256867	-1.80309	0.0713736	0.306368
ENSG00000070010	960.112	0.736391	0.28026	2.62752	0.00860091	0.077591
ENSG00000070018	555.454	0.657444	0.403242	1.6304	0.103018	0.380705
ENSG00000070019	312.165	3.26529	1.0992	2.97059	0.00297224	0.0363566
ENSG00000070031	2.60003	-0.606315	1.15438	-0.525231	0.599422	0.867778
ENSG00000070047	656.9	0.135046	0.208004	0.649245	0.51618	0.81915
ENSG00000070061	471.846	0.0402003	0.273002	0.147252	0.882933	0.976039
ENSG00000070087	988.45	0.21488	0.788767	0.272425	0.785295	0.944333
ENSG00000070190	32.3171	1.06899	0.857546	1.24656	0.212558	0.555757
ENSG00000070193	2.84742	-0.15723	1.36503	-0.115184	0.9083	0.981
ENSG00000070214	892.781	0.209809	0.431151	0.486626	0.626523	0.881276
ENSG00000070269	360.515	0.0361836	0.339309	0.106639	0.915075	0.982156
ENSG00000070366	458.336	0.00812907	0.292318	0.027809	0.977815	0.994608
ENSG00000070367	364.91	0.0593928	0.306791	0.193594	0.846494	0.964756
ENSG00000070371	161.834	-0.622394	0.488261	-1.27471	0.202411	0.543146
ENSG00000070388	10.5778	-1.35621	0.906452	-1.49618	0.134608	0.439806
ENSG00000070404	914.456	0.429347	0.652329	0.658175	0.510426	0.816336
ENSG00000070413	1773.39	0.632879	0.292707	2.16216	0.0306058	0.179029
ENSG00000070423	540.658	-0.359961	0.296288	-1.2149	0.224403	0.571136
ENSG00000070444	394.125	-0.0109052	0.30719	-0.0354999	0.971681	0.993406
ENSG00000070476	1518.95	-0.375935	0.306152	-1.22793	0.219472	0.564346
ENSG00000070495	704.292	0.392913	0.294286	1.33514	0.181831	0.514565
ENSG00000070501	378.411	0.396403	0.349495	1.13422	0.256704	0.612827
ENSG00000070526	11.6524	0.332857	1.2336	0.269826	0.787294	0.944802
ENSG00000070540	885.186	0.175893	0.421391	0.417409	0.676379	0.904279
ENSG00000070601	88.8256	0.663985	0.999284	0.664461	0.506395	0.813724
ENSG00000070610	1286.96	-0.0460718	0.352576	-0.130672	0.896035	0.978387
ENSG00000070614	1050.07	1.18758	0.347648	3.41605	0.000635364	0.0116452
ENSG00000070669	293.518	0.84877	0.458543	1.85101	0.0641675	0.287841
ENSG00000070718	216.881	0.202478	0.477725	0.423838	0.671684	0.902568
ENSG00000070729	70.6627	-3.33308	1.16718	-2.85568	0.00429443	0.0473654
ENSG00000070731	102.873	-0.173098	0.663302	-0.260965	0.79412	0.947236
ENSG00000070748	1.60268	-0.758639	2.07324	-0.365919	0.714425	0.918644
ENSG00000070756	7714.03	0.437763	0.242336	1.80643	0.070851	0.305459
ENSG00000070759	152.346	-1.12279	0.489193	-2.29518	0.0217228	0.142409
ENSG00000070761	304.227	0.0543724	0.279862	0.194283	0.845954	0.964611
ENSG00000070770	2446.77	0.428545	0.297493	1.44052	0.149721	0.466571
ENSG00000070785	341.501	-0.357628	0.313039	-1.14244	0.253272	0.608706
ENSG00000070808	26.2199	-0.976592	1.24493	-0.784453	0.432774	0.762235
ENSG00000070814	293.603	0.573242	0.329522	1.73962	0.0819261	0.330913
ENSG00000070831	401.308	-0.145449	0.298513	-0.487245	0.626085	0.881276
ENSG00000070882	346.858	0.0395091	0.506349	0.0780274	0.937806	0.986502
ENSG00000070886	2.56506	0.878052	1.13429	0.774098	0.438873	0.76753
ENSG00000070915	13.1105	2.23057	1.05637	2.11155	0.034725	0.194227
ENSG00000070950	122.765	0.366691	0.306065	1.19808	0.230885	0.579925
ENSG00000070961	359.544	0.401766	0.411654	0.97598	0.329075	0.681475
ENSG00000070985	5.64342	1.51419	1.0311	1.46852	0.141964	0.453432
ENSG00000071051	438.158	0.691285	0.385445	1.79347	0.0728971	0.310614
ENSG00000071082	4655.46	0.0866171	0.366726	0.23619	0.813285	0.953243
ENSG00000071189	139.991	0.399078	0.433216	0.921197	0.356948	0.706251
ENSG00000071203	0.563058	-0.431808	2.34544	-0.184106	0.853931	0.966776
ENSG00000071205	146.48	-0.0238097	0.455873	-0.0522287	0.958346	0.991321
ENSG00000071242	365.494	0.911907	0.423984	2.1508	0.0314916	0.182042
ENSG00000071243	75.0221	0.611898	0.419145	1.45987	0.144326	0.45815
ENSG00000071246	381.444	-0.399853	0.312253	-1.28054	0.200355	0.540137
ENSG00000071282	266.612	0.36503	0.503054	0.725627	0.468067	0.788982
ENSG00000071462	890.657	-0.557147	0.249225	-2.23551	0.0253838	0.158836
ENSG00000071537	1216.22	0.240456	0.405482	0.593013	0.553172	0.841842
ENSG00000071539	91.686	2.53809	0.559434	4.53689	5.70911e-06	0.00028021
ENSG00000071553	1393.85	0.00247193	0.251709	0.00982059	0.992164	0.99801
ENSG00000071564	347.906	0.437903	0.29681	1.47537	0.140114	0.450037
ENSG00000071575	375.673	0.588106	0.513044	1.14631	0.251668	0.607267
ENSG00000071626	1434.89	-0.252764	0.176426	-1.43269	0.151947	0.470336
ENSG00000071655	1260.3	-0.876977	0.336265	-2.60799	0.00910748	0.0802706
ENSG00000071677	0.201982	0.206692	6.6138	0.0312517	0.975069	NA
ENSG00000071794	166.187	-0.476122	0.482724	-0.986324	0.323974	0.678357
ENSG00000071859	1008.59	-0.238198	0.334871	-0.711314	0.47689	0.794964
ENSG00000071889	312.244	-0.0603681	0.236447	-0.255314	0.798481	0.949775
ENSG00000071909	95.6712	1.69766	1.09869	1.54516	0.122307	0.418276
ENSG00000071967	35.4699	-0.402913	0.788034	-0.511288	0.609149	0.872849
ENSG00000071991	80.2913	0.757576	1.28376	0.590123	0.555108	0.843266
ENSG00000071994	513.271	-0.245276	0.30918	-0.793311	0.427597	0.758467
ENSG00000072041	2.02528	-0.477794	1.76236	-0.27111	0.786306	0.944557
ENSG00000072042	155.135	-1.52555	0.440708	-3.4616	0.000536976	0.0102227
ENSG00000072062	342.714	-0.951408	0.354301	-2.68531	0.00724628	0.0685078
ENSG00000072071	290.227	1.33429	0.479958	2.78002	0.00543551	0.0558159
ENSG00000072080	1126.08	0.0793508	1.64889	0.0481239	0.961617	0.991836
ENSG00000072110	1572.38	0.44838	0.418919	1.07033	0.284473	0.641308
ENSG00000072121	317.865	-0.106377	0.2275	-0.467592	0.640077	0.888473
ENSG00000072133	29.3003	0.678117	0.835688	0.811447	0.417109	0.752309
ENSG00000072134	199.693	-0.146958	0.392838	-0.374094	0.708334	0.917651
ENSG00000072135	464.914	-0.546127	0.315448	-1.73127	0.0834029	0.334506
ENSG00000072182	5.99329	2.12637	1.17104	1.8158	0.0694009	0.302109
ENSG00000072195	417.528	1.01742	0.763776	1.33209	0.182832	0.516373
ENSG00000072201	446.442	0.549024	0.512607	1.07104	0.284151	0.641308
ENSG00000072210	2576.62	-0.633414	0.388118	-1.63201	0.102677	0.379889
ENSG00000072274	759.505	1.24416	0.451231	2.75725	0.00582904	0.05875
ENSG00000072310	1869.69	-0.65746	0.463863	-1.41736	0.156378	0.476947
ENSG00000072315	34.576	-3.74732	0.607024	-6.17326	6.68964e-10	1.2508e-07
ENSG00000072364	514.518	2.87298	0.528909	5.43191	5.57553e-08	6.03926e-06
ENSG00000072401	181.203	0.650707	0.258275	2.51944	0.0117543	0.0957037
ENSG00000072415	397.608	-0.811388	0.243494	-3.33227	0.000861413	0.0145009
ENSG00000072422	207.658	-0.413875	0.514548	-0.804348	0.421196	0.754277
ENSG00000072501	747.883	-0.347055	0.305726	-1.13518	0.256299	0.612326
ENSG00000072506	333.047	-0.239126	0.288151	-0.829863	0.406616	0.743719
ENSG00000072518	340.172	0.474572	0.367756	1.29046	0.196893	0.535016
ENSG00000072571	48.5673	2.92681	0.621588	4.70861	2.49416e-06	0.00014142
ENSG00000072609	276.605	-0.248628	0.344071	-0.722608	0.469921	0.790158
ENSG00000072657	110.874	-0.427089	1.07736	-0.396422	0.691794	0.910611
ENSG00000072682	458.774	-0.807503	0.45055	-1.79226	0.0730908	0.311017
ENSG00000072694	122.914	-0.961038	0.757452	-1.26878	0.204521	0.545881
ENSG00000072736	613.387	0.556145	0.355303	1.56527	0.11752	0.409171
ENSG00000072756	125.864	0.41795	0.539321	0.774955	0.438366	0.766905
ENSG00000072778	5677.49	-0.312695	0.315615	-0.990747	0.321809	0.676889
ENSG00000072786	415.643	0.580703	0.38741	1.49894	0.13389	0.438613
ENSG00000072803	369.982	0.100118	0.438679	0.228227	0.81947	0.954846
ENSG00000072818	234.504	0.529901	0.544586	0.973035	0.330536	0.682691
ENSG00000072832	3134.84	-0.00670781	0.558731	-0.0120055	0.990421	0.997965
ENSG00000072840	226.748	0.110157	0.634065	0.173732	0.862076	0.969273
ENSG00000072849	553.262	0.273889	0.249605	1.09729	0.272516	0.629596
ENSG00000072858	68.4698	-0.124626	0.654851	-0.190312	0.849065	0.965628
ENSG00000072952	64.4186	0.0754388	0.653291	0.115475	0.908069	0.981
ENSG00000072954	142.284	-2.07695	0.520127	-3.99316	6.51984e-05	0.0020687
ENSG00000072958	483.32	0.236505	0.336575	0.702682	0.482254	0.79824
ENSG00000073008	1098.19	0.335361	0.503842	0.665608	0.505661	0.813163
ENSG00000073050	457.406	-0.116041	0.261808	-0.443229	0.6576	0.896848
ENSG00000073060	1039.54	-0.971827	0.611411	-1.58948	0.111952	0.398667
ENSG00000073067	146.124	1.75531	1.12415	1.56146	0.118414	0.410995
ENSG00000073111	330.527	0.100105	0.483885	0.206878	0.836105	0.962182
ENSG00000073146	26.9369	-2.95409	0.732101	-4.03509	5.45822e-05	0.00181624
ENSG00000073150	43.3975	-1.15583	0.794221	-1.4553	0.145587	0.460199
ENSG00000073169	1793.37	-1.24613	0.30464	-4.09051	4.30419e-05	0.00149561
ENSG00000073282	12.3304	0.803064	0.945043	0.849764	0.395456	0.734944
ENSG00000073350	3818.05	-0.139098	0.345681	-0.402389	0.687398	0.909081
ENSG00000073417	880.103	-0.574743	0.428262	-1.34204	0.179584	0.511897
ENSG00000073464	129.414	0.148688	0.542262	0.274199	0.783932	0.944048
ENSG00000073536	175.968	0.27547	0.382589	0.720014	0.471516	0.791369
ENSG00000073578	2441.01	-0.775487	0.523834	-1.48041	0.138765	0.447615
ENSG00000073584	1307.76	0.374614	0.230458	1.62552	0.104052	0.383443
ENSG00000073598	141.635	0.715074	0.548483	1.30373	0.192326	0.530145
ENSG00000073605	720.481	1.2263	0.619866	1.97833	0.0478919	0.238336
ENSG00000073614	576.246	0.458428	0.248759	1.84286	0.0653498	0.290761
ENSG00000073670	25.1785	0.442576	0.669728	0.66083	0.508721	0.815282
ENSG00000073711	210.821	1.31884	0.553861	2.38117	0.017258	0.122317
ENSG00000073712	747.411	-0.0284003	0.401934	-0.0706593	0.943669	0.987346
ENSG00000073734	255.247	-0.0255199	1.05971	-0.0240819	0.980787	0.995235
ENSG00000073737	22.3031	-0.323429	1.05713	-0.305951	0.759642	0.935692
ENSG00000073754	159.978	-0.318501	1.43527	-0.22191	0.824384	0.956648
ENSG00000073756	70.2341	0.631429	1.01459	0.622351	0.533711	0.830114
ENSG00000073792	296.426	1.0064	0.587342	1.71349	0.0866233	0.341587
ENSG00000073803	1514.15	-0.253709	0.425556	-0.596182	0.551054	0.841011
ENSG00000073849	4074.33	-0.438764	0.552609	-0.793986	0.427204	0.758239
ENSG00000073861	19.5576	0.253411	0.841557	0.301122	0.763322	0.93679
ENSG00000073910	422.912	0.287228	0.553935	0.518523	0.604093	0.86989
ENSG00000073921	1138.8	-0.420705	0.390234	-1.07808	0.280996	0.637395
ENSG00000073969	401.218	0.177614	0.238916	0.743419	0.457228	0.781588
ENSG00000074047	45.6964	0.606477	0.787737	0.769898	0.44136	0.770138
ENSG00000074071	122.815	-1.67865	0.886842	-1.89284	0.0583789	0.271928
ENSG00000074181	1198.52	0.363643	0.550055	0.661104	0.508546	0.815282
ENSG00000074201	690.989	-0.206663	0.224983	-0.918573	0.358319	0.707247
ENSG00000074211	128	3.53438	1.25931	2.80661	0.00500657	0.0532024
ENSG00000074219	389.356	0.274472	0.483497	0.567681	0.570251	0.851178
ENSG00000074266	183.001	-0.0651196	0.232687	-0.279859	0.779586	0.942875
ENSG00000074276	955.51	-1.85116	0.911428	-2.03105	0.0422495	0.220951
ENSG00000074317	1.00652	0.0550964	1.54396	0.0356851	0.971533	0.993406
ENSG00000074319	721.549	-0.187729	0.254791	-0.736796	0.461246	0.784024
ENSG00000074356	481.209	-0.181303	0.296424	-0.611635	0.540779	0.835561
ENSG00000074370	295.064	0.116006	0.75396	0.153862	0.877718	0.97403
ENSG00000074410	47.0707	-0.206352	1.11472	-0.185115	0.853138	0.966622
ENSG00000074416	638.914	-0.367713	0.664703	-0.553199	0.580127	0.856204
ENSG00000074527	329.594	-0.0439632	0.597361	-0.0735956	0.941332	0.987175
ENSG00000074582	400.275	-0.515682	0.256344	-2.01168	0.0442539	0.227172
ENSG00000074590	236.289	0.835577	0.564401	1.48047	0.138749	0.447615
ENSG00000074603	137.886	0.295299	0.401431	0.735616	0.461965	0.784455
ENSG00000074621	172.442	-0.854687	0.371062	-2.30336	0.0212588	0.140349
ENSG00000074657	509.02	0.621953	0.445513	1.39604	0.162703	0.487116
ENSG00000074660	195.651	0.263128	0.361021	0.728844	0.466097	0.787911
ENSG00000074695	1719.44	-0.671197	0.381223	-1.76064	0.0782987	0.323856
ENSG00000074696	1433.84	-0.45371	0.340458	-1.33265	0.182648	0.516319
ENSG00000074706	40.7813	-0.240077	0.687581	-0.349163	0.726967	0.924072
ENSG00000074755	585.692	0.451332	0.228128	1.97842	0.0478814	0.238336
ENSG00000074771	2.69317	-1.84391	1.4278	-1.29143	0.196555	0.534431
ENSG00000074800	3722.25	0.44373	0.405904	1.09319	0.27431	0.630805
ENSG00000074803	11.5563	-1.83264	1.15868	-1.58167	0.113725	0.401297
ENSG00000074842	1095.39	-0.291539	0.334945	-0.870409	0.384077	0.728042
ENSG00000074855	393.06	0.292154	0.411986	0.709136	0.47824	0.79585
ENSG00000074935	342.21	-0.908493	0.394765	-2.30135	0.0213717	0.140916
ENSG00000074964	1497.68	-0.141319	0.3694	-0.382564	0.702043	0.915015
ENSG00000074966	69.6031	0.218437	0.728833	0.299709	0.764399	0.936976
ENSG00000075035	6.76614	1.61145	0.83307	1.93435	0.0530696	0.255901
ENSG00000075043	7.44343	-0.785926	1.2847	-0.61176	0.540697	0.835561
ENSG00000075073	36.1587	1.00899	0.814847	1.23826	0.215619	0.559986
ENSG00000075089	202.545	-0.565662	0.239207	-2.36474	0.0180427	0.126114
ENSG00000075131	47.6927	1.22154	0.344968	3.54102	0.000398587	0.0083137
ENSG00000075142	339.595	-0.00996312	0.376277	-0.0264782	0.978876	0.994608
ENSG00000075151	578.353	0.13723	0.295432	0.464506	0.642285	0.889179
ENSG00000075213	51.4225	1.88109	0.933848	2.01434	0.0439736	0.226146
ENSG00000075218	135.087	1.2474	0.622314	2.00445	0.0450215	0.229429
ENSG00000075223	335.921	0.0843772	0.90475	0.0932603	0.925697	0.984891
ENSG00000075234	1819.99	-0.0926407	0.379482	-0.244124	0.807135	0.951573
ENSG00000075239	490.485	-1.25565	0.467071	-2.68835	0.00718065	0.0681883
ENSG00000075275	616.129	0.776434	0.425758	1.82365	0.0682045	0.298556
ENSG00000075290	15.5578	0.322618	0.918392	0.351286	0.725374	0.923479
ENSG00000075292	1716.43	0.123904	0.171076	0.724264	0.468904	0.789419
ENSG00000075303	204.224	-0.318301	0.296798	-1.07245	0.283517	0.640547
ENSG00000075336	261.972	-0.566183	0.307729	-1.83988	0.0657864	0.29196
ENSG00000075340	13.2646	-0.0702484	0.974721	-0.0720703	0.942546	0.987217
ENSG00000075391	819.45	0.208673	0.60705	0.343749	0.731035	0.925534
ENSG00000075399	744.961	-1.25348	0.375487	-3.33828	0.00084299	0.0143135
ENSG00000075407	257.867	0.194879	0.252735	0.77108	0.440659	0.769342
ENSG00000075413	662.801	-0.194752	0.264905	-0.735175	0.462233	0.78466
ENSG00000075415	3505.58	0.702824	0.276576	2.54116	0.0110485	0.0919203
ENSG00000075420	868.825	0.291275	0.520044	0.560097	0.575414	0.853314
ENSG00000075426	1259.27	1.21599	0.524199	2.31972	0.020356	0.136396
ENSG00000075461	142.556	4.40154	1.14175	3.8551	0.000115683	0.00325613
ENSG00000075539	154.105	0.207163	0.412751	0.501907	0.615733	0.877025
ENSG00000075568	920.382	-0.244099	0.284945	-0.856654	0.391636	0.732245
ENSG00000075618	866.258	-0.799802	0.69625	-1.14873	0.250668	0.606065
ENSG00000075624	34357.7	0.171112	0.311579	0.549176	0.582884	0.8575
ENSG00000075643	640.129	-1.0741	0.512614	-2.09534	0.036141	0.199309
ENSG00000075651	1062.52	0.0795419	0.563682	0.141111	0.887782	0.977481
ENSG00000075702	121.297	0.849621	0.489699	1.73499	0.0827432	0.332795
ENSG00000075711	530.207	-0.442495	0.389726	-1.1354	0.256208	0.612202
ENSG00000075785	1964.76	-0.507425	0.24364	-2.08269	0.0372797	0.20342
ENSG00000075790	630.224	0.236534	0.312641	0.756569	0.449308	0.776502
ENSG00000075826	247.96	0.110943	0.480342	0.230966	0.817341	0.954062
ENSG00000075856	359.41	0.344778	0.221039	1.5598	0.118806	0.411822
ENSG00000075884	331.069	0.187151	0.747466	0.25038	0.802293	0.950187
ENSG00000075886	46.1245	-2.72273	0.721708	-3.77262	0.000161543	0.00417343
ENSG00000075891	127.76	1.72418	1.50199	1.14793	0.250997	0.6063
ENSG00000075914	245.529	-0.456816	0.297472	-1.53566	0.124621	0.422103
ENSG00000075945	565.687	0.0498401	0.381251	0.130728	0.895991	0.978387
ENSG00000075975	72.0544	-0.148757	0.379396	-0.392088	0.694993	0.91182
ENSG00000076003	359.716	0.606396	0.317305	1.91108	0.0559938	0.264604
ENSG00000076043	264.704	0.139281	0.305308	0.4562	0.648246	0.892595
ENSG00000076053	43.6395	-0.213744	0.853922	-0.250308	0.802349	0.950187
ENSG00000076067	541.891	0.873362	0.377553	2.31322	0.0207105	0.138064
ENSG00000076108	1007.55	0.594497	0.272982	2.17779	0.0294216	0.174705
ENSG00000076201	516.882	0.16808	0.219987	0.764045	0.444841	0.773657
ENSG00000076242	310.578	-0.253453	0.207306	-1.2226	0.22148	0.566819
ENSG00000076248	99.3361	-1.05821	0.349636	-3.0266	0.00247321	0.0319443
ENSG00000076258	436.627	-1.36495	0.49004	-2.78539	0.00534636	0.0552798
ENSG00000076321	141.895	-0.554864	0.852211	-0.651087	0.51499	0.818114
ENSG00000076344	37.4622	0.0429718	0.891367	0.0482089	0.96155	0.991836
ENSG00000076351	414.753	-1.80043	0.513359	-3.50716	0.000452914	0.00909651
ENSG00000076356	499.726	0.562211	0.513354	1.09517	0.273442	0.630457
ENSG00000076382	271.608	-0.157777	0.504148	-0.312958	0.754312	0.933
ENSG00000076513	770.127	0.482332	0.345976	1.39412	0.163281	0.488197
ENSG00000076554	261.43	-0.321022	0.544942	-0.589093	0.555799	0.844115
ENSG00000076555	589.066	-1.25943	0.483856	-2.60289	0.00924407	0.081201
ENSG00000076604	542.569	-0.357211	0.367287	-0.972567	0.330768	0.682691
ENSG00000076641	173.15	-0.802443	0.520949	-1.54035	0.123475	0.420308
ENSG00000076650	200.445	0.995899	0.23213	4.29026	1.78464e-05	0.000718708
ENSG00000076662	493.987	0.0971243	0.520614	0.186557	0.852008	0.966622
ENSG00000076706	1155.17	0.579186	0.628282	0.921855	0.356604	0.706105
ENSG00000076716	262.709	0.760148	0.633716	1.19951	0.23033	0.57881
ENSG00000076770	204.668	-1.66877	0.534504	-3.12209	0.00179569	0.025317
ENSG00000076826	399.425	-0.195248	0.399038	-0.489298	0.624631	0.880699
ENSG00000076864	1648.34	-0.0977988	0.621122	-0.157455	0.874886	0.973802
ENSG00000076924	649.767	0.16953	0.313741	0.540351	0.588955	0.861358
ENSG00000076928	1805.96	0.0554008	0.450654	0.122934	0.902159	0.980353
ENSG00000076944	1130	-0.323235	0.258623	-1.24983	0.21136	0.554473
ENSG00000076984	322.089	-0.340555	0.288511	-1.18039	0.237845	0.588653
ENSG00000077044	312.272	0.574929	0.373438	1.53956	0.123669	0.420714
ENSG00000077063	400.948	0.0968878	0.776073	0.124844	0.900647	0.979828
ENSG00000077080	16.0184	6.10429	1.63936	3.72358	0.00019642	0.00485059
ENSG00000077092	123.38	0.180918	0.525747	0.344116	0.730759	0.925534
ENSG00000077147	2047.39	0.257993	0.300901	0.8574	0.391224	0.731844
ENSG00000077150	724.134	0.477374	0.40873	1.16794	0.242829	0.595918
ENSG00000077152	115.536	0.826557	0.609412	1.35632	0.174998	0.505778
ENSG00000077232	576.211	1.48493	0.319637	4.64569	3.38944e-06	0.000178042
ENSG00000077235	909.946	-0.0157049	0.180675	-0.0869237	0.930732	0.985444
ENSG00000077238	1825.75	0.662237	0.349908	1.8926	0.0584109	0.271984
ENSG00000077254	749.701	0.0141367	0.239962	0.0589124	0.953022	0.990493
ENSG00000077264	221.888	1.14006	0.850302	1.34078	0.179993	0.512336
ENSG00000077274	287.639	1.75123	1.15249	1.51952	0.128631	0.430019
ENSG00000077312	568.282	0.240343	0.301597	0.7969	0.425509	0.757096
ENSG00000077327	16.0324	1.12643	1.56763	0.718557	0.472414	0.791831
ENSG00000077348	279.413	-0.80558	0.415835	-1.93726	0.0527136	0.254588
ENSG00000077380	597.969	0.246704	0.326465	0.755685	0.449838	0.776872
ENSG00000077420	782.908	0.13516	0.775192	0.174357	0.861585	0.969169
ENSG00000077454	690.442	0.16518	0.335089	0.492942	0.622054	0.879969
ENSG00000077458	173.671	0.635553	0.376461	1.68823	0.0913674	0.353365
ENSG00000077463	209.826	-0.36049	0.281516	-1.28053	0.200359	0.540137
ENSG00000077498	5.04688	-1.41135	1.14643	-1.23108	0.218293	0.562983
ENSG00000077514	165.885	0.689772	0.373154	1.84849	0.0645313	0.288639
ENSG00000077522	39.3666	-1.28199	1.06754	-1.20088	0.229796	0.578209
ENSG00000077549	836.477	-0.246689	0.244846	-1.00753	0.313682	0.668479
ENSG00000077585	403.69	0.290494	0.421108	0.689832	0.4903	0.803442
ENSG00000077616	97.1489	-1.64108	0.575105	-2.85352	0.00432372	0.0475216
ENSG00000077684	514.216	0.290901	0.381148	0.763223	0.44533	0.77414
ENSG00000077713	310.667	-0.727162	0.287711	-2.52741	0.0114908	0.0943823
ENSG00000077721	234.869	1.34537	0.581131	2.31509	0.0206078	0.137672
ENSG00000077782	441.331	-0.810156	0.729573	-1.11045	0.266804	0.622747
ENSG00000077800	5.60279	-0.968565	0.988662	-0.979673	0.327248	0.679951
ENSG00000077935	43.0804	2.07641	0.765733	2.71166	0.00669477	0.0650266
ENSG00000077942	482.613	-0.70576	0.774354	-0.911418	0.362075	0.710933
ENSG00000077943	62.643	-0.120742	0.475199	-0.254087	0.799428	0.949879
ENSG00000077984	81.9788	1.44255	0.670527	2.15136	0.0314476	0.181921
ENSG00000078018	361.209	0.548803	0.727836	0.754021	0.450837	0.777431
ENSG00000078043	209.528	-0.261232	0.298235	-0.875929	0.381069	0.726095
ENSG00000078053	27.8868	0.851906	0.683462	1.24646	0.212597	0.555767
ENSG00000078070	1136.55	-1.93974	0.45425	-4.27021	1.95288e-05	0.000772595
ENSG00000078081	121.367	0.812664	0.673477	1.20667	0.227559	0.575196
ENSG00000078098	152.004	0.163138	0.704893	0.231437	0.816975	0.954062
ENSG00000078114	229.174	1.54169	0.737306	2.09098	0.0365299	0.200678
ENSG00000078124	234.545	0.275293	0.339161	0.811688	0.41697	0.752213
ENSG00000078140	244.609	-0.207734	0.340775	-0.609592	0.542132	0.836499
ENSG00000078142	421.14	0.0235282	0.208055	0.113086	0.909962	0.981289
ENSG00000078177	166.025	-0.384496	0.344421	-1.11635	0.264271	0.619591
ENSG00000078237	106.67	0.411571	0.431289	0.95428	0.339942	0.690702
ENSG00000078246	174.803	-0.103468	0.416888	-0.248191	0.803986	0.950187
ENSG00000078269	564.644	-0.480475	0.400499	-1.19969	0.23026	0.578768
ENSG00000078295	25.8553	3.42318	1.22031	2.80516	0.00502912	0.0534048
ENSG00000078304	1836.51	0.6341	0.294607	2.15236	0.031369	0.18154
ENSG00000078328	37.4655	3.85041	1.4927	2.57949	0.00989463	0.0850668
ENSG00000078369	2433.19	0.199388	0.23115	0.862589	0.388363	0.730583
ENSG00000078399	3.2656	0.462178	1.42494	0.324349	0.745674	0.930236
ENSG00000078401	117.675	-0.535349	0.793392	-0.67476	0.499828	0.808476
ENSG00000078403	465.395	-0.00846462	0.30455	-0.0277939	0.977827	0.994608
ENSG00000078487	80.514	-1.06618	0.439716	-2.42469	0.0153215	0.113724
ENSG00000078549	2.82003	-1.42427	1.24217	-1.14661	0.251545	0.607156
ENSG00000078579	3.02062	1.96945	1.40276	1.40399	0.160322	0.483398
ENSG00000078589	10.3369	0.706865	1.16909	0.604631	0.545424	0.839024
ENSG00000078596	87.0528	0.284871	0.849411	0.335375	0.737342	0.927197
ENSG00000078618	1732.7	0.0470652	0.265764	0.177094	0.859435	0.968521
ENSG00000078668	590.444	0.116398	0.289166	0.402531	0.687293	0.909081
ENSG00000078674	746.521	0.330652	0.477091	0.693058	0.488273	0.801925
ENSG00000078699	312.848	0.111213	0.289324	0.384388	0.700691	0.914648
ENSG00000078725	27.4134	-1.64601	1.08958	-1.51068	0.130871	0.434424
ENSG00000078795	745.541	-1.46246	0.835021	-1.7514	0.0798763	0.326734
ENSG00000078804	538.691	-0.114316	0.517691	-0.220819	0.825234	0.956964
ENSG00000078808	1578.04	-0.998708	0.271156	-3.68315	0.000230365	0.00551543
ENSG00000078898	2.29171	-3.44166	1.69005	-2.03643	0.041707	0.219007
ENSG00000078900	17.7799	1.44575	0.853321	1.69426	0.0902164	0.350554
ENSG00000078902	1165.07	-0.542431	0.285377	-1.90075	0.0573343	0.268483
ENSG00000078967	232.739	-1.06406	0.35028	-3.03773	0.00238364	0.0311459
ENSG00000079101	127.321	1.5195	0.676792	2.24515	0.0247585	0.156356
ENSG00000079102	15.3533	-0.790473	0.77745	-1.01675	0.309272	0.665492
ENSG00000079112	135.055	4.50991	1.26934	3.55295	0.000380931	0.00804888
ENSG00000079150	94.1487	0.331813	0.43665	0.759906	0.447311	0.775363
ENSG00000079156	62.7033	0.558597	0.71546	0.780753	0.434948	0.764212
ENSG00000079215	117.132	0.396983	0.613623	0.64695	0.517664	0.819865
ENSG00000079257	101.139	3.74129	0.928369	4.02996	5.57854e-05	0.00184456
ENSG00000079263	58.4477	0.310404	0.933808	0.332407	0.739582	0.92786
ENSG00000079277	466.717	0.026566	0.261079	0.101755	0.918951	0.982886
ENSG00000079308	437.872	1.12258	0.587249	1.91159	0.0559289	0.264425
ENSG00000079313	597.958	0.329058	0.220628	1.49146	0.135841	0.442482
ENSG00000079332	1018.85	-0.522559	0.26271	-1.98911	0.0466888	0.234279
ENSG00000079335	89.1472	-0.240957	0.501011	-0.480941	0.630559	0.882827
ENSG00000079337	246.697	-0.177058	0.446506	-0.396541	0.691706	0.910611
ENSG00000079385	227.542	-0.775876	0.617391	-1.2567	0.208862	0.551511
ENSG00000079387	126.913	0.155746	0.418291	0.372339	0.70964	0.917688
ENSG00000079393	2.4141	0.316958	1.54069	0.205726	0.837005	0.962667
ENSG00000079432	707.113	0.942544	0.240192	3.92412	8.70477e-05	0.00260911
ENSG00000079435	96.0772	0.125377	0.6572	0.190775	0.848702	0.965474
ENSG00000079459	580.569	-0.0534158	0.293509	-0.18199	0.855591	0.967026
ENSG00000079482	92.2195	0.206942	0.360747	0.573648	0.566206	0.849687
ENSG00000079557	1815.81	-0.241454	1.46878	-0.164391	0.869423	0.971801
ENSG00000079616	803.738	0.990379	0.444631	2.22742	0.0259193	0.160798
ENSG00000079689	365.314	1.51101	1.05306	1.43487	0.151324	0.469052
ENSG00000079691	464.383	1.0088	0.270355	3.7314	0.00019042	0.0047247
ENSG00000079739	886.129	-0.990474	0.398424	-2.48598	0.0129195	0.101711
ENSG00000079805	1490.87	-0.506016	0.24995	-2.02447	0.0429216	0.223221
ENSG00000079819	229.592	1.0969	0.495491	2.21375	0.0268457	0.165025
ENSG00000079841	18.483	-0.00693382	1.08812	-0.00637231	0.994916	0.999038
ENSG00000079931	100.322	-0.019302	0.765519	-0.0252143	0.979884	0.995019
ENSG00000079950	556.986	0.563336	0.277087	2.03306	0.042046	0.220272
ENSG00000079974	266.331	-0.938037	0.45315	-2.07004	0.0384487	0.207446
ENSG00000079999	371.874	-0.346256	0.221162	-1.56562	0.117438	0.408975
ENSG00000080007	28.0042	-0.31841	0.970728	-0.328012	0.742903	0.929494
ENSG00000080031	574.412	-0.0591931	0.743185	-0.0796478	0.936517	0.986184
ENSG00000080166	6.23857	0.330195	0.768542	0.429638	0.667459	0.901646
ENSG00000080189	1090.03	-0.266929	0.210109	-1.27043	0.203931	0.545275
ENSG00000080200	351.532	0.279999	0.279942	1.0002	0.317212	0.671809
ENSG00000080224	379.747	0.930018	0.914294	1.0172	0.309059	0.665489
ENSG00000080293	6033.67	2.2987	0.893643	2.57228	0.0101032	0.0864275
ENSG00000080298	201.583	0.501372	0.418881	1.19693	0.231333	0.580064
ENSG00000080345	248.013	0.273749	0.407578	0.671649	0.501807	0.810009
ENSG00000080371	622.729	-0.0320079	0.233136	-0.137293	0.890799	0.977936
ENSG00000080493	790.3	0.221065	0.827317	0.267207	0.78931	0.944881
ENSG00000080503	596.89	0.122966	0.392187	0.31354	0.75387	0.932747
ENSG00000080511	3.38532	-1.30408	1.55911	-0.836425	0.402916	0.741186
ENSG00000080546	219.401	-0.967969	0.452197	-2.14059	0.0323071	0.185256
ENSG00000080561	77.4633	-0.394116	0.499168	-0.789546	0.429793	0.75991
ENSG00000080572	2.86271	-0.814829	1.23898	-0.657664	0.510754	0.816336
ENSG00000080573	324.005	-0.144009	0.64118	-0.2246	0.82229	0.956012
ENSG00000080603	1233.29	0.923826	0.212421	4.34904	1.36734e-05	0.00057421
ENSG00000080608	306.019	0.571585	0.29832	1.91602	0.055363	0.26254
ENSG00000080618	3459.16	-0.0727771	0.815414	-0.0892516	0.928882	0.985072
ENSG00000080644	73.1767	0.614282	1.08184	0.567814	0.570161	0.851178
ENSG00000080802	708.69	0.0485386	0.185644	0.26146	0.793738	0.946909
ENSG00000080815	641.251	0.189241	0.249087	0.759737	0.447412	0.775363
ENSG00000080819	247.812	-0.715751	0.378782	-1.88961	0.0588101	0.272877
ENSG00000080822	202.433	-0.277444	0.370711	-0.748411	0.454212	0.779657
ENSG00000080823	239.271	-0.0978816	0.535917	-0.182643	0.855078	0.966964
ENSG00000080824	3152.82	0.0270067	0.389953	0.0692562	0.944786	0.987516
ENSG00000080839	132.108	0.746276	0.314012	2.37659	0.0174737	0.123398
ENSG00000080845	730.963	0.886407	0.264178	3.35534	0.000792667	0.0136341
ENSG00000080854	40.2346	0.133687	0.809909	0.165064	0.868894	0.971513
ENSG00000080910	1360.83	0.282984	1.64062	0.172486	0.863055	0.969848
ENSG00000080986	124.297	1.22466	0.588454	2.08116	0.0374196	0.203714
ENSG00000081014	125.747	0.0547677	0.259637	0.21094	0.832934	0.960655
ENSG00000081019	174.875	0.224607	0.295777	0.759379	0.447626	0.775363
ENSG00000081026	257.047	-0.187066	0.513677	-0.364171	0.71573	0.919004
ENSG00000081041	1700.09	-0.335329	0.717769	-0.467183	0.640369	0.888473
ENSG00000081051	39.6459	1.33506	1.14322	1.16781	0.242882	0.595936
ENSG00000081052	188.94	-0.304514	0.601591	-0.506181	0.612729	0.875235
ENSG00000081059	84.3007	0.307033	0.784973	0.391138	0.695695	0.912219
ENSG00000081087	193.714	-0.0140821	0.355673	-0.0395929	0.968418	0.993034
ENSG00000081138	1.81451	-2.06261	1.25697	-1.64094	0.100811	0.375376
ENSG00000081148	13.1864	0.81003	0.640731	1.26423	0.206148	0.548365
ENSG00000081154	1153.81	-0.32329	0.214763	-1.50534	0.132237	0.436235
ENSG00000081177	262.731	-0.0212166	0.252717	-0.083954	0.933093	0.986019
ENSG00000081181	1283.27	1.26509	0.575051	2.19996	0.0278101	0.1691
ENSG00000081189	106.895	-0.405878	0.566829	-0.71605	0.47396	0.792928
ENSG00000081237	91.2905	0.027895	1.02254	0.0272801	0.978236	0.994608
ENSG00000081248	5.20743	0.139396	0.9167	0.152063	0.879137	0.974778
ENSG00000081277	63.2925	1.92027	1.22831	1.56334	0.117973	0.409929
ENSG00000081307	594.983	-0.173911	0.330476	-0.526244	0.598718	0.867239
ENSG00000081320	322.985	0.103552	0.621993	0.166484	0.867776	0.971231
ENSG00000081377	220.67	0.0534787	0.386073	0.13852	0.88983	0.977892
ENSG00000081479	25.7246	-0.986393	0.992389	-0.993957	0.320244	0.675496
ENSG00000081665	242.472	-0.0956153	0.388148	-0.246337	0.805421	0.950815
ENSG00000081692	550.849	1.9542	0.406173	4.81125	1.49987e-06	9.31106e-05
ENSG00000081721	378.577	-0.101139	0.333481	-0.303281	0.761676	0.936373
ENSG00000081760	225.109	-0.163768	0.382903	-0.427702	0.668868	0.902198
ENSG00000081791	812.684	-0.115182	0.253136	-0.455019	0.649095	0.892879
ENSG00000081800	69.3669	1.07555	1.65119	0.651376	0.514804	0.818114
ENSG00000081803	640.719	-0.267566	0.384845	-0.695257	0.486894	0.801169
ENSG00000081842	4.37565	4.35674	1.75398	2.48391	0.0129947	0.101942
ENSG00000081853	351.879	0.277802	0.867203	0.320343	0.748708	0.931081
ENSG00000081870	384.112	-0.413008	0.344175	-1.19999	0.230141	0.578706
ENSG00000081913	425.006	-0.286737	0.442225	-0.648396	0.516729	0.819193
ENSG00000081985	85.1472	-0.0876427	0.600977	-0.145834	0.884053	0.976231
ENSG00000082014	472.18	0.310752	0.48263	0.643872	0.519658	0.821142
ENSG00000082068	474.656	0.0444994	0.228284	0.19493	0.845448	0.964438
ENSG00000082074	114.307	-0.102076	0.676963	-0.150785	0.880145	0.97503
ENSG00000082126	11.8751	0.32308	0.903299	0.357667	0.720593	0.921479
ENSG00000082146	599.716	-1.65755	0.405822	-4.08444	4.41838e-05	0.00152764
ENSG00000082153	454.688	0.91018	0.401823	2.26512	0.0235051	0.151176
ENSG00000082175	8.52849	-0.8613	1.06236	-0.810745	0.417512	0.752605
ENSG00000082196	206.98	0.26427	0.580982	0.454868	0.649204	0.892879
ENSG00000082212	190.516	0.31588	0.357775	0.8829	0.37729	0.724095
ENSG00000082213	229.977	-0.496845	0.329683	-1.50704	0.131801	0.435745
ENSG00000082258	289.153	0.389008	0.580243	0.670422	0.502589	0.8108
ENSG00000082269	325.994	0.0534513	0.456115	0.117188	0.906711	0.980569
ENSG00000082293	28.5501	0.41441	1.10295	0.37573	0.707117	0.917463
ENSG00000082397	76.044	0.0900905	0.660907	0.136314	0.891573	0.97795
ENSG00000082438	936.454	-0.390347	0.527164	-0.740467	0.459017	0.782516
ENSG00000082458	192.608	0.182642	0.473069	0.386079	0.699438	0.913993
ENSG00000082482	18.9581	1.16089	1.35742	0.855218	0.39243	0.732454
ENSG00000082497	35.6922	-0.686136	0.917498	-0.747834	0.454561	0.779999
ENSG00000082512	346.875	0.488078	0.68766	0.709766	0.477849	0.795539
ENSG00000082515	240.92	-0.789513	0.327879	-2.40794	0.0160427	0.11676
ENSG00000082516	257.144	0.44334	0.234641	1.88944	0.058833	0.272877
ENSG00000082556	1.37391	-2.62987	1.57627	-1.66841	0.095234	0.361743
ENSG00000082641	2776.44	0.605599	0.361113	1.67704	0.0935356	0.358048
ENSG00000082684	97.9341	-0.0278616	0.638585	-0.0436303	0.965199	0.992051
ENSG00000082701	302.871	0.35732	0.301412	1.18549	0.235824	0.585868
ENSG00000082781	3141.24	0.967469	0.452034	2.14026	0.0323339	0.185342
ENSG00000082898	1549.98	0.515699	0.208416	2.47437	0.013347	0.103265
ENSG00000082929	5.78335	-1.11461	1.24303	-0.896689	0.369885	0.717953
ENSG00000082996	387.215	1.26261	0.356102	3.54563	0.000391671	0.0082021
ENSG00000083093	183.763	-0.171297	0.226888	-0.754987	0.450257	0.777034
ENSG00000083097	1380.92	0.636401	0.340146	1.87096	0.0613501	0.279619
ENSG00000083099	288.365	-0.638482	0.339898	-1.87845	0.0603197	0.277066
ENSG00000083123	160.124	-1.04673	0.445945	-2.34721	0.0189147	0.130582
ENSG00000083168	410.434	0.387142	0.255457	1.51549	0.129649	0.432441
ENSG00000083223	1227.12	0.476377	0.398488	1.19546	0.231907	0.580913
ENSG00000083290	208.367	-0.0831375	0.434972	-0.191133	0.848421	0.965379
ENSG00000083307	488.205	0.633222	0.872899	0.725424	0.468192	0.788994
ENSG00000083312	338.076	0.420022	0.321932	1.30469	0.191999	0.529784
ENSG00000083444	1312.01	-0.305185	0.412939	-0.739055	0.459874	0.782644
ENSG00000083454	133.037	1.36665	0.990869	1.37924	0.16782	0.49554
ENSG00000083457	524.048	-0.252137	0.340509	-0.740469	0.459015	0.782516
ENSG00000083520	172.36	0.135508	0.457829	0.295979	0.767246	0.938283
ENSG00000083535	386.105	0.207717	0.302328	0.687058	0.492046	0.804422
ENSG00000083635	98.4793	0.387095	0.276333	1.40083	0.161266	0.485219
ENSG00000083642	335.573	0.28717	0.276045	1.0403	0.298199	0.653119
ENSG00000083720	124.521	1.14272	0.689658	1.65694	0.0975317	0.368052
ENSG00000083750	317.573	0.782517	0.274227	2.85353	0.0043236	0.0475216
ENSG00000083782	1.3383	1.23032	1.55842	0.789468	0.429839	0.75991
ENSG00000083799	263.366	0.514222	0.375547	1.36926	0.170918	0.499429
ENSG00000083807	3207.38	-2.35763	0.75634	-3.11715	0.00182606	0.025653
ENSG00000083812	85.9598	2.17539	0.373879	5.81843	5.94032e-09	8.55951e-07
ENSG00000083814	100.884	-0.600651	0.505743	-1.18766	0.234967	0.585127
ENSG00000083817	36.3479	0.403153	0.580335	0.69469	0.48725	0.801464
ENSG00000083838	212.859	1.67049	0.269834	6.19081	5.98551e-10	1.13263e-07
ENSG00000083844	305.827	0.936964	0.281563	3.32773	0.00087557	0.0146768
ENSG00000083857	1613.22	1.38172	0.442208	3.1246	0.0017805	0.0251479
ENSG00000083896	915.729	0.12243	0.295872	0.413794	0.679025	0.905405
ENSG00000083937	106.875	-0.309156	0.399434	-0.773985	0.43894	0.76753
ENSG00000084070	790.955	-0.259715	0.549605	-0.472549	0.636535	0.886374
ENSG00000084072	1162.96	-0.891058	0.350985	-2.53874	0.0111254	0.0921729
ENSG00000084073	707.095	0.310021	0.315552	0.982471	0.325868	0.679241
ENSG00000084090	1541.47	0.369011	0.256661	1.43774	0.150508	0.467909
ENSG00000084092	283.761	0.113789	0.302295	0.376416	0.706607	0.917261
ENSG00000084110	1584.18	1.11663	1.0652	1.04828	0.294508	0.650638
ENSG00000084112	149.911	0.268224	0.463343	0.578888	0.562665	0.847619
ENSG00000084207	3760.09	0.630714	0.731502	0.862218	0.388568	0.730632
ENSG00000084234	1559.38	0.634515	0.401897	1.5788	0.114383	0.402982
ENSG00000084444	51.0794	-1.02924	0.598218	-1.72051	0.0853403	0.338901
ENSG00000084453	477.576	-2.01085	1.36991	-1.46787	0.142139	0.453746
ENSG00000084463	725.533	0.045886	0.216963	0.211492	0.832503	0.960642
ENSG00000084623	1411.98	0.125689	0.348782	0.360367	0.718573	0.920848
ENSG00000084628	10.406	4.9487	1.09988	4.49933	6.81679e-06	0.000322483
ENSG00000084636	801.604	-0.18274	0.52907	-0.345398	0.729795	0.925473
ENSG00000084652	781.375	0.475964	0.316948	1.50171	0.133173	0.437758
ENSG00000084674	694.751	-1.03456	0.988028	-1.04709	0.295056	0.651047
ENSG00000084693	690.49	0.15965	0.326084	0.489597	0.624419	0.880688
ENSG00000084710	26.1548	1.42646	0.728522	1.95801	0.0502283	0.246681
ENSG00000084731	270.698	1.3993	0.657157	2.12933	0.0332274	0.188422
ENSG00000084733	1436.97	0.00808805	0.278761	0.0290143	0.976853	0.994004
ENSG00000084734	1010.46	-1.12102	0.711965	-1.57454	0.115362	0.404675
ENSG00000084754	2898.35	-0.549002	0.29993	-1.83043	0.0671854	0.295222
ENSG00000084764	320.069	-0.335215	0.346471	-0.967513	0.333287	0.684229
ENSG00000084774	627.701	1.17205	0.336558	3.48246	0.000496836	0.00971769
ENSG00000085063	122.83	-0.716784	0.589213	-1.21651	0.223791	0.570039
ENSG00000085117	252.506	-0.335677	0.502295	-0.668287	0.503951	0.811635
ENSG00000085224	435.921	0.162196	0.406792	0.398719	0.6901	0.909731
ENSG00000085231	1736.09	0.0931902	0.31649	0.294449	0.768415	0.938908
ENSG00000085265	38.946	0.890888	0.837847	1.06331	0.287643	0.64465
ENSG00000085274	178.692	0.290623	0.2777	1.04653	0.295315	0.65123
ENSG00000085276	123.339	0.264086	0.708976	0.372489	0.709529	0.917659
ENSG00000085365	302.607	0.102442	0.280202	0.365602	0.714662	0.918644
ENSG00000085377	399.777	-0.287263	0.370699	-0.774924	0.438385	0.766905
ENSG00000085382	91.9349	0.198242	0.445096	0.445392	0.656037	0.895586
ENSG00000085415	433.964	0.473668	0.230064	2.05885	0.0395088	0.210633
ENSG00000085433	196.099	0.335316	0.355544	0.943108	0.345626	0.696022
ENSG00000085449	419.335	1.01328	0.286121	3.54144	0.000397955	0.00831154
ENSG00000085465	129.983	-1.47182	0.572537	-2.5707	0.0101494	0.0866339
ENSG00000085491	162.767	0.414304	0.475479	0.87134	0.383569	0.727927
ENSG00000085511	335.004	0.090284	0.300401	0.300544	0.763762	0.936802
ENSG00000085514	88.8614	0.0758812	0.479131	0.158372	0.874163	0.973662
ENSG00000085552	341.548	-0.0752101	0.811042	-0.0927327	0.926116	0.984895
ENSG00000085563	799.039	0.878145	1.00524	0.873569	0.382353	0.727107
ENSG00000085644	193.162	0.562917	0.319783	1.76031	0.0783556	0.323856
ENSG00000085662	524.125	0.49071	0.520826	0.942176	0.346102	0.696524
ENSG00000085721	380.6	0.963603	0.798679	1.2065	0.227626	0.575196
ENSG00000085733	1650.19	-0.281842	0.389556	-0.723495	0.469376	0.789717
ENSG00000085741	97.4973	1.59268	1.07783	1.47767	0.139496	0.448684
ENSG00000085788	245.856	0.0711304	0.312137	0.227882	0.819738	0.955034
ENSG00000085831	407.581	2.07834	0.720793	2.88341	0.00393394	0.0448053
ENSG00000085832	662.405	-0.148146	0.249835	-0.592973	0.553199	0.841842
ENSG00000085840	67.0442	1.57439	0.585948	2.6869	0.00721182	0.0683326
ENSG00000085871	798.778	-0.931427	0.590378	-1.57768	0.114639	0.40358
ENSG00000085872	972.213	-1.04505	0.304213	-3.43525	0.000592	0.0110822
ENSG00000085978	457.245	0.181931	0.200804	0.906011	0.36493	0.713595
ENSG00000085998	659.607	-0.158325	0.327171	-0.483922	0.628442	0.881592
ENSG00000085999	125.19	2.87258	0.572322	5.01916	5.18976e-07	3.90002e-05
ENSG00000086015	676.601	1.21406	0.364165	3.33382	0.000856607	0.0144355
ENSG00000086061	1389.87	0.49976	0.328657	1.52061	0.128357	0.429753
ENSG00000086062	2059.28	1.1637	0.371664	3.13105	0.00174182	0.0247506
ENSG00000086065	631.741	-0.377238	0.307473	-1.2269	0.219861	0.565162
ENSG00000086102	509.425	0.25841	0.380672	0.678825	0.497249	0.806547
ENSG00000086159	4.35387	-2.84258	1.5821	-1.79671	0.0723815	0.309755
ENSG00000086189	646.49	-0.451804	0.25539	-1.76907	0.0768815	0.320621
ENSG00000086200	227.907	0.643631	0.364202	1.76723	0.0771889	0.321062
ENSG00000086205	114.631	-0.558064	0.670101	-0.832805	0.404954	0.742929
ENSG00000086232	1786.41	-0.45604	0.219732	-2.07544	0.037946	0.205581
ENSG00000086288	12.8342	-0.0163588	0.654317	-0.0250013	0.980054	0.995019
ENSG00000086300	633.622	-0.0655566	0.762962	-0.0859238	0.931527	0.985555
ENSG00000086475	315.87	-0.284245	0.274171	-1.03674	0.299855	0.65483
ENSG00000086504	636.307	-0.809201	0.437277	-1.85054	0.0642354	0.287841
ENSG00000086506	0.581007	0.0159221	2.1936	0.00725844	0.994209	0.998795
ENSG00000086544	793.712	0.163298	0.483623	0.337656	0.735622	0.926493
ENSG00000086548	1661.1	1.71232	1.26578	1.35278	0.176125	0.50689
ENSG00000086570	61.6709	1.35327	0.643014	2.10458	0.0353282	0.196229
ENSG00000086589	512.38	0.502877	0.222148	2.2637	0.0235926	0.151677
ENSG00000086598	2939.15	-0.274327	0.273401	-1.00339	0.315675	0.670542
ENSG00000086619	365.71	-1.81892	0.535209	-3.39851	0.000677531	0.0121635
ENSG00000086666	495.098	-0.425742	0.302281	-1.40843	0.159003	0.481268
ENSG00000086696	1539.36	0.262788	0.698143	0.37641	0.706612	0.917261
ENSG00000086712	313.087	0.161621	0.304248	0.531215	0.59527	0.865841
ENSG00000086717	13.7782	4.70611	0.830677	5.66539	1.46688e-08	1.85796e-06
ENSG00000086730	290.034	1.36361	0.590663	2.30861	0.0209654	0.139172
ENSG00000086827	182.265	-0.245036	0.21164	-1.1578	0.246946	0.600579
ENSG00000086848	326.646	2.17174	0.256477	8.46758	2.50551e-17	1.40541e-14
ENSG00000086967	15.2401	2.1379	0.995816	2.14688	0.0318026	0.183324
ENSG00000086991	18.5302	-3.63419	1.04471	-3.47865	0.000503943	0.00980912
ENSG00000087008	436.624	-1.14121	0.298293	-3.8258	0.000130347	0.00355379
ENSG00000087053	291.785	1.41666	0.256223	5.52902	3.2202e-08	3.8608e-06
ENSG00000087074	881.547	-0.394054	0.451146	-0.873452	0.382417	0.727107
ENSG00000087076	129.863	-1.69712	0.455278	-3.72765	0.000193275	0.00478043
ENSG00000087077	1161.36	0.685101	0.330418	2.07344	0.0381317	0.206374
ENSG00000087086	30503.7	-0.905415	0.490244	-1.84687	0.0647666	0.289313
ENSG00000087087	1371.25	0.115231	0.223307	0.51602	0.605841	0.870782
ENSG00000087088	332.395	-0.3832	0.48003	-0.798284	0.424706	0.756839
ENSG00000087095	412.98	-0.0684504	0.274545	-0.249323	0.803111	0.950187
ENSG00000087111	506.788	1.38276	0.291259	4.74753	2.05915e-06	0.000119781
ENSG00000087116	184.74	0.961927	0.527355	1.82406	0.0681428	0.298525
ENSG00000087128	8.79101	5.10356	1.56153	3.2683	0.00108195	0.0173576
ENSG00000087152	510.143	0.0840641	0.26101	0.322072	0.747398	0.93053
ENSG00000087157	685.327	0.0570187	0.220136	0.259016	0.795623	0.94818
ENSG00000087191	1470.91	-0.30687	0.252794	-1.21391	0.224781	0.571727
ENSG00000087206	370.291	0.586336	0.190557	3.07696	0.00209123	0.0283389
ENSG00000087237	121.358	-3.69842	0.693196	-5.33532	9.53744e-08	9.4807e-06
ENSG00000087245	333.444	1.05265	0.667318	1.57743	0.114697	0.403638
ENSG00000087250	1.07546	1.90299	1.58163	1.20319	0.228905	0.576705
ENSG00000087253	68.2936	0.865991	0.685702	1.26293	0.206616	0.548365
ENSG00000087258	144.868	0.532477	0.995973	0.534631	0.592905	0.864162
ENSG00000087263	172.658	0.175523	0.299992	0.585091	0.558486	0.845536
ENSG00000087266	270.739	-0.126657	0.317581	-0.398818	0.690027	0.909726
ENSG00000087269	1464.77	-0.0127025	0.310624	-0.0408936	0.967381	0.992467
ENSG00000087274	2231.87	0.0540267	0.225379	0.239715	0.810551	0.952552
ENSG00000087299	135.415	-1.38727	0.384857	-3.60463	0.000312599	0.00690531
ENSG00000087301	94.7288	0.0533166	0.410042	0.130027	0.896545	0.978672
ENSG00000087302	820.185	0.693599	0.257541	2.69317	0.0070777	0.0677198
ENSG00000087303	167.682	0.536211	0.435515	1.23121	0.218244	0.562983
ENSG00000087338	444.681	-0.96337	0.453821	-2.1228	0.0337708	0.190382
ENSG00000087365	1896.82	0.386974	0.205018	1.88751	0.0590916	0.27368
ENSG00000087448	606.667	0.0855899	0.382521	0.223752	0.82295	0.956081
ENSG00000087460	5436.53	-0.363812	0.360053	-1.01044	0.312286	0.667769
ENSG00000087470	753.474	0.45779	0.281788	1.62459	0.104251	0.383526
ENSG00000087494	121.285	0.391545	1.18158	0.331376	0.740361	0.928106
ENSG00000087495	154.383	-0.952061	1.25044	-0.761381	0.446429	0.775136
ENSG00000087502	386.764	-0.0655273	0.223583	-0.293078	0.769462	0.939363
ENSG00000087510	37.859	0.996906	1.23211	0.809101	0.418457	0.752969
ENSG00000087586	136.868	0.598756	0.529489	1.13082	0.258131	0.614175
ENSG00000087589	23.0199	-0.752511	0.477405	-1.57625	0.114968	0.403957
ENSG00000087842	236.007	-0.811595	0.592317	-1.3702	0.170623	0.499154
ENSG00000087884	433.587	-0.185233	0.349469	-0.530041	0.596083	0.865978
ENSG00000087903	185.779	1.35411	0.521651	2.59582	0.00943644	0.0824298
ENSG00000087995	199.769	-0.217003	0.250756	-0.865396	0.386822	0.729354
ENSG00000088002	90.0383	3.20237	0.868422	3.68758	0.000226398	0.00543702
ENSG00000088035	285.292	-0.369413	0.312756	-1.18115	0.237543	0.588276
ENSG00000088038	683.923	-0.106283	0.227512	-0.467151	0.640392	0.888473
ENSG00000088053	30.4286	-0.424115	0.660416	-0.642195	0.520747	0.821814
ENSG00000088179	280.889	0.0549637	0.263011	0.208978	0.834465	0.961352
ENSG00000088205	671.679	0.0681105	0.244097	0.279031	0.780221	0.942919
ENSG00000088247	4340.94	0.446041	0.237993	1.87418	0.0609061	0.278646
ENSG00000088256	705.715	0.696861	0.28116	2.47853	0.0131927	0.102496
[truncated: 14,501 more rows]

## Sheet: COAD
GeneID	baseMean	log2FoldChange	lfcSE	stat	pvalue	padj
[truncated: 16,130 more rows]

## Sheet: ESCA
GeneID	baseMean	log2FoldChange	lfcSE	stat	pvalue	padj
[truncated: 16,130 more rows]

[truncated: 13 more sheets: GBM, HNSC, KICH, KIRC, KIRP, LIHC, LUAD, LUSC, PRAD, READ, STAD, THCA, UCEC]
