# Supplementary material for: Pan-cancer analysis of mRNA stability for decoding tumour post-transcriptional programs
Source: Commun Biol. 2022 Aug 20;5:851. doi: 10.1038/s42003-022-03796-w (PMC9392771; doi:10.1038/s42003-022-03796-w)
Supplement: Supplementary file 6 — Supplementary Data 3 [file 42003_2022_3796_MOESM6_ESM.xlsx]

## Sheet: Supplementary Data 3A
Supplementary Data 3A: Differential stability comparing the MDA-MB-231 and MDA-LM2 cell lines.
GeneID	baseMean	log2FoldChange	lfcSE	stat	pvalue	padj
ENSG00000000003	557.155	0.0641795	0.0325736	1.97029	0.0488046	0.173229
ENSG00000000005	0.0666738	-0.227033	1.14991	-0.197436	0.843487	NA
ENSG00000000419	431.198	0.0633295	0.0260048	2.4353	0.0148794	0.0799469
ENSG00000000457	226.335	-0.144589	0.031307	-4.61842	3.86673e-06	0.000210395
ENSG00000000460	596.272	0.0374337	0.0197911	1.89144	0.0585659	0.195359
ENSG00000000938	0	NA	NA	NA	NA	NA
ENSG00000000971	419.644	0.0436532	0.0255608	1.70782	0.0876706	0.253037
ENSG00000001036	575.415	0.0627205	0.0206271	3.04069	0.0023604	0.0230044
ENSG00000001084	455.611	-0.0293489	0.0254045	-1.15526	0.247983	0.473462
ENSG00000001167	1853.65	-0.0790682	0.0261093	-3.02835	0.00245891	0.0235843
ENSG00000001460	111.818	-0.0989389	0.0365365	-2.70795	0.00677012	0.0471548
ENSG00000001461	1518.34	0.037288	0.0207642	1.79578	0.0725297	0.22341
ENSG00000001497	502.458	0.029498	0.0205546	1.4351	0.151258	0.350724
ENSG00000001561	401.795	0.037527	0.0194503	1.92938	0.0536833	0.184542
ENSG00000001617	8.69157	-0.178722	0.111718	-1.59976	0.109651	0.290642
ENSG00000001626	1.3531	0.149198	0.28075	0.531426	0.595124	NA
ENSG00000001629	1708.32	0.0414021	0.0167614	2.47009	0.0135079	0.0746319
ENSG00000001630	43.9255	0.0557006	0.0566931	0.982492	0.325857	0.553252
ENSG00000001631	636.863	-0.0611322	0.0254584	-2.40126	0.0163388	0.0850491
ENSG00000002016	196.455	-0.0647831	0.0287782	-2.25112	0.0243781	0.110734
ENSG00000002079	9.92525	0.195674	0.13846	1.41322	0.157591	0.360106
ENSG00000002330	56.6987	-0.0417269	0.0421564	-0.989812	0.322266	0.549666
ENSG00000002549	816.824	0.0455047	0.0176008	2.58537	0.00972737	0.0606874
ENSG00000002586	77.0702	0.0345246	0.0387212	0.89162	0.372597	0.59826
ENSG00000002587	34.1929	-0.0791212	0.0558067	-1.41777	0.156257	0.357957
ENSG00000002726	0.0421568	-0.222467	1.14995	-0.193459	0.8466	NA
ENSG00000002745	1.17738	-0.119279	0.362983	-0.328607	0.742453	NA
ENSG00000002746	12.4019	-0.0481249	0.0984552	-0.4888	0.624983	0.79391
ENSG00000002822	359.712	-0.0220695	0.0259324	-0.851042	0.394746	0.618244
ENSG00000002834	4650.13	0.0313378	0.019757	1.58616	0.112704	0.295295
ENSG00000002919	106.368	-0.00912854	0.041134	-0.221922	0.824375	0.912302
ENSG00000002933	0	NA	NA	NA	NA	NA
ENSG00000003056	1968.67	0.0300158	0.0198464	1.5124	0.130431	0.321878
ENSG00000003096	1.35331	-0.247732	0.364574	-0.67951	0.496815	NA
ENSG00000003137	31.6634	-0.240347	0.0838596	-2.86607	0.00415607	0.0337864
ENSG00000003147	44.7922	0.142375	0.0580863	2.4511	0.0142421	0.0775016
ENSG00000003249	1.35521	0.073554	0.282465	0.2604	0.794555	NA
ENSG00000003393	743.684	-0.0661324	0.0173746	-3.80628	0.000141075	0.00300705
ENSG00000003400	98.0354	-0.0719008	0.0399983	-1.7976	0.0722412	0.222967
ENSG00000003402	603.796	-0.0131094	0.0181142	-0.723708	0.469245	0.679882
ENSG00000003436	965.4	0.0386989	0.0213852	1.80961	0.070356	0.219409
ENSG00000003509	161.404	-0.0413676	0.0399791	-1.03473	0.300794	0.528029
ENSG00000003756	1743.51	-0.0958199	0.0260844	-3.67346	0.000239292	0.00441932
ENSG00000003987	11.7658	0.0546309	0.111184	0.491355	0.623175	0.792744
ENSG00000003989	1156.87	0.0771136	0.0171822	4.48799	7.18968e-06	0.000337149
ENSG00000004059	55.3021	0.00257235	0.0509534	0.0504844	0.959736	0.980695
ENSG00000004139	44.6078	0.161708	0.0695504	2.32505	0.0200692	0.0974589
ENSG00000004142	648.882	0.0887016	0.017371	5.10629	3.28541e-07	3.20677e-05
ENSG00000004399	246.085	-0.00401793	0.0241557	-0.166334	0.867894	0.933593
ENSG00000004455	1573.42	0.053453	0.0150795	3.54475	0.000392979	0.00640253
ENSG00000004468	4.05246	0.3044	0.185054	1.64492	0.0999856	0.275182
ENSG00000004478	2155.66	0.0410191	0.0199509	2.056	0.0397823	0.152754
ENSG00000004487	2574.06	0.07202	0.0196006	3.67437	0.000238433	0.00440723
ENSG00000004534	1287.6	-0.0459665	0.0183679	-2.50255	0.0123302	0.0703636
ENSG00000004660	22.6988	0.127874	0.0871584	1.46714	0.142337	0.338926
ENSG00000004700	1678.34	0.0983901	0.0189793	5.18409	2.17073e-07	2.3667e-05
ENSG00000004766	696.642	0.0833982	0.0180089	4.63094	3.64009e-06	0.000199797
ENSG00000004776	0.838778	-0.109296	0.343173	-0.318486	0.750116	NA
ENSG00000004777	22.775	-0.0611656	0.0901907	-0.678181	0.497657	0.703021
ENSG00000004779	289.839	0.0673257	0.0267975	2.51238	0.0119919	0.0690788
ENSG00000004799	52.2388	0.13311	0.0540844	2.46115	0.0138493	0.0759773
ENSG00000004809	0.104621	-0.110255	1.14947	-0.0959188	0.923585	NA
ENSG00000004838	2.42388	0.616367	0.223871	2.75323	0.00590109	0.0429751
ENSG00000004846	0.236182	-0.398881	0.699131	-0.570538	0.568313	NA
ENSG00000004848	0.10293	-0.303422	0.939269	-0.323041	0.746665	NA
ENSG00000004864	545.945	-0.00648906	0.0176776	-0.367077	0.713561	0.84924
ENSG00000004866	379.336	0.015093	0.0203939	0.740076	0.459254	0.672042
ENSG00000004897	3704.54	-0.00883005	0.0147159	-0.600036	0.548482	0.739856
ENSG00000004939	0	NA	NA	NA	NA	NA
ENSG00000004948	21.9619	-0.190745	0.0831831	-2.29307	0.0218437	0.103286
ENSG00000004961	297.954	0.00646262	0.0235658	0.274237	0.783902	0.889462
ENSG00000004975	289.532	-0.0692447	0.0270135	-2.56333	0.0103672	0.0633698
ENSG00000005001	1.10555	-0.472775	0.318349	-1.48508	0.137522	NA
ENSG00000005007	1464.08	-0.0363247	0.0155934	-2.32948	0.0198335	0.0965752
ENSG00000005020	303.72	0.0328162	0.0254247	1.29072	0.196801	0.411875
ENSG00000005022	1875.85	0.0231528	0.0152718	1.51605	0.129507	0.320331
ENSG00000005059	562.864	0.104718	0.0215136	4.86754	1.12998e-06	8.30574e-05
ENSG00000005073	0	NA	NA	NA	NA	NA
ENSG00000005075	67.3888	0.00442926	0.0468189	0.094604	0.924629	0.963722
ENSG00000005100	949.745	-0.0701112	0.0276282	-2.53767	0.0111594	0.066168
ENSG00000005102	0.0485133	-0.199798	1.1499	-0.173753	0.86206	NA
ENSG00000005108	1.23931	-0.270109	0.285422	-0.946349	0.343971	NA
ENSG00000005156	910.029	0.00765454	0.0145891	0.524674	0.59981	0.776609
ENSG00000005175	929.563	0.0102329	0.0206375	0.495841	0.620007	0.790256
ENSG00000005187	26.4399	0.0767306	0.0907451	0.845562	0.397797	0.620903
ENSG00000005189	115.141	0.00468985	0.026913	0.174259	0.861662	0.9298
ENSG00000005194	448.782	-0.0261209	0.0218577	-1.19505	0.232069	0.455751
ENSG00000005206	68.6138	-0.0358887	0.0400926	-0.895144	0.37071	0.59696
ENSG00000005238	44.9686	-0.105642	0.0623606	-1.69405	0.0902556	0.257425
ENSG00000005243	2.91302	-0.0342056	0.242912	-0.140815	0.888016	0.94315
ENSG00000005249	110.855	0.0227268	0.0365556	0.621706	0.534135	0.729355
ENSG00000005302	286.572	0.0820267	0.0293773	2.79218	0.0052354	0.03957
ENSG00000005339	847.093	-0.072453	0.0373387	-1.94043	0.0523276	0.181531
ENSG00000005379	25.7957	-0.196153	0.0782319	-2.50732	0.012165	0.069753
ENSG00000005381	0.383847	-0.097128	1.14889	-0.0845408	0.932626	NA
ENSG00000005421	0.576656	-0.634796	0.632865	-1.00305	0.315836	NA
ENSG00000005436	325.51	0.0600204	0.0278539	2.15483	0.031175	0.130603
ENSG00000005448	139.96	0.130458	0.033826	3.85674	0.000114911	0.00259826
ENSG00000005469	169.347	0.0708464	0.0301078	2.35309	0.018618	0.0923888
ENSG00000005471	1.03937	-0.096729	0.332504	-0.290911	0.771119	NA
ENSG00000005483	1903.52	-0.0769117	0.0307665	-2.49985	0.0124244	0.0707362
ENSG00000005486	42.7156	0.111177	0.0541892	2.05164	0.0402047	0.153578
ENSG00000005513	0	NA	NA	NA	NA	NA
ENSG00000005700	1384	0.00501707	0.0207	0.242371	0.808493	0.903721
ENSG00000005801	456.693	-0.0043829	0.0282491	-0.155152	0.876701	0.938329
ENSG00000005810	2544.73	0.0128904	0.0129458	0.995725	0.319384	0.54678
ENSG00000005812	1169.48	-0.0540349	0.015519	-3.48186	0.000497942	0.00754821
ENSG00000005844	0.0662159	-0.339939	1.14989	-0.295628	0.767514	NA
ENSG00000005882	85.8553	0.185239	0.0581668	3.18462	0.00144942	0.0161662
ENSG00000005884	3974.4	0.0414034	0.012128	3.41387	0.000640475	0.00901807
ENSG00000005889	1840.78	-0.0422557	0.0256684	-1.64621	0.0997202	0.274736
ENSG00000005893	1965.26	0.0668661	0.0177148	3.77459	0.00016027	0.00332298
ENSG00000005961	2.07887	0.500105	0.274193	1.82391	0.0681651	0.214938
ENSG00000005981	1.14414	-0.476813	0.331208	-1.43962	0.149975	NA
ENSG00000006007	954.812	0.0655392	0.0201424	3.2538	0.00113874	0.0135328
ENSG00000006015	40.1659	0.00240152	0.0578401	0.04152	0.966881	0.983848
ENSG00000006016	7.44863	0.356354	0.108167	3.29448	0.000986031	0.012326
ENSG00000006025	39.9091	-0.0270073	0.055019	-0.490873	0.623516	0.792942
ENSG00000006042	5.0686	-0.0425722	0.14828	-0.287107	0.77403	0.88457
ENSG00000006047	0.044347	-0.105853	1.14989	-0.0920548	0.926655	NA
ENSG00000006059	0	NA	NA	NA	NA	NA
ENSG00000006062	222.63	-0.0733784	0.0537122	-1.36614	0.171895	0.380381
ENSG00000006071	0	NA	NA	NA	NA	NA
ENSG00000006116	0.026545	-0.294379	1.1499	-0.256004	0.797948	NA
ENSG00000006118	47.2615	-0.0192064	0.045277	-0.424197	0.671422	0.823192
ENSG00000006125	4688.55	0.0165888	0.0124925	1.3279	0.184212	0.394916
ENSG00000006128	0	NA	NA	NA	NA	NA
ENSG00000006194	275.19	-0.0967971	0.0290692	-3.32988	0.000868823	0.0112696
ENSG00000006210	0.180998	-0.0224561	0.602502	-0.0372714	0.970269	NA
ENSG00000006282	105.79	0.0427207	0.0372161	1.14791	0.251006	0.477413
ENSG00000006283	2.59521	-1.4628	0.367453	-3.98093	6.86474e-05	0.00175242
ENSG00000006327	300.739	0.0328523	0.0368763	0.890877	0.372995	0.598696
ENSG00000006377	0.116679	-0.169581	1.05179	-0.16123	0.871912	NA
ENSG00000006432	329.796	-0.0618675	0.0327979	-1.88632	0.0592514	0.196936
ENSG00000006451	696.731	-0.0971739	0.0186245	-5.21753	1.81323e-07	2.05858e-05
ENSG00000006453	294.332	-0.0237595	0.0346877	-0.684955	0.493372	0.699706
ENSG00000006459	53.8363	-0.144024	0.0527185	-2.73194	0.00629625	0.0448696
ENSG00000006468	2240.27	0.0295953	0.0251569	1.17643	0.239423	0.464645
ENSG00000006530	539.538	0.0198538	0.0173152	1.14661	0.251543	0.477896
ENSG00000006534	44.668	0.0951758	0.0494519	1.92461	0.0542776	0.185874
ENSG00000006555	0.132995	-0.311968	0.883076	-0.353274	0.723883	NA
ENSG00000006576	1503.53	0.0794148	0.0137805	5.76284	8.27101e-09	2.20264e-06
ENSG00000006606	0.0506641	-0.255895	1.14989	-0.222539	0.823895	NA
ENSG00000006607	564.69	0.00171987	0.0259658	0.0662361	0.94719	0.974689
ENSG00000006611	0	NA	NA	NA	NA	NA
ENSG00000006625	373.759	-0.00583616	0.0256399	-0.22762	0.819942	0.909987
ENSG00000006634	1169.12	-0.0704858	0.018997	-3.71036	0.000206965	0.00398611
ENSG00000006638	3.8788	0.120089	0.166143	0.722807	0.469798	0.680227
ENSG00000006652	2098.13	0.0395592	0.0165382	2.39199	0.0167572	0.0864555
ENSG00000006659	0	NA	NA	NA	NA	NA
ENSG00000006695	279.356	-0.0337539	0.024054	-1.40326	0.16054	0.364364
ENSG00000006704	102.864	-0.0189307	0.034305	-0.551835	0.581061	0.763306
ENSG00000006712	683.254	-0.0442427	0.0200338	-2.20841	0.0272159	0.119494
ENSG00000006715	771.394	0.00528206	0.027338	0.193213	0.846792	0.921927
ENSG00000006740	4.39027	-0.303642	0.189504	-1.6023	0.10909	0.289801
ENSG00000006744	851.266	-0.0421318	0.0134104	-3.14173	0.00167953	0.0179976
ENSG00000006747	11.9891	0.120691	0.126981	0.950468	0.341874	0.569817
ENSG00000006756	21.5543	0.1262	0.0780766	1.61637	0.106015	0.285143
ENSG00000006757	27.1185	-0.0768006	0.0722863	-1.06245	0.288032	0.516075
ENSG00000006788	0.103754	-0.15846	1.14987	-0.137807	0.890393	NA
ENSG00000006831	1553.52	-0.0197736	0.0146921	-1.34587	0.178345	0.38832
ENSG00000006837	11.138	-0.037903	0.0920152	-0.411921	0.680397	0.827891
ENSG00000007001	0	NA	NA	NA	NA	NA
ENSG00000007038	0	NA	NA	NA	NA	NA
ENSG00000007047	68.9042	-0.000593646	0.0446938	-0.0132825	0.989402	0.994984
ENSG00000007062	0.0279412	-0.295707	1.1499	-0.257159	0.797056	NA
ENSG00000007080	81.9252	0.0615726	0.0378809	1.62542	0.104072	0.281868
ENSG00000007129	0	NA	NA	NA	NA	NA
ENSG00000007168	3042.13	-0.0222375	0.0124051	-1.7926	0.0730363	0.224266
ENSG00000007171	0	NA	NA	NA	NA	NA
ENSG00000007174	0.248533	-0.531938	0.718675	-0.740166	0.459199	NA
ENSG00000007202	7125.48	0.0448281	0.0186564	2.40283	0.0162688	0.0848898
ENSG00000007216	0	NA	NA	NA	NA	NA
ENSG00000007237	8.12754	0.264964	0.142518	1.85916	0.0630049	0.204588
ENSG00000007255	0.354221	-0.0338257	0.575997	-0.0587255	0.953171	NA
ENSG00000007264	0.0581161	-0.262848	1.14988	-0.228587	0.81919	NA
ENSG00000007306	0.0771249	-0.528707	1.1499	-0.459783	0.645672	NA
ENSG00000007312	0.069545	-0.176535	1.14992	-0.15352	0.877988	NA
ENSG00000007314	0.10582	-0.34961	1.14984	-0.30405	0.76109	NA
ENSG00000007341	304.612	0.0395743	0.0225373	1.75595	0.0790977	0.236482
ENSG00000007350	0.0480319	-0.312648	1.14988	-0.271896	0.785702	NA
ENSG00000007372	7.04823	0.336821	0.152101	2.21445	0.0267977	0.118502
ENSG00000007376	35.1467	0.0302651	0.0580594	0.521278	0.602173	0.778279
ENSG00000007384	64.505	-0.0368183	0.0406356	-0.90606	0.364904	0.591676
ENSG00000007392	421.748	-0.0485011	0.0218821	-2.21648	0.026659	0.117985
ENSG00000007402	0.476422	-0.0100397	0.372285	-0.0269678	0.978485	NA
ENSG00000007516	10.4751	0.219417	0.12506	1.75448	0.0793475	0.236955
ENSG00000007520	119.446	0.0166701	0.0332814	0.500882	0.616454	0.788109
ENSG00000007541	31.2861	0.0611235	0.0660888	0.924869	0.355034	0.582302
ENSG00000007545	120.783	-0.125008	0.0314926	-3.96944	7.20427e-05	0.00180572
ENSG00000007866	100.618	-0.0484003	0.0335452	-1.44284	0.149066	0.347659
ENSG00000007908	0.0408115	-0.161795	1.14995	-0.140698	0.888109	NA
ENSG00000007923	509.94	-0.0143915	0.0149052	-0.965536	0.334276	0.562323
ENSG00000007933	51.9636	-0.180651	0.0833397	-2.16764	0.030186	0.12775
ENSG00000007944	243.085	-0.0478293	0.0301417	-1.58681	0.112555	0.295169
ENSG00000007952	0.198705	-0.165842	0.814558	-0.203597	0.838668	NA
ENSG00000007968	246.295	-0.104198	0.0279899	-3.72272	0.000197089	0.00384743
ENSG00000008018	1258.01	0.0562912	0.0178304	3.15703	0.00159387	0.0173293
ENSG00000008056	0.47126	0.272951	0.531451	0.513595	0.607535	NA
ENSG00000008083	678.459	-0.101624	0.0218079	-4.65995	3.16282e-06	0.00018145
ENSG00000008086	82.5586	-0.0202164	0.0425978	-0.474588	0.635081	0.800101
ENSG00000008118	1.35128	0.188823	0.332452	0.567972	0.570054	NA
ENSG00000008128	9.94343	-0.0914943	0.102604	-0.891719	0.372543	0.598259
ENSG00000008130	285.809	0.0600191	0.0240836	2.49212	0.0126985	0.0718193
ENSG00000008196	0	NA	NA	NA	NA	NA
ENSG00000008197	0	NA	NA	NA	NA	NA
ENSG00000008226	2.66178	0.594479	0.177895	3.34174	0.000832556	0.0109174
ENSG00000008256	718.846	-0.00700573	0.0137027	-0.511268	0.609164	0.783418
ENSG00000008277	169.844	-0.0171083	0.0427109	-0.400561	0.688743	0.833628
ENSG00000008282	864.73	0.0743277	0.0207916	3.57489	0.000350374	0.00587251
ENSG00000008283	211.184	0.0545482	0.0248313	2.19675	0.0280385	0.121451
ENSG00000008294	2622.09	0.000644844	0.013134	0.0490974	0.960842	0.98133
ENSG00000008300	140.835	-0.0564819	0.0396336	-1.4251	0.154128	0.354929
ENSG00000008311	909.537	0.0951644	0.019097	4.98322	6.25364e-07	5.31091e-05
ENSG00000008323	1.89226	0.362256	0.325729	1.11214	0.266078	0.494322
ENSG00000008324	86.8179	-0.173154	0.0443183	-3.90706	9.34278e-05	0.00220936
ENSG00000008382	14.8369	-0.0723015	0.117027	-0.617819	0.536694	0.73115
ENSG00000008394	536.851	-0.0172309	0.0209081	-0.824129	0.409866	0.631155
ENSG00000008405	1248.31	0.0459958	0.014448	3.18354	0.00145488	0.016206
ENSG00000008438	0.0204891	-0.288118	1.14991	-0.250557	0.802156	NA
ENSG00000008441	238.582	-0.0558276	0.0325431	-1.7155	0.0862539	0.250583
ENSG00000008513	658.439	-0.0849419	0.0175956	-4.82745	1.38291e-06	9.64997e-05
ENSG00000008516	0.229458	0.0299329	0.806407	0.0371188	0.97039	NA
ENSG00000008517	0.423874	0.0129643	0.492964	0.0262986	0.979019	NA
ENSG00000008710	134.276	0.0056596	0.0352624	0.1605	0.872487	0.936014
ENSG00000008735	0.611095	0.214272	0.416935	0.513922	0.607306	NA
ENSG00000008838	416.091	0.0347113	0.0194201	1.78739	0.0738747	0.226036
ENSG00000008853	167.136	-0.0622885	0.0324678	-1.91847	0.0550516	0.187869
ENSG00000008869	595.79	0.0102301	0.015345	0.666676	0.504979	0.708805
ENSG00000008952	1740.04	0.0126949	0.0178997	0.709222	0.478187	0.687206
ENSG00000008988	1283.3	0.0630671	0.0246645	2.557	0.0105578	0.0639712
ENSG00000009307	14617.2	0.0574338	0.0184339	3.11565	0.00183537	0.0192282
ENSG00000009335	5444.73	0.00770564	0.00975772	0.789696	0.429705	0.64756
ENSG00000009413	1085.82	-0.0265831	0.0283627	-0.937254	0.348628	0.576019
ENSG00000009694	76.9196	0.114576	0.0593762	1.92966	0.0536493	0.184484
ENSG00000009709	0	NA	NA	NA	NA	NA
ENSG00000009724	9.48783	-0.0609204	0.128862	-0.472757	0.636387	0.800748
ENSG00000009765	0	NA	NA	NA	NA	NA
ENSG00000009780	183.178	-0.106747	0.0334878	-3.18763	0.00143444	0.016048
ENSG00000009790	3.25261	0.193607	0.183073	1.05754	0.290266	0.518279
ENSG00000009830	216.169	-0.00612248	0.030189	-0.202805	0.839288	0.918812
ENSG00000009844	820.519	0.00517771	0.0163089	0.317478	0.750881	0.871575
ENSG00000009950	1.96912	0.0885794	0.262076	0.337991	0.73537	0.862054
ENSG00000009954	5086.62	-0.0691391	0.0153537	-4.5031	6.69681e-06	0.000318889
ENSG00000010017	1011.39	-0.000341037	0.0150696	-0.0226308	0.981945	0.991986
ENSG00000010030	1.319	-0.377916	0.303511	-1.24515	0.213077	NA
ENSG00000010072	616.745	-0.0241598	0.0344192	-0.70193	0.482723	0.691055
ENSG00000010165	350.406	0.00515486	0.0298515	0.172683	0.8629	0.930588
ENSG00000010219	144.938	0.00457472	0.0342991	0.133377	0.893895	0.947347
ENSG00000010244	3458.81	-0.0208879	0.0342137	-0.610512	0.541522	0.735082
ENSG00000010256	549.153	0.0193476	0.0285642	0.677336	0.498193	0.703306
ENSG00000010270	1016.23	0.105875	0.0166271	6.36759	1.92018e-10	9.20451e-08
ENSG00000010278	479.593	0.027167	0.0261445	1.03911	0.298755	0.5263
ENSG00000010282	0	NA	NA	NA	NA	NA
ENSG00000010292	5658.38	0.0214957	0.0152925	1.40564	0.159832	0.363455
ENSG00000010295	6.51252	0.0109986	0.163437	0.0672959	0.946346	0.974289
ENSG00000010310	7.00843	-0.353133	0.153468	-2.30102	0.0213906	0.101746
ENSG00000010318	87.6217	-0.0371264	0.0457049	-0.812306	0.416616	0.636867
ENSG00000010319	0.326624	-0.0350389	0.424313	-0.0825779	0.934187	NA
ENSG00000010322	544.162	-0.0218021	0.0258533	-0.843298	0.399062	0.622247
ENSG00000010327	0.981918	-0.00145145	0.36804	-0.00394372	0.996853	NA
ENSG00000010361	15.466	-0.0465215	0.120146	-0.387208	0.698602	0.840044
ENSG00000010379	1.81016	0.0683502	0.266516	0.256458	0.797597	0.897206
ENSG00000010404	909.667	0.0797586	0.0205516	3.88089	0.000104074	0.00239593
ENSG00000010438	14.4718	-0.17309	0.0948225	-1.82541	0.0679392	0.214476
ENSG00000010539	116.835	-0.087992	0.038596	-2.27982	0.0226182	0.105766
ENSG00000010610	1.70139	-0.619878	0.948489	-0.653542	0.513407	0.714588
ENSG00000010626	20.3056	-0.0330341	0.0648362	-0.509501	0.610401	0.784261
ENSG00000010671	0.809842	-0.00738519	0.325056	-0.0227197	0.981874	NA
ENSG00000010704	187.437	0.00511256	0.0441887	0.115698	0.907892	0.95542
ENSG00000010803	218.64	-0.0721062	0.0256134	-2.81517	0.0048751	0.0378595
ENSG00000010810	398.904	0.0134116	0.0234903	0.570943	0.568038	0.753993
ENSG00000010818	880.901	-0.136952	0.0517981	-2.64397	0.00819406	0.0539843
ENSG00000010932	0.355969	-0.584022	0.93366	-0.625519	0.531631	NA
ENSG00000011007	2073.93	0.0236522	0.0152092	1.55513	0.119916	0.3063
ENSG00000011009	71.7331	0.0725535	0.0420632	1.72487	0.0845506	0.247267
ENSG00000011021	108.894	-0.000208054	0.0402098	-0.0051742	0.995872	0.997907
ENSG00000011028	185.982	-0.0235258	0.0324993	-0.723887	0.469135	0.679814
ENSG00000011052	0	NA	NA	NA	NA	NA
ENSG00000011083	0.419215	-0.362652	0.814032	-0.4455	0.655958	NA
ENSG00000011105	171.329	0.0397366	0.0298878	1.32952	0.183675	0.394256
ENSG00000011114	1398.92	-0.0591233	0.0244773	-2.41543	0.0157164	0.0828481
ENSG00000011132	60.6982	0.0536391	0.0447707	1.19809	0.230884	0.454051
ENSG00000011143	80.169	-0.0240849	0.0406371	-0.592683	0.553394	0.743106
ENSG00000011198	632.281	0.00748727	0.0194033	0.385876	0.699588	0.840452
ENSG00000011201	264.171	0.0403845	0.0261935	1.54178	0.123128	0.311079
ENSG00000011243	621.694	-0.0364933	0.0186195	-1.95995	0.0500018	0.176182
ENSG00000011258	266.227	-0.0643579	0.0319284	-2.0157	0.0438319	0.162039
ENSG00000011260	830.742	0.0692462	0.019618	3.52973	0.00041599	0.00665136
ENSG00000011275	947.585	-0.0312527	0.0245636	-1.27232	0.20326	0.419853
ENSG00000011295	1360.89	0.0412153	0.021217	1.94256	0.0520693	0.18113
ENSG00000011304	1967.43	0.015331	0.0166263	0.922096	0.356479	0.583607
ENSG00000011332	31.1482	0.00680364	0.0763831	0.0890725	0.929024	0.966108
ENSG00000011347	0.720247	-0.452454	0.452142	-1.00069	0.316976	NA
ENSG00000011376	695.368	0.0116607	0.0172023	0.677858	0.497862	0.703161
ENSG00000011405	1997.5	0.00538883	0.0167247	0.322207	0.747296	0.869749
ENSG00000011422	242.69	0.0109352	0.0285475	0.383053	0.70168	0.841918
ENSG00000011426	12948.7	-0.0093443	0.0139089	-0.671821	0.501698	0.705852
ENSG00000011451	85.2886	-0.0585716	0.0420764	-1.39203	0.163913	0.368924
ENSG00000011454	997.422	-0.0478811	0.0186671	-2.56499	0.0103178	0.0631567
ENSG00000011465	0.0963652	-0.606021	1.14942	-0.527243	0.598025	NA
ENSG00000011478	126.905	0.0236419	0.0323579	0.730636	0.465002	0.676643
ENSG00000011485	702.458	-0.00770795	0.0183974	-0.418969	0.675238	0.825245
ENSG00000011523	67.0165	0.0346201	0.0443933	0.779851	0.435479	0.65214
ENSG00000011566	448.081	-0.0742952	0.0359907	-2.06429	0.0389905	0.151091
ENSG00000011590	1.36491	-0.00772494	0.281489	-0.0274431	0.978106	NA
ENSG00000011600	0	NA	NA	NA	NA	NA
ENSG00000011638	114.365	0.028132	0.0441009	0.6379	0.523539	0.722676
ENSG00000011677	0	NA	NA	NA	NA	NA
ENSG00000012048	1726.97	-0.0585254	0.0113969	-5.13519	2.81865e-07	2.82796e-05
ENSG00000012061	401.205	0.0532754	0.0197768	2.69384	0.00706348	0.0486483
ENSG00000012124	25.4911	-0.0711081	0.0777412	-0.914677	0.360361	0.587555
ENSG00000012171	20.1174	0.0574176	0.0717193	0.800588	0.42337	0.642547
ENSG00000012174	259.91	0.0132062	0.0213741	0.617858	0.536669	0.73115
ENSG00000012211	13.7862	0.103791	0.0862674	1.20313	0.228925	0.451589
ENSG00000012223	0.0454325	-0.222467	1.14995	-0.193459	0.8466	NA
ENSG00000012232	391.435	-0.0500079	0.0235686	-2.1218	0.0338542	0.137812
ENSG00000012504	0.0328912	-0.161795	1.14995	-0.140698	0.888109	NA
ENSG00000012660	3070.34	0.0495711	0.0127751	3.88028	0.000104337	0.00239943
ENSG00000012779	3.62336	-0.524931	0.236017	-2.22412	0.0261404	0.116407
ENSG00000012817	0.0262552	-0.293773	1.1499	-0.255476	0.798355	NA
ENSG00000012822	226.291	0.0140697	0.0288383	0.487882	0.625633	0.794087
ENSG00000012963	1523.14	0.0135919	0.0153726	0.884165	0.376607	0.60154
ENSG00000012983	1515.92	-0.0133946	0.0231899	-0.577606	0.56353	0.750504
ENSG00000013016	4.37654	-0.211359	0.207306	-1.01955	0.307941	0.535606
ENSG00000013275	1576.42	0.0674633	0.0177404	3.80281	0.000143063	0.00303436
ENSG00000013288	221.036	-0.0262203	0.0280805	-0.933754	0.350431	0.577651
ENSG00000013293	0.026545	-0.294379	1.1499	-0.256004	0.797948	NA
ENSG00000013297	9.19314	-0.193234	0.131586	-1.4685	0.141969	0.338389
ENSG00000013306	140.461	0.0911186	0.0296454	3.07362	0.00211479	0.0212573
ENSG00000013364	370.318	0.0616915	0.0257133	2.39921	0.0164306	0.0854033
ENSG00000013374	965.306	0.0380785	0.0183979	2.06972	0.0384789	0.149879
ENSG00000013375	1623.74	0.0408979	0.0182734	2.23811	0.0252137	0.113498
ENSG00000013392	29.9014	0.0230712	0.0832931	0.276989	0.781789	0.888279
ENSG00000013441	712.902	-0.0866872	0.0204594	-4.23704	2.26487e-05	0.000764561
ENSG00000013503	557.293	-0.0119526	0.0320468	-0.372974	0.709168	0.846527
ENSG00000013523	59.764	-0.041234	0.0490581	-0.840514	0.40062	0.623664
ENSG00000013561	1125.06	0.012149	0.0182955	0.66404	0.506665	0.710083
ENSG00000013563	142.137	0.0464936	0.033657	1.38139	0.167158	0.373318
ENSG00000013573	422.308	-0.0564084	0.0258116	-2.18539	0.0288601	0.123643
ENSG00000013583	115.324	0.0305874	0.0577149	0.529974	0.59613	0.774262
ENSG00000013588	2951.47	-0.0483375	0.0298337	-1.62023	0.105183	0.283753
ENSG00000013619	263.9	-0.0497276	0.0319307	-1.55736	0.119385	0.305343
ENSG00000013725	0.0357756	-0.269745	1.14991	-0.23458	0.814535	NA
ENSG00000013810	1015.51	-0.154456	0.0331338	-4.66159	3.13768e-06	0.000180488
ENSG00000014123	533.16	-0.0188031	0.0190122	-0.989004	0.322661	0.54985
ENSG00000014138	172.998	-0.0548631	0.0273786	-2.00387	0.0450843	0.165062
ENSG00000014164	37.5181	-0.270091	0.0746436	-3.61841	0.000296417	0.00518574
ENSG00000014216	354.445	0.0427577	0.0252515	1.69328	0.0904026	0.257526
ENSG00000014257	1.53284	-0.360404	0.342903	-1.05104	0.293241	0.521344
ENSG00000014641	464.466	0.0877612	0.0197444	4.44488	8.79426e-06	0.000388732
ENSG00000014824	961.595	0.0752047	0.0254382	2.95637	0.00311281	0.0276778
ENSG00000014914	115.136	-0.0214603	0.0551382	-0.389209	0.697121	0.838871
ENSG00000014919	748.81	-0.0161835	0.0210245	-0.769746	0.44145	0.657452
ENSG00000015133	314.98	-0.033121	0.0248855	-1.33094	0.18321	0.393764
ENSG00000015153	318.436	-0.018996	0.0320282	-0.593102	0.553113	0.742914
ENSG00000015171	2060.68	-0.00400785	0.0147899	-0.270986	0.786402	0.890939
ENSG00000015285	0.66859	-0.382581	0.338791	-1.12925	0.258791	NA
ENSG00000015413	0	NA	NA	NA	NA	NA
ENSG00000015475	175.82	0.00691588	0.0348823	0.198263	0.842839	0.920233
ENSG00000015479	220.55	0.00879855	0.046563	0.18896	0.850124	0.924278
ENSG00000015520	0.75016	0.0862449	0.338342	0.254905	0.798797	NA
ENSG00000015532	156.142	-0.0572132	0.0306517	-1.86656	0.0619635	0.202671
ENSG00000015568	104.72	-0.103768	0.0534828	-1.94021	0.0523547	0.181596
ENSG00000015592	0.199905	0.0309673	0.823534	0.037603	0.970004	NA
ENSG00000015676	751.311	0.0309651	0.0141545	2.18766	0.0286946	0.123168
ENSG00000016082	0	NA	NA	NA	NA	NA
ENSG00000016391	0.99936	0.290363	0.354651	0.818728	0.412941	NA
ENSG00000016402	4.17611	0.134169	0.155885	0.860691	0.389408	0.612641
ENSG00000016490	0	NA	NA	NA	NA	NA
ENSG00000016602	0	NA	NA	NA	NA	NA
ENSG00000016864	309.426	0.00617175	0.0219318	0.281407	0.778398	0.886387
ENSG00000017260	1769.39	0.0393345	0.0171833	2.28912	0.0220726	0.10414
ENSG00000017427	1.63114	0.239316	0.322798	0.741379	0.458463	0.671652
ENSG00000017483	0.244898	-0.479499	0.704386	-0.680733	0.49604	NA
ENSG00000017797	2374.58	0.00869438	0.0208309	0.417378	0.676402	0.826058
ENSG00000018189	459.486	-0.0131009	0.0201065	-0.651576	0.514675	0.715569
ENSG00000018236	23.9148	0.174524	0.0826415	2.11182	0.0347021	0.139708
ENSG00000018280	0.492929	0.112301	0.489109	0.229604	0.8184	NA
ENSG00000018408	1472.57	-0.0225663	0.0116752	-1.93285	0.0532547	0.183507
ENSG00000018510	2023.27	0.0216434	0.0200734	1.07821	0.28094	0.509294
ENSG00000018607	0	NA	NA	NA	NA	NA
ENSG00000018610	736.054	0.0444261	0.0296787	1.4969	0.134419	0.327953
ENSG00000018625	0.0474312	-0.201648	1.14994	-0.175355	0.860801	NA
ENSG00000018699	436.222	0.0698354	0.01972	3.54135	0.000398091	0.00646246
ENSG00000018869	5.38679	0.0701203	0.144315	0.485884	0.62705	0.794866
ENSG00000019102	6.06762	0.0944555	0.159231	0.5932	0.553048	0.742872
ENSG00000019144	699.583	-0.0905948	0.0402223	-2.25235	0.0243	0.110515
ENSG00000019169	0	NA	NA	NA	NA	NA
ENSG00000019186	67.924	0.0571235	0.0563441	1.01383	0.310663	0.538171
ENSG00000019485	95.9112	-0.0566411	0.0290595	-1.94914	0.0512783	0.179333
ENSG00000019505	0.284693	-0.246062	0.629698	-0.390761	0.695974	NA
ENSG00000019549	245.853	-0.0424051	0.0507615	-0.83538	0.403504	0.62605
ENSG00000019582	52.5637	0.013177	0.0487095	0.270521	0.786759	0.891063
ENSG00000019991	0.022337	-0.350556	1.14995	-0.304846	0.760484	NA
ENSG00000019995	1230.95	0.0458592	0.0228117	2.01034	0.0443955	0.163367
ENSG00000020129	150.125	0.0039547	0.0300047	0.131803	0.89514	0.948002
ENSG00000020181	9.20014	-0.211094	0.123904	-1.70368	0.0884404	0.254404
ENSG00000020219	0.0912808	-0.364368	1.14994	-0.316858	0.751351	NA
ENSG00000020256	70.6559	-0.0439634	0.0420677	-1.04506	0.295995	0.523396
ENSG00000020426	586.643	0.0716276	0.0210744	3.3988	0.000676811	0.00941902
ENSG00000020577	1497.08	-0.10867	0.0510891	-2.12707	0.0334145	0.136745
ENSG00000020633	0.743894	-0.170797	0.340016	-0.50232	0.615442	NA
ENSG00000020922	960.346	0.0707633	0.0171464	4.12702	3.67501e-05	0.00110872
ENSG00000021300	2.00386	0.269572	0.236752	1.13863	0.254859	0.48195
ENSG00000021355	652.392	0.0512425	0.0169405	3.02485	0.00248754	0.0237744
ENSG00000021461	0.0315712	-0.234886	1.14991	-0.204264	0.838147	NA
ENSG00000021488	1.52523	0.0324825	0.295645	0.10987	0.912513	0.957943
ENSG00000021574	461.37	-0.0111707	0.0214085	-0.521786	0.601819	0.77809
ENSG00000021645	0.466332	-0.801512	0.688987	-1.16332	0.2447	NA
ENSG00000021762	54.3973	-0.0382826	0.0509063	-0.752022	0.452038	0.666046
ENSG00000021776	2431.39	0.0303834	0.0133	2.28446	0.0223446	0.104909
ENSG00000021826	249.474	0.085684	0.0367346	2.33252	0.0196735	0.0960562
ENSG00000021852	0	NA	NA	NA	NA	NA
ENSG00000022267	39.5462	0.0770358	0.0460003	1.67468	0.0939972	0.264484
ENSG00000022277	1863.5	0.0686258	0.0170134	4.03362	5.49235e-05	0.00148676
ENSG00000022355	0.271323	0.193949	1.0074	0.192525	0.847331	NA
ENSG00000022556	88.0236	-0.0320571	0.0421235	-0.761027	0.446641	0.661664
ENSG00000022567	70.9879	-0.072694	0.0405043	-1.79472	0.0726978	0.223605
ENSG00000022840	1101.73	0.0423081	0.0179607	2.35559	0.0184933	0.0920864
ENSG00000022976	283.195	-0.0988857	0.0285886	-3.45892	0.000542341	0.00798555
ENSG00000023041	539.067	0.0394423	0.0215562	1.82974	0.0672884	0.213128
ENSG00000023171	3.14817	-0.710609	0.266115	-2.67031	0.00757806	0.0511312
ENSG00000023191	618.899	0.0662075	0.0177406	3.73198	0.000189984	0.00375632
ENSG00000023228	3750.67	0.036594	0.0213895	1.71085	0.0871097	0.252051
ENSG00000023287	1449.46	0.053438	0.0213182	2.50669	0.0121869	0.0698413
ENSG00000023318	483.441	-0.00331975	0.0180209	-0.184217	0.853843	0.925898
ENSG00000023330	450.386	-0.015884	0.0198572	-0.799909	0.423763	0.64278
ENSG00000023445	422.513	-0.0358755	0.0325682	-1.10155	0.270658	0.499176
ENSG00000023516	2984.53	0.0255015	0.0133511	1.91006	0.0561258	0.19042
ENSG00000023572	137.169	0.103851	0.0406771	2.55307	0.0106778	0.0643347
ENSG00000023608	1130.67	0.000250974	0.0142479	0.0176148	0.985946	0.993576
ENSG00000023697	939.416	0.0888312	0.019546	4.54474	5.5004e-06	0.000277218
ENSG00000023734	2526.86	0.0169337	0.0172814	0.979878	0.327146	0.554622
ENSG00000023839	50.6986	-0.103617	0.0518809	-1.99721	0.0458026	0.166589
ENSG00000023892	82.0684	-0.128673	0.0460866	-2.79199	0.00523851	0.0395796
ENSG00000023902	78.0929	-0.0749448	0.0432123	-1.73434	0.0828581	0.243838
ENSG00000023909	1346.43	0.0517166	0.0170076	3.04079	0.0023596	0.0230044
ENSG00000024048	1711.91	-0.0214839	0.0200011	-1.07413	0.282762	0.511007
ENSG00000024422	340.777	0.0209579	0.0293472	0.714138	0.475142	0.684964
ENSG00000024526	4421.99	0.0156304	0.0153207	1.02021	0.307629	0.535367
ENSG00000024862	90.3719	-0.00181999	0.0478567	-0.0380299	0.969664	0.985378
ENSG00000025039	236.399	0.0782939	0.0350233	2.23548	0.0253858	0.113869
ENSG00000025156	271.165	-0.120975	0.0258847	-4.67361	2.95956e-06	0.000172542
ENSG00000025293	1941.22	-0.053766	0.0196154	-2.74101	0.00612515	0.0440859
ENSG00000025423	22.0676	-0.110389	0.112121	-0.984552	0.324844	0.552258
ENSG00000025434	46.4895	-0.0246959	0.064532	-0.382692	0.701948	0.842096
ENSG00000025708	5.59799	0.171317	0.164804	1.03952	0.298564	0.526084
ENSG00000025770	156.903	0.0481551	0.0299254	1.60917	0.107578	0.287244
ENSG00000025772	516.301	0.0755918	0.0214933	3.517	0.000436454	0.00690231
ENSG00000025796	560.452	0.049949	0.0242866	2.05665	0.0397202	0.152673
ENSG00000025800	2980.73	0.0118866	0.0213465	0.556841	0.577636	0.760881
ENSG00000026025	19932.1	0.0368397	0.0185509	1.98587	0.047048	0.169362
ENSG00000026036	17.5455	0.051826	0.108465	0.477812	0.632784	0.798516
ENSG00000026103	42.9215	-0.140407	0.0613482	-2.28869	0.0220974	0.104234
ENSG00000026297	21.5347	-0.0480231	0.0618657	-0.776248	0.437603	0.654146
ENSG00000026508	12883.3	-0.00237927	0.00550392	-0.432287	0.665533	0.820214
ENSG00000026559	0.0391203	-0.36414	1.14993	-0.316664	0.751499	NA
ENSG00000026652	165.282	0.0242597	0.0401123	0.604796	0.545315	0.737815
ENSG00000026751	29.5776	-0.112095	0.0868708	-1.29036	0.196926	0.412056
ENSG00000026950	113.478	0.0439833	0.0326042	1.34901	0.177334	0.387021
ENSG00000027001	68.3689	0.115579	0.0412532	2.80169	0.00508361	0.0388585
ENSG00000027075	34.8453	0.0173506	0.0691154	0.251038	0.801785	0.899374
ENSG00000027644	0.0678567	-0.327161	1.14987	-0.284521	0.776011	NA
ENSG00000027697	388.314	-0.0240935	0.0204931	-1.17569	0.239718	0.465013
ENSG00000027847	46.176	0.103914	0.0504121	2.0613	0.0392746	0.151637
ENSG00000027869	1.16896	-0.336826	0.31485	-1.0698	0.284711	NA
ENSG00000028116	409.174	-0.0157148	0.0213803	-0.735013	0.462332	0.674178
ENSG00000028137	8.25701	-0.00165643	0.129041	-0.0128365	0.989758	0.99511
ENSG00000028203	2041.29	-0.00113547	0.0116317	-0.0976184	0.922235	0.961877
ENSG00000028277	18.6473	-0.164723	0.0828289	-1.98872	0.046732	0.168678
ENSG00000028310	535.928	-0.0347948	0.0316825	-1.09823	0.272102	0.500385
ENSG00000028528	449.954	-0.0665344	0.021631	-3.07588	0.00209885	0.0211464
ENSG00000028839	191.807	-0.0569749	0.0456904	-1.24698	0.212407	0.43176
ENSG00000029153	1397.8	0.0652023	0.0212527	3.06795	0.00215534	0.0215444
ENSG00000029363	2411.02	0.0452353	0.0111869	4.04361	5.26353e-05	0.00144453
ENSG00000029364	3621.2	0.018944	0.0185725	1.02	0.307727	0.535494
ENSG00000029534	99.4698	0.092871	0.0412242	2.25282	0.0242703	0.110404
ENSG00000029559	1.48568	-0.86507	1.14426	-0.75601	0.449643	0.664332
ENSG00000029639	102.212	-0.0616156	0.0385665	-1.59765	0.110122	0.291306
ENSG00000029725	3258.65	-0.000735376	0.0123998	-0.0593057	0.952709	0.976939
ENSG00000029993	2185.31	-0.0128781	0.021972	-0.586114	0.557799	0.746142
ENSG00000030066	1092.25	-0.0928123	0.0145882	-6.36215	1.98955e-10	9.32969e-08
ENSG00000030110	69.6484	0.000727729	0.0430247	0.0169142	0.986505	0.993806
ENSG00000030304	49.9735	-0.0390324	0.0478094	-0.816416	0.414262	0.635075
ENSG00000030419	280.257	-0.120041	0.025382	-4.72936	2.25229e-06	0.00013921
ENSG00000030582	62.0645	-0.00383113	0.0423053	-0.0905592	0.927843	0.965578
ENSG00000031003	1813.28	-0.0390722	0.0137934	-2.83267	0.00461613	0.0363942
ENSG00000031081	316.705	-0.0906974	0.034283	-2.64555	0.00815587	0.0538028
ENSG00000031691	577.638	-0.0691223	0.0202145	-3.41944	0.00062749	0.00891119
ENSG00000031698	3388.1	-0.0107643	0.0124119	-0.867258	0.385801	0.609009
ENSG00000031823	324.125	-0.051604	0.027485	-1.87753	0.0604451	0.199459
ENSG00000032219	270.768	-0.150277	0.0266702	-5.63466	1.75404e-08	3.70131e-06
ENSG00000032389	151.537	0.133293	0.027965	4.76642	1.87527e-06	0.000121842
ENSG00000032444	249.943	0.0482285	0.0287404	1.67807	0.0933325	0.262933
ENSG00000032742	129.273	0.0343686	0.0369227	0.930826	0.351943	0.579104
ENSG00000033011	178.015	-0.0133519	0.03017	-0.442556	0.658087	0.814575
ENSG00000033030	625.752	-0.108372	0.0199219	-5.43983	5.33312e-08	8.39714e-06
ENSG00000033050	2901.02	0.0349617	0.0128588	2.71888	0.0065503	0.0461301
ENSG00000033100	387.418	0.0194947	0.023796	0.819242	0.412648	0.633901
ENSG00000033122	10.2351	0.320002	0.120218	2.66185	0.00777116	0.0520433
ENSG00000033170	2499.62	-0.0107684	0.0135	-0.797657	0.42507	0.643812
ENSG00000033178	3765.93	0.0394757	0.0241114	1.63722	0.101585	0.277905
ENSG00000033327	395.375	-0.0146367	0.0220548	-0.663652	0.506913	0.710179
ENSG00000033627	654.58	-0.0380553	0.0234294	-1.62426	0.104321	0.282241
ENSG00000033800	642.873	-0.101286	0.0200911	-5.04135	4.62265e-07	4.12046e-05
ENSG00000033867	2458.12	-0.00641029	0.00840042	-0.763092	0.445409	0.660837
ENSG00000034053	102.559	-0.0664565	0.0372481	-1.78416	0.0743981	0.227154
ENSG00000034152	130.468	-0.0482402	0.0615996	-0.783125	0.433554	0.651108
ENSG00000034239	0	NA	NA	NA	NA	NA
ENSG00000034510	1681.85	0.0450784	0.0251563	1.79193	0.073144	0.224496
ENSG00000034533	103.136	-0.115297	0.0468101	-2.46307	0.0137753	0.0756261
ENSG00000034677	815.134	-0.103216	0.0202298	-5.10216	3.35795e-07	3.2628e-05
ENSG00000034693	245.257	0.0370246	0.0217633	1.70124	0.0888984	0.255245
ENSG00000034713	158.43	-0.0860512	0.0497755	-1.72879	0.0838475	0.245866
ENSG00000034971	0	NA	NA	NA	NA	NA
ENSG00000035115	123.479	0.101985	0.040673	2.50744	0.012161	0.0697504
ENSG00000035141	663.136	0.0828209	0.0181149	4.57198	4.83142e-06	0.000251736
ENSG00000035403	5850.59	0.039955	0.0118764	3.36424	0.000767538	0.0103328
ENSG00000035499	351.068	0.0253328	0.0181534	1.39549	0.162869	0.367456
ENSG00000035664	15.9393	-0.144142	0.095934	-1.50251	0.132965	0.325856
ENSG00000035681	388.224	0.032215	0.0211147	1.52572	0.127081	0.316491
ENSG00000035687	954.238	0.0466795	0.0145562	3.20683	0.00134204	0.0152686
ENSG00000035720	0.27689	-0.84549	0.882214	-0.958372	0.337875	NA
ENSG00000035862	698.483	0.0585651	0.0175603	3.3351	0.000852698	0.0111206
ENSG00000035928	1932.38	-0.0298764	0.0126979	-2.35287	0.0186291	0.0923888
ENSG00000036054	1603.54	-0.0442473	0.0163949	-2.69884	0.00695821	0.0481384
ENSG00000036257	1449.87	0.00427272	0.0138067	0.309466	0.756967	0.875149
ENSG00000036448	11.0219	0.00726763	0.101562	0.0715588	0.942953	0.972901
ENSG00000036473	0	NA	NA	NA	NA	NA
ENSG00000036530	0.979786	-0.548148	0.342543	-1.60023	0.109547	NA
ENSG00000036549	3674.2	-0.0390171	0.0162128	-2.40655	0.0161039	0.0842125
ENSG00000036565	0	NA	NA	NA	NA	NA
ENSG00000036672	0.48092	-0.731371	0.465875	-1.56989	0.116442	NA
ENSG00000036828	0	NA	NA	NA	NA	NA
ENSG00000037042	47.5603	-0.0617792	0.0557684	-1.10778	0.267957	0.49606
ENSG00000037241	148.398	0.0554072	0.0359604	1.54078	0.12337	0.311372
ENSG00000037280	0.167553	-0.0292604	0.972415	-0.0300905	0.975995	NA
ENSG00000037474	1505.92	0.0136869	0.0112918	1.21211	0.225471	0.447951
ENSG00000037637	228.023	-0.0950465	0.0349972	-2.71583	0.00661099	0.0464362
ENSG00000037749	744.271	-0.00976269	0.0240506	-0.405922	0.6848	0.831278
ENSG00000037757	328.526	0.000806929	0.0300577	0.026846	0.978583	0.990429
ENSG00000037897	81.6641	-0.0457107	0.0606733	-0.753391	0.451215	0.665426
ENSG00000037965	4.13281	-0.244858	0.170639	-1.43495	0.151301	0.350745
ENSG00000038002	130.623	0.0056816	0.0403053	0.140964	0.887898	0.94315
ENSG00000038210	240.927	0.0527059	0.0283756	1.85744	0.0632484	0.205224
ENSG00000038219	2082.6	-0.0724083	0.0247894	-2.92094	0.00348976	0.0298011
ENSG00000038274	1526.23	0.00294613	0.0178274	0.165259	0.86874	0.9342
ENSG00000038295	2.30896	0.0019171	0.226896	0.00844928	0.993259	0.996678
ENSG00000038358	447.892	0.0116068	0.0215414	0.538812	0.590017	0.770264
ENSG00000038382	6213.82	-0.00448322	0.017682	-0.253547	0.799846	0.898244
ENSG00000038427	23.6667	-0.0469626	0.0880839	-0.533157	0.593925	0.772944
ENSG00000038532	273.702	-0.0680606	0.0231459	-2.9405	0.00327678	0.0285367
ENSG00000038945	0.425283	-0.161946	0.34539	-0.46888	0.639156	NA
ENSG00000039068	1.083	0.165499	0.257872	0.641787	0.521011	NA
ENSG00000039123	1137.74	0.0164624	0.0158183	1.04072	0.298006	0.525317
ENSG00000039139	52.147	0.0105249	0.0664009	0.158505	0.874059	0.936861
ENSG00000039319	1711.12	-0.033385	0.0109498	-3.04892	0.00229664	0.0225596
ENSG00000039523	14.5704	0.170726	0.113216	1.50797	0.131563	0.323714
ENSG00000039537	0	NA	NA	NA	NA	NA
ENSG00000039560	2534.35	-0.025165	0.0110804	-2.27114	0.0231388	0.107155
ENSG00000039600	0.226786	-0.0479644	0.805774	-0.0595259	0.952533	NA
ENSG00000039650	206.813	0.011104	0.0214851	0.516822	0.605281	0.780332
ENSG00000039987	0.188516	-0.00194452	0.727467	-0.002673	0.997867	NA
ENSG00000040199	551.611	-0.0572079	0.0219066	-2.61145	0.00901596	0.0575565
ENSG00000040275	2357.48	-0.0312445	0.0203131	-1.53814	0.124013	0.31211
ENSG00000040341	286.903	0.118623	0.0188114	6.3059	2.86518e-10	1.26132e-07
ENSG00000040487	58.4044	-0.0487013	0.0463542	-1.05063	0.293426	0.521505
ENSG00000040531	70.735	0.0787754	0.0403104	1.95422	0.0506751	0.177886
ENSG00000040608	0.547754	-0.555523	0.39367	-1.41114	0.158204	NA
ENSG00000040633	182.326	-0.0981087	0.0554379	-1.7697	0.0767766	0.231726
ENSG00000040731	0	NA	NA	NA	NA	NA
ENSG00000040933	468.846	-0.0220287	0.0157531	-1.39837	0.162001	0.366071
ENSG00000041353	316.08	0.034129	0.0256967	1.32815	0.184129	0.394777
ENSG00000041357	1911.17	0.0846516	0.0177783	4.7615	1.92156e-06	0.000123731
ENSG00000041515	9.39964	-0.0493828	0.107541	-0.4592	0.64609	0.807089
ENSG00000041802	1346.97	0.0141169	0.0140393	1.00552	0.314645	0.541762
ENSG00000041880	72.9963	0.0892108	0.0391045	2.28134	0.0225282	0.105551
ENSG00000041982	1436.83	0.00137944	0.0133348	0.103447	0.917609	0.960583
ENSG00000041988	69.0553	0.111659	0.0506393	2.20499	0.0274547	0.120102
ENSG00000042062	5.67488	0.157714	0.183615	0.858937	0.390375	0.613581
ENSG00000042088	784.05	-0.0450619	0.0176343	-2.55536	0.0106079	0.0640997
ENSG00000042286	180.476	-0.0262241	0.0298511	-0.878496	0.379674	0.603824
ENSG00000042304	0.0502572	-0.159246	1.14992	-0.138484	0.889858	NA
ENSG00000042317	46.005	0.134354	0.0715145	1.87869	0.0602868	0.199211
ENSG00000042429	1125.64	-0.04409	0.0290114	-1.51974	0.128575	0.319012
ENSG00000042445	278.726	0.0316096	0.0293701	1.07625	0.281816	0.510073
ENSG00000042493	201.558	0.00907715	0.0407049	0.222999	0.823536	0.91205
ENSG00000042753	212.706	-0.0241528	0.0289738	-0.83361	0.404501	0.626651
ENSG00000042781	3.25648	0.0247118	0.175811	0.140558	0.888219	0.943227
ENSG00000042813	0.423457	-0.483535	1.03371	-0.467765	0.639953	NA
ENSG00000042832	1.98371	-0.115823	0.244644	-0.473437	0.635901	0.800573
ENSG00000042980	19.046	-0.0071562	0.0806929	-0.0886843	0.929333	0.966158
ENSG00000043039	0.432695	-0.794044	0.468786	-1.69383	0.0902974	NA
ENSG00000043093	1463.21	-0.0133549	0.0198091	-0.674181	0.500196	0.704567
ENSG00000043143	1324.82	-0.103564	0.0180977	-5.72247	1.04984e-08	2.63328e-06
ENSG00000043355	103.86	-0.106674	0.0442873	-2.40867	0.0160107	0.0839695
ENSG00000043462	0	NA	NA	NA	NA	NA
ENSG00000043514	448.564	0.033925	0.0233832	1.45083	0.146828	0.344766
ENSG00000043591	0.386285	0.257432	0.636526	0.404432	0.685895	NA
ENSG00000044012	0	NA	NA	NA	NA	NA
ENSG00000044090	274.357	0.039369	0.021452	1.83521	0.0664741	0.211616
ENSG00000044115	8024.58	0.0398257	0.015703	2.53618	0.011207	0.0663227
ENSG00000044446	162.731	-0.00362949	0.0292848	-0.123938	0.901365	0.952121
ENSG00000044459	0.02986	-0.191821	1.14991	-0.166814	0.867516	NA
ENSG00000044524	0.0227163	-0.242693	1.14995	-0.211047	0.832851	NA
ENSG00000044574	2113.13	0.00197822	0.0264775	0.0747134	0.940443	0.971612
ENSG00000046604	1449.39	0.0576676	0.0122295	4.71546	2.41167e-06	0.00014779
ENSG00000046647	14.4463	-0.162513	0.0974011	-1.66849	0.0952185	0.266575
ENSG00000046651	213.815	-0.0674331	0.0336794	-2.0022	0.0452629	0.165402
ENSG00000046653	2.41091	-0.10669	0.238158	-0.447981	0.654167	0.811478
ENSG00000046774	21.7423	0.0486528	0.0765193	0.635824	0.524891	0.723431
ENSG00000046889	0	NA	NA	NA	NA	NA
ENSG00000047056	339.889	-0.0259782	0.0384923	-0.674893	0.499744	0.704408
ENSG00000047188	1061.19	0.0177566	0.0202949	0.874929	0.381612	0.605496
ENSG00000047230	122.047	-0.0205782	0.037249	-0.552448	0.580641	0.763069
ENSG00000047249	424.942	0.0236774	0.0179522	1.31891	0.187198	0.399294
ENSG00000047315	6541.93	0.0195293	0.0150961	1.29366	0.195782	0.410459
ENSG00000047346	97.0505	-0.130347	0.0517167	-2.52041	0.0117217	0.0681717
ENSG00000047365	885.508	-0.0479914	0.0155422	-3.08782	0.00201631	0.0205068
ENSG00000047410	7425.85	0.0264531	0.0114236	2.31566	0.0205771	0.0991885
ENSG00000047457	9.24151	0.07538	0.124951	0.603278	0.546324	0.738485
ENSG00000047578	204.641	-0.134202	0.0309051	-4.34238	1.40946e-05	0.00054292
ENSG00000047579	46.3826	-0.0464119	0.0500945	-0.926488	0.354192	0.581452
ENSG00000047597	278.994	0.0759336	0.0261878	2.89957	0.0037367	0.031327
ENSG00000047617	6.21566	0.269272	0.151584	1.77638	0.0756698	0.229736
ENSG00000047621	1124.67	0.0370459	0.015498	2.39036	0.0168317	0.0866943
ENSG00000047634	309.804	0.0477993	0.0310065	1.54159	0.123174	0.311122
ENSG00000047644	737.975	0.0142758	0.019075	0.748402	0.454217	0.66798
ENSG00000047648	0	NA	NA	NA	NA	NA
ENSG00000047662	28.438	0.0543664	0.070659	0.769419	0.441645	0.657559
ENSG00000047849	4117.41	0.0221382	0.0142948	1.54869	0.121457	0.308946
ENSG00000047932	1225.47	-0.0304203	0.0157264	-1.93434	0.0530715	0.183257
ENSG00000047936	1.62784	-0.204467	0.289857	-0.705407	0.480557	0.689144
ENSG00000048028	731.597	0.0252822	0.0237057	1.06651	0.286195	0.514287
ENSG00000048052	398.544	-0.0369681	0.0311014	-1.18863	0.234584	0.458768
ENSG00000048140	218.881	-0.0470023	0.0307825	-1.52691	0.126782	0.316383
ENSG00000048162	182.263	-0.0326825	0.0362938	-0.9005	0.367854	0.594309
ENSG00000048342	298.627	0.0321014	0.0195376	1.64306	0.10037	0.275877
ENSG00000048392	710.083	0.0169553	0.0287744	0.58925	0.555694	0.744943
ENSG00000048405	634.534	0.0115895	0.0299752	0.386638	0.699024	0.84027
ENSG00000048462	0.545278	0.298919	0.496866	0.601608	0.547435	NA
ENSG00000048471	156.548	0.00250802	0.0302981	0.0827781	0.934028	0.968184
ENSG00000048540	13.6234	-0.0655524	0.111981	-0.585388	0.558287	0.746378
ENSG00000048544	2344.04	0.0350154	0.022281	1.57154	0.116058	0.300576
ENSG00000048545	0.051764	-0.276399	1.14995	-0.240358	0.810052	NA
ENSG00000048649	1802.7	-0.0713926	0.0289137	-2.46916	0.013543	0.074677
ENSG00000048707	1360.1	0.00775251	0.0165272	0.469076	0.639015	0.802397
ENSG00000048740	351.473	0.0246008	0.0174719	1.40802	0.159125	0.362309
ENSG00000048828	1823.28	0.0343832	0.0122149	2.81486	0.00487987	0.0378782
ENSG00000048991	364.762	0.0223626	0.0241225	0.927044	0.353903	0.581243
ENSG00000049089	8.52409	0.0867261	0.120472	0.719886	0.471595	0.681677
ENSG00000049130	392.7	-0.0406934	0.0208662	-1.9502	0.0511519	0.179065
ENSG00000049167	262.757	0.0452766	0.0233303	1.94068	0.052297	0.181483
ENSG00000049192	393.621	0.00219452	0.0245138	0.089522	0.928667	0.965975
ENSG00000049239	453.899	0.0654911	0.0191569	3.41867	0.000629282	0.00891283
ENSG00000049245	679.534	0.0580167	0.0202988	2.85814	0.00426132	0.0342861
ENSG00000049246	370.994	-0.0252377	0.0266658	-0.946446	0.343921	0.57141
ENSG00000049247	3.12812	0.361407	0.20145	1.79403	0.072809	0.223822
ENSG00000049249	2.36399	0.797774	0.272546	2.92712	0.00342117	0.0293679
ENSG00000049283	0.499237	-0.266897	0.574107	-0.464891	0.642009	NA
ENSG00000049323	1075.34	0.0848159	0.0189282	4.48093	7.43169e-06	0.00034329
ENSG00000049449	2126.06	0.0428255	0.0180902	2.36733	0.0179171	0.0901119
ENSG00000049540	0.267979	-0.0832678	0.471456	-0.176618	0.859808	NA
ENSG00000049541	563.408	0.0441734	0.025411	1.73836	0.0821477	0.242674
ENSG00000049618	651.114	-0.0152571	0.0296111	-0.515249	0.606379	0.78117
ENSG00000049656	1040.91	0.0216978	0.0177793	1.2204	0.222314	0.444171
ENSG00000049759	2793.73	-0.0306143	0.0180829	-1.693	0.0904558	0.257559
ENSG00000049768	0.459476	0.415032	0.394798	1.05125	0.293143	NA
ENSG00000049769	41.2326	0.144754	0.0673538	2.14915	0.0316221	0.131734
ENSG00000049860	621.919	0.0599551	0.0271753	2.20623	0.0273676	0.119867
ENSG00000049883	414.256	-0.0310331	0.0183218	-1.69378	0.090308	0.257506
ENSG00000050030	3.57641	0.0707821	0.202374	0.349759	0.72652	0.856895
ENSG00000050130	753.216	0.0303116	0.0180868	1.6759	0.0937587	0.263961
ENSG00000050165	6.3695	-0.174568	0.11815	-1.47752	0.139537	0.334624
ENSG00000050327	15.2982	0.0624885	0.0946168	0.660437	0.508973	0.711283
ENSG00000050344	1035.41	0.106989	0.0178829	5.98276	2.19388e-09	8.15934e-07
ENSG00000050393	1544.35	0.0408569	0.0200425	2.03852	0.0414984	0.1567
ENSG00000050405	2815.53	0.0506479	0.00941878	5.37733	7.55994e-08	1.06585e-05
ENSG00000050426	426.303	-0.0104593	0.024864	-0.420661	0.674003	0.824575
ENSG00000050438	70.3663	-0.0172006	0.0397241	-0.433001	0.665014	0.819762
ENSG00000050555	0.0872114	-0.307252	1.14988	-0.267203	0.789313	NA
ENSG00000050628	5.60175	-0.0862113	0.142494	-0.605017	0.545168	0.737737
ENSG00000050730	5.5017	0.0138566	0.159446	0.0869044	0.930748	0.966549
ENSG00000050748	450.443	0.0595122	0.0203291	2.92743	0.00341772	0.0293603
ENSG00000050767	0.0421568	-0.222467	1.14995	-0.193459	0.8466	NA
ENSG00000050820	291.313	-0.0468618	0.0334169	-1.40234	0.160815	0.364538
ENSG00000051009	102.404	-0.15689	0.0410116	-3.82551	0.000130503	0.0028474
ENSG00000051108	108.276	-0.155388	0.0371599	-4.1816	2.89461e-05	0.00092094
ENSG00000051128	98.6102	-0.0308919	0.0326212	-0.946989	0.343644	0.57124
ENSG00000051180	117.54	-0.0397968	0.0414625	-0.959825	0.337143	0.565184
ENSG00000051341	1152.04	-0.0345062	0.0314773	-1.09622	0.272981	0.501195
ENSG00000051382	510.309	-0.0771628	0.0258745	-2.9822	0.00286186	0.0261914
ENSG00000051523	15.0838	0.169537	0.0777323	2.18103	0.0291809	0.12472
ENSG00000051596	84.3346	0.142175	0.0529295	2.68612	0.00722868	0.049407
ENSG00000051620	401.561	0.0762356	0.0243041	3.13674	0.00170836	0.0182272
ENSG00000051825	2903.14	-0.00119474	0.00923783	-0.129331	0.897096	0.949475
ENSG00000052126	1287.11	-0.0926762	0.021105	-4.3912	1.12726e-05	0.000462353
ENSG00000052344	0.2193	-0.287458	0.672459	-0.427474	0.669034	NA
ENSG00000052723	1961.23	-0.00705295	0.0141211	-0.499461	0.617455	0.788673
ENSG00000052749	680.651	0.0541703	0.0177205	3.05693	0.00223617	0.0221879
ENSG00000052795	457.932	-0.0634587	0.0223921	-2.83398	0.00459723	0.03629
ENSG00000052802	297.095	0.0320806	0.0292038	1.09851	0.271984	0.500287
ENSG00000052841	1933.42	0.04447	0.0117629	3.78053	0.000156493	0.00326155
ENSG00000052850	1.19911	0.340045	0.352865	0.96367	0.335211	NA
ENSG00000053108	0	NA	NA	NA	NA	NA
ENSG00000053254	1540.19	-0.0107228	0.0159936	-0.670443	0.502575	0.706528
ENSG00000053328	0.0371372	-0.26496	1.14991	-0.230417	0.817768	NA
ENSG00000053371	114.198	-0.00399858	0.0411989	-0.0970556	0.922682	0.962157
ENSG00000053372	788.753	0.00645275	0.0178886	0.360719	0.718309	0.851963
ENSG00000053438	6.14017	0.180611	0.174657	1.03409	0.301094	0.528297
ENSG00000053501	30.4128	0.0534047	0.0580033	0.920717	0.357198	0.584252
ENSG00000053524	14.5964	0.00993477	0.0999007	0.0994465	0.920784	0.961534
ENSG00000053702	6.5052	0.335101	0.165566	2.02397	0.0429736	0.160045
ENSG00000053747	862.972	-0.0192699	0.0234206	-0.822777	0.410635	0.631843
ENSG00000053770	999.134	-0.0349336	0.0187976	-1.85841	0.0631106	0.20487
ENSG00000053900	424.273	-0.0403122	0.0286954	-1.40483	0.160071	0.363765
ENSG00000053918	0.256713	-0.518576	0.805692	-0.64364	0.519809	NA
ENSG00000054116	393.44	0.0054022	0.022409	0.241072	0.809499	0.904142
ENSG00000054118	4544.8	-0.0178059	0.0147128	-1.21024	0.226188	0.448694
ENSG00000054148	28.1179	0.00554589	0.0693832	0.0799313	0.936292	0.969244
ENSG00000054179	0.0293375	-0.297014	1.1499	-0.258296	0.796178	NA
ENSG00000054219	2.0451	-0.134654	0.223571	-0.602289	0.546982	0.739051
ENSG00000054267	1187.1	-0.111396	0.0194304	-5.73309	9.86164e-09	2.56296e-06
ENSG00000054277	83.2691	0.249498	0.0575399	4.33609	1.4504e-05	0.000550819
ENSG00000054282	289.67	0.0189346	0.0254469	0.744085	0.456825	0.670398
ENSG00000054356	0	NA	NA	NA	NA	NA
ENSG00000054392	105.069	0.133887	0.042007	3.18724	0.00143638	0.016054
ENSG00000054523	1697.08	-0.0706574	0.014866	-4.75295	2.00466e-06	0.000127341
ENSG00000054598	102.724	-0.104017	0.0418177	-2.48739	0.0128686	0.0724396
ENSG00000054611	178.486	0.0443063	0.0306666	1.44477	0.148522	0.347065
ENSG00000054654	4214.09	0.034271	0.0267327	1.28199	0.199847	0.415308
ENSG00000054690	27.9061	-0.0161579	0.0628162	-0.257225	0.797005	0.896828
ENSG00000054793	38.9918	0.186876	0.0620724	3.01061	0.00260723	0.0245444
ENSG00000054796	0	NA	NA	NA	NA	NA
ENSG00000054803	0	NA	NA	NA	NA	NA
ENSG00000054938	0.0902545	-0.0194648	1.14989	-0.0169276	0.986494	NA
ENSG00000054965	1448.53	0.028123	0.011504	2.44463	0.0144999	0.0784918
ENSG00000054967	168.008	-0.0392916	0.049822	-0.788639	0.430323	0.648053
ENSG00000054983	325.612	0.130048	0.0193872	6.70794	1.97389e-11	1.29027e-08
ENSG00000055044	1324.8	0.0550678	0.0168671	3.2648	0.00109542	0.0131639
ENSG00000055070	828.921	-0.0557261	0.0198439	-2.80822	0.00498166	0.0383554
ENSG00000055118	0.0102446	-0.276502	1.14993	-0.240452	0.80998	NA
ENSG00000055130	1562.21	-0.0345343	0.0156204	-2.21085	0.0270459	0.119077
ENSG00000055147	355.025	0.100205	0.0256977	3.89939	9.64372e-05	0.0022636
ENSG00000055163	13.5846	-0.0852128	0.0952736	-0.894401	0.371107	0.597266
ENSG00000055208	934.532	-0.0633356	0.0190868	-3.31829	0.000905691	0.0116013
ENSG00000055211	305.764	0.0361251	0.0258223	1.39899	0.161817	0.365759
ENSG00000055332	2319.49	0.0180755	0.015468	1.16857	0.242576	0.468367
ENSG00000055483	676.539	-0.0257213	0.0433859	-0.592848	0.553283	0.743096
ENSG00000055609	3076.61	-0.0337605	0.0254104	-1.32861	0.183976	0.394567
ENSG00000055732	55.5111	0.160668	0.0646679	2.48451	0.012973	0.0727771
ENSG00000055813	1.9934	0.0945661	0.292988	0.322764	0.746874	0.869479
ENSG00000055917	2388.98	-0.0768854	0.0166874	-4.60738	4.07779e-06	0.000219357
ENSG00000055950	191.506	-0.00673306	0.0216366	-0.311189	0.755657	0.874266
ENSG00000055955	2.73127	-0.269341	0.28811	-0.934855	0.349863	0.5772
ENSG00000055957	0.0362996	-0.267893	1.14991	-0.232969	0.815786	NA
ENSG00000056050	83.89	0.0858227	0.035525	2.41584	0.015699	0.0827978
ENSG00000056097	4456.14	0.0109891	0.0183503	0.598848	0.549274	0.739969
ENSG00000056277	393.633	-0.0612378	0.0366041	-1.67298	0.0943319	0.265082
ENSG00000056291	0	NA	NA	NA	NA	NA
ENSG00000056487	0	NA	NA	NA	NA	NA
ENSG00000056558	50.5778	-0.0648596	0.0601056	-1.07909	0.280545	0.508927
ENSG00000056586	3461.43	-0.00121141	0.00998131	-0.121368	0.903399	0.953423
ENSG00000056736	4.75195	-0.238311	0.205108	-1.16188	0.245284	0.471109
ENSG00000056972	56.1291	0.0805016	0.0543331	1.48163	0.138439	0.333347
ENSG00000056998	2.81206	0.0462766	0.202431	0.228605	0.819176	0.909413
ENSG00000057019	15430.7	0.00235107	0.0197189	0.119229	0.905094	0.954102
ENSG00000057149	0	NA	NA	NA	NA	NA
ENSG00000057252	2866.59	0.030246	0.0177652	1.70254	0.0886543	0.254812
ENSG00000057294	629.003	0.0122898	0.0257084	0.478047	0.632617	0.798489
ENSG00000057468	26.2485	0.233036	0.0705112	3.30494	0.000949956	0.0120044
ENSG00000057593	0	NA	NA	NA	NA	NA
ENSG00000057608	10154.4	0.0468414	0.0193598	2.41952	0.0155409	0.0822253
ENSG00000057657	49.0448	-0.141958	0.062998	-2.25337	0.0242359	0.110331
ENSG00000057663	438.391	0.0383482	0.0253142	1.51489	0.1298	0.320898
ENSG00000057704	148.906	-0.00497689	0.0485044	-0.102607	0.918275	0.960859
ENSG00000057757	658.471	-0.0317072	0.0173586	-1.8266	0.0677603	0.214112
ENSG00000057935	164.781	-0.026048	0.0267534	-0.973633	0.330239	0.55775
ENSG00000058056	1221.34	0.0442991	0.0139836	3.16792	0.00153533	0.0168628
ENSG00000058063	2079.19	0.0383352	0.0189259	2.02555	0.0428113	0.159662
ENSG00000058085	215.858	0.0229954	0.0257797	0.891996	0.372395	0.598259
ENSG00000058091	489.62	0.0419719	0.0203292	2.06461	0.03896	0.151091
ENSG00000058262	2028.11	0.0524437	0.0156235	3.35672	0.00078873	0.0105479
ENSG00000058272	3482.68	-0.0461919	0.0102232	-4.51835	6.23231e-06	0.000304156
ENSG00000058335	67.3298	0.0280862	0.0423072	0.663862	0.506778	0.710129
ENSG00000058404	0.763408	-0.060395	0.533734	-0.113156	0.909907	NA
ENSG00000058453	27.7675	-0.0404083	0.0723123	-0.558803	0.576296	0.759977
ENSG00000058600	437.872	-0.0519917	0.0205547	-2.52943	0.0114248	0.0671705
ENSG00000058668	876.094	0.0743441	0.0160098	4.64366	3.42285e-06	0.000189806
ENSG00000058673	5521.09	-0.00172923	0.00940398	-0.183883	0.854105	0.925898
ENSG00000058729	630.995	-0.0432243	0.0247061	-1.74954	0.0801981	0.238417
ENSG00000058799	130.053	-0.0156153	0.0322263	-0.484551	0.627995	0.79539
ENSG00000058804	3591.45	0.0697737	0.0181797	3.838	0.000124043	0.00274434
ENSG00000058866	10.3411	0.187083	0.212857	0.878913	0.379449	0.603766
ENSG00000059122	74.6293	0.0220302	0.0484596	0.454609	0.649391	0.808839
ENSG00000059145	113.908	-0.170418	0.034045	-5.00567	5.56677e-07	4.86157e-05
ENSG00000059377	104.123	0.122574	0.040172	3.05122	0.0022791	0.0224419
ENSG00000059378	171.618	-0.0575907	0.0261735	-2.20034	0.0277825	0.120948
ENSG00000059573	1482.41	0.0237316	0.0182702	1.29892	0.19397	0.40793
ENSG00000059588	230.114	0.0125122	0.0220352	0.56783	0.57015	0.755542
ENSG00000059691	192.844	0.0765775	0.0293926	2.60533	0.00917845	0.0582526
ENSG00000059728	213.651	-0.103413	0.0245101	-4.21921	2.45157e-05	0.000813675
ENSG00000059758	1022.25	-0.0449791	0.0253683	-1.77304	0.0762218	0.230697
ENSG00000059769	262.305	-0.0293626	0.0253842	-1.15673	0.247384	0.473204
ENSG00000059804	386.925	-0.0601295	0.0332859	-1.80645	0.0708476	0.2204
ENSG00000059915	2.0011	-0.670195	0.409092	-1.63825	0.101369	0.277563
ENSG00000060069	80.9754	0.0729748	0.0622263	1.17273	0.240903	0.466433
ENSG00000060138	1111.06	-0.00874567	0.0191046	-0.457778	0.647112	0.807804
ENSG00000060140	76.9236	-0.118676	0.0579301	-2.04861	0.0405006	0.154259
ENSG00000060237	3083.03	-0.0258052	0.0130167	-1.98247	0.0474268	0.170337
ENSG00000060303	2.70088	0.0398558	0.214602	0.18572	0.852665	0.925332
ENSG00000060339	2255.9	-0.0337597	0.0114522	-2.94787	0.00319969	0.0281947
ENSG00000060491	149.9	-0.0510706	0.0401627	-1.27159	0.203518	0.420178
ENSG00000060558	145.928	-0.00794523	0.0335856	-0.236567	0.812993	0.905887
ENSG00000060566	0.232579	-0.276509	0.539705	-0.512334	0.608417	NA
ENSG00000060642	121.418	0.045953	0.0371185	1.23801	0.215713	0.435728
ENSG00000060656	234.211	0.0262462	0.0250808	1.04647	0.295346	0.522977
ENSG00000060688	1551.5	0.0217409	0.0197821	1.09902	0.27176	0.500097
ENSG00000060709	0.785862	0.584237	0.485126	1.2043	0.228474	NA
ENSG00000060718	0.320733	0.0213939	0.682263	0.0313573	0.974985	NA
ENSG00000060749	3448.38	0.0353812	0.0136901	2.58444	0.0097536	0.0607551
ENSG00000060762	138.756	-0.0106978	0.0353438	-0.302677	0.762136	0.877926
ENSG00000060971	113.927	-0.0153001	0.0301525	-0.507423	0.611858	0.785153
ENSG00000060982	6613.09	0.0603545	0.0209621	2.87923	0.00398653	0.0326847
ENSG00000061273	218.12	-0.052588	0.0341057	-1.54191	0.123095	0.311079
ENSG00000061337	10.8251	-0.108487	0.126788	-0.85566	0.392186	0.615472
ENSG00000061455	32.3751	0.0422473	0.0666585	0.633786	0.52622	0.724384
ENSG00000061492	0	NA	NA	NA	NA	NA
ENSG00000061656	8.16206	-0.337168	0.13491	-2.49921	0.0124471	0.0708248
ENSG00000061676	2485.45	0.0492802	0.0175084	2.81466	0.00488294	0.0378805
ENSG00000061794	1573.38	0.0375762	0.0164461	2.28481	0.0223241	0.104909
ENSG00000061918	106.031	0.0698364	0.0329305	2.12072	0.0339451	0.138079
ENSG00000061936	1150.2	-0.078286	0.0295887	-2.64581	0.00814958	0.0538028
ENSG00000061938	69.958	-0.00953141	0.0465274	-0.204856	0.837685	0.917983
ENSG00000061987	1176.58	-0.0477472	0.0217348	-2.19681	0.0280342	0.121451
ENSG00000062038	3.17673	0.240877	0.201934	1.19285	0.232928	0.456939
ENSG00000062096	0.138104	-0.373435	1.1499	-0.324755	0.745366	NA
ENSG00000062194	2977.89	-0.0381005	0.0149974	-2.54047	0.0110704	0.0658925
ENSG00000062282	81.8097	-0.0192488	0.0375519	-0.512592	0.608236	0.782599
ENSG00000062370	87.5566	-0.15732	0.0457311	-3.4401	0.000581501	0.00842415
ENSG00000062485	1108.86	0.0342118	0.0120693	2.83461	0.00458817	0.03624
ENSG00000062524	10.6484	-0.144655	0.108514	-1.33305	0.182514	0.393121
ENSG00000062582	10.1337	-0.13941	0.101496	-1.37356	0.169579	0.376755
ENSG00000062598	386.478	0.0252427	0.0288684	0.874406	0.381897	0.605862
ENSG00000062650	3600.38	-0.0719749	0.0211434	-3.40414	0.000663736	0.00928499
ENSG00000062716	4519.67	0.0172144	0.0298607	0.576491	0.564283	0.751182
ENSG00000062725	1085.22	-0.0184288	0.022053	-0.835661	0.403346	0.62594
ENSG00000062822	320.082	-0.00715222	0.0308068	-0.232164	0.816411	0.907899
ENSG00000063015	0.939213	0.0174492	0.29884	0.0583898	0.953438	NA
ENSG00000063046	6662.43	0.0218544	0.0200524	1.08986	0.275773	0.503701
ENSG00000063127	5.13729	0.234335	0.166816	1.40475	0.160096	0.363765
ENSG00000063169	12.2661	0.034723	0.0898542	0.386438	0.699173	0.840321
ENSG00000063176	57.5927	-0.139234	0.0521049	-2.67219	0.00753585	0.05091
ENSG00000063177	988.927	0.0353612	0.0278557	1.26944	0.204284	0.421223
ENSG00000063180	1.16098	-0.202068	0.30262	-0.667728	0.504307	NA
ENSG00000063241	78.0104	0.0095032	0.0380306	0.249883	0.802678	0.899738
ENSG00000063244	1712.05	0.0226709	0.0161874	1.40053	0.161354	0.365223
ENSG00000063245	380.254	-0.0236649	0.0201761	-1.17292	0.240828	0.466413
ENSG00000063322	390.215	-0.0690775	0.0273007	-2.53025	0.0113982	0.0671108
ENSG00000063438	55.8375	-0.0280011	0.0458535	-0.610665	0.541421	0.735006
ENSG00000063515	0	NA	NA	NA	NA	NA
ENSG00000063587	115.79	-0.076503	0.0348943	-2.19242	0.028349	0.12223
ENSG00000063601	953.223	0.0299324	0.0125368	2.38756	0.0169605	0.0869633
ENSG00000063660	57.276	0.129071	0.0506921	2.54618	0.010891	0.0651352
ENSG00000063761	4.2407	-0.193253	0.15849	-1.21934	0.222716	0.444628
ENSG00000063854	104.646	-0.00884629	0.0353565	-0.250203	0.80243	0.899601
ENSG00000063978	615.442	-0.0690825	0.0277769	-2.48705	0.0128808	0.0724515
ENSG00000064012	529.519	0.00638022	0.0173564	0.367601	0.713171	0.849084
ENSG00000064042	8297.41	0.0284654	0.0109136	2.60825	0.00910065	0.0578574
ENSG00000064102	1079.39	0.0289042	0.0194367	1.48709	0.13699	0.331391
ENSG00000064115	496.166	0.0862999	0.0233516	3.69567	0.000219306	0.00415334
ENSG00000064195	0.0967533	-0.199575	0.953327	-0.209346	0.834178	NA
ENSG00000064199	385.84	0.0483569	0.0229301	2.10888	0.0349548	0.140356
ENSG00000064201	0	NA	NA	NA	NA	NA
ENSG00000064205	0.430282	0.0618432	0.537704	0.115013	0.908434	NA
ENSG00000064218	0	NA	NA	NA	NA	NA
ENSG00000064225	134.327	0.00329429	0.033299	0.0989305	0.921193	0.961534
ENSG00000064270	11.5943	0.19367	0.119988	1.61408	0.106511	0.285961
ENSG00000064300	27.6446	0.139608	0.0692226	2.0168	0.0437163	0.161728
ENSG00000064309	505.212	-0.0173531	0.0218084	-0.795706	0.426203	0.644804
ENSG00000064313	787.161	0.0095557	0.0177863	0.537252	0.591094	0.771168
ENSG00000064393	2172.6	0.0123407	0.0196585	0.627753	0.530166	0.726939
ENSG00000064419	2742.79	0.0239422	0.0155275	1.54192	0.123093	0.311079
ENSG00000064489	1.01082	-0.133895	0.417872	-0.320422	0.748649	NA
ENSG00000064490	87.6725	-0.0386614	0.0420162	-0.920156	0.357491	0.584512
ENSG00000064545	45.7168	0.122604	0.0496513	2.4693	0.0135378	0.0746755
ENSG00000064547	5.44159	-0.0479593	0.153706	-0.31202	0.755025	0.873995
ENSG00000064601	192.401	0.0760382	0.0275135	2.76367	0.00571546	0.0420065
ENSG00000064607	1569.18	-0.00542063	0.0165662	-0.327211	0.743508	0.867587
ENSG00000064651	1161.47	0.0628917	0.0189843	3.31282	0.000923601	0.0117748
ENSG00000064652	620.525	0.0264988	0.0213432	1.24156	0.2144	0.434735
ENSG00000064655	0	NA	NA	NA	NA	NA
ENSG00000064666	1151.47	-0.0381944	0.0295383	-1.29305	0.195994	0.410744
ENSG00000064687	22.7104	0.0724558	0.0768163	0.943234	0.345561	0.57326
ENSG00000064692	8.74327	-0.460492	0.148326	-3.10459	0.00190546	0.0197514
ENSG00000064703	935.643	-0.0525179	0.0379738	-1.383	0.166664	0.372493
ENSG00000064726	1554.87	0.090589	0.0224335	4.03811	5.38843e-05	0.0014681
ENSG00000064763	32.0711	-0.04308	0.0784011	-0.549482	0.582674	0.764554
ENSG00000064787	0.668227	0.145405	0.364792	0.398596	0.690191	NA
ENSG00000064835	0.194728	0.098698	0.944953	0.104448	0.916814	NA
ENSG00000064886	0.19949	-0.192872	0.737799	-0.261415	0.793773	NA
ENSG00000064932	305.728	-0.0456793	0.0322597	-1.41599	0.156779	0.358935
ENSG00000064933	532.483	0.0228186	0.0202986	1.12414	0.260952	0.48959
ENSG00000064961	367.517	0.053283	0.0215834	2.4687	0.0135604	0.0747349
ENSG00000064989	1.88759	0.137815	0.245233	0.561977	0.574131	0.75851
ENSG00000064995	311.673	-0.0397594	0.0256379	-1.55081	0.120948	0.308133
ENSG00000064999	384.743	0.00233173	0.0271502	0.0858827	0.93156	0.966927
ENSG00000065000	1605.06	0.0397847	0.0196619	2.02344	0.0430276	0.160191
ENSG00000065029	355.457	-0.0127303	0.0235629	-0.54027	0.589011	0.769521
ENSG00000065054	267.89	-0.00214884	0.0374312	-0.0574076	0.95422	0.977507
ENSG00000065057	18.7471	0.221536	0.0818427	2.70685	0.00679242	0.0472491
ENSG00000065060	864.112	-0.0231683	0.0166449	-1.39191	0.16395	0.368952
ENSG00000065135	4892.39	0.0494971	0.0157227	3.14813	0.00164319	0.0176873
ENSG00000065150	6059.32	0.0391218	0.0176756	2.21332	0.0268754	0.118692
ENSG00000065154	1663.72	0.0547127	0.0183206	2.9864	0.00282284	0.025949
ENSG00000065183	2538.38	-0.00143479	0.0138345	-0.10371	0.917399	0.960583
ENSG00000065243	2456.6	-0.0323492	0.0111205	-2.90897	0.00362624	0.0306825
ENSG00000065268	53.7735	-0.0605922	0.0542555	-1.11679	0.264083	0.492174
ENSG00000065308	4952.4	0.000217035	0.0135073	0.016068	0.98718	0.994086
ENSG00000065320	0.132675	-0.50307	0.773192	-0.650641	0.515278	NA
ENSG00000065325	2.02859	-0.0503616	0.346809	-0.145214	0.884542	0.941733
ENSG00000065328	2103.88	-0.0375471	0.0264585	-1.4191	0.155871	0.357349
ENSG00000065357	133.781	-0.0537099	0.0445161	-1.20653	0.227614	0.450405
ENSG00000065361	33.1859	-0.17094	0.0600005	-2.84898	0.00438591	0.0349754
ENSG00000065371	0	NA	NA	NA	NA	NA
ENSG00000065413	19.3253	0.0185394	0.0910126	0.203702	0.838587	0.918511
ENSG00000065427	2997.46	0.0438619	0.0243177	1.8037	0.0712779	0.22126
ENSG00000065457	345.786	-0.0182019	0.0228951	-0.795014	0.426606	0.644916
ENSG00000065485	80.8647	-0.0352602	0.0358121	-0.984589	0.324826	0.552258
ENSG00000065491	214.272	-0.0510909	0.0322206	-1.58566	0.112816	0.295505
ENSG00000065518	36.2692	0.0350283	0.0581927	0.601936	0.547217	0.739137
ENSG00000065526	2946.92	-0.00877727	0.0533275	-0.164592	0.869265	0.934416
ENSG00000065534	630.134	0.0617069	0.0202943	3.04059	0.00236112	0.0230044
ENSG00000065548	1832	0.0540709	0.0168482	3.20931	0.00133054	0.0151617
ENSG00000065559	765.501	-0.0146048	0.0223681	-0.652931	0.513801	0.714855
ENSG00000065600	138.649	0.0182279	0.0363723	0.501147	0.616268	0.78795
ENSG00000065609	34.6362	0.0352842	0.0750233	0.47031	0.638133	0.801696
ENSG00000065613	4122.88	-0.0398181	0.0132077	-3.01475	0.00257187	0.0244086
ENSG00000065615	441.626	0.0215605	0.0285505	0.75517	0.450147	0.664588
ENSG00000065618	33.1276	0.0828603	0.055607	1.49011	0.136196	0.330286
ENSG00000065621	5.72269	-0.372655	0.1558	-2.39188	0.0167623	0.086461
ENSG00000065665	126.15	-0.045132	0.0371301	-1.21551	0.224171	0.446542
ENSG00000065675	2.61156	-0.01882	0.261459	-0.0719806	0.942617	0.972741
ENSG00000065717	0.743504	-0.510641	0.401832	-1.27078	0.203807	NA
ENSG00000065802	912.195	-0.0996169	0.0357588	-2.7858	0.00533953	0.0401601
ENSG00000065809	2158.29	-0.0626152	0.0226072	-2.76971	0.00561067	0.0414479
ENSG00000065833	280.919	0.0285719	0.0236015	1.2106	0.22605	0.448545
ENSG00000065882	863.828	0.0568331	0.0201943	2.81431	0.00488818	0.0378882
ENSG00000065883	1446.02	-0.0207815	0.0158022	-1.3151	0.188477	0.400861
ENSG00000065911	1229.11	0.0143333	0.0179066	0.80045	0.42345	0.642611
ENSG00000065923	1198.24	0.0448093	0.0249198	1.79814	0.0721551	0.22284
ENSG00000065970	231.041	-0.046478	0.031202	-1.48959	0.136333	0.330432
ENSG00000065978	5462.63	0.0345361	0.0171704	2.01138	0.0442857	0.163213
ENSG00000065989	79.7452	-0.0343714	0.0427435	-0.804131	0.421321	0.640858
ENSG00000066027	452.521	0.102458	0.0271463	3.7743	0.000160458	0.00332298
ENSG00000066032	0	NA	NA	NA	NA	NA
ENSG00000066044	1132.97	0.00985512	0.0150054	0.656773	0.511327	0.713166
ENSG00000066056	0.113494	-0.195379	0.908462	-0.215066	0.829716	NA
ENSG00000066084	1690.38	-0.0732845	0.0181538	-4.03686	5.41703e-05	0.00147167
ENSG00000066117	466.832	-0.0488643	0.0273981	-1.78349	0.0745062	0.227291
ENSG00000066135	591.065	-0.0674295	0.0190488	-3.53982	0.000400393	0.00648901
ENSG00000066136	417.13	-0.0133343	0.0305867	-0.435951	0.662872	0.818244
ENSG00000066185	4.41258	0.410142	0.177527	2.31031	0.0208708	0.10009
ENSG00000066230	0.0870079	0.000136824	1.14902	0.000119079	0.999905	NA
ENSG00000066248	47.8586	0.0341123	0.053331	0.639633	0.522411	0.721766
ENSG00000066279	9518.87	-0.0173229	0.0134598	-1.28701	0.19809	0.41329
ENSG00000066294	0.121042	-0.0344537	1.05298	-0.0327201	0.973898	NA
ENSG00000066322	429.458	0.0491085	0.0175187	2.8032	0.00505981	0.0387865
ENSG00000066336	0	NA	NA	NA	NA	NA
ENSG00000066379	97.92	0.0653815	0.0430729	1.51793	0.129033	0.319691
ENSG00000066382	0	NA	NA	NA	NA	NA
ENSG00000066405	1.21464	0.0763362	0.25957	0.294088	0.768691	NA
ENSG00000066422	1003.17	-0.0565621	0.0214047	-2.64251	0.00822933	0.0540886
ENSG00000066427	821.747	-0.0448148	0.018215	-2.46032	0.0138812	0.076114
ENSG00000066455	809.97	-0.0382008	0.0171603	-2.22612	0.0260062	0.116025
ENSG00000066468	1.04495	0.0620744	0.382476	0.162296	0.871073	NA
ENSG00000066557	539.393	0.0565983	0.0225832	2.50622	0.0122031	0.069904
ENSG00000066583	245.304	0.0333322	0.0244465	1.36347	0.172734	0.381375
ENSG00000066629	37.9221	-0.0861999	0.0788834	-1.09275	0.274503	0.502581
ENSG00000066651	272.106	0.0540306	0.02443	2.21165	0.0269907	0.118917
ENSG00000066654	1633.44	-0.0414435	0.0243543	-1.70169	0.0888137	0.255134
ENSG00000066697	847.398	-0.000622613	0.0129885	-0.0479358	0.961767	0.981562
ENSG00000066735	0	NA	NA	NA	NA	NA
ENSG00000066739	721.277	0.00149597	0.0223315	0.0669893	0.94659	0.97437
ENSG00000066777	960.485	0.0265495	0.0204258	1.2998	0.19367	0.407695
ENSG00000066813	0.00884832	-0.274826	1.14993	-0.238994	0.81111	NA
ENSG00000066827	245.241	-0.0397303	0.033985	-1.16905	0.242383	0.468246
ENSG00000066855	589.542	0.00486137	0.0188007	0.258574	0.795964	0.896171
ENSG00000066923	2.3929	-0.208666	0.231995	-0.899444	0.368416	0.594653
ENSG00000066926	173.332	0.0950421	0.0269205	3.53047	0.000414817	0.00664672
ENSG00000066933	1328.5	0.0095935	0.00999611	0.959723	0.337195	0.565184
ENSG00000067048	1.02619	-0.520374	0.298904	-1.74094	0.0816936	NA
ENSG00000067057	2194.06	0.0393403	0.0137776	2.85537	0.00429867	0.0345479
ENSG00000067064	515.909	0.0686915	0.020895	3.28746	0.00101097	0.0124686
ENSG00000067066	610.267	-0.00365838	0.0184716	-0.198054	0.843003	0.920233
ENSG00000067082	846.962	-0.153115	0.0401695	-3.81172	0.000138005	0.00296334
ENSG00000067113	94.5451	0.063931	0.0371331	1.72167	0.0851289	0.248251
ENSG00000067141	121.636	0.0170634	0.0329064	0.518542	0.60408	0.779423
ENSG00000067167	2566.39	0.0945894	0.0215688	4.38546	1.1574e-05	0.000470173
ENSG00000067177	182.304	0.0559874	0.0264497	2.11675	0.034281	0.138817
ENSG00000067182	397.214	-0.0303871	0.0276066	-1.10072	0.271018	0.499387
ENSG00000067191	41.7539	0.206178	0.0671869	3.06872	0.0021498	0.021509
ENSG00000067208	1299.24	-0.000742049	0.0144126	-0.0514861	0.958938	0.98039
ENSG00000067221	52.8769	-0.057883	0.0560721	-1.0323	0.301934	0.529169
ENSG00000067225	17813.8	0.0195081	0.0215675	0.904516	0.365722	0.592222
ENSG00000067248	1322.03	0.0249206	0.0209335	1.19047	0.233863	0.457732
ENSG00000067334	3066.09	-0.0270907	0.0250155	-1.08296	0.278827	0.507046
ENSG00000067365	68.1029	-0.00735244	0.0475634	-0.154582	0.877151	0.938329
ENSG00000067369	1430.55	-0.0316983	0.0132774	-2.38738	0.0169688	0.0869852
ENSG00000067445	0	NA	NA	NA	NA	NA
ENSG00000067533	1592.91	0.053831	0.0145316	3.70442	0.000211875	0.00405534
ENSG00000067560	3889.91	0.0272776	0.0151768	1.79732	0.0722852	0.223026
ENSG00000067596	1834.91	-0.0198387	0.0174646	-1.13593	0.255984	0.483481
ENSG00000067601	12.6216	0.0392778	0.0900668	0.436097	0.662766	0.818241
ENSG00000067606	58.2612	0.0209654	0.043394	0.483141	0.628996	0.79592
ENSG00000067646	1.39485	0.124501	0.233227	0.533821	0.593465	0.772604
ENSG00000067704	2179.14	0.0694514	0.0199259	3.48548	0.000491253	0.00748257
ENSG00000067715	84.8522	0.0582703	0.0457507	1.27365	0.202789	0.41904
ENSG00000067798	1085.3	-0.0624774	0.0266215	-2.34688	0.0189316	0.0934705
ENSG00000067829	130.251	0.122745	0.035693	3.43892	0.000584039	0.00844957
ENSG00000067836	15.4227	-0.104161	0.0886845	-1.17451	0.240191	0.465597
ENSG00000067840	0.0129391	-0.296624	1.14995	-0.257946	0.796448	NA
ENSG00000067842	0	NA	NA	NA	NA	NA
ENSG00000067900	2241.06	-0.0138688	0.0101723	-1.36339	0.172759	0.381386
ENSG00000067955	2302.7	-0.00442969	0.020453	-0.216579	0.828536	0.914349
ENSG00000067992	96.1995	0.118169	0.0380433	3.10619	0.00189518	0.0196921
ENSG00000068001	54.896	0.0326617	0.0590819	0.552821	0.580386	0.762873
ENSG00000068024	616.709	-0.0652089	0.0203815	-3.19942	0.00137706	0.015593
ENSG00000068028	149.978	-0.133844	0.0318264	-4.20545	2.60562e-05	0.000854193
ENSG00000068078	8.03045	0.106062	0.119198	0.889793	0.373577	0.599083
ENSG00000068079	26.8067	0.055996	0.0914965	0.612001	0.540537	0.734206
ENSG00000068097	313.603	-0.0228046	0.0364079	-0.626366	0.531075	0.727492
ENSG00000068120	230.086	0.00578682	0.0297734	0.194362	0.845893	0.921506
ENSG00000068137	35.0517	0.0627381	0.0901978	0.695562	0.486703	0.694403
ENSG00000068305	995.569	-0.0302607	0.0200874	-1.50645	0.131952	0.324258
ENSG00000068308	198.969	0.0455787	0.0298499	1.52693	0.126778	0.316383
ENSG00000068323	248.12	-0.056176	0.0231383	-2.42784	0.0151892	0.0810347
ENSG00000068354	104.747	-0.0626689	0.0338812	-1.84966	0.064362	0.207217
ENSG00000068366	7802.03	0.0497904	0.0155766	3.19648	0.00139115	0.0157108
ENSG00000068383	255.544	-0.0199701	0.0280477	-0.712007	0.47646	0.685773
ENSG00000068394	109.654	0.0102027	0.0443117	0.230249	0.817898	0.90893
ENSG00000068400	197.111	-0.0282913	0.026898	-1.0518	0.292893	0.521017
ENSG00000068438	448.622	0.0347415	0.0187381	1.85405	0.0637313	0.206264
ENSG00000068489	2184.67	0.0269073	0.0210926	1.27567	0.202071	0.418198
ENSG00000068615	44.7211	0.0718179	0.0538899	1.33268	0.182637	0.393181
ENSG00000068650	465.886	-0.0125601	0.0202336	-0.620757	0.534759	0.729759
ENSG00000068654	3243.63	-0.0279957	0.0144827	-1.93305	0.0532299	0.183507
ENSG00000068697	400.485	0.0106754	0.0305711	0.3492	0.726939	0.857297
ENSG00000068724	158.789	-0.0305901	0.0359797	-0.850203	0.395212	0.618614
ENSG00000068745	228.915	-0.00612251	0.0288158	-0.21247	0.83174	0.915578
ENSG00000068781	0	NA	NA	NA	NA	NA
ENSG00000068784	366.378	0.0704707	0.0213507	3.30063	0.000964682	0.0121478
ENSG00000068796	1267.45	-0.0141853	0.0135414	-1.04755	0.294846	0.522693
ENSG00000068831	0.117225	-0.184403	1.05643	-0.174552	0.861431	NA
ENSG00000068878	1732.93	0.0174637	0.0097309	1.79467	0.0727071	0.223605
ENSG00000068885	174.388	0.0137599	0.0347297	0.3962	0.691958	0.835999
ENSG00000068903	92.105	-0.0185724	0.0370183	-0.50171	0.615872	0.787677
ENSG00000068912	663.232	0.0449833	0.0206417	2.17924	0.0293139	0.125164
ENSG00000068971	90.5304	0.00913388	0.0493864	0.184947	0.85327	0.925687
ENSG00000068976	6.8693	0.143586	0.146562	0.979695	0.327237	0.554665
ENSG00000068985	0	NA	NA	NA	NA	NA
ENSG00000069011	172.994	-0.030991	0.0300103	-1.03268	0.301753	0.528982
ENSG00000069018	0.241653	-0.104154	0.926236	-0.112448	0.910468	NA
ENSG00000069020	247.035	-0.111848	0.0255988	-4.36926	1.24666e-05	0.000496156
ENSG00000069122	1583.57	0.0395707	0.0210134	1.88312	0.0596845	0.197978
ENSG00000069188	0.865105	0.342101	0.321256	1.06489	0.286928	NA
ENSG00000069206	0	NA	NA	NA	NA	NA
ENSG00000069248	1189.97	0.032908	0.0186418	1.76528	0.077517	0.233406
ENSG00000069275	35998.1	0.0392284	0.0260627	1.50515	0.132285	0.324669
ENSG00000069329	3026.01	0.0542349	0.021628	2.50762	0.0121548	0.0697503
ENSG00000069345	1668.58	-0.0088918	0.0155009	-0.573632	0.566217	0.752683
ENSG00000069399	11.6128	0.164042	0.106695	1.53748	0.124175	0.312298
ENSG00000069424	29.199	-0.0844862	0.0708953	-1.1917	0.233378	0.457238
ENSG00000069431	20.4231	-0.11775	0.0875325	-1.34521	0.178557	0.388609
ENSG00000069482	0.322373	0.366181	0.676635	0.54118	0.588384	NA
ENSG00000069493	23.0519	-0.126988	0.0863426	-1.47074	0.141361	0.337644
ENSG00000069509	202.952	0.0126727	0.029584	0.428364	0.668386	0.821657
ENSG00000069535	0.1382	-0.195232	0.683567	-0.285608	0.775178	NA
ENSG00000069667	161.556	-0.0914418	0.0561276	-1.62918	0.103275	0.280679
ENSG00000069696	1.37842	0.358635	0.248048	1.44583	0.148224	NA
ENSG00000069702	306.693	-0.0300319	0.0301781	-0.995154	0.319661	0.546951
ENSG00000069712	0	NA	NA	NA	NA	NA
ENSG00000069764	2.17015	-0.555684	0.406198	-1.36801	0.171308	0.379393
ENSG00000069812	16.0168	0.0170039	0.0855542	0.19875	0.842458	0.920042
ENSG00000069849	665.276	0.0541194	0.0150024	3.60739	0.000309297	0.00534603
ENSG00000069869	1703.58	0.0162702	0.0128384	1.2673	0.205047	0.422058
ENSG00000069943	64.6698	0.109377	0.0448662	2.43784	0.0147752	0.0796195
ENSG00000069956	1837.39	-0.0158152	0.0224757	-0.70366	0.481644	0.690091
ENSG00000069966	231.267	-0.0243304	0.0341398	-0.712668	0.476051	0.685472
ENSG00000069974	172.085	-0.01807	0.0330406	-0.546901	0.584447	0.766016
ENSG00000069998	105.236	0.00895617	0.0422015	0.212224	0.831932	0.915582
ENSG00000070010	413.656	-0.00876487	0.027241	-0.321752	0.74764	0.869789
ENSG00000070018	2414.76	-0.0721858	0.0146708	-4.92037	8.63798e-07	6.75105e-05
ENSG00000070019	1.30628	-0.301991	0.358718	-0.841862	0.399865	NA
ENSG00000070031	0.310973	-0.179339	0.97678	-0.183603	0.854325	NA
ENSG00000070047	463.762	-0.0851128	0.0369724	-2.30206	0.0213316	0.10151
ENSG00000070061	1759.33	0.0406099	0.0167206	2.42874	0.0151515	0.0809935
ENSG00000070081	1141.94	0.0641146	0.0174984	3.66402	0.000248288	0.00456592
ENSG00000070087	170.326	0.0455984	0.0242819	1.87788	0.0603983	0.199396
ENSG00000070159	485.234	-0.0547243	0.018917	-2.89286	0.00381749	0.0317453
ENSG00000070182	6.75624	0.198125	0.133868	1.48	0.138872	0.333661
ENSG00000070190	0.195285	-0.550846	0.722076	-0.762864	0.445544	NA
ENSG00000070193	0	NA	NA	NA	NA	NA
ENSG00000070214	931.277	0.0806218	0.0238754	3.37678	0.000733398	0.0100052
ENSG00000070269	239.801	0.00943891	0.0260513	0.36232	0.717113	0.85153
ENSG00000070366	737.222	-0.0372086	0.0169234	-2.19865	0.0279031	0.121207
ENSG00000070367	3236.42	-0.00313589	0.0204382	-0.153433	0.878057	0.938767
ENSG00000070371	163.034	-0.0125129	0.0355904	-0.35158	0.725154	0.855965
ENSG00000070388	0.599234	0.436674	0.439648	0.993235	0.320595	NA
ENSG00000070404	117.18	-0.117089	0.0471487	-2.4834	0.0130134	0.0728745
ENSG00000070413	215.878	0.0304317	0.0354561	0.858291	0.390732	0.613969
ENSG00000070423	70.9365	-0.115406	0.0430982	-2.67774	0.00741216	0.0502954
ENSG00000070444	82.3516	-0.00393094	0.0399708	-0.0983453	0.921658	0.96174
ENSG00000070476	166.473	-0.0668869	0.0417848	-1.60075	0.109433	0.290247
ENSG00000070495	374.436	-0.073851	0.0236248	-3.12599	0.00177205	0.0187102
ENSG00000070501	132.41	0.0765498	0.0350726	2.18261	0.0290647	0.124347
ENSG00000070526	0.821911	-0.0178711	0.456218	-0.0391722	0.968753	NA
ENSG00000070540	136.588	0.0267063	0.0341462	0.782115	0.434147	0.651378
ENSG00000070601	0.678987	-0.585465	1.14888	-0.509596	0.610335	NA
ENSG00000070610	318.781	-0.0404201	0.020052	-2.01576	0.0438247	0.162039
ENSG00000070614	1050.15	0.00606469	0.0227571	0.266497	0.789857	0.89269
ENSG00000070669	503.854	0.0496332	0.0214718	2.31156	0.0208022	0.0998941
ENSG00000070718	814.339	-0.0579938	0.0172447	-3.363	0.000770998	0.0103612
ENSG00000070729	0.623788	-0.316705	0.393385	-0.805076	0.420776	NA
ENSG00000070731	16.4183	0.155485	0.0769457	2.02072	0.0433092	0.160946
ENSG00000070748	0	NA	NA	NA	NA	NA
ENSG00000070756	7758.86	-0.00551251	0.0202075	-0.272795	0.785011	0.88997
ENSG00000070759	52.6446	-0.0766348	0.0622142	-1.23179	0.218028	0.438679
ENSG00000070761	342.867	0.000422514	0.0207017	0.0204097	0.983717	0.992565
ENSG00000070770	1065.76	0.0202457	0.0139521	1.45109	0.146754	0.344651
ENSG00000070778	550.931	-0.0834108	0.014995	-5.56258	2.65815e-08	5.07425e-06
ENSG00000070785	497.41	0.0148568	0.0224256	0.662493	0.507655	0.710592
ENSG00000070808	1.89881	-0.332696	0.25707	-1.29418	0.195602	0.410162
ENSG00000070814	1260.6	-0.00956747	0.0244145	-0.391877	0.695149	0.8378
ENSG00000070831	4002.72	0.0729687	0.0232935	3.13258	0.00173279	0.0183947
ENSG00000070882	3406.17	0.00894097	0.0126404	0.707331	0.479361	0.688046
ENSG00000070886	0	NA	NA	NA	NA	NA
ENSG00000070915	0	NA	NA	NA	NA	NA
ENSG00000070950	1451.48	-0.0127157	0.0132806	-0.957463	0.338334	0.56641
ENSG00000070961	4111.39	0.0266707	0.0126889	2.10189	0.0355627	0.142022
ENSG00000070985	0.0848406	-0.214661	1.14991	-0.186676	0.851915	NA
ENSG00000071051	272.683	0.0315969	0.0214632	1.47214	0.140983	0.336961
ENSG00000071054	3479.62	-0.0158278	0.0157304	-1.0062	0.314321	0.541625
ENSG00000071073	68.9867	-0.116524	0.0507064	-2.298	0.0215616	0.102356
ENSG00000071082	1840.91	0.0632361	0.0242376	2.60901	0.00908053	0.0577805
ENSG00000071127	4367.84	0.0237905	0.0140186	1.69706	0.0896844	0.256508
ENSG00000071189	1261.69	0.00124788	0.0224027	0.0557022	0.955579	0.978166
ENSG00000071203	0	NA	NA	NA	NA	NA
ENSG00000071205	565.266	0.0135039	0.0170572	0.791685	0.428544	0.646773
ENSG00000071242	70.4056	0.148229	0.0384752	3.85258	0.00011688	0.00263174
ENSG00000071243	509.735	0.0039447	0.0285504	0.138166	0.890109	0.944691
ENSG00000071246	11.3808	-0.200042	0.0968108	-2.06632	0.0387983	0.15065
ENSG00000071282	117.387	0.018376	0.0355132	0.517442	0.604848	0.77996
ENSG00000071462	288.486	-0.0185753	0.0267174	-0.695249	0.486899	0.694544
ENSG00000071537	2473.48	0.0341571	0.0202832	1.68401	0.0921797	0.260551
ENSG00000071539	304.27	0.0857033	0.0200539	4.27365	1.923e-05	0.00067669
ENSG00000071553	176.942	0.0995521	0.0335613	2.96628	0.00301431	0.0270585
ENSG00000071564	511.186	0.0550105	0.018641	2.95106	0.0031669	0.0280201
ENSG00000071575	571.175	-0.0344899	0.0289583	-1.19102	0.233646	0.457573
ENSG00000071626	1076.63	0.0125218	0.0167666	0.746826	0.455169	0.668877
ENSG00000071655	351.111	-0.0173462	0.0279577	-0.620442	0.534967	0.729903
ENSG00000071677	0	NA	NA	NA	NA	NA
ENSG00000071794	2029.9	0.0651242	0.0213428	3.05134	0.00227821	0.0224419
ENSG00000071859	322.659	-0.00190574	0.0374424	-0.0508978	0.959407	0.980637
ENSG00000071889	70.4038	-0.0155037	0.0375768	-0.412587	0.679909	0.827811
ENSG00000071894	347.129	-0.0145068	0.0229466	-0.632198	0.527257	0.725157
ENSG00000071909	1.04708	0.497112	0.435102	1.14252	0.253238	NA
ENSG00000071967	1120.03	0.0507313	0.0219008	2.31641	0.0205358	0.0990337
ENSG00000071991	0.00884832	-0.274826	1.14993	-0.238994	0.81111	NA
ENSG00000071994	1410.06	0.044605	0.0136353	3.27129	0.00107058	0.0128982
ENSG00000072041	0.181162	-0.130022	0.950842	-0.136744	0.891233	NA
ENSG00000072042	2110.91	0.0701242	0.0184971	3.7911	0.000149984	0.00315948
ENSG00000072062	184.223	0.0565041	0.0346912	1.62877	0.103361	0.280781
ENSG00000072071	92.9026	-0.00970588	0.0401536	-0.241719	0.808998	0.903983
ENSG00000072080	0	NA	NA	NA	NA	NA
ENSG00000072110	5190.55	0.0081548	0.0158279	0.515216	0.606402	0.78117
ENSG00000072121	656.25	-0.024042	0.0148946	-1.61414	0.106498	0.285961
ENSG00000072133	25.6226	-0.0352577	0.200709	-0.175666	0.860556	0.929103
ENSG00000072134	418.686	-0.0997277	0.0237444	-4.20005	2.66861e-05	0.000865634
ENSG00000072135	144.475	-0.0239735	0.047234	-0.507546	0.611772	0.785153
ENSG00000072163	11.5401	0.0996766	0.114182	0.872959	0.382685	0.606576
ENSG00000072182	0.385291	-0.363846	0.386166	-0.942201	0.34609	NA
ENSG00000072195	24.896	-0.0155216	0.0677206	-0.2292	0.818714	0.909193
ENSG00000072201	25.8066	0.0412355	0.0820208	0.502745	0.615144	0.787493
ENSG00000072210	804.503	0.069811	0.0228755	3.05178	0.00227489	0.0224276
ENSG00000072274	6461.73	0.0369421	0.0135904	2.71824	0.006563	0.0462045
ENSG00000072310	264.049	-0.0577411	0.0258651	-2.23239	0.0255892	0.114615
ENSG00000072315	1.33404	0.14053	0.35662	0.394061	0.693536	NA
ENSG00000072364	4297.54	-0.0363562	0.0188251	-1.93126	0.0534512	0.184067
ENSG00000072401	272.142	0.0190642	0.0305624	0.623778	0.532773	0.728569
ENSG00000072415	4253.52	-0.0443644	0.0207295	-2.14016	0.0323416	0.13375
ENSG00000072422	71.9814	-0.00163507	0.0443697	-0.036851	0.970604	0.985822
ENSG00000072501	4144.64	0.0198066	0.0100706	1.96677	0.04921	0.174179
ENSG00000072506	155.325	-0.00287718	0.0312843	-0.0919687	0.926723	0.965123
ENSG00000072518	272.079	-0.0665205	0.0414066	-1.60652	0.108159	0.288257
ENSG00000072571	713.783	0.0320861	0.0229359	1.39895	0.161829	0.365759
ENSG00000072609	275.357	-0.0114094	0.0242064	-0.471339	0.637399	0.801176
ENSG00000072657	4.1177	0.295396	0.171442	1.723	0.0848881	0.247853
ENSG00000072682	404.031	0.093147	0.0241601	3.85541	0.000115537	0.00260969
ENSG00000072694	0.0775368	-0.528707	1.1499	-0.459783	0.645672	NA
ENSG00000072736	905.843	-0.00905186	0.0155441	-0.582335	0.560341	0.747938
ENSG00000072756	581.196	0.0250639	0.0184241	1.36039	0.173706	0.382784
ENSG00000072778	680.508	-0.0196023	0.0307857	-0.636736	0.524297	0.722982
ENSG00000072786	1415.48	-0.0585276	0.023199	-2.52286	0.0116405	0.0678536
ENSG00000072803	1690.54	0.0308837	0.011795	2.61836	0.00883524	0.0568401
ENSG00000072818	4.04806	0.196844	0.149965	1.31261	0.189316	0.401982
ENSG00000072832	7.38921	0.288582	0.138476	2.08399	0.0371615	0.146212
ENSG00000072840	526.44	0.0199068	0.0204094	0.975371	0.329376	0.556903
ENSG00000072849	764.992	0.0677925	0.0201244	3.36868	0.000755299	0.010202
ENSG00000072858	1.51989	-0.365272	0.243279	-1.50145	0.133238	0.326378
ENSG00000072864	587.684	-0.0393955	0.0152521	-2.58297	0.00979549	0.0608929
ENSG00000072952	2.62234	0.0929157	0.190243	0.488406	0.625262	0.79402
ENSG00000072954	56.7326	0.00739229	0.06283	0.117655	0.906341	0.954686
ENSG00000072958	550.354	-0.0522273	0.0190968	-2.73488	0.00624034	0.0445877
ENSG00000073008	1886.68	-0.040428	0.0141018	-2.86686	0.00414573	0.0337335
ENSG00000073050	152.216	-0.0559262	0.0306582	-1.82418	0.0681246	0.214895
ENSG00000073060	103.266	0.0138741	0.0448958	0.309029	0.7573	0.875333
ENSG00000073067	0.3018	-0.158806	0.567326	-0.27992	0.779539	NA
ENSG00000073111	1533.18	0.012981	0.0157844	0.822393	0.410854	0.631987
ENSG00000073146	0.192209	0.169636	0.720606	0.235407	0.813893	NA
ENSG00000073150	2.30116	0.122085	0.251268	0.485875	0.627056	0.794866
ENSG00000073169	32.9769	0.113236	0.0573603	1.97412	0.0483687	0.172342
ENSG00000073282	7.36672	-0.359435	0.139971	-2.56792	0.010231	0.0628376
ENSG00000073331	139.21	0.0012155	0.0308905	0.0393486	0.968612	0.984875
ENSG00000073350	9.2962	0.20685	0.114202	1.81126	0.0701007	0.218897
ENSG00000073417	889.798	0.0378111	0.0156306	2.41904	0.0155615	0.0822737
ENSG00000073464	795.618	0.0419808	0.0202859	2.06946	0.0385032	0.149894
ENSG00000073536	262.124	0.0582328	0.0283561	2.05362	0.040012	0.15314
ENSG00000073578	1095.12	0.0222941	0.0179823	1.23978	0.215058	0.435243
ENSG00000073584	695.179	-0.00690924	0.015679	-0.440669	0.659453	0.815891
ENSG00000073598	1.1558	-0.0563831	0.314693	-0.179168	0.857806	NA
ENSG00000073605	16.2292	-0.0601861	0.0876987	-0.686282	0.492535	0.699186
ENSG00000073614	1719.62	-0.0333853	0.0119179	-2.80128	0.00509	0.0388797
ENSG00000073670	2.12377	0.531212	0.208603	2.54652	0.0108802	0.0651273
ENSG00000073711	690.157	-0.0494237	0.0154724	-3.19432	0.00140159	0.0157585
ENSG00000073712	1932.51	-0.0359803	0.0235663	-1.52677	0.126819	0.316421
ENSG00000073734	0	NA	NA	NA	NA	NA
ENSG00000073737	0.0501319	-0.246884	1.14992	-0.214696	0.830004	NA
ENSG00000073754	0.0965819	0.0661023	1.14886	0.0575371	0.954117	NA
ENSG00000073756	51.3232	-0.0588893	0.0696149	-0.845929	0.397592	0.620813
ENSG00000073792	863.879	0.0330155	0.0179983	1.83437	0.0665991	0.211793
ENSG00000073803	330.826	0.0321799	0.0252569	1.2741	0.202627	0.418826
ENSG00000073849	65.7425	-0.0248188	0.0510787	-0.485892	0.627043	0.794866
ENSG00000073861	0	NA	NA	NA	NA	NA
ENSG00000073905	175.922	0.0189478	0.0401146	0.472342	0.636683	0.800809
ENSG00000073910	13.4441	0.11455	0.110509	1.03656	0.299939	0.527327
ENSG00000073921	3144.15	0.0323289	0.0130849	2.4707	0.0134849	0.0745472
ENSG00000073969	427.967	0.100729	0.0244148	4.12576	3.69516e-05	0.00111169
ENSG00000074047	22.5826	-0.222736	0.0740149	-3.00934	0.00261813	0.0245867
ENSG00000074054	1274.85	-0.0157933	0.0158174	-0.998477	0.318048	0.545099
ENSG00000074071	164.96	-0.0769734	0.0314192	-2.44989	0.0142902	0.0777043
ENSG00000074181	1.69558	0.180807	0.283115	0.638634	0.523061	0.722247
ENSG00000074201	1116.68	0.0570246	0.0127401	4.47599	7.60586e-06	0.000348335
ENSG00000074211	75.7164	-0.0732792	0.0393693	-1.86133	0.0626977	0.204058
ENSG00000074219	92.5142	0.0322968	0.0378554	0.853162	0.39357	0.617088
ENSG00000074266	838.949	-0.084805	0.0201678	-4.20497	2.61113e-05	0.000854468
ENSG00000074276	1.31036	-0.0419048	0.300859	-0.139284	0.889226	NA
ENSG00000074317	0	NA	NA	NA	NA	NA
ENSG00000074319	427.042	0.0241547	0.0171727	1.40658	0.159553	0.362974
ENSG00000074356	1529.36	-0.071099	0.0137359	-5.17615	2.26513e-07	2.43091e-05
ENSG00000074370	0.239131	-0.269641	0.63365	-0.425536	0.670446	NA
ENSG00000074410	141.099	0.0705782	0.0297787	2.37009	0.0177837	0.0897549
ENSG00000074416	152.997	0.0813747	0.0301741	2.69684	0.00700011	0.0483507
ENSG00000074527	280.234	0.0456817	0.0227949	2.00403	0.0450663	0.165062
ENSG00000074582	183.184	0.0396716	0.0259962	1.52605	0.126997	0.316421
ENSG00000074590	1158.69	-0.0809516	0.0721176	-1.12249	0.261652	0.49011
ENSG00000074603	1177.06	0.0256772	0.0148361	1.73072	0.0835021	0.245165
ENSG00000074621	130.936	-0.024068	0.029769	-0.808491	0.418808	0.638995
ENSG00000074657	157.967	0.0339026	0.0309058	1.09697	0.272656	0.500981
ENSG00000074660	3.18516	0.425499	0.160836	2.64554	0.0081561	0.0538028
ENSG00000074695	1686.3	0.0654504	0.0228964	2.85854	0.00425589	0.0342551
ENSG00000074696	2407.08	0.0179073	0.0160635	1.11478	0.264944	0.493278
ENSG00000074706	1.34911	-0.698765	0.286015	-2.44311	0.0145613	NA
ENSG00000074755	945.298	0.0218705	0.0207362	1.0547	0.291562	0.51973
ENSG00000074771	0.0305164	-0.330331	1.14995	-0.287258	0.773915	NA
ENSG00000074800	20472.6	0.040253	0.0184089	2.1866	0.0287715	0.123361
ENSG00000074803	0.218098	0.110668	0.627454	0.176376	0.859998	NA
ENSG00000074842	323.689	0.0775809	0.0194435	3.99007	6.60551e-05	0.0017044
ENSG00000074855	36.7225	0.0250494	0.0639884	0.391468	0.695451	0.83797
ENSG00000074935	190.366	0.0743036	0.0329765	2.25323	0.0242446	0.110333
ENSG00000074964	11.4099	-0.0536672	0.130142	-0.412374	0.680065	0.82786
ENSG00000074966	20.958	-0.0697156	0.0742702	-0.938675	0.347898	0.575508
ENSG00000075035	0.0158832	-0.179471	1.14992	-0.156072	0.875976	NA
ENSG00000075043	0	NA	NA	NA	NA	NA
ENSG00000075073	1.61682	-0.18864	0.257674	-0.732085	0.464116	0.675902
ENSG00000075089	324.294	0.077077	0.0313102	2.46173	0.013827	0.0758746
ENSG00000075131	525.824	-0.0460487	0.0202583	-2.27308	0.0230215	0.106887
ENSG00000075142	799.893	0.073314	0.0309064	2.37213	0.0176858	0.0894911
ENSG00000075151	2181.8	0.00982166	0.0100237	0.979843	0.327164	0.554622
ENSG00000075188	536.294	0.0428896	0.0210482	2.03769	0.041581	0.156808
ENSG00000075213	1024.65	-0.00118464	0.0185463	-0.0638749	0.94907	0.975388
ENSG00000075218	728.628	-0.09095	0.025947	-3.50522	0.000456227	0.00710162
ENSG00000075223	3641.52	0.00131939	0.00853982	0.154499	0.877216	0.938329
ENSG00000075234	405.922	0.0488283	0.0252345	1.93498	0.0529928	0.183014
ENSG00000075239	570.418	0.0680304	0.0252612	2.69308	0.00707959	0.0487421
ENSG00000075240	63.9888	-0.124641	0.044957	-2.77245	0.00556359	0.0412413
ENSG00000075275	151.211	-0.0350955	0.0343967	-1.02032	0.307579	0.535322
ENSG00000075290	1.74414	-0.0354811	0.230419	-0.153985	0.877621	0.938581
ENSG00000075292	2082.31	-0.0611715	0.0139565	-4.38302	1.17043e-05	0.000472799
ENSG00000075303	302.302	0.0508107	0.0240568	2.11212	0.0346765	0.139708
ENSG00000075336	166.403	0.00105759	0.0253781	0.0416732	0.966759	0.983848
ENSG00000075340	0.616858	0.344905	0.418705	0.823742	0.410086	NA
ENSG00000075388	0	NA	NA	NA	NA	NA
ENSG00000075391	2246.14	-0.0851089	0.0234059	-3.63621	0.000276679	0.0049406
ENSG00000075399	8.21351	0.354698	0.141244	2.51125	0.0120306	0.0692217
ENSG00000075407	1066.09	0.0238297	0.0192141	1.24022	0.214896	0.435178
ENSG00000075413	1866.58	-0.0316633	0.0133669	-2.36878	0.0178468	0.0898632
ENSG00000075415	4992.1	0.0391984	0.0161227	2.43125	0.0150468	0.0805596
ENSG00000075420	2944.29	-0.0708016	0.0202024	-3.50461	0.000457275	0.00711166
ENSG00000075426	3542.12	-0.0999665	0.0206199	-4.84806	1.24675e-06	8.90515e-05
ENSG00000075429	0	NA	NA	NA	NA	NA
ENSG00000075461	0.502	-0.0715416	0.485689	-0.147299	0.882896	NA
ENSG00000075539	2335.52	-0.00540071	0.0142745	-0.378346	0.705174	0.844481
ENSG00000075568	925.392	0.0764416	0.0171457	4.45835	8.25932e-06	0.000370736
ENSG00000075618	80.0799	0.0744863	0.0506874	1.46952	0.141691	0.338025
ENSG00000075624	16857.2	0.00482667	0.0302679	0.159465	0.873302	0.936562
ENSG00000075643	464.268	0.0141955	0.0213447	0.665062	0.506011	0.709791
ENSG00000075651	155.57	-0.0573505	0.0365161	-1.57056	0.116286	0.300911
ENSG00000075673	0.0408115	-0.161795	1.14995	-0.140698	0.888109	NA
ENSG00000075702	591.048	-0.0266654	0.0155515	-1.71465	0.0864095	0.250867
ENSG00000075711	4148.56	0.0502245	0.011979	4.19271	2.75636e-05	0.000888751
ENSG00000075785	771.173	-0.0580423	0.0195263	-2.97252	0.00295369	0.0266809
ENSG00000075790	1333.62	0.0517885	0.0176102	2.94083	0.00327337	0.0285367
ENSG00000075826	110.972	-0.0311185	0.0332026	-0.937231	0.34864	0.576019
ENSG00000075856	1205.19	-0.10485	0.0200716	-5.2238	1.75284e-07	2.01119e-05
ENSG00000075884	0.480294	-0.297569	0.597254	-0.498229	0.618323	NA
ENSG00000075886	1.04565	-0.292995	0.375858	-0.779536	0.435664	NA
ENSG00000075891	0	NA	NA	NA	NA	NA
ENSG00000075914	250.291	0.0588363	0.0292741	2.00984	0.0444482	0.163533
ENSG00000075945	397.992	0.0306938	0.0272046	1.12826	0.259212	0.487783
ENSG00000075975	642.464	0.012672	0.0226031	0.560629	0.575051	0.759285
ENSG00000076003	1435.6	0.0148652	0.0124291	1.196	0.231696	0.455307
ENSG00000076043	473.841	0.0350934	0.0184088	1.90634	0.056606	0.191335
ENSG00000076053	280.739	-0.0299691	0.0310894	-0.963966	0.335063	0.563076
ENSG00000076067	2266.28	-0.00247061	0.0131188	-0.188326	0.850621	0.924322
ENSG00000076108	904.709	-0.0701688	0.0194154	-3.61407	0.000301423	0.00525443
ENSG00000076201	198.685	0.101553	0.0425458	2.38691	0.0169907	0.0870559
ENSG00000076242	1052.97	-0.0365105	0.0155216	-2.35223	0.0186612	0.0924529
ENSG00000076248	883.922	0.0177514	0.0194089	0.914605	0.360399	0.587561
ENSG00000076258	14.3836	0.0307795	0.080498	0.382363	0.702192	0.842248
ENSG00000076321	695.216	-0.107294	0.0199872	-5.36816	7.95445e-08	1.107e-05
ENSG00000076344	0.0564914	-0.319208	1.14987	-0.277602	0.781318	NA
ENSG00000076351	172.077	-0.0241709	0.0318881	-0.75799	0.448457	0.663079
ENSG00000076356	186.949	-0.0989276	0.0320087	-3.09065	0.00199722	0.0203601
ENSG00000076382	2830.87	0.0429111	0.0148131	2.89684	0.00376947	0.0315038
ENSG00000076513	1562.3	0.0873025	0.015863	5.50353	3.72266e-08	6.45285e-06
ENSG00000076554	586.358	0.0502205	0.0225836	2.22376	0.0261649	0.116426
ENSG00000076555	96.839	0.00218033	0.0419529	0.051971	0.958552	0.98023
ENSG00000076604	98.8905	0.0291306	0.0471837	0.617387	0.53698	0.731447
ENSG00000076641	829.838	-0.021377	0.0154078	-1.38741	0.165316	0.370497
ENSG00000076650	380.636	-0.165137	0.0347562	-4.7513	2.02115e-06	0.000127854
ENSG00000076662	18.5094	0.118171	0.0835256	1.41479	0.157131	0.359358
ENSG00000076685	1330.05	0.0213173	0.0145701	1.46308	0.143445	0.340401
ENSG00000076706	453.132	-0.0346569	0.0194823	-1.77889	0.0752581	0.228805
ENSG00000076716	0.151611	-0.270825	0.981095	-0.276044	0.782514	NA
ENSG00000076770	823.063	0.0721152	0.0210472	3.42635	0.000611748	0.00877395
ENSG00000076826	0.814785	-0.325098	0.305338	-1.06472	0.287005	NA
ENSG00000076864	3.23302	-0.0252904	0.199259	-0.126923	0.899002	0.950653
ENSG00000076924	385.506	-0.105472	0.0243295	-4.33514	1.45666e-05	0.000552224
ENSG00000076928	319.611	-0.000203074	0.0344984	-0.00588646	0.995303	0.997616
ENSG00000076944	26.5429	0.121159	0.0747887	1.62001	0.10523	0.283765
ENSG00000076984	178.733	-0.157941	0.0272462	-5.79681	6.75899e-09	1.9184e-06
ENSG00000077009	0	NA	NA	NA	NA	NA
ENSG00000077044	408.244	-0.0768214	0.0664069	-1.15683	0.247343	0.473167
ENSG00000077063	3.38087	-0.013542	0.212671	-0.0636756	0.949229	0.975414
ENSG00000077080	0	NA	NA	NA	NA	NA
ENSG00000077092	2.96411	-0.701899	0.324343	-2.16406	0.0304594	0.128496
ENSG00000077097	1723.63	0.0391158	0.0191532	2.04225	0.0411263	0.155917
ENSG00000077147	6692.74	0.0485762	0.0213183	2.27861	0.0226902	0.106033
ENSG00000077150	169.474	-0.026483	0.0241246	-1.09776	0.272309	0.500622
ENSG00000077152	1082.42	0.0135829	0.0178067	0.762795	0.445586	0.660991
ENSG00000077157	386.067	-0.0519981	0.0277947	-1.87079	0.0613738	0.201322
ENSG00000077232	1527.71	0.0571826	0.019907	2.87248	0.00407263	0.0332265
ENSG00000077235	1590.78	-0.0122686	0.0191682	-0.64005	0.52214	0.721577
ENSG00000077238	172.67	-0.0930788	0.0251081	-3.70713	0.000209624	0.00402296
ENSG00000077254	1069.14	0.0192361	0.0184132	1.04469	0.296165	0.523567
ENSG00000077264	0.457918	-0.391837	0.493095	-0.794649	0.426818	NA
ENSG00000077274	0	NA	NA	NA	NA	NA
ENSG00000077279	0.0134936	-0.280228	1.14992	-0.243693	0.807469	NA
ENSG00000077312	288.905	0.035364	0.022108	1.5996	0.109687	0.29067
ENSG00000077327	0.41881	0.19833	0.406908	0.487409	0.625969	NA
ENSG00000077348	71.4161	0.138853	0.0422261	3.28832	0.00100786	0.0124517
ENSG00000077380	637.272	0.0349211	0.0188662	1.85098	0.0641717	0.206877
ENSG00000077420	153.604	-0.0666287	0.0410983	-1.6212	0.104974	0.283333
ENSG00000077454	29.3574	-0.0689134	0.0781149	-0.882205	0.377666	0.602339
ENSG00000077458	507.787	-0.0721366	0.0180199	-4.00317	6.25001e-05	0.00163022
ENSG00000077463	27.2341	0.0900142	0.0729227	1.23438	0.217062	0.437495
ENSG00000077498	0	NA	NA	NA	NA	NA
ENSG00000077514	980.883	-0.0412286	0.0332174	-1.24117	0.214541	0.434746
ENSG00000077522	0.281838	0.415586	0.687051	0.604884	0.545256	NA
ENSG00000077549	573.531	-0.0998953	0.0189475	-5.27221	1.34788e-07	1.63344e-05
ENSG00000077585	42.9055	0.144516	0.0509361	2.83721	0.00455104	0.0359994
ENSG00000077616	3.15815	0.00737477	0.213528	0.0345377	0.972448	0.987185
ENSG00000077684	1818.45	-0.081829	0.022341	-3.66273	0.000249538	0.00457851
ENSG00000077713	339.919	0.0620064	0.0220741	2.80902	0.0049693	0.0383105
ENSG00000077721	1356.71	-0.0130538	0.0213066	-0.612663	0.540099	0.734074
ENSG00000077782	1027.46	0.0632816	0.018008	3.51407	0.000441289	0.00695266
ENSG00000077800	0	NA	NA	NA	NA	NA
ENSG00000077935	1.71108	0.00485872	0.259117	0.0187511	0.98504	0.993086
ENSG00000077942	71.8446	-0.144776	0.0603014	-2.40087	0.0163561	0.085098
ENSG00000077943	0.0134936	-0.280228	1.14992	-0.243693	0.807469	NA
ENSG00000077984	1.76399	-1.28551	0.25369	-5.06725	4.03603e-07	3.72057e-05
ENSG00000078018	50.8134	0.0714233	0.0488683	1.46155	0.143865	0.341081
ENSG00000078043	309.893	-0.0486829	0.0309664	-1.57212	0.115922	0.300472
ENSG00000078053	17.1887	0.0587582	0.220529	0.266442	0.789899	0.89269
ENSG00000078061	164.987	0.0289098	0.0376581	0.767692	0.44267	0.658495
ENSG00000078070	462.913	0.0454978	0.0209533	2.17139	0.0299017	0.126946
ENSG00000078081	7.1215	0.326464	0.127251	2.56552	0.0103021	0.0631148
ENSG00000078098	0.686317	-0.0234322	0.375558	-0.0623931	0.95025	NA
ENSG00000078114	34.8474	0.27885	0.0556836	5.00776	5.50674e-07	4.82869e-05
ENSG00000078124	801.788	0.00665188	0.0222831	0.298517	0.765309	0.879791
ENSG00000078140	1911.18	-0.0256078	0.0125641	-2.03818	0.0415322	0.1567
ENSG00000078142	662.553	-0.0126989	0.0160951	-0.788992	0.430117	0.647947
ENSG00000078177	518.845	0.0248272	0.0229764	1.08055	0.279897	0.508264
ENSG00000078237	289.083	-0.0824836	0.0267024	-3.08899	0.00200838	0.0204545
ENSG00000078246	569.704	-0.0470776	0.0303298	-1.55219	0.120617	0.307545
ENSG00000078269	3598.1	-0.0394938	0.00850991	-4.64091	3.46873e-06	0.000191366
ENSG00000078295	0.641394	-0.128037	0.523179	-0.244729	0.806666	NA
ENSG00000078304	2427.88	0.0186184	0.0188012	0.990276	0.322039	0.549538
ENSG00000078319	22.9555	0.0297245	0.0716935	0.414605	0.678431	0.826947
ENSG00000078328	0.0316936	-0.159246	1.14992	-0.138484	0.889858	NA
ENSG00000078369	2643.68	-0.0190978	0.0122001	-1.56538	0.117493	0.302484
ENSG00000078399	0	NA	NA	NA	NA	NA
ENSG00000078401	322.255	-0.104702	0.130973	-0.79942	0.424047	0.643031
ENSG00000078403	692.684	-0.013013	0.0272666	-0.47725	0.633184	0.798646
ENSG00000078487	30.1013	-0.0445213	0.065521	-0.679496	0.496823	0.702338
ENSG00000078549	0.102671	-0.00538025	1.0907	-0.00493282	0.996064	NA
ENSG00000078579	0.860549	-0.781637	0.38444	-2.03319	0.0420338	NA
ENSG00000078589	0.0703542	-0.28731	1.14991	-0.249853	0.802701	NA
ENSG00000078596	0	NA	NA	NA	NA	NA
ENSG00000078618	2189.39	0.00370336	0.0122788	0.301605	0.762954	0.878492
ENSG00000078668	1287.05	0.0431664	0.0212445	2.03188	0.0421653	0.158127
ENSG00000078674	3888.37	0.0178503	0.0175234	1.01866	0.308366	0.53587
ENSG00000078687	248.359	-0.141643	0.0289572	-4.89145	1.00096e-06	7.55223e-05
ENSG00000078699	246.748	-0.0812827	0.0414932	-1.95894	0.0501197	0.176396
ENSG00000078725	0.146273	0.0935282	1.1487	0.0814209	0.935107	NA
ENSG00000078747	953.692	-0.0532787	0.020166	-2.642	0.0082417	0.0541522
ENSG00000078795	17.9861	0.304188	0.106564	2.85449	0.00431054	0.0345927
ENSG00000078804	62.8289	0.0915866	0.0425069	2.15463	0.0311911	0.130645
ENSG00000078808	389.814	-0.0218707	0.0230018	-0.950826	0.341693	0.569646
ENSG00000078814	7.50732	0.380113	0.146202	2.59991	0.00932473	0.0589346
ENSG00000078898	0	NA	NA	NA	NA	NA
ENSG00000078900	39.626	-0.0875908	0.0603967	-1.45026	0.146986	0.344972
ENSG00000078902	243.465	-0.0103253	0.027873	-0.370442	0.711054	0.847786
ENSG00000078967	186.754	0.0914906	0.032094	2.85071	0.00436221	0.0348637
ENSG00000079101	1.46089	-0.267795	0.37714	-0.710067	0.477662	0.686731
ENSG00000079102	0.0782194	-0.406828	1.14987	-0.353803	0.723487	NA
ENSG00000079112	1.18402	-0.689669	0.458063	-1.50562	0.132164	NA
ENSG00000079134	656.797	0.0510555	0.0172987	2.9514	0.00316334	0.0280001
ENSG00000079150	150.115	0.0678355	0.0337293	2.01117	0.0443072	0.163261
ENSG00000079156	206.3	0.0237104	0.0253129	0.936691	0.348918	0.576302
ENSG00000079215	51.1543	0.08685	0.0498839	1.74104	0.0816761	0.241711
ENSG00000079246	8078.33	0.0356775	0.0147254	2.42285	0.0153994	0.0817576
ENSG00000079257	44.7605	-0.0369773	0.0505412	-0.731628	0.464396	0.676038
ENSG00000079263	23.1527	-0.0623904	0.0706735	-0.882798	0.377346	0.602192
ENSG00000079277	243.616	-0.0525617	0.023637	-2.2237	0.0261685	0.116426
ENSG00000079308	16.8452	-0.138826	0.0895791	-1.54976	0.1212	0.308537
ENSG00000079313	185.792	-0.120774	0.0294085	-4.10677	4.01231e-05	0.00119544
ENSG00000079332	6978.14	0.0218567	0.0194469	1.12392	0.261047	0.48959
ENSG00000079335	166.428	-0.0840027	0.0290008	-2.89656	0.00377277	0.0315191
ENSG00000079337	32.9702	0.073644	0.0671544	1.09664	0.2728	0.501113
ENSG00000079385	0.693917	-0.623533	0.387192	-1.61039	0.107312	NA
ENSG00000079387	1033.99	-0.061277	0.0176349	-3.47476	0.000511302	0.00768057
ENSG00000079393	0	NA	NA	NA	NA	NA
ENSG00000079432	241.335	-0.0955763	0.0295581	-3.2335	0.00122281	0.0142484
ENSG00000079435	21.3204	-0.242151	0.0643439	-3.76339	0.000167624	0.00342417
ENSG00000079459	478.824	0.0426489	0.0235379	1.81192	0.0699987	0.218696
ENSG00000079462	107.846	-0.0109337	0.02745	-0.398315	0.690398	0.834692
ENSG00000079482	806.318	-0.0116569	0.0137646	-0.846878	0.397063	0.620341
ENSG00000079557	0.0292441	-0.222467	1.14995	-0.193459	0.8466	NA
ENSG00000079616	750.201	-0.0234647	0.0178791	-1.31241	0.189382	0.402004
ENSG00000079689	0.0288757	-0.350556	1.14995	-0.304846	0.760484	NA
ENSG00000079691	275.088	0.00255058	0.028069	0.0908681	0.927597	0.965537
ENSG00000079739	1158.31	0.0626464	0.0210679	2.97355	0.00294376	0.0266446
ENSG00000079785	1137.19	0.0293229	0.0188276	1.55744	0.119366	0.305329
ENSG00000079805	1502.23	0.004784	0.0164197	0.291357	0.770778	0.88293
ENSG00000079819	1173.55	-0.0488441	0.0147179	-3.3187	0.000904391	0.0115942
ENSG00000079841	16.9997	0.141919	0.0786701	1.80398	0.0712345	0.221221
ENSG00000079931	54.1657	0.123961	0.0496082	2.4988	0.0124614	0.0708874
ENSG00000079950	676.478	0.0183821	0.0264772	0.694263	0.487518	0.694969
ENSG00000079974	15.5557	0.331868	0.0907199	3.65816	0.000254033	0.00463985
ENSG00000079999	350.756	-0.0222431	0.0392491	-0.566717	0.570906	0.756122
ENSG00000080007	1.74871	0.347413	0.229856	1.51144	0.130677	0.322285
ENSG00000080031	3.35283	0.0170988	0.185405	0.092224	0.92652	0.965039
ENSG00000080166	3.5973	-0.794198	0.238733	-3.32671	0.000878763	0.011378
ENSG00000080189	341.121	0.043465	0.0215493	2.01701	0.0436949	0.161708
ENSG00000080200	2217.33	-0.0208227	0.00804777	-2.58738	0.00967082	0.0604314
ENSG00000080224	1.2454	0.155956	0.25631	0.608464	0.54288	NA
ENSG00000080293	1.342	-0.81254	1.14462	-0.709877	0.477781	NA
ENSG00000080298	109.992	-0.0786326	0.0374877	-2.09756	0.035944	0.143027
ENSG00000080345	8147.88	-0.0245313	0.0091292	-2.68713	0.0072069	0.0493367
ENSG00000080371	2659.52	0.0132439	0.0161423	0.820451	0.411959	0.633124
ENSG00000080493	220.566	0.0550586	0.0219392	2.5096	0.0120868	0.0695081
ENSG00000080503	876.496	0.00179529	0.0171105	0.104923	0.916437	0.960142
ENSG00000080511	0	NA	NA	NA	NA	NA
ENSG00000080546	69.866	0.0424252	0.053609	0.791383	0.428721	0.646845
ENSG00000080561	43.1646	0.119709	0.0587314	2.03824	0.0415261	0.1567
ENSG00000080572	0.0281974	-0.330331	1.14995	-0.287258	0.773915	NA
ENSG00000080573	0	NA	NA	NA	NA	NA
ENSG00000080603	50.9217	-0.00107651	0.0575141	-0.0187173	0.985067	0.993086
ENSG00000080608	1956.82	0.0033603	0.0158477	0.212037	0.832078	0.915582
ENSG00000080618	0.391375	-0.691102	0.483508	-1.42935	0.152904	NA
ENSG00000080644	0.683781	0.0299869	0.376375	0.079673	0.936497	NA
ENSG00000080709	0.277191	-0.670346	0.615315	-1.08944	0.275962	NA
ENSG00000080802	526.748	-0.0642948	0.0296535	-2.1682	0.0301433	0.127665
ENSG00000080815	1338.8	-0.0100865	0.0146692	-0.687596	0.491707	0.698493
ENSG00000080819	1104.49	0.0150859	0.0152757	0.987574	0.323361	0.55066
ENSG00000080822	2370.69	-0.0127309	0.0145996	-0.872003	0.383207	0.606957
ENSG00000080823	555.74	0.00660917	0.0225817	0.292678	0.769768	0.882007
ENSG00000080824	33216.1	0.0049932	0.015929	0.313466	0.753927	0.87333
ENSG00000080839	2669.12	-0.039232	0.0171641	-2.2857	0.0222718	0.104773
ENSG00000080845	124.777	0.0546398	0.0614211	0.889593	0.373684	0.599111
ENSG00000080854	13.2686	-0.103111	0.0938746	-1.09839	0.272036	0.500307
ENSG00000080910	0	NA	NA	NA	NA	NA
ENSG00000080947	31.0219	-0.0240748	0.0754035	-0.319279	0.749515	0.870945
ENSG00000080986	1122.28	0.015207	0.0149111	1.01984	0.307803	0.535519
ENSG00000081014	764.616	0.0177606	0.018988	0.935359	0.349603	0.576949
ENSG00000081019	560.298	-0.116839	0.0268916	-4.34482	1.39391e-05	0.000538855
ENSG00000081026	816.781	-0.047585	0.0142018	-3.35063	0.00080628	0.0107009
ENSG00000081041	9.23697	-0.240381	0.145755	-1.64921	0.0991039	0.273687
ENSG00000081051	3.42344	0.164603	0.207324	0.79394	0.427231	0.645544
ENSG00000081052	6.52315	-0.0183333	0.125031	-0.14663	0.883424	0.941147
ENSG00000081059	20.4359	0.0708283	0.0817681	0.86621	0.386375	0.609381
ENSG00000081087	555.681	0.0326249	0.0311316	1.04797	0.294654	0.52248
ENSG00000081138	0	NA	NA	NA	NA	NA
ENSG00000081148	24.5079	-0.12329	0.0900963	-1.36842	0.171181	0.379186
ENSG00000081154	2065.32	0.0423585	0.0178674	2.37072	0.0177536	0.089666
ENSG00000081177	360.64	0.0264042	0.024288	1.08713	0.276979	0.505017
ENSG00000081181	125.218	0.0927029	0.0420415	2.20503	0.0274518	0.120102
ENSG00000081189	96.6338	-0.212504	0.038513	-5.51771	3.43441e-08	6.17364e-06
ENSG00000081237	2.84169	0.196224	0.237761	0.825297	0.409203	0.630674
ENSG00000081248	0	NA	NA	NA	NA	NA
ENSG00000081277	0.272583	-0.425008	0.701637	-0.605738	0.544689	NA
ENSG00000081307	336.38	0.00143607	0.021771	0.0659623	0.947408	0.974689
ENSG00000081320	1468.02	-0.125237	0.0113801	-11.0049	3.6194e-28	7.8074e-24
ENSG00000081377	495.721	0.0742396	0.0195235	3.80257	0.000143201	0.00303436
ENSG00000081386	545.795	-0.000977746	0.0196014	-0.0498814	0.960217	0.980907
ENSG00000081479	2.59543	-0.100324	0.176652	-0.567921	0.570089	0.755542
ENSG00000081665	404.719	-0.0644918	0.027705	-2.3278	0.0199225	0.0968991
ENSG00000081692	76.0003	-0.0506936	0.0441989	-1.14694	0.251405	0.477719
ENSG00000081721	306.292	0.0477358	0.0227304	2.10008	0.0357214	0.142509
ENSG00000081760	441.659	-0.0222623	0.0154775	-1.43836	0.150331	0.349308
ENSG00000081791	246.226	-0.0428117	0.0329594	-1.29892	0.19397	0.40793
ENSG00000081800	0	NA	NA	NA	NA	NA
ENSG00000081803	329.287	0.0172044	0.0363865	0.472825	0.636338	0.800748
ENSG00000081818	1.49719	-0.171622	0.330671	-0.519014	0.603751	0.779371
ENSG00000081842	0.0628399	-0.364368	1.14994	-0.316858	0.751351	NA
ENSG00000081853	6.33202	0.154835	0.152582	1.01476	0.310219	0.537705
ENSG00000081870	372.759	0.0438531	0.0226186	1.93881	0.0525249	0.181923
ENSG00000081913	86.9345	-0.0685874	0.0554329	-1.23731	0.215974	0.43601
ENSG00000081923	371.758	-0.00431073	0.0256133	-0.1683	0.866347	0.932705
ENSG00000081985	2.52491	0.379144	0.235756	1.60821	0.107789	0.287585
ENSG00000082014	50.2862	-0.0324758	0.0629651	-0.515775	0.606012	0.780901
ENSG00000082068	241.332	0.0370127	0.0205735	1.79904	0.0720116	0.222577
ENSG00000082074	0.472109	-0.101924	0.430264	-0.236888	0.812744	NA
ENSG00000082126	45.8598	0.253129	0.0710992	3.56023	0.000370532	0.00612941
ENSG00000082146	118.602	0.0938194	0.037125	2.52712	0.0115001	0.0673915
ENSG00000082153	4965.41	0.0460171	0.0209339	2.19821	0.0279339	0.12124
ENSG00000082175	1.29973	-0.179703	0.263625	-0.681662	0.495453	NA
ENSG00000082196	7.05275	0.107205	0.144088	0.744027	0.45686	0.670404
ENSG00000082212	392.123	0.0625563	0.0283385	2.20747	0.0272813	0.11963
ENSG00000082213	1093.73	0.0113928	0.0138807	0.820764	0.41178	0.633019
ENSG00000082258	703.536	-0.0708217	0.0312809	-2.26405	0.0235708	0.108526
ENSG00000082269	493.909	-0.0634417	0.0182757	-3.47138	0.0005178	0.00772974
ENSG00000082293	1.30191	-0.0367168	0.307704	-0.119325	0.905018	NA
ENSG00000082397	1.68353	0.291402	0.240056	1.21389	0.224789	0.447317
ENSG00000082438	171.538	-0.0339599	0.0332219	-1.02221	0.30668	0.534348
ENSG00000082458	248.236	0.0233118	0.0219075	1.0641	0.287282	0.515597
ENSG00000082482	19.1177	0.0842865	0.0875211	0.963043	0.335526	0.563328
ENSG00000082497	524.457	-0.0187197	0.029635	-0.631676	0.527598	0.725379
ENSG00000082512	259.584	-0.0942014	0.0270691	-3.48004	0.000501347	0.00759327
ENSG00000082515	253.024	0.00574803	0.021202	0.271108	0.786308	0.890879
ENSG00000082516	1162.1	-0.0507114	0.0183	-2.77111	0.00558653	0.041312
ENSG00000082556	1.03077	-0.725449	0.389061	-1.86461	0.0622357	NA
ENSG00000082641	2242.91	0.00105999	0.0118488	0.0894595	0.928717	0.965975
ENSG00000082684	0	NA	NA	NA	NA	NA
ENSG00000082701	1235.09	-0.0409681	0.0180445	-2.2704	0.0231836	0.107339
ENSG00000082781	708.524	0.0639933	0.018217	3.51283	0.000443363	0.00697069
ENSG00000082805	1299.66	-0.101111	0.0248896	-4.06237	4.85774e-05	0.00136301
ENSG00000082898	7256.46	-0.00809578	0.0114277	-0.708437	0.478674	0.687655
ENSG00000082929	0.179837	-0.482658	1.13529	-0.425139	0.670735	NA
ENSG00000082996	470.03	0.0460123	0.0222469	2.06826	0.0386155	0.150071
ENSG00000083067	7.54602	-0.0839122	0.118195	-0.709944	0.477739	0.686745
ENSG00000083093	556.472	-0.0864968	0.0162484	-5.32341	1.01842e-07	1.36449e-05
ENSG00000083097	719.2	-0.0319239	0.0270224	-1.18139	0.237449	0.462313
ENSG00000083099	701.708	0.0281585	0.0226648	1.24239	0.214093	0.434369
ENSG00000083123	126.18	0.015988	0.0471108	0.33937	0.734331	0.861305
ENSG00000083168	2728.04	-0.105424	0.0244953	-4.30383	1.67868e-05	0.000612704
ENSG00000083223	1107.54	-0.105005	0.0163567	-6.41966	1.36582e-10	6.85164e-08
ENSG00000083290	31.858	-0.0746529	0.0571808	-1.30556	0.191703	0.404977
ENSG00000083307	0.820446	-0.600065	0.385916	-1.55491	0.119967	NA
ENSG00000083312	8102.69	0.00397233	0.014301	0.277765	0.781193	0.887946
ENSG00000083444	360.432	0.0470659	0.0222514	2.11519	0.0344138	0.139015
ENSG00000083454	12.1064	0.184738	0.11782	1.56797	0.116889	0.301809
ENSG00000083457	124.445	0.0463126	0.0403468	1.14786	0.251024	0.477413
ENSG00000083520	2254.11	0.0131213	0.0113804	1.15297	0.248921	0.474622
ENSG00000083535	623.519	-0.0169491	0.0218551	-0.775523	0.438031	0.654664
ENSG00000083544	293.453	-0.0122728	0.0238609	-0.514351	0.607007	0.781507
ENSG00000083622	0	NA	NA	NA	NA	NA
ENSG00000083635	145.593	-0.0612169	0.0473467	-1.29295	0.196028	0.410776
ENSG00000083642	1230.61	-0.043105	0.0230476	-1.87026	0.0614479	0.201412
ENSG00000083720	384.302	0.0593301	0.0264037	2.24704	0.0246375	0.111486
ENSG00000083750	120.378	0.00104904	0.0434801	0.024127	0.980751	0.991518
ENSG00000083782	0	NA	NA	NA	NA	NA
ENSG00000083799	1125.15	-0.00145394	0.0153835	-0.094513	0.924702	0.96375
ENSG00000083807	14.0984	-0.124447	0.110838	-1.12278	0.261529	0.489922
ENSG00000083812	170.925	-0.0312846	0.032407	-0.965366	0.334362	0.562379
ENSG00000083814	56.2913	0.093819	0.06454	1.45366	0.146041	0.343764
ENSG00000083817	88.812	-0.0985011	0.0494363	-1.99249	0.0463177	0.167752
ENSG00000083828	181.932	-0.0186774	0.0329951	-0.566065	0.571349	0.75648
ENSG00000083838	19.2548	0.117112	0.0692578	1.69096	0.0908447	0.258233
ENSG00000083844	765.991	-0.0429222	0.0318572	-1.34733	0.177873	0.387527
ENSG00000083845	1241.83	0.0230956	0.022149	1.04273	0.297071	0.524053
ENSG00000083857	36379.1	0.0377337	0.0100263	3.76348	0.000167568	0.00342417
ENSG00000083896	1956.98	-0.0682126	0.0234426	-2.90977	0.00361698	0.030669
ENSG00000083937	594.472	0.0386164	0.0166996	2.31241	0.0207553	0.0997874
ENSG00000084070	310.511	-0.0483152	0.0240982	-2.00493	0.0449708	0.164949
ENSG00000084072	434.844	0.00227821	0.0206676	0.110231	0.912226	0.957735
ENSG00000084073	4464.38	0.0661563	0.0234151	2.82537	0.00472267	0.0370177
ENSG00000084090	3544.04	0.0282697	0.0192474	1.46875	0.1419	0.338335
ENSG00000084092	295.583	-0.0417855	0.0313471	-1.33299	0.182534	0.393121
ENSG00000084093	2628.97	-0.0564953	0.0144923	-3.89829	9.68732e-05	0.00226674
ENSG00000084110	10.9868	-0.0869817	0.0999626	-0.870143	0.384222	0.607674
ENSG00000084112	1218.62	-0.0844872	0.0385527	-2.19147	0.0284177	0.122379
ENSG00000084207	100.97	-0.0304479	0.0420411	-0.724242	0.468917	0.679669
ENSG00000084234	5744.44	0.000881899	0.0142012	0.0621004	0.950483	0.975889
ENSG00000084444	144.889	0.00662424	0.0274398	0.24141	0.809237	0.90401
ENSG00000084453	1.13486	-0.666547	0.425725	-1.56567	0.117425	NA
ENSG00000084463	1375.56	-0.0269043	0.0193818	-1.38812	0.165101	0.370259
ENSG00000084623	1233.19	0.0395655	0.0172188	2.29781	0.0215727	0.102386
ENSG00000084628	0.755979	-0.723733	0.562994	-1.28551	0.198615	NA
ENSG00000084636	24.2798	-0.0289678	0.0979865	-0.295631	0.767512	0.880678
ENSG00000084652	3354.65	-0.0208325	0.0187115	-1.11335	0.265558	0.493839
ENSG00000084674	0	NA	NA	NA	NA	NA
ENSG00000084676	509.409	-0.0154806	0.0200217	-0.77319	0.43941	0.655634
ENSG00000084693	104.88	0.101372	0.0433519	2.33835	0.0193693	0.0949162
ENSG00000084710	15.108	0.226036	0.0873727	2.58704	0.00968057	0.0604573
ENSG00000084731	135.158	0.02067	0.0361853	0.571228	0.567845	0.7539
ENSG00000084733	3063.25	0.0552496	0.0238436	2.31717	0.0204947	0.0988799
ENSG00000084734	0.327336	-0.556628	0.540278	-1.03026	0.302887	NA
ENSG00000084754	1064.47	0.10205	0.0189326	5.3902	7.03811e-08	1.01213e-05
ENSG00000084764	8.7649	0.0963313	0.122931	0.783624	0.433261	0.651099
ENSG00000084774	1032.98	0.0104132	0.0156822	0.664015	0.506681	0.710083
ENSG00000085063	3436.48	0.0274984	0.0159834	1.72044	0.085353	0.248636
ENSG00000085117	80.9297	0.00410326	0.0490555	0.0836452	0.933338	0.967801
ENSG00000085185	82.6915	-0.141537	0.0440605	-3.21234	0.00131659	0.0150813
ENSG00000085224	3824	-0.00537151	0.0154491	-0.347692	0.728072	0.857928
ENSG00000085231	217.953	0.0287001	0.0301123	0.953105	0.340537	0.56883
ENSG00000085265	0.196544	-0.558651	0.642059	-0.870094	0.384249	NA
ENSG00000085274	570.301	-0.0453409	0.0179623	-2.52423	0.0115951	0.0676726
ENSG00000085276	1484.97	-0.081097	0.0174365	-4.65099	3.30349e-06	0.000185572
ENSG00000085365	1285.06	0.0508184	0.0275112	1.84719	0.06472	0.207981
ENSG00000085377	358.823	1.52823e-05	0.0277476	0.000550759	0.999561	0.999746
ENSG00000085382	313.628	0.00209602	0.0321713	0.0651518	0.948053	0.974908
ENSG00000085415	3599.59	0.00639493	0.01133	0.564425	0.572465	0.757261
ENSG00000085433	714.737	-0.065965	0.0151688	-4.34873	1.36928e-05	0.000532194
ENSG00000085449	1637.22	0.0128861	0.0215055	0.599198	0.549041	0.739887
ENSG00000085465	15.6739	-0.108981	0.0932299	-1.16895	0.242424	0.46826
ENSG00000085491	2768.68	0.0289693	0.0159343	1.81804	0.0690578	0.216865
ENSG00000085511	595.436	-0.0586921	0.0177976	-3.29775	0.000974632	0.0122438
ENSG00000085514	2.00066	-0.375381	0.200773	-1.86968	0.0615282	0.201644
ENSG00000085552	0.215944	-0.20806	0.705461	-0.294927	0.768049	NA
ENSG00000085563	0.189106	-0.0968345	0.83165	-0.116437	0.907306	NA
ENSG00000085644	10.2058	-0.109121	0.118437	-0.921341	0.356872	0.583941
ENSG00000085662	179.318	-0.00347226	0.0329323	-0.105436	0.91603	0.960109
ENSG00000085719	2499.52	0.0612107	0.0225877	2.70991	0.00673013	0.0469824
ENSG00000085721	607.077	-0.0649723	0.0208769	-3.11217	0.0018572	0.0193722
ENSG00000085733	2706.95	0.00363038	0.0137443	0.264137	0.791674	0.893669
ENSG00000085741	0.204837	-0.252748	0.825619	-0.306132	0.759504	NA
ENSG00000085760	1535.28	0.0815611	0.0227501	3.58509	0.000336966	0.00572789
ENSG00000085788	462.643	0.0247164	0.0256425	0.963883	0.335105	0.563091
ENSG00000085831	5.60016	0.138828	0.157304	0.882542	0.377484	0.602192
ENSG00000085832	1067.44	0.017667	0.0215998	0.817926	0.4134	0.634377
ENSG00000085840	658.646	-0.075036	0.0248152	-3.0238	0.00249625	0.0238259
ENSG00000085871	61.4342	0.0961596	0.0519294	1.85174	0.0640636	0.206719
ENSG00000085872	162.762	-0.143053	0.0553726	-2.58346	0.00978151	0.0608411
ENSG00000085978	659.099	-0.0356635	0.0182036	-1.95915	0.0500956	0.17634
ENSG00000085982	673.265	0.0290758	0.0184986	1.57178	0.116002	0.300502
ENSG00000085998	401.063	0.0342335	0.0248941	1.37517	0.16908	0.375925
ENSG00000085999	294.397	-0.0443843	0.0277452	-1.59971	0.109663	0.290642
ENSG00000086015	526.58	-0.0800118	0.0161391	-4.95765	7.13519e-07	5.94259e-05
ENSG00000086061	3775.01	-0.0187773	0.0143683	-1.30686	0.191261	0.404292
ENSG00000086062	737.731	-0.0544328	0.0264712	-2.05631	0.039753	0.15271
ENSG00000086065	1194.58	0.0723583	0.0262955	2.75174	0.00592797	0.0431272
ENSG00000086102	745.055	-0.0946406	0.0295413	-3.20368	0.00135685	0.0153964
ENSG00000086159	5.02072	0.00697898	0.186848	0.0373511	0.970205	0.985694
ENSG00000086189	615.61	0.0588658	0.0216333	2.72107	0.00650712	0.045946
ENSG00000086200	846.437	0.042574	0.0179252	2.37509	0.0175448	0.0890341
ENSG00000086205	0	NA	NA	NA	NA	NA
ENSG00000086232	1576.63	0.0286231	0.0193115	1.48218	0.138293	0.333271
ENSG00000086288	0	NA	NA	NA	NA	NA
ENSG00000086289	405.742	0.0265606	0.0199326	1.33252	0.182689	0.393229
ENSG00000086300	32.0867	0.06284	0.0769659	0.816466	0.414234	0.635075
ENSG00000086475	1018.12	0.0269839	0.0163008	1.65538	0.0978475	0.271224
ENSG00000086504	188.489	0.0798583	0.0304683	2.62103	0.00876636	0.056515
ENSG00000086506	0.0354986	-0.0960448	1.1499	-0.0835244	0.933435	NA
ENSG00000086544	27.4646	-0.254654	0.0856094	-2.97461	0.00293364	0.0266112
ENSG00000086548	0	NA	NA	NA	NA	NA
ENSG00000086570	0.89492	-0.210852	0.359554	-0.586427	0.557588	NA
ENSG00000086589	661.259	-0.0380466	0.0329185	-1.15578	0.247771	0.473426
ENSG00000086598	7104.6	0.0645714	0.0217299	2.97154	0.00296309	0.0267415
ENSG00000086619	59.5747	0.0220778	0.0457456	0.482621	0.629365	0.796062
ENSG00000086666	590.183	0.0046452	0.0218106	0.212979	0.831343	0.915512
ENSG00000086696	0.901535	0.642381	0.386217	1.66326	0.09626	NA
ENSG00000086712	568.859	-0.0306518	0.0245596	-1.24806	0.21201	0.4314
ENSG00000086717	0.267561	0.198511	0.616549	0.321971	0.747475	NA
ENSG00000086730	14.6581	0.0727557	0.100578	0.723375	0.46945	0.680041
ENSG00000086758	6760.38	0.0236797	0.0115073	2.0578	0.0396096	0.152412
ENSG00000086827	1206.56	0.00226643	0.019226	0.117884	0.90616	0.954619
ENSG00000086848	281.234	-0.0266109	0.0223414	-1.1911	0.233613	0.457573
ENSG00000086967	0	NA	NA	NA	NA	NA
ENSG00000086991	0.0594007	-0.47038	1.14992	-0.409054	0.6825	NA
ENSG00000087008	84.3208	0.074974	0.0338707	2.21353	0.0268608	0.118684
ENSG00000087053	1947	0.0558473	0.0126669	4.40893	1.0388e-05	0.000437264
ENSG00000087074	1373.48	-0.0746413	0.0489587	-1.52458	0.127365	0.317063
ENSG00000087076	0.136851	-0.189811	1.14983	-0.165078	0.868883	NA
ENSG00000087077	281.46	0.0767822	0.025501	3.01095	0.00260436	0.0245444
ENSG00000087085	0.484682	-0.661838	0.556979	-1.18826	0.23473	NA
ENSG00000087086	725.429	0.0574911	0.0155905	3.68757	0.000226403	0.00424587
ENSG00000087087	1246.97	-0.0360959	0.0187165	-1.92856	0.0537856	0.184747
ENSG00000087088	86.7594	-0.00599708	0.0408497	-0.146808	0.883283	0.941136
ENSG00000087095	713.891	-0.0409219	0.021302	-1.92103	0.0547273	0.186969
ENSG00000087111	250.245	0.0783406	0.0244457	3.20468	0.00135213	0.015351
ENSG00000087116	0.0176966	-0.285185	1.14991	-0.248005	0.80413	NA
ENSG00000087128	0.204924	-0.0757444	0.827734	-0.0915081	0.927089	NA
ENSG00000087152	421.583	-0.0264872	0.0190788	-1.3883	0.165045	0.370259
ENSG00000087157	103.244	-0.138149	0.0360584	-3.83126	0.000127489	0.00280033
ENSG00000087191	597.716	-0.0904135	0.0286766	-3.15287	0.00161676	0.0175112
ENSG00000087206	638.422	-0.0516444	0.0196284	-2.63111	0.00851067	0.0553797
ENSG00000087237	0.0818661	-0.184498	1.14988	-0.16045	0.872526	NA
ENSG00000087245	3.24175	0.252468	0.239527	1.05403	0.29187	0.519902
ENSG00000087250	0	NA	NA	NA	NA	NA
ENSG00000087253	350.292	0.0266081	0.0267452	0.994874	0.319798	0.547141
ENSG00000087258	36.8746	-0.0194858	0.0769223	-0.253318	0.800022	0.898279
ENSG00000087263	745.198	-0.0288224	0.0188036	-1.53281	0.125324	0.314057
ENSG00000087266	343.235	-0.0423508	0.0220309	-1.92233	0.0545638	0.186499
ENSG00000087269	2318.14	-0.0309619	0.0208033	-1.48832	0.136667	0.330939
ENSG00000087274	2458.91	0.0405162	0.0130134	3.11341	0.00184938	0.0193319
ENSG00000087299	420.203	-0.0214284	0.0153173	-1.39897	0.161823	0.365759
ENSG00000087301	159.545	0.0299265	0.0408844	0.731979	0.464182	0.675904
ENSG00000087302	2279.84	0.0497361	0.0137016	3.62996	0.000283464	0.0050202
ENSG00000087303	11.0581	0.172768	0.11991	1.44082	0.149636	0.348338
ENSG00000087338	282.855	0.00902483	0.0270742	0.333337	0.73888	0.864478
ENSG00000087365	2713.21	-0.00424561	0.017773	-0.238879	0.811199	0.905089
ENSG00000087448	677.35	0.00339538	0.0209286	0.162236	0.87112	0.935357
ENSG00000087460	628.122	-0.0602403	0.0233666	-2.57805	0.00993598	0.0614651
ENSG00000087470	1407.71	0.0695037	0.0131342	5.2918	1.2112e-07	1.53688e-05
ENSG00000087494	13.9149	0.0279092	0.124363	0.224417	0.822433	0.911379
ENSG00000087495	0	NA	NA	NA	NA	NA
ENSG00000087502	2197.49	0.0102568	0.0249627	0.410883	0.681158	0.828396
ENSG00000087510	389.04	-0.0337877	0.0296845	-1.13822	0.255027	0.482132
ENSG00000087586	4430.95	-0.037879	0.0113841	-3.32737	0.000876684	0.0113647
ENSG00000087589	1.05459	0.194476	0.29591	0.657213	0.511044	NA
ENSG00000087842	32.5753	0.0482455	0.0570118	0.846237	0.39742	0.620674
ENSG00000087884	35.2183	0.0385315	0.0601771	0.640302	0.521976	0.721438
ENSG00000087903	71.9859	-0.0649834	0.0527489	-1.23194	0.217972	0.438648
ENSG00000087995	434.761	0.0361082	0.0240982	1.49838	0.134035	0.327474
ENSG00000088002	0.0933564	-0.35406	1.14989	-0.307908	0.758152	NA
ENSG00000088035	208.95	0.0513545	0.0258241	1.98862	0.0467427	0.168678
ENSG00000088038	198.042	-0.0590057	0.0497363	-1.18637	0.235475	0.459719
ENSG00000088053	2.13972	-0.0126945	0.271876	-0.0466921	0.962759	0.982094
ENSG00000088179	451.589	-0.0201427	0.0164694	-1.22304	0.221316	0.442857
ENSG00000088205	3254.03	0.015021	0.0130334	1.15251	0.249113	0.474827
ENSG00000088247	2237.72	-0.015278	0.0223421	-0.683822	0.494088	0.70003
ENSG00000088256	1020.73	0.0195459	0.0222482	0.878541	0.37965	0.603824
ENSG00000088280	158.544	0.0473664	0.0308548	1.53514	0.124749	0.313231
ENSG00000088298	128.312	-0.00879843	0.0364728	-0.241233	0.809375	0.904097
ENSG00000088305	106.136	-0.0950445	0.0449364	-2.11509	0.0344221	0.139023
ENSG00000088320	0	NA	NA	NA	NA	NA
ENSG00000088325	10199	-0.0158825	0.0143224	-1.10892	0.267463	0.495496
ENSG00000088340	6.083	0.0227177	0.118617	0.191522	0.848116	0.922857
ENSG00000088356	172.304	-0.120546	0.0355397	-3.39188	0.000694155	0.00961238
ENSG00000088367	43.4782	0.0938367	0.0591067	1.58758	0.112381	0.294917
ENSG00000088386	0.229966	-0.34283	0.814243	-0.421041	0.673725	NA
ENSG00000088387	1603.67	0.00741505	0.0117075	0.633359	0.5265	0.724583
ENSG00000088448	740.183	-0.0127263	0.0218445	-0.582584	0.560173	0.747834
ENSG00000088451	167.541	-0.0698574	0.0346034	-2.0188	0.0435076	0.161366
ENSG00000088538	15.6995	0.0576486	0.0904052	0.637669	0.523689	0.722745
ENSG00000088543	52.0598	0.193129	0.0577086	3.34663	0.000817994	0.010799
ENSG00000088682	211.936	-0.00245427	0.0232865	-0.105395	0.916063	0.960109
ENSG00000088726	1.19382	0.250299	0.297919	0.840159	0.40082	NA
ENSG00000088727	34.1191	0.0289044	0.0535496	0.539769	0.589357	0.769832
ENSG00000088756	46.4885	0.0332029	0.0493059	0.673406	0.500689	0.704994
ENSG00000088766	520.7	-0.000183191	0.0195501	-0.00937035	0.992524	0.996242
ENSG00000088782	0	NA	NA	NA	NA	NA
ENSG00000088808	92.323	0.00331565	0.0351724	0.0942686	0.924896	0.963906
ENSG00000088812	899.65	0.0272965	0.019203	1.42147	0.155179	0.356143
ENSG00000088826	46.2585	0.0422925	0.0471666	0.896661	0.3699	0.59607
ENSG00000088827	0.0102446	-0.276502	1.14993	-0.240452	0.80998	NA
ENSG00000088832	427.007	0.043053	0.0205313	2.09694	0.0359989	0.143087
ENSG00000088833	452.732	-0.0346237	0.0159354	-2.17276	0.0297986	0.126582
ENSG00000088836	61.4387	0.0014552	0.0446358	0.0326015	0.973992	0.987986
ENSG00000088854	318.01	-0.0493405	0.0373712	-1.32028	0.18674	0.398672
ENSG00000088876	153.449	-0.0300423	0.0335062	-0.896619	0.369922	0.59607
ENSG00000088881	8.28676	-0.0287402	0.122171	-0.235245	0.814018	0.906515
ENSG00000088882	0	NA	NA	NA	NA	NA
ENSG00000088888	3037.05	-0.00601889	0.0237484	-0.253444	0.799925	0.898258
ENSG00000088899	9.29497	0.0859087	0.129669	0.662521	0.507637	0.710592
ENSG00000088926	0.131933	-0.31962	0.872823	-0.366191	0.714223	NA
ENSG00000088930	2553.18	0.0763389	0.0154744	4.93324	8.08777e-07	6.49878e-05
ENSG00000088970	161.726	0.0574093	0.0325461	1.76394	0.0777424	0.233831
ENSG00000088986	819.519	0.00650618	0.0196257	0.331514	0.740257	0.865703
ENSG00000088992	0.0957775	-0.487169	1.14974	-0.42372	0.67177	NA
ENSG00000089006	1823.89	0.0168157	0.0152438	1.10311	0.269978	0.498647
ENSG00000089009	2643.15	0.0628587	0.017691	3.55316	0.000380639	0.00626776
ENSG00000089012	0	NA	NA	NA	NA	NA
ENSG00000089022	866.669	0.033403	0.015389	2.17057	0.0299635	0.127108
ENSG00000089041	0.605387	-0.0486707	0.480636	-0.101263	0.919342	NA
ENSG00000089048	1252.93	-0.0889164	0.0325605	-2.73081	0.00631798	0.0449934
ENSG00000089050	624.489	0.0673251	0.0291151	2.31238	0.0207569	0.0997874
ENSG00000089053	1209.48	0.0581346	0.0125011	4.65038	3.31331e-06	0.00018564
ENSG00000089057	473.775	0.00452307	0.0178822	0.252937	0.800317	0.898399
ENSG00000089060	148.269	0.0315157	0.0278361	1.13219	0.257554	0.485384
ENSG00000089063	365.783	0.0497539	0.0199701	2.49142	0.0127234	0.0718906
ENSG00000089091	31.9395	-0.0475896	0.0713554	-0.666938	0.504812	0.70871
ENSG00000089094	326.274	-0.0592106	0.0237078	-2.49751	0.0125069	0.0710902
ENSG00000089101	0.290115	0.178969	0.856025	0.20907	0.834393	NA
ENSG00000089116	0	NA	NA	NA	NA	NA
ENSG00000089123	104.521	0.0885267	0.043211	2.04871	0.0404907	0.154259
ENSG00000089127	1.59876	-0.191517	0.240115	-0.797606	0.425099	0.643812
ENSG00000089154	3360.81	0.0121766	0.0117237	1.03862	0.29898	0.526344
ENSG00000089157	3113.4	-0.00939464	0.0266949	-0.351927	0.724893	0.855965
ENSG00000089159	929.253	0.0409446	0.0218218	1.87632	0.0606116	0.199749
ENSG00000089163	1.28578	-0.326194	0.313723	-1.03975	0.298455	NA
ENSG00000089169	0.638504	0.0732303	0.415508	0.176243	0.860103	NA
ENSG00000089177	146.842	-0.0500954	0.0345464	-1.45009	0.147033	0.345015
ENSG00000089195	560.614	-0.0373387	0.0149742	-2.49353	0.0126478	0.0716559
ENSG00000089199	0.0158832	-0.179471	1.14992	-0.156072	0.875976	NA
ENSG00000089220	840.371	0.0253908	0.0235677	1.07736	0.281321	0.509604
ENSG00000089225	0	NA	NA	NA	NA	NA
ENSG00000089234	709.26	-0.0929812	0.0209003	-4.4488	8.63504e-06	0.000383264
ENSG00000089248	991.447	-0.00674879	0.0257485	-0.262104	0.793241	0.89448
ENSG00000089250	0.395365	-0.364022	0.54972	-0.662196	0.507846	NA
ENSG00000089280	1166.3	-0.0666978	0.0244373	-2.72935	0.00634602	0.0451187
ENSG00000089289	325.017	0.0789464	0.0255671	3.08781	0.00201636	0.0205068
ENSG00000089327	200.586	0.0782492	0.0270273	2.89519	0.00378927	0.031608
ENSG00000089335	307.928	-0.0512787	0.029741	-1.72417	0.0846765	0.247568
ENSG00000089351	101.516	-0.121056	0.0472698	-2.56096	0.0104384	0.0635064
ENSG00000089356	0	NA	NA	NA	NA	NA
ENSG00000089472	0	NA	NA	NA	NA	NA
ENSG00000089486	47.1722	0.0581953	0.0580094	1.0032	0.315762	0.542604
ENSG00000089505	23.8296	-0.104256	0.0750211	-1.38969	0.164624	0.369707
ENSG00000089558	0	NA	NA	NA	NA	NA
ENSG00000089597	1779.63	-0.0185001	0.0213182	-0.867807	0.3855	0.608753
ENSG00000089639	63.4014	-0.0701187	0.0400971	-1.74872	0.080339	0.238638
ENSG00000089682	712.157	-0.0112845	0.0153719	-0.734097	0.46289	0.674642
ENSG00000089685	2673.05	0.0318755	0.0195493	1.63051	0.102993	0.280144
ENSG00000089692	0.979508	0.661086	0.43656	1.51431	0.129947	NA
ENSG00000089693	370.419	0.108606	0.0227063	4.78308	1.72626e-06	0.000116132
ENSG00000089723	175.749	-0.0539398	0.0399181	-1.35126	0.176612	0.386341
ENSG00000089737	4853.75	0.0150858	0.00962864	1.56677	0.117169	0.302002
ENSG00000089775	218.635	-0.011843	0.0295906	-0.400229	0.688988	0.833688
ENSG00000089818	557.099	-0.0907494	0.0283482	-3.20124	0.00136836	0.0155189
ENSG00000089820	4.92638	0.10916	0.14471	0.75434	0.450645	0.664993
ENSG00000089847	1.59293	0.325317	0.222687	1.46087	0.144051	0.341315
ENSG00000089876	428.68	-0.0309429	0.0283556	-1.09125	0.275165	0.503016
ENSG00000089902	1030.78	-0.0261187	0.017138	-1.52403	0.127502	0.317219
ENSG00000089916	1943.66	-0.0384197	0.0192708	-1.99367	0.0461877	0.16742
ENSG00000090006	99.1665	-0.040611	0.0375784	-1.0807	0.279831	0.508186
ENSG00000090013	33.41	0.175972	0.0632559	2.7819	0.0054041	0.0404677
ENSG00000090020	60.2209	0.0217026	0.0476349	0.455602	0.648676	0.808587
ENSG00000090054	1104.78	0.0925541	0.0135168	6.84734	7.52382e-12	7.05636e-09
ENSG00000090060	3613.05	0.00118889	0.0123146	0.0965431	0.923089	0.962427
ENSG00000090061	578.285	0.0321953	0.0261685	1.23031	0.218583	0.439508
ENSG00000090097	96.7603	-0.0202074	0.0351009	-0.575695	0.564821	0.7515
ENSG00000090104	1.19559	-0.60397	0.29004	-2.08237	0.0373087	NA
ENSG00000090238	7.13763	-0.182961	0.131577	-1.39052	0.164371	0.369441
ENSG00000090263	179.48	0.0832166	0.0248857	3.34395	0.000825941	0.010857
ENSG00000090266	108.648	0.0577856	0.0318969	1.81164	0.070042	0.218777
ENSG00000090273	397.6	0.00983079	0.0201196	0.488618	0.625112	0.793941
ENSG00000090316	428.815	-0.0303312	0.0292534	-1.03684	0.29981	0.527327
ENSG00000090339	57.7001	-0.065763	0.0488883	-1.34517	0.178571	0.388609
ENSG00000090372	703.195	-0.00457215	0.0224082	-0.204039	0.838323	0.918399
ENSG00000090376	194.364	-0.0742785	0.0252107	-2.94631	0.00321588	0.0282681
ENSG00000090382	0.858582	0.373022	0.46498	0.802232	0.422419	NA
ENSG00000090402	0.65479	-0.619626	1.14889	-0.539328	0.589661	NA
ENSG00000090432	244.447	-0.0337156	0.0360683	-0.934769	0.349907	0.577229
ENSG00000090447	108.002	-0.0356581	0.0405252	-0.879899	0.378914	0.60317
ENSG00000090470	194.506	-0.0449128	0.0386655	-1.16157	0.245409	0.47118
ENSG00000090487	399.766	0.0303031	0.0269873	1.12287	0.261494	0.489922
ENSG00000090512	0	NA	NA	NA	NA	NA
ENSG00000090520	729.416	0.0703918	0.0129538	5.43406	5.50864e-08	8.54869e-06
ENSG00000090530	591.026	0.0137332	0.0259165	0.529901	0.596181	0.774262
ENSG00000090534	0.0287518	-0.313934	1.14992	-0.273005	0.784849	NA
ENSG00000090539	0.0329608	-0.256277	1.14993	-0.222864	0.823642	NA
ENSG00000090554	2.7256	-0.548869	0.24548	-2.2359	0.0253585	0.113841
ENSG00000090565	123.306	-0.0544275	0.0322663	-1.68682	0.0916376	0.259479
ENSG00000090581	38.9361	-0.0060365	0.0664791	-0.0908029	0.927649	0.965537
ENSG00000090612	1044.79	-0.0424497	0.0174372	-2.43443	0.0149151	0.0800933
ENSG00000090615	1392.21	-0.0223793	0.0172889	-1.29444	0.195515	0.410138
ENSG00000090621	2934.42	0.0367236	0.0136684	2.68675	0.00721505	0.0493769
ENSG00000090659	0.075787	-0.365716	1.1499	-0.318042	0.750453	NA
ENSG00000090661	1.34878	0.113553	0.233723	0.485845	0.627077	NA
ENSG00000090674	43.8161	-0.0323164	0.0556108	-0.581117	0.561162	0.748769
ENSG00000090686	815.747	-0.0363673	0.0157485	-2.30925	0.0209296	0.100216
ENSG00000090776	19.4942	0.0915714	0.0786249	1.16466	0.244156	0.470072
ENSG00000090857	606.641	-0.00585995	0.0161565	-0.3627	0.716829	0.851341
ENSG00000090861	2329.83	-0.00748576	0.0173117	-0.43241	0.665444	0.820151
ENSG00000090863	2105.89	0.0261562	0.0191241	1.36771	0.171402	0.379523
ENSG00000090889	1103.76	0.0106394	0.0173319	0.613862	0.539307	0.733366
ENSG00000090905	1223.54	-0.0565645	0.0190674	-2.96656	0.00301153	0.0270449
ENSG00000090924	54.6524	0.00393964	0.0549231	0.0717301	0.942817	0.972853
ENSG00000090932	0.0381858	-0.305059	1.14989	-0.265294	0.790783	NA
ENSG00000090971	26.2519	0.0508685	0.0684052	0.743634	0.457098	0.67057
ENSG00000090975	79.3019	-0.175791	0.0590646	-2.97625	0.002918	0.0265401
ENSG00000090989	888.44	0.0107253	0.0145682	0.736218	0.461598	0.673655
ENSG00000091009	900.612	-0.0957174	0.0236132	-4.05356	5.04443e-05	0.00139863
ENSG00000091010	0.855277	-0.0209249	0.395681	-0.0528832	0.957825	NA
ENSG00000091039	3609.2	0.0159044	0.019583	0.812151	0.416705	0.636912
ENSG00000091073	48.1871	-0.038002	0.0580114	-0.655079	0.512417	0.713902
ENSG00000091106	1.85815	0.451513	0.279938	1.61291	0.106765	0.286172
ENSG00000091127	862.011	-0.00600467	0.0167713	-0.358032	0.72032	0.853081
ENSG00000091128	2.73349	0.209021	0.174695	1.19649	0.231505	0.455056
ENSG00000091129	25.8788	0.0891177	0.0663592	1.34296	0.179286	0.38938
ENSG00000091136	1455.79	-0.00061342	0.016798	-0.0365176	0.97087	0.986
ENSG00000091137	15.2682	0.13312	0.0974331	1.36627	0.171853	0.380327
ENSG00000091138	0.207932	-0.192432	1.0708	-0.179708	0.857382	NA
ENSG00000091140	1976.32	0.0220189	0.0152088	1.44778	0.147679	0.345884
ENSG00000091157	303.496	-0.0106596	0.0202399	-0.526662	0.598429	0.77567
ENSG00000091164	961.554	0.0641604	0.0206022	3.11425	0.00184415	0.0193013
ENSG00000091181	0.349722	0.406394	0.746756	0.544213	0.586295	NA
ENSG00000091262	3.65174	0.246817	0.175794	1.40402	0.160314	0.364167
ENSG00000091317	2554.72	0.0475899	0.0250262	1.9016	0.057223	0.192538
ENSG00000091409	5954.11	0.0543559	0.0225431	2.4112	0.0159	0.0835314
ENSG00000091428	6.65627	-0.0328475	0.175001	-0.187699	0.851112	0.924531
ENSG00000091436	1824.22	0.0161005	0.0172162	0.935195	0.349688	0.577043
ENSG00000091482	0.4114	-0.217144	0.542616	-0.400179	0.689024	NA
ENSG00000091483	1655.36	0.0915475	0.0213284	4.29227	1.76852e-05	0.000637231
ENSG00000091490	78.731	-0.0185094	0.0463339	-0.399478	0.689541	0.834077
ENSG00000091513	0.418814	0.0135113	0.537732	0.0251265	0.979954	NA
ENSG00000091527	4714.24	0.0314362	0.013566	2.31728	0.0204886	0.0988723
ENSG00000091536	2.24993	-0.834028	0.306879	-2.71777	0.00657232	0.046255
ENSG00000091542	1480.26	0.0122233	0.0225519	0.542006	0.587815	0.768822
ENSG00000091583	0.453937	-0.58455	1.14946	-0.508541	0.611074	NA
ENSG00000091592	188.492	-0.0335709	0.0284816	-1.17869	0.238522	0.463654
ENSG00000091622	95.0231	-0.099631	0.0387415	-2.57169	0.0101204	0.0623199
ENSG00000091640	107.521	0.16681	0.0446267	3.73789	0.000185569	0.00369495
ENSG00000091651	488.73	-0.107917	0.0276279	-3.90609	9.38012e-05	0.00221377
ENSG00000091656	239.307	-0.0932183	0.0333283	-2.79697	0.00515842	0.0392218
ENSG00000091664	0	NA	NA	NA	NA	NA
ENSG00000091704	0.65479	-0.619626	1.14889	-0.539328	0.589661	NA
ENSG00000091732	101.997	-0.109932	0.0393503	-2.79366	0.0052115	0.0394724
ENSG00000091831	2.75781	-0.757882	0.285725	-2.65248	0.00799018	0.0530326
ENSG00000091844	85.9881	0.0552141	0.0385412	1.4326	0.151972	0.351599
ENSG00000091879	6.48918	-0.0276235	0.178795	-0.154498	0.877217	0.938329
ENSG00000091947	167.834	-0.0542943	0.0273326	-1.98643	0.0469855	0.169203
ENSG00000091972	0.105294	-0.0284513	1.14893	-0.0247632	0.980244	NA
ENSG00000091986	1061.07	0.0246172	0.015954	1.54301	0.122828	0.310773
ENSG00000092009	0	NA	NA	NA	NA	NA
ENSG00000092010	150.713	-0.0197238	0.0394653	-0.499775	0.617233	0.788437
ENSG00000092020	423.275	0.0665395	0.0278428	2.38983	0.0168563	0.0867167
ENSG00000092036	129.373	0.0315864	0.0330799	0.95485	0.339653	0.567958
ENSG00000092051	0.293433	-0.331775	0.698571	-0.474934	0.634834	NA
ENSG00000092054	0	NA	NA	NA	NA	NA
ENSG00000092067	0	NA	NA	NA	NA	NA
ENSG00000092068	0	NA	NA	NA	NA	NA
ENSG00000092094	479.135	0.0354735	0.0208689	1.69983	0.0891627	0.255694
ENSG00000092096	0.344007	0.28545	1.1112	0.256885	0.797268	NA
ENSG00000092098	169.549	-0.0248417	0.0325862	-0.762337	0.445859	0.661091
ENSG00000092108	891.675	0.0453973	0.0180495	2.51516	0.0118979	0.0687513
ENSG00000092140	1652.81	-0.0510229	0.0136877	-3.72764	0.000193285	0.00378688
ENSG00000092148	7677.55	-0.012687	0.012299	-1.03155	0.302284	0.529524
ENSG00000092199	8807.72	0.00997021	0.0163356	0.610336	0.541639	0.735102
ENSG00000092200	10.3725	0.0684509	0.136962	0.499782	0.617229	0.788437
ENSG00000092201	6157.24	0.0163126	0.0135823	1.20103	0.229741	0.452621
ENSG00000092203	1016.09	0.0130702	0.0127918	1.02176	0.306893	0.53456
ENSG00000092208	140.288	-0.0747123	0.0319072	-2.34155	0.0192039	0.0943831
ENSG00000092295	12.9116	-0.317062	0.117162	-2.70619	0.00680606	0.0473287
ENSG00000092330	249.937	-0.0111415	0.0256005	-0.435207	0.663412	0.818555
ENSG00000092345	0.102764	0.0827854	1.14829	0.0720942	0.942527	NA
ENSG00000092377	0.698377	-0.145113	0.458481	-0.316507	0.751617	NA
ENSG00000092421	16.3783	-0.218409	0.0912267	-2.39413	0.0166596	0.0862614
ENSG00000092439	1867.99	0.00147494	0.0115641	0.127545	0.898509	0.950495
ENSG00000092445	186.565	0.0403666	0.0405578	0.995286	0.319597	0.546929
ENSG00000092470	1229.72	-0.0260714	0.0122263	-2.13241	0.0329734	0.135609
ENSG00000092529	0.521867	-0.304027	0.474719	-0.640436	0.521889	NA
ENSG00000092531	377.922	0.0864644	0.0256761	3.36751	0.000758497	0.0102324
ENSG00000092607	8.76807	-0.033789	0.136939	-0.246745	0.805106	0.901491
ENSG00000092621	45.0754	-0.0186013	0.0515554	-0.360801	0.718248	0.851937
ENSG00000092758	2.16738	-0.721825	0.290411	-2.48553	0.0129359	0.0726287
ENSG00000092820	4091.08	0.00547865	0.0226715	0.241653	0.809049	0.903983
ENSG00000092841	871.346	-0.0329971	0.0466493	-0.707344	0.479353	0.688046
ENSG00000092847	1259.3	0.0424665	0.0183135	2.31887	0.0204022	0.0986318
ENSG00000092850	0.483231	-0.731548	0.529673	-1.38113	0.167239	NA
ENSG00000092853	2523.15	-0.0772996	0.0175703	-4.39945	1.08528e-05	0.00045194
ENSG00000092871	393.039	-0.0508072	0.0297876	-1.70565	0.0880729	0.253885
ENSG00000092929	688.644	0.0126624	0.0162836	0.777617	0.436795	0.653587
ENSG00000092931	220.107	0.0141335	0.0336615	0.419872	0.674579	0.825093
ENSG00000092964	3280.7	0.045719	0.0254379	1.79728	0.0722915	0.223026
ENSG00000092969	1824.97	-0.0355461	0.0319884	-1.11122	0.266475	0.494718
ENSG00000092978	858.431	-0.0239747	0.0289937	-0.82689	0.408299	0.629909
ENSG00000093000	2182.56	-0.0459943	0.0167999	-2.73778	0.00618563	0.0443143
ENSG00000093009	482.02	0.0155104	0.0239765	0.646901	0.517696	0.717965
ENSG00000093010	94.0942	-0.112222	0.0334779	-3.35212	0.000801956	0.010685
ENSG00000093072	0.0288224	-0.213178	1.14992	-0.185384	0.852928	NA
ENSG00000093100	5.8857	0.00503496	0.157879	0.0318913	0.974559	0.988193
ENSG00000093134	0.219804	-0.36464	1.07519	-0.339139	0.734505	NA
[truncated: 56,053 more rows]

## Sheet: Supplementary Data 3B
Supplementary Data 3B: Differential stability comparing highly metastatic relative to poorly metastatic PDX models of breast cancer.
GeneID	baseMean	log2FoldChange	lfcSE	stat	pvalue	padj
ENSG00000000003	460.503	-0.201339	0.591689	-0.340279	0.733647	0.999999
ENSG00000000005	0.887385	4.49604	5.24609	0.857027	0.39143	0.999999
ENSG00000000419	921.168	0.360743	0.259062	1.39249	0.163773	0.999999
ENSG00000000457	1011.65	-0.0762521	0.244658	-0.311668	0.755293	0.999999
ENSG00000000460	822.444	-0.0572346	0.206386	-0.277318	0.781536	0.999999
ENSG00000000938	35.0247	-0.0916715	0.771963	-0.118751	0.905472	0.999999
ENSG00000000971	57.3517	-0.414584	1.45914	-0.28413	0.776311	0.999999
ENSG00000001036	947.812	-0.26209	0.493733	-0.530834	0.595534	0.999999
ENSG00000001084	829.831	0.0419282	0.215555	0.194513	0.845774	0.999999
ENSG00000001167	829.286	0.0774952	0.300037	0.258285	0.796187	0.999999
ENSG00000001460	217.8	0.191623	0.351646	0.544931	0.585801	0.999999
ENSG00000001461	639.675	0.173356	0.348777	0.497038	0.619162	0.999999
ENSG00000001497	511.901	0.162781	0.186268	0.873909	0.382168	0.999999
ENSG00000001561	519.075	-0.0309847	0.346978	-0.0892988	0.928844	0.999999
ENSG00000001617	432.795	0.00692943	0.265746	0.0260754	0.979197	0.999999
ENSG00000001626	18.0493	1.16171	1.31236	0.885207	0.376045	0.999999
ENSG00000001629	3988.77	-0.297837	0.286371	-1.04004	0.298322	0.999999
ENSG00000001630	1168.77	0.0903811	0.307177	0.294231	0.768582	0.999999
ENSG00000001631	1540.2	-0.0504056	0.244873	-0.205844	0.836913	0.999999
ENSG00000002016	402.838	0.118772	0.464271	0.255824	0.798086	0.999999
ENSG00000002330	118.005	2.27931	1.17049	1.94731	0.0514977	0.999999
ENSG00000002549	1072.96	0.193876	0.358546	0.54073	0.588693	0.999999
ENSG00000002586	475.089	-0.117811	0.463712	-0.25406	0.799449	0.999999
ENSG00000002587	124.646	0.639828	0.664039	0.963539	0.335277	0.999999
ENSG00000002726	19.9012	-2.89132	6.80337	-0.424984	0.670848	0.999999
ENSG00000002745	3.40562	0.387164	2.41933	0.160029	0.872858	0.999999
ENSG00000002746	50.2921	-0.166138	0.907236	-0.183125	0.8547	0.999999
ENSG00000002834	1781.31	-0.215234	0.327404	-0.657397	0.510926	0.999999
ENSG00000002919	77.779	0.671966	0.404304	1.66203	0.0965061	0.999999
ENSG00000002933	12.5943	-1.76249	2.26178	-0.77925	0.435833	0.999999
ENSG00000003056	1042.84	0.0273021	0.261768	0.104299	0.916932	0.999999
ENSG00000003137	32.3367	-0.223433	1.06505	-0.209786	0.833834	0.999999
ENSG00000003147	2394.38	0.615219	0.377641	1.62911	0.10329	0.999999
ENSG00000003249	144.939	1.40383	0.791046	1.77465	0.0759559	0.999999
ENSG00000003393	969.072	-0.167808	0.214897	-0.780878	0.434874	0.999999
ENSG00000003400	27.0199	-0.553724	1.32202	-0.418847	0.675328	0.999999
ENSG00000003402	1440.5	0.422202	0.650552	0.648991	0.516344	0.999999
ENSG00000003436	174.66	0.00569806	0.592696	0.0096138	0.992329	0.999999
ENSG00000003509	271.955	0.433633	0.269318	1.61012	0.107373	0.999999
ENSG00000003756	1495.76	0.229566	0.192643	1.19167	0.233393	0.999999
ENSG00000003987	345.654	3.00993	1.01406	2.96819	0.0029956	0.847579
ENSG00000003989	973.161	0.925442	0.686844	1.34738	0.177857	0.999999
ENSG00000004059	1202.36	0.408711	0.374041	1.09269	0.27453	0.999999
ENSG00000004139	74.221	0.126759	0.660683	0.191861	0.847851	0.999999
ENSG00000004142	855.52	0.18011	0.231648	0.777516	0.436855	0.999999
ENSG00000004399	1843.15	-0.498467	0.21001	-2.37354	0.0176184	0.985503
ENSG00000004455	2295.99	-0.374965	0.365537	-1.02579	0.304991	0.999999
ENSG00000004468	26.035	1.64025	1.51767	1.08077	0.279799	0.999999
ENSG00000004478	2406.58	0.0342688	0.246086	0.139256	0.889248	0.999999
ENSG00000004487	1631.24	-1.01625	0.639059	-1.59023	0.111782	0.999999
ENSG00000004534	2022.43	-0.654467	0.449087	-1.45733	0.145026	0.999999
ENSG00000004660	154.949	0.218972	0.319285	0.685818	0.492828	0.999999
ENSG00000004700	956.927	0.0568345	0.21424	0.265285	0.79079	0.999999
ENSG00000004766	1655.87	0.227802	0.269514	0.845232	0.397981	0.999999
ENSG00000004777	89.6961	1.05304	1.09953	0.957718	0.338205	0.999999
ENSG00000004779	654.943	0.309404	0.358412	0.863263	0.387993	0.999999
ENSG00000004799	56.4625	-0.179702	0.601086	-0.298963	0.764968	0.999999
ENSG00000004809	9.82833	-0.297814	1.75835	-0.169372	0.865504	0.999999
ENSG00000004838	31.2695	0.494834	0.831066	0.595421	0.551562	0.999999
ENSG00000004846	18.263	0.346904	1.9949	0.173896	0.861947	0.999999
ENSG00000004848	4.60076	-2.59636	1.98413	-1.30856	0.190682	0.999999
ENSG00000004866	2771.73	-0.131158	0.358055	-0.366308	0.714136	0.999999
ENSG00000004897	1662.68	-0.206456	0.291329	-0.70867	0.478529	0.999999
ENSG00000004939	0.750413	-1.92762	5.51941	-0.349243	0.726907	0.999999
ENSG00000004948	15.6105	-1.48391	2.0659	-0.718285	0.472582	0.999999
ENSG00000004961	176.526	0.529984	0.332065	1.59602	0.110483	0.999999
ENSG00000004975	429.188	0.365394	0.310075	1.1784	0.238636	0.999999
ENSG00000005001	152.96	0.767462	0.469455	1.63479	0.102092	0.999999
ENSG00000005007	1970.35	0.121996	0.189855	0.642575	0.5205	0.999999
ENSG00000005020	1292.91	1.18543	0.457711	2.58992	0.00959994	0.915384
ENSG00000005022	1850.99	0.182386	0.279498	0.65255	0.514046	0.999999
ENSG00000005059	608.46	0.281825	0.423045	0.666182	0.505295	0.999999
ENSG00000005073	32.3351	2.25597	2.20728	1.02206	0.306753	0.999999
ENSG00000005075	267.893	0.0526458	0.364952	0.144254	0.8853	0.999999
ENSG00000005100	211.01	0.128145	0.32635	0.392663	0.694568	0.999999
ENSG00000005102	14.5783	1.12757	1.88163	0.59925	0.549006	0.999999
ENSG00000005156	811.393	-0.0759333	0.226277	-0.335577	0.73719	0.999999
ENSG00000005175	708.069	0.0890433	0.229898	0.387317	0.698522	0.999999
ENSG00000005187	69.3281	0.440434	0.696938	0.631956	0.527415	0.999999
ENSG00000005189	406.28	0.0266812	0.265901	0.100343	0.920072	0.999999
ENSG00000005194	313.034	0.401999	0.293083	1.37162	0.170182	0.999999
ENSG00000005206	730.437	-0.0249572	0.340683	-0.0732563	0.941602	0.999999
ENSG00000005238	130.08	0.37171	0.425146	0.874311	0.381949	0.999999
ENSG00000005243	53.1939	0.730144	0.76876	0.949768	0.34223	0.999999
ENSG00000005249	809.62	0.309691	0.484024	0.639826	0.522286	0.999999
ENSG00000005302	276.379	-0.156316	0.385882	-0.405088	0.685413	0.999999
ENSG00000005339	2424.09	-0.673969	0.313865	-2.14732	0.0317678	0.990985
ENSG00000005379	310.23	-0.317497	0.436177	-0.727907	0.46667	0.999999
ENSG00000005381	1.15736	-0.352372	6.85619	-0.0513948	0.959011	0.999999
ENSG00000005421	20.4793	-1.7367	1.01238	-1.71545	0.0862624	0.999999
ENSG00000005436	784.72	-0.210779	0.246569	-0.854847	0.392636	0.999999
ENSG00000005448	138.109	0.675781	0.545957	1.23779	0.215794	0.999999
ENSG00000005469	424.963	0.776326	0.379252	2.04699	0.0406589	0.999999
ENSG00000005471	171.599	0.851148	0.873312	0.974621	0.329748	0.999999
ENSG00000005483	3921.16	-0.486779	0.315969	-1.54059	0.123416	0.999999
ENSG00000005486	1139.05	-0.0439296	0.344336	-0.127578	0.898483	0.999999
ENSG00000005513	341.98	-0.0874187	0.765773	-0.114157	0.909113	0.999999
ENSG00000005700	1543.9	-0.149971	0.306256	-0.489692	0.624352	0.999999
ENSG00000005801	398.038	0.71328	0.871231	0.818704	0.412956	0.999999
ENSG00000005810	4418.05	0.0855624	0.216122	0.395898	0.692181	0.999999
ENSG00000005812	885.37	-0.300301	0.260965	-1.15073	0.249842	0.999999
ENSG00000005844	14.4685	1.34905	1.58819	0.849425	0.395645	0.999999
ENSG00000005882	170.932	0.202393	0.422785	0.478715	0.632141	0.999999
ENSG00000005884	698.664	0.00240477	0.304698	0.00789232	0.993703	0.999999
ENSG00000005889	1430.78	-0.42162	0.264811	-1.59215	0.111351	0.999999
ENSG00000005893	1674.86	-0.154904	0.352108	-0.439934	0.659985	0.999999
ENSG00000005961	28.4075	0.147015	0.58163	0.252763	0.800451	0.999999
ENSG00000005981	9.10505	0.0623867	1.20636	0.0517149	0.958756	0.999999
ENSG00000006007	962.561	0.393688	0.285924	1.37689	0.168545	0.999999
ENSG00000006015	226.039	0.178383	0.403287	0.442322	0.658256	0.999999
ENSG00000006016	465.775	1.69076	0.910653	1.85664	0.0633621	0.999999
ENSG00000006025	134.089	0.315427	0.434672	0.725666	0.468043	0.999999
ENSG00000006042	78.8576	1.70831	0.665984	2.56509	0.010315	0.915384
ENSG00000006047	384.435	-0.0176293	0.459526	-0.0383642	0.969397	0.999999
ENSG00000006059	0.179068	-0.557403	6.92695	-0.0804689	0.935864	0.999999
ENSG00000006062	447.7	0.338575	0.400696	0.844967	0.398129	0.999999
ENSG00000006116	3.35342	0.0960727	3.32195	0.0289205	0.976928	0.999999
ENSG00000006118	1484.53	-0.15319	0.549717	-0.278671	0.780497	0.999999
ENSG00000006125	2338.78	-0.143925	0.162458	-0.885923	0.375659	0.999999
ENSG00000006128	0.444947	0.37936	6.89435	0.0550248	0.956119	0.999999
ENSG00000006194	537.876	-0.0112832	0.296647	-0.0380357	0.969659	0.999999
ENSG00000006210	545.694	-0.724019	0.421351	-1.71833	0.085737	0.999999
ENSG00000006282	487.607	-0.347076	0.44596	-0.778267	0.436412	0.999999
ENSG00000006283	13.6196	0.846673	1.35762	0.623645	0.532861	0.999999
ENSG00000006327	658.242	0.588409	0.319897	1.83937	0.0658607	0.999999
ENSG00000006377	51.1371	0.617191	1.03163	0.598266	0.549663	0.999999
ENSG00000006432	1450.09	-0.193259	0.239381	-0.807329	0.419477	0.999999
ENSG00000006451	1520.31	-0.391024	0.341098	-1.14637	0.251643	0.999999
ENSG00000006453	2226	-0.410374	0.259548	-1.58111	0.113853	0.999999
ENSG00000006459	2916.81	-0.182719	0.157791	-1.15799	0.24687	0.999999
ENSG00000006468	135.775	1.33385	0.617377	2.16051	0.0307333	0.990985
ENSG00000006530	885.897	1.80227	1.43398	1.25683	0.208814	0.999999
ENSG00000006534	124.171	0.218601	0.334651	0.653221	0.513614	0.999999
ENSG00000006555	156.826	0.507526	0.457968	1.10821	0.267771	0.999999
ENSG00000006576	1582.81	-0.0940111	0.243534	-0.386029	0.699475	0.999999
ENSG00000006606	3.27079	-0.349671	1.94029	-0.180215	0.856983	0.999999
ENSG00000006607	1606.68	-0.229348	0.401083	-0.571822	0.567443	0.999999
ENSG00000006611	13.0725	0.851776	1.22727	0.694039	0.487658	0.999999
ENSG00000006634	1112.21	-0.190215	0.238603	-0.797202	0.425334	0.999999
ENSG00000006638	24.3756	3.29159	1.61331	2.04026	0.0413241	0.999999
ENSG00000006652	1902.24	0.365479	0.422775	0.864476	0.387326	0.999999
ENSG00000006659	0.0215293	0.0946845	6.93121	0.0136606	0.989101	0.999999
ENSG00000006695	596.443	-0.236798	0.313171	-0.75613	0.449572	0.999999
ENSG00000006704	1658.51	-0.142397	0.205718	-0.692197	0.488814	0.999999
ENSG00000006712	737.18	0.231434	0.501864	0.461149	0.644691	0.999999
ENSG00000006715	2304.97	0.0352719	0.250414	0.140854	0.887985	0.999999
ENSG00000006740	365.135	0.0705286	0.380848	0.185189	0.853081	0.999999
ENSG00000006744	723.321	0.285558	0.151405	1.88606	0.0592869	0.999999
ENSG00000006747	640.855	0.0718403	0.526629	0.136415	0.891493	0.999999
ENSG00000006756	342.586	-0.271701	0.441483	-0.615427	0.538273	0.999999
ENSG00000006757	210.633	0.0359985	0.34103	0.105558	0.915933	0.999999
ENSG00000006831	2462.3	-0.359189	0.382807	-0.938303	0.348089	0.999999
ENSG00000006837	207.944	-0.0231613	0.40147	-0.0576913	0.953994	0.999999
ENSG00000007001	2.17977	0.15731	2.0497	0.0767481	0.938824	0.999999
ENSG00000007038	263.939	0.43566	0.48311	0.901782	0.367172	0.999999
ENSG00000007047	547.605	-0.359949	0.323716	-1.11193	0.266168	0.999999
ENSG00000007062	3884.79	0.00137131	0.242579	0.00565303	0.99549	0.999999
ENSG00000007080	259.21	0.35734	0.509846	0.700879	0.483378	0.999999
ENSG00000007129	1.21271	-1.44871	5.88479	-0.246178	0.805544	0.999999
ENSG00000007168	2940.03	-0.350244	0.346306	-1.01137	0.311838	0.999999
ENSG00000007171	4.86075	0.796298	1.76761	0.450494	0.652355	0.999999
ENSG00000007174	29.7281	-0.0993489	1.53759	-0.0646133	0.948482	0.999999
ENSG00000007202	4156.62	0.215713	0.214881	1.00387	0.315441	0.999999
ENSG00000007216	27.5907	-0.985192	1.14853	-0.857788	0.391009	0.999999
ENSG00000007237	246.755	1.22034	0.786325	1.55195	0.120673	0.999999
ENSG00000007255	138.067	0.514641	0.499502	1.03031	0.302865	0.999999
ENSG00000007264	102.329	0.899296	0.948127	0.948498	0.342876	0.999999
ENSG00000007306	0.702847	-2.18111	6.82331	-0.319656	0.749229	0.999999
ENSG00000007312	3.54777	0.236981	1.98291	0.119511	0.90487	0.999999
ENSG00000007341	892.315	-0.239385	0.27599	-0.867371	0.385739	0.999999
ENSG00000007350	6.26808	-2.27535	2.64712	-0.859555	0.390034	0.999999
ENSG00000007372	304.871	-0.294233	0.301567	-0.975678	0.329224	0.999999
ENSG00000007376	263.303	0.366099	0.388087	0.943342	0.345506	0.999999
ENSG00000007384	779.038	0.0696687	0.273433	0.254793	0.798883	0.999999
ENSG00000007392	1264.14	-0.0275414	0.250284	-0.11004	0.912377	0.999999
ENSG00000007402	44.0804	0.176353	1.24322	0.141852	0.887197	0.999999
ENSG00000007516	62.063	0.200026	0.754398	0.265147	0.790896	0.999999
ENSG00000007520	252.939	0.488218	0.472857	1.03249	0.301845	0.999999
ENSG00000007541	388.653	-0.190592	0.367834	-0.518145	0.604357	0.999999
ENSG00000007866	676.639	-0.0809524	0.173262	-0.467226	0.640338	0.999999
ENSG00000007908	4.46343	1.25667	1.80212	0.697329	0.485597	0.999999
ENSG00000007923	778.708	-0.340769	0.223234	-1.52651	0.126882	0.999999
ENSG00000007933	0.989833	1.53848	6.28452	0.244805	0.806607	0.999999
ENSG00000007944	577.241	0.226831	0.284652	0.79687	0.425526	0.999999
ENSG00000007952	10.1543	-0.872485	2.51416	-0.347028	0.72857	0.999999
ENSG00000007968	365.784	0.284095	0.266946	1.06424	0.287219	0.999999
ENSG00000008018	1098.7	0.260515	0.336664	0.773812	0.439042	0.999999
ENSG00000008056	5.91641	1.27894	1.22248	1.04618	0.295478	0.999999
ENSG00000008083	3298.91	-0.353966	0.256515	-1.3799	0.167616	0.999999
ENSG00000008086	1119.05	-0.386191	0.34168	-1.13027	0.258362	0.999999
ENSG00000008118	1.41299	1.37896	6.8462	0.20142	0.840371	0.999999
ENSG00000008128	253.586	0.0983899	0.395955	0.248488	0.803757	0.999999
ENSG00000008130	677.73	0.4356	0.365903	1.19048	0.233858	0.999999
ENSG00000008196	697.681	-0.382302	0.360461	-1.06059	0.288875	0.999999
ENSG00000008197	1.41451	-1.27466	6.85709	-0.185889	0.852532	0.999999
ENSG00000008226	30.9214	0.136031	0.763777	0.178103	0.858642	0.999999
ENSG00000008277	691.975	-0.0610298	0.328472	-0.185799	0.852602	0.999999
ENSG00000008282	2111.21	0.378814	0.284381	1.33207	0.182838	0.999999
ENSG00000008283	1197.6	0.141292	0.195272	0.723563	0.469334	0.999999
ENSG00000008294	2487.13	0.0466361	0.201076	0.231933	0.81659	0.999999
ENSG00000008300	311.106	0.0312309	0.483205	0.064633	0.948466	0.999999
ENSG00000008311	156.212	-0.233942	0.467942	-0.499938	0.617119	0.999999
ENSG00000008323	252.068	0.381803	0.254956	1.49752	0.134257	0.999999
ENSG00000008382	111.271	0.331486	0.300629	1.10264	0.270184	0.999999
ENSG00000008394	1067.06	0.760952	0.306945	2.47911	0.013171	0.963411
ENSG00000008405	795.537	-0.169086	0.295531	-0.572143	0.567225	0.999999
ENSG00000008438	0.125721	-0.565675	6.93028	-0.0816237	0.934946	0.999999
ENSG00000008441	3305.62	-0.568008	0.275444	-2.06215	0.0391934	0.999999
ENSG00000008516	44.7586	0.601836	0.588901	1.02196	0.306798	0.999999
ENSG00000008517	35.5365	-0.111786	1.5877	-0.0704074	0.943869	0.999999
ENSG00000008710	1860.53	-0.137265	0.3232	-0.424704	0.671052	0.999999
ENSG00000008735	377.353	0.784312	0.433758	1.80818	0.0705785	0.999999
ENSG00000008838	638.085	0.330203	0.209169	1.57864	0.114418	0.999999
ENSG00000008853	75.5587	-0.125091	0.424337	-0.294792	0.768153	0.999999
ENSG00000008869	1568.36	-0.14438	0.212445	-0.679614	0.496749	0.999999
ENSG00000008952	629.915	-0.186829	0.353552	-0.528434	0.597198	0.999999
ENSG00000008988	6853.78	-0.353792	0.406038	-0.871329	0.383575	0.999999
ENSG00000009307	5260.73	-0.0255672	0.146875	-0.174075	0.861807	0.999999
ENSG00000009335	6147.52	-0.0110694	0.26121	-0.0423773	0.966198	0.999999
ENSG00000009694	500.227	1.30397	0.686925	1.89827	0.0576605	0.999999
ENSG00000009709	55.99	-1.28389	1.15667	-1.10999	0.267005	0.999999
ENSG00000009724	1.7244	-0.0832332	2.95921	-0.0281269	0.977561	0.999999
ENSG00000009765	31.4029	0.0322	1.43151	0.0224938	0.982054	0.999999
ENSG00000009780	227.869	0.487456	0.389185	1.2525	0.210387	0.999999
ENSG00000009790	118.6	0.144216	0.660482	0.21835	0.827157	0.999999
ENSG00000009830	606.668	-0.180262	0.227262	-0.79319	0.427667	0.999999
ENSG00000009844	1400.95	-0.14513	0.23332	-0.622021	0.533928	0.999999
ENSG00000009950	151.796	-0.109673	0.567393	-0.193293	0.846729	0.999999
ENSG00000009954	4847.81	-0.179113	0.220183	-0.813472	0.415947	0.999999
ENSG00000010017	2688.33	0.00271486	0.2806	0.00967519	0.99228	0.999999
ENSG00000010030	111.75	0.287029	0.61992	0.46301	0.643357	0.999999
ENSG00000010072	219.376	1.84425	1.30863	1.4093	0.158746	0.999999
ENSG00000010165	692.527	0.305779	0.253059	1.20833	0.22692	0.999999
ENSG00000010244	1426.41	0.162831	0.271682	0.599342	0.548945	0.999999
ENSG00000010256	1627.08	0.130622	0.328717	0.397367	0.691096	0.999999
ENSG00000010270	795.009	0.312897	0.306234	1.02176	0.306896	0.999999
ENSG00000010278	3842.35	0.351964	0.298828	1.17781	0.238871	0.999999
ENSG00000010282	1.04749	-0.866094	6.85664	-0.126315	0.899483	0.999999
ENSG00000010292	11585.8	0.0223133	0.629516	0.0354452	0.971725	0.999999
ENSG00000010295	13.1189	0.377514	0.786585	0.47994	0.63127	0.999999
ENSG00000010310	39.4765	1.00112	1.07968	0.927236	0.353804	0.999999
ENSG00000010318	143.334	0.838955	0.582309	1.44074	0.149658	0.999999
ENSG00000010319	24.0677	-0.0156493	0.989383	-0.0158172	0.98738	0.999999
ENSG00000010322	449.632	-0.201279	0.21484	-0.936882	0.348819	0.999999
ENSG00000010327	3.93564	1.80634	1.88279	0.959397	0.337359	0.999999
ENSG00000010361	116.801	0.868462	0.508846	1.70673	0.0878725	0.999999
ENSG00000010379	6.69905	-0.276262	1.79583	-0.153835	0.87774	0.999999
ENSG00000010404	501.194	0.353596	0.321757	1.09896	0.271787	0.999999
ENSG00000010438	10.8725	-0.661995	1.33102	-0.49736	0.618935	0.999999
ENSG00000010539	209.416	0.0620903	0.277103	0.22407	0.822703	0.999999
ENSG00000010610	3.04679	-2.03422	2.42318	-0.839483	0.401199	0.999999
ENSG00000010626	89.2545	0.44999	0.42378	1.06185	0.288304	0.999999
ENSG00000010671	6.42208	0.0178772	1.39383	0.012826	0.989767	0.999999
ENSG00000010704	93.4026	2.30046	1.29944	1.77035	0.0766688	0.999999
ENSG00000010803	1663.14	-0.161927	0.282404	-0.573389	0.566382	0.999999
ENSG00000010810	1580.15	-0.253611	0.398482	-0.636442	0.524488	0.999999
ENSG00000010932	4.32112	0.0757508	1.53692	0.0492874	0.96069	0.999999
ENSG00000011007	895.184	0.0210284	0.315234	0.0667073	0.946815	0.999999
ENSG00000011009	486.676	0.644803	0.334001	1.93054	0.0535396	0.999999
ENSG00000011021	354.288	-0.390395	0.351571	-1.11043	0.266813	0.999999
ENSG00000011028	1182.69	-0.133247	0.399593	-0.333456	0.73879	0.999999
ENSG00000011083	3.79837	-1.27628	1.85224	-0.689049	0.490793	0.999999
ENSG00000011105	1912.55	-0.571187	0.385486	-1.48173	0.138412	0.999999
ENSG00000011132	255.7	-0.0829843	0.458964	-0.180808	0.856519	0.999999
ENSG00000011143	146.898	0.459298	0.398964	1.15123	0.249639	0.999999
ENSG00000011198	405.75	0.0529808	0.308691	0.17163	0.863728	0.999999
ENSG00000011201	660.637	-0.959974	0.5419	-1.7715	0.0764782	0.999999
ENSG00000011243	1247.55	0.117412	0.302884	0.387647	0.698278	0.999999
ENSG00000011260	845.773	0.02784	0.269267	0.103392	0.917652	0.999999
ENSG00000011275	1963.35	-0.146899	0.272198	-0.539676	0.58942	0.999999
ENSG00000011295	1035.95	-0.362967	0.338084	-1.0736	0.283003	0.999999
ENSG00000011304	1663.55	0.010782	0.289291	0.0372703	0.970269	0.999999
ENSG00000011332	38.5072	0.390262	0.692901	0.563228	0.573279	0.999999
ENSG00000011347	1225.94	0.181568	0.27251	0.666281	0.505232	0.999999
ENSG00000011376	858.132	0.157961	0.270488	0.583986	0.55923	0.999999
ENSG00000011405	2115.01	0.245855	0.183311	1.34119	0.179859	0.999999
ENSG00000011422	389.892	1.26624	0.736618	1.71899	0.0856153	0.999999
ENSG00000011426	5067.53	-0.150111	0.219757	-0.683076	0.494559	0.999999
ENSG00000011451	660.342	-0.35256	0.480419	-0.73386	0.463034	0.999999
ENSG00000011454	4245.81	-0.27354	0.18411	-1.48575	0.137347	0.999999
ENSG00000011478	131.574	0.321486	0.450346	0.713863	0.475312	0.999999
ENSG00000011485	1167.21	0.102883	0.350178	0.293802	0.768909	0.999999
ENSG00000011523	384.533	-0.0130779	0.248105	-0.052711	0.957962	0.999999
ENSG00000011566	3146.43	-0.160682	0.199904	-0.803793	0.421516	0.999999
ENSG00000011600	0.158492	0.318523	6.91242	0.0460798	0.963247	0.999999
ENSG00000011638	696.979	0.394205	0.317707	1.24078	0.214686	0.999999
ENSG00000011677	77.544	1.46019	0.910969	1.6029	0.108958	0.999999
ENSG00000012048	228.68	0.0133346	0.581065	0.0229486	0.981691	0.999999
ENSG00000012061	593.87	-0.194726	0.443016	-0.439545	0.660267	0.999999
ENSG00000012124	6.01902	1.563	2.30215	0.678928	0.497184	0.999999
ENSG00000012171	372.032	0.37411	0.363791	1.02837	0.303778	0.999999
ENSG00000012174	489.447	0.0920735	0.32474	0.28353	0.77677	0.999999
ENSG00000012211	108.041	-0.00942197	0.311011	-0.0302947	0.975832	0.999999
ENSG00000012223	780.036	-0.633297	0.910138	-0.695825	0.486538	0.999999
ENSG00000012232	555.622	0.0329544	0.250531	0.131538	0.89535	0.999999
ENSG00000012504	4.3621	-1.9798	5.25398	-0.376819	0.706308	0.999999
ENSG00000012660	1651.57	1.77123	1.61692	1.09544	0.273326	0.999999
ENSG00000012779	117.846	-0.226429	0.577505	-0.392082	0.694997	0.999999
ENSG00000012817	1.64648	0.715481	6.72021	0.106467	0.915212	0.999999
ENSG00000012822	486.97	0.0442602	0.421341	0.105046	0.916339	0.999999
ENSG00000012963	306.029	0.457042	0.229671	1.98999	0.0465926	0.999999
ENSG00000012983	2235.89	-0.0843892	0.211779	-0.398478	0.690278	0.999999
ENSG00000013016	113.637	0.308366	0.527021	0.585111	0.558473	0.999999
ENSG00000013275	1128.61	0.24637	0.329781	0.747071	0.455021	0.999999
ENSG00000013288	836.184	-0.855212	0.43732	-1.95557	0.0505154	0.999999
ENSG00000013293	5.08778	0.904572	2.13852	0.422989	0.672303	0.999999
ENSG00000013297	30.1996	3.08113	1.81078	1.70155	0.0888398	0.999999
ENSG00000013306	1194.01	0.141761	0.194671	0.728207	0.466487	0.999999
ENSG00000013374	1515.63	-0.044931	0.275003	-0.163384	0.870216	0.999999
ENSG00000013375	2394.81	0.0312497	0.397957	0.0785252	0.93741	0.999999
ENSG00000013392	139.119	0.0513742	0.440694	0.116576	0.907196	0.999999
ENSG00000013441	1042.67	0.071211	0.301421	0.236251	0.813238	0.999999
ENSG00000013503	537.869	-0.121003	0.218561	-0.553636	0.579828	0.999999
ENSG00000013523	551.546	-0.0440854	0.252632	-0.174504	0.861469	0.999999
ENSG00000013561	483.552	0.32977	0.274109	1.20306	0.228953	0.999999
ENSG00000013563	212.907	0.411697	0.518198	0.794478	0.426917	0.999999
ENSG00000013573	508.101	-0.276129	0.219335	-1.25893	0.208054	0.999999
ENSG00000013583	274.388	-0.339717	0.281064	-1.20868	0.226785	0.999999
ENSG00000013588	1015.87	-0.189932	0.546824	-0.347336	0.728339	0.999999
ENSG00000013619	739.548	-0.763432	0.458158	-1.66631	0.0956524	0.999999
ENSG00000013725	9.35856	0.773725	1.1845	0.653208	0.513622	0.999999
ENSG00000013810	906.437	-0.149024	0.273542	-0.544794	0.585895	0.999999
ENSG00000014123	1058.48	0.245515	0.200899	1.22208	0.221678	0.999999
ENSG00000014138	495.441	-0.0909425	0.246497	-0.368939	0.712173	0.999999
ENSG00000014164	1846.46	-0.579199	0.27788	-2.08435	0.037128	0.999999
ENSG00000014216	1326.02	0.316247	0.250829	1.26081	0.207378	0.999999
ENSG00000014257	119.247	-0.414911	0.595482	-0.696765	0.48595	0.999999
ENSG00000014641	1624.93	0.547363	0.295163	1.85445	0.0636754	0.999999
ENSG00000014824	2404.19	0.143957	0.207502	0.69376	0.487833	0.999999
ENSG00000014914	150.545	0.779462	0.738833	1.05499	0.291429	0.999999
ENSG00000014919	382.242	0.0390091	0.253675	0.153776	0.877787	0.999999
ENSG00000015133	909.354	0.795682	0.666824	1.19324	0.232775	0.999999
ENSG00000015153	1193.66	0.563998	1.11506	0.505799	0.612998	0.999999
ENSG00000015285	4.53742	0.54705	1.3748	0.397913	0.690695	0.999999
ENSG00000015413	3.21269	1.25327	2.94716	0.425247	0.670657	0.999999
ENSG00000015475	277.458	0.218155	0.409654	0.532535	0.594355	0.999999
ENSG00000015479	8199.75	-0.610024	0.64964	-0.93902	0.347721	0.999999
ENSG00000015520	4.3415	0.579198	1.83657	0.31537	0.752481	0.999999
ENSG00000015532	470.351	-0.315209	0.374495	-0.841692	0.39996	0.999999
ENSG00000015568	22.223	-0.488204	1.24671	-0.391594	0.695358	0.999999
ENSG00000015592	2.09903	0.991434	3.72812	0.265934	0.79029	0.999999
ENSG00000015676	3092.5	-0.111176	0.271091	-0.410108	0.681727	0.999999
ENSG00000016082	8.13227	0.886579	2.28003	0.388846	0.69739	0.999999
ENSG00000016391	849.467	0.199198	0.205167	0.970906	0.331595	0.999999
ENSG00000016402	208.557	0.0923907	0.404555	0.228376	0.819354	0.999999
ENSG00000016602	1.49321	0.241673	3.19056	0.075746	0.939621	0.999999
ENSG00000016864	313.709	-0.0780501	0.219959	-0.354839	0.72271	0.999999
ENSG00000017260	4600.88	-0.0510275	0.20968	-0.243359	0.807728	0.999999
ENSG00000017427	2.8525	2.12116	2.71942	0.780005	0.435388	0.999999
ENSG00000017797	1580.86	0.178757	0.275444	0.648978	0.516352	0.999999
ENSG00000018189	1982.73	-0.059856	0.20225	-0.29595	0.767268	0.999999
ENSG00000018236	220.22	0.131858	0.439751	0.299846	0.764295	0.999999
ENSG00000018280	11.7868	-2.57916	1.26964	-2.03141	0.0422133	0.999999
ENSG00000018408	3093.69	-0.358299	0.352078	-1.01767	0.308834	0.999999
ENSG00000018510	1597.3	-0.0865916	0.275452	-0.314362	0.753246	0.999999
ENSG00000018610	90.7699	0.700705	0.518632	1.35106	0.176675	0.999999
ENSG00000018625	7.0272	1.06259	1.50744	0.704897	0.480874	0.999999
ENSG00000018699	858.044	-0.154078	0.231653	-0.665123	0.505972	0.999999
ENSG00000018869	37.2035	0.807569	0.852927	0.946821	0.34373	0.999999
ENSG00000019102	27.2232	-1.3286	2.02016	-0.657668	0.510751	0.999999
ENSG00000019144	748.736	-0.054537	0.189748	-0.287418	0.773793	0.999999
ENSG00000019169	115.583	0.942688	1.01923	0.924905	0.355015	0.999999
ENSG00000019186	1236.8	0.285676	0.978845	0.29185	0.770402	0.999999
ENSG00000019505	121.199	1.59252	1.04301	1.52685	0.126798	0.999999
ENSG00000019582	22.6237	-2.90302	1.71344	-1.69426	0.0902158	0.999999
ENSG00000019991	5.62241	2.06799	1.97943	1.04474	0.296142	0.999999
ENSG00000019995	1039.83	-0.219194	0.23214	-0.944229	0.345053	0.999999
ENSG00000020129	193.746	0.301293	0.319617	0.942669	0.34585	0.999999
ENSG00000020181	30.039	-0.649926	0.976351	-0.665669	0.505623	0.999999
ENSG00000020256	598.71	-0.703754	0.486006	-1.44804	0.147607	0.999999
ENSG00000020426	3335.59	0.484632	0.443337	1.09315	0.27433	0.999999
ENSG00000020922	1199.03	-0.051572	0.248384	-0.207631	0.835517	0.999999
ENSG00000021300	648.215	0.0885725	0.372916	0.237513	0.812259	0.999999
ENSG00000021355	211.337	0.270504	0.371997	0.727168	0.467123	0.999999
ENSG00000021461	3.82037	-1.15736	3.32932	-0.347628	0.728119	0.999999
ENSG00000021488	16.6	0.35638	1.45375	0.245145	0.806344	0.999999
ENSG00000021574	473.053	0.0165013	0.327417	0.0503983	0.959805	0.999999
ENSG00000021645	525.375	-0.0121216	0.93635	-0.0129456	0.989671	0.999999
ENSG00000021762	821.641	-0.708328	0.328365	-2.15714	0.0309948	0.990985
ENSG00000021776	1846.13	-0.0793863	0.163751	-0.484798	0.62782	0.999999
ENSG00000021826	332.755	0.401087	0.634014	0.632615	0.526985	0.999999
ENSG00000022267	45.6062	1.22225	0.860319	1.42069	0.155406	0.999999
ENSG00000022277	869.257	0.154684	0.245652	0.62969	0.528897	0.999999
ENSG00000022355	2.06286	1.79752	3.73726	0.480972	0.630536	0.999999
ENSG00000022556	176.495	-3.83765	1.43099	-2.68182	0.00732233	0.885145
ENSG00000022567	941.079	-0.215266	0.403924	-0.532937	0.594077	0.999999
ENSG00000022840	1680.3	-0.0900202	0.210508	-0.427633	0.668918	0.999999
ENSG00000022976	482.278	-0.319157	0.198242	-1.60994	0.107412	0.999999
ENSG00000023041	528.408	0.333852	0.268809	1.24196	0.21425	0.999999
ENSG00000023171	46.1282	0.865646	0.807405	1.07213	0.28366	0.999999
ENSG00000023191	641.232	0.423437	0.208761	2.02833	0.0425263	0.999999
ENSG00000023228	1307.38	0.280653	0.244005	1.15019	0.250066	0.999999
ENSG00000023287	6034.56	0.0729285	0.298518	0.244302	0.806997	0.999999
ENSG00000023318	1258.25	-0.545466	0.235563	-2.31558	0.0205813	0.985503
ENSG00000023330	478.781	0.102518	0.240315	0.426598	0.669672	0.999999
ENSG00000023445	371.855	0.303692	0.328442	0.924643	0.355151	0.999999
ENSG00000023516	1685.39	-0.300588	0.249253	-1.20596	0.227835	0.999999
ENSG00000023572	161.856	0.0821262	0.364537	0.225289	0.821755	0.999999
ENSG00000023608	476.27	0.098994	0.280527	0.352886	0.724174	0.999999
ENSG00000023697	1041.63	0.0349431	0.363978	0.0960031	0.923518	0.999999
ENSG00000023734	1413.6	0.31164	0.251212	1.24054	0.214775	0.999999
ENSG00000023839	521.95	0.199824	0.608829	0.328211	0.742752	0.999999
ENSG00000023892	294.389	0.634689	0.292561	2.16943	0.0300504	0.990985
ENSG00000023902	396.351	0.371075	0.509562	0.728223	0.466477	0.999999
ENSG00000023909	679.804	0.40692	0.250442	1.62481	0.104203	0.999999
ENSG00000024048	1556.55	-0.119188	0.252043	-0.472887	0.636294	0.999999
ENSG00000024422	298.846	-0.0526996	0.363036	-0.145164	0.884582	0.999999
ENSG00000024526	594.569	0.0941796	0.256719	0.366859	0.713725	0.999999
ENSG00000024862	233.154	0.449434	0.373615	1.20293	0.229002	0.999999
ENSG00000025039	893.573	0.0468889	0.387346	0.121052	0.90365	0.999999
ENSG00000025156	1008.9	0.090833	0.23676	0.383649	0.701238	0.999999
ENSG00000025293	2132.92	-0.592976	0.207338	-2.85995	0.00423702	0.847579
ENSG00000025423	86.5242	0.0273367	0.594283	0.0459996	0.963311	0.999999
ENSG00000025434	132.712	-0.377078	0.358804	-1.05093	0.29329	0.999999
ENSG00000025708	824.402	0.647535	0.396609	1.63268	0.102536	0.999999
ENSG00000025770	857.628	0.276867	0.255153	1.0851	0.277877	0.999999
ENSG00000025772	594.159	-0.149633	0.319972	-0.467644	0.640039	0.999999
ENSG00000025796	3893.28	-0.481455	0.232508	-2.0707	0.0383866	0.999999
ENSG00000025800	1782.66	-0.258756	0.306477	-0.844292	0.398506	0.999999
ENSG00000026103	321.794	0.270025	0.464134	0.581782	0.560713	0.999999
ENSG00000026297	416.913	0.109867	0.440123	0.249629	0.802874	0.999999
ENSG00000026508	7104.58	2.2257	1.26981	1.75278	0.0796403	0.999999
ENSG00000026559	200.474	-0.424347	0.508065	-0.835221	0.403594	0.999999
ENSG00000026652	890.826	-0.530894	0.326629	-1.62537	0.104083	0.999999
ENSG00000026751	2.99139	1.59645	3.50992	0.45484	0.649224	0.999999
ENSG00000026950	150.442	-0.127547	0.366966	-0.347572	0.728162	0.999999
ENSG00000027001	865.026	0.127346	0.281341	0.452639	0.650808	0.999999
ENSG00000027075	1934.7	0.195125	0.275826	0.70742	0.479305	0.999999
ENSG00000027644	1.52447	-0.304307	4.32097	-0.0704257	0.943855	0.999999
ENSG00000027697	1115.38	0.392547	0.352261	1.11436	0.265123	0.999999
ENSG00000027847	356.382	0.179339	0.331062	0.541708	0.58802	0.999999
ENSG00000028116	2007.95	0.0918749	0.174255	0.527244	0.598024	0.999999
ENSG00000028137	49.8658	0.552996	0.732219	0.755233	0.450109	0.999999
ENSG00000028203	1746.21	-0.160288	0.192501	-0.832658	0.405037	0.999999
ENSG00000028277	21.947	1.16302	0.900197	1.29197	0.196369	0.999999
ENSG00000028310	492.265	-0.133273	0.261774	-0.509114	0.610672	0.999999
ENSG00000028528	602.794	0.221771	0.260684	0.850729	0.39492	0.999999
ENSG00000028839	636.136	0.302729	0.292599	1.03462	0.300847	0.999999
ENSG00000029153	364.206	-0.18698	0.386298	-0.484031	0.628364	0.999999
ENSG00000029363	3374.51	-0.674357	0.41108	-1.64045	0.100911	0.999999
ENSG00000029364	615.274	0.11588	0.421923	0.274647	0.783587	0.999999
ENSG00000029534	19.3883	-0.0849364	1.76609	-0.048093	0.961642	0.999999
ENSG00000029559	1.14119	-1.03928	6.80989	-0.152614	0.878703	0.999999
ENSG00000029639	572.291	-0.160775	0.347803	-0.462258	0.643896	0.999999
ENSG00000029725	1469.34	-0.0539399	0.30965	-0.174196	0.861711	0.999999
ENSG00000029993	980.027	0.451801	0.288319	1.56702	0.117111	0.999999
ENSG00000030066	1710.63	-0.194065	0.253987	-0.764074	0.444823	0.999999
ENSG00000030110	237.363	0.450453	0.343958	1.30962	0.190326	0.999999
ENSG00000030304	13.1693	2.92338	1.54914	1.8871	0.0591469	0.999999
ENSG00000030419	1087.35	0.173276	0.305092	0.567947	0.570071	0.999999
ENSG00000030582	1965.26	-0.187328	0.380382	-0.492473	0.622385	0.999999
ENSG00000031003	1129.32	0.0213468	0.331733	0.0643493	0.948692	0.999999
ENSG00000031081	641.454	-0.505922	0.351405	-1.43971	0.149949	0.999999
ENSG00000031691	258.325	-0.224568	0.260189	-0.863096	0.388084	0.999999
ENSG00000031698	1619.9	0.401249	0.238694	1.68102	0.0927592	0.999999
ENSG00000031823	1116.52	-0.207665	0.355105	-0.5848	0.558682	0.999999
ENSG00000032219	1007.24	-0.176699	0.204607	-0.863602	0.387806	0.999999
ENSG00000032389	1140.78	-0.105752	0.402728	-0.26259	0.792866	0.999999
ENSG00000032444	511.226	0.549244	0.384247	1.4294	0.152889	0.999999
ENSG00000032742	888.595	0.0282429	0.204649	0.138007	0.890235	0.999999
ENSG00000033011	243.97	0.487025	0.364718	1.33534	0.181763	0.999999
ENSG00000033030	703.538	0.051122	0.235307	0.217257	0.828008	0.999999
ENSG00000033050	1002.02	-0.0012396	0.209088	-0.00592861	0.99527	0.999999
ENSG00000033100	334.231	0.326211	0.449438	0.725821	0.467949	0.999999
ENSG00000033122	193.121	-0.228705	1.2314	-0.185727	0.852659	0.999999
ENSG00000033170	2478.35	0.0983288	0.390632	0.251717	0.80126	0.999999
ENSG00000033178	3684.03	0.36101	0.346175	1.04285	0.297016	0.999999
ENSG00000033327	2234.33	-0.693941	0.391476	-1.77262	0.0762909	0.999999
ENSG00000033627	958.061	-0.457483	0.287651	-1.59041	0.111743	0.999999
ENSG00000033800	1927.2	-0.563949	0.2683	-2.10194	0.0355586	0.997286
ENSG00000033867	1842.06	0.30732	0.268009	1.14668	0.251515	0.999999
ENSG00000034152	385.845	-0.286223	0.332753	-0.860167	0.389697	0.999999
ENSG00000034239	13.0544	-0.610903	1.34153	-0.455378	0.648837	0.999999
ENSG00000034510	12773.2	0.290929	0.430413	0.67593	0.499085	0.999999
ENSG00000034533	206.326	0.200139	0.397393	0.503629	0.614522	0.999999
ENSG00000034677	5490.98	0.0888528	0.142719	0.622572	0.533566	0.999999
ENSG00000034693	654.864	0.779324	0.252509	3.08632	0.00202652	0.847579
ENSG00000034713	742.539	0.240679	0.377063	0.638299	0.523279	0.999999
ENSG00000034971	0.658503	1.23784	6.83671	0.181058	0.856322	0.999999
ENSG00000035115	1559.85	-0.515828	0.52391	-0.984573	0.324834	0.999999
ENSG00000035141	578.06	0.220938	0.324981	0.679848	0.496601	0.999999
ENSG00000035403	7937.78	0.0845567	0.300968	0.280949	0.778749	0.999999
ENSG00000035499	648.538	-0.634946	0.449806	-1.4116	0.158068	0.999999
ENSG00000035681	1532.32	-0.170579	0.232003	-0.735245	0.46219	0.999999
ENSG00000035687	2435.59	-0.150339	0.190064	-0.790994	0.428947	0.999999
ENSG00000035720	1.57625	-0.097425	2.64771	-0.0367959	0.970648	0.999999
ENSG00000035862	1885.22	-0.483965	0.391843	-1.2351	0.216794	0.999999
ENSG00000035928	1694.34	0.0671313	0.257857	0.260343	0.794599	0.999999
ENSG00000036054	889.022	0.381843	0.294383	1.2971	0.194597	0.999999
ENSG00000036257	2573.01	0.0774453	0.309842	0.249951	0.802625	0.999999
ENSG00000036448	10.836	1.27922	1.9069	0.670839	0.502323	0.999999
ENSG00000036473	0.969427	0.62132	6.84814	0.0907282	0.927709	0.999999
ENSG00000036530	80.4938	0.357673	0.966607	0.370029	0.711361	0.999999
ENSG00000036549	3392.38	-0.214391	0.257651	-0.832097	0.405354	0.999999
ENSG00000036565	0.825914	0.532767	6.86462	0.0776106	0.938138	0.999999
ENSG00000036672	57.3442	0.632205	0.508581	1.24308	0.21384	0.999999
ENSG00000037042	274.07	-0.391602	0.395389	-0.990421	0.321968	0.999999
ENSG00000037241	198.363	-0.196552	0.504043	-0.389952	0.696572	0.999999
ENSG00000037280	129.743	0.226961	0.846817	0.268017	0.788686	0.999999
ENSG00000037474	1071.46	0.0606123	0.143783	0.421555	0.67335	0.999999
ENSG00000037637	1181.34	-0.340438	0.364652	-0.933599	0.350511	0.999999
ENSG00000037757	181.464	0.625238	0.773226	0.808609	0.41874	0.999999
ENSG00000037897	46.5856	2.05306	1.11755	1.83711	0.0661939	0.999999
ENSG00000037965	52.5708	-0.632853	0.648285	-0.976197	0.328967	0.999999
ENSG00000038002	353.979	-0.148674	0.452235	-0.328753	0.742342	0.999999
ENSG00000038210	908.38	-0.0170832	0.270031	-0.0632639	0.949556	0.999999
ENSG00000038219	1649.85	-0.13583	0.302712	-0.448711	0.65364	0.999999
ENSG00000038274	449.125	0.555799	0.371996	1.4941	0.13515	0.999999
ENSG00000038295	135.964	-0.904654	0.693647	-1.3042	0.192166	0.999999
ENSG00000038358	750.283	0.436863	0.240377	1.81741	0.0691543	0.999999
ENSG00000038427	1992.45	0.177817	0.52982	0.335617	0.73716	0.999999
ENSG00000038532	1605.08	-0.163959	0.248998	-0.658477	0.510232	0.999999
ENSG00000038945	0.856613	0.658073	6.85576	0.0959884	0.92353	0.999999
ENSG00000039068	3845.55	-0.0454791	0.347992	-0.13069	0.89602	0.999999
ENSG00000039123	1609.84	0.174117	0.252342	0.690003	0.490192	0.999999
ENSG00000039139	547.132	-0.171405	0.288225	-0.594693	0.552048	0.999999
ENSG00000039319	1148.93	0.1634	0.316069	0.516975	0.605174	0.999999
ENSG00000039523	222.892	-0.266381	0.431941	-0.616706	0.537428	0.999999
ENSG00000039537	3.41254	2.97054	2.07079	1.4345	0.15143	0.999999
ENSG00000039560	2359.52	-0.329629	0.288593	-1.14219	0.253374	0.999999
ENSG00000039600	12.7302	0.620407	1.20174	0.516256	0.605675	0.999999
ENSG00000039650	611.97	0.635648	0.264945	2.39917	0.0164324	0.985503
ENSG00000040199	428.844	-0.0173994	0.33966	-0.051226	0.959145	0.999999
ENSG00000040275	686.845	0.0672753	0.339021	0.19844	0.842701	0.999999
ENSG00000040487	111.036	0.516529	0.413891	1.24798	0.212038	0.999999
ENSG00000040531	176.336	0.108352	0.380182	0.285001	0.775644	0.999999
ENSG00000040608	130.294	0.0969615	0.538788	0.179962	0.857182	0.999999
ENSG00000040633	163.59	0.258295	0.499942	0.51665	0.6054	0.999999
ENSG00000040731	4.30898	-0.344013	2.13207	-0.161352	0.871816	0.999999
ENSG00000040933	2705.28	-0.0345176	0.28357	-0.121725	0.903117	0.999999
ENSG00000041353	1108.36	-0.0564917	0.352422	-0.160296	0.872648	0.999999
ENSG00000041357	438.388	0.488849	0.358779	1.36253	0.173029	0.999999
ENSG00000041802	1283.68	-0.0928611	0.292539	-0.317431	0.750917	0.999999
ENSG00000041982	871.03	2.23208	0.967655	2.30669	0.0210719	0.985503
ENSG00000041988	75.206	0.913565	0.729471	1.25237	0.210436	0.999999
ENSG00000042088	1057	0.0181638	0.179485	0.101199	0.919392	0.999999
ENSG00000042304	0.777172	-1.38635	6.862	-0.202032	0.839891	0.999999
ENSG00000042317	364.189	0.205919	0.272786	0.754875	0.450324	0.999999
ENSG00000042429	959.036	0.270116	0.32082	0.841956	0.399813	0.999999
ENSG00000042445	821.968	0.130961	0.298307	0.439013	0.660652	0.999999
ENSG00000042493	1136.25	0.203751	0.318903	0.638913	0.522879	0.999999
ENSG00000042753	229.026	1.97171	1.12572	1.7515	0.0798592	0.999999
ENSG00000042781	38.2328	1.29838	1.15344	1.12565	0.260313	0.999999
ENSG00000042813	43.4648	-0.845799	1.00508	-0.84152	0.400056	0.999999
ENSG00000042832	74.1189	0.142656	1.58592	0.0899516	0.928326	0.999999
ENSG00000042980	17.0882	0.15237	0.77766	0.195934	0.844662	0.999999
ENSG00000043039	1960.65	-0.0724699	0.298115	-0.243094	0.807933	0.999999
ENSG00000043143	618.172	-0.0590676	0.243122	-0.242955	0.808041	0.999999
ENSG00000043355	155.473	0.454311	1.01238	0.448756	0.653608	0.999999
ENSG00000043462	1.82167	0.689364	3.36091	0.205113	0.837484	0.999999
ENSG00000043514	811.44	0.44731	0.334944	1.33548	0.181719	0.999999
ENSG00000044012	0.0547244	0.851758	6.92925	0.122922	0.902169	0.999999
ENSG00000044115	7115.46	0.226434	0.441234	0.513184	0.607822	0.999999
ENSG00000044446	658.448	-0.257223	0.239958	-1.07195	0.283742	0.999999
ENSG00000044459	2308.82	0.788588	0.507422	1.55411	0.120159	0.999999
ENSG00000044524	67.7672	0.547918	1.10374	0.496421	0.619597	0.999999
ENSG00000044574	3117.32	-0.549588	0.517691	-1.06162	0.28841	0.999999
ENSG00000046604	6545.24	0.141937	0.213853	0.663713	0.506874	0.999999
ENSG00000046647	274.335	0.120495	0.262937	0.458265	0.646762	0.999999
ENSG00000046651	1110.98	-0.0820197	0.197588	-0.415104	0.678066	0.999999
ENSG00000046653	1152.66	-0.499229	0.681128	-0.732945	0.463592	0.999999
ENSG00000046774	27.2617	-0.637862	6.90502	-0.0923766	0.926399	0.999999
ENSG00000046889	18.2829	1.14515	1.50958	0.758585	0.448101	0.999999
ENSG00000047056	1131.07	-0.0895338	0.273117	-0.327822	0.743046	0.999999
ENSG00000047188	1114.58	-0.195627	0.2384	-0.820584	0.411883	0.999999
ENSG00000047230	1030.45	-0.0481774	0.224151	-0.214933	0.82982	0.999999
ENSG00000047249	2804.28	0.239293	0.398914	0.599861	0.548599	0.999999
ENSG00000047346	1832.44	-0.143705	0.222489	-0.645897	0.518346	0.999999
ENSG00000047365	1697.14	-0.240726	0.177512	-1.35611	0.175065	0.999999
ENSG00000047410	5078.23	0.134289	0.188958	0.710681	0.477282	0.999999
ENSG00000047457	1116.85	-0.256308	0.42148	-0.608115	0.543111	0.999999
ENSG00000047578	1278.19	-0.234639	0.211155	-1.11122	0.266475	0.999999
ENSG00000047579	920.665	-0.15566	0.325004	-0.47895	0.631974	0.999999
ENSG00000047597	155.942	-0.155625	0.422345	-0.368479	0.712516	0.999999
ENSG00000047621	711.288	0.172598	0.306267	0.563554	0.573058	0.999999
ENSG00000047634	117.019	0.00874618	0.760398	0.0115021	0.990823	0.999999
ENSG00000047644	1381.64	-0.213347	0.303757	-0.702361	0.482454	0.999999
ENSG00000047648	107.794	0.126719	1.11531	0.113617	0.909541	0.999999
ENSG00000047662	21.1961	1.19838	1.34598	0.890343	0.373282	0.999999
ENSG00000047849	2454.9	-0.391647	0.341195	-1.14787	0.251022	0.999999
ENSG00000047932	1844.95	0.00584521	0.146824	0.039811	0.968244	0.999999
ENSG00000047936	152.656	0.607217	0.818963	0.741446	0.458423	0.999999
ENSG00000048028	706.298	0.559045	0.349367	1.60016	0.109562	0.999999
ENSG00000048052	2370.97	1.31893	0.437575	3.01419	0.00257664	0.847579
ENSG00000048140	850.67	0.00545258	0.389255	0.0140077	0.988824	0.999999
ENSG00000048162	395.981	0.56305	0.311084	1.80996	0.070302	0.999999
ENSG00000048392	494.752	1.04513	0.413275	2.52891	0.0114417	0.927659
ENSG00000048405	1243.17	-0.292444	0.362807	-0.806059	0.420209	0.999999
ENSG00000048471	1410.54	-0.462568	0.275555	-1.67868	0.0932153	0.999999
ENSG00000048540	247.378	3.57004	1.89271	1.8862	0.0592676	0.999999
ENSG00000048544	710.517	-0.0470949	0.243085	-0.193738	0.846381	0.999999
ENSG00000048545	3.83991	-0.336823	2.18271	-0.154314	0.877362	0.999999
ENSG00000048649	2057.99	-0.201965	0.216233	-0.934013	0.350297	0.999999
ENSG00000048707	4420.53	-0.124864	0.194339	-0.642507	0.520544	0.999999
ENSG00000048740	3395.43	-1.88822	1.41563	-1.33384	0.182258	0.999999
ENSG00000048828	3696.72	-0.00789822	0.281031	-0.0281044	0.977579	0.999999
ENSG00000048991	3088.14	-0.422863	0.278697	-1.51729	0.129194	0.999999
ENSG00000049089	979.578	0.194047	0.585446	0.331452	0.740303	0.999999
ENSG00000049130	249.31	-0.190489	0.461916	-0.412389	0.680054	0.999999
ENSG00000049167	525.925	0.290463	0.316004	0.919176	0.358003	0.999999
ENSG00000049192	106.078	0.287274	0.577024	0.497855	0.618587	0.999999
ENSG00000049239	412.066	-0.527892	0.297448	-1.77473	0.0759417	0.999999
ENSG00000049245	979.049	-0.78081	0.338416	-2.30725	0.0210408	0.985503
ENSG00000049246	183.91	0.584458	0.491263	1.1897	0.234163	0.999999
ENSG00000049247	0.0952991	-1.20931	6.93147	-0.174466	0.861499	0.999999
ENSG00000049283	184.7	0.0359405	0.440795	0.0815355	0.935016	0.999999
ENSG00000049323	3787.61	0.465271	0.388709	1.19696	0.23132	0.999999
ENSG00000049449	2232.21	-0.403029	0.533011	-0.756137	0.449567	0.999999
ENSG00000049540	477.602	1.52687	0.78207	1.95235	0.0508968	0.999999
ENSG00000049541	507.02	0.381967	0.253994	1.50384	0.132622	0.999999
ENSG00000049618	5211.64	-0.225165	0.264674	-0.850724	0.394922	0.999999
ENSG00000049656	976.622	0.119691	0.241245	0.496139	0.619796	0.999999
ENSG00000049759	4604.72	0.205188	0.244091	0.840621	0.40056	0.999999
ENSG00000049768	5.97187	0.156143	1.11181	0.14044	0.888312	0.999999
ENSG00000049769	193.229	-0.761531	0.374047	-2.03592	0.0417583	0.999999
ENSG00000049860	1074.61	-0.368476	0.375186	-0.982115	0.326043	0.999999
ENSG00000049883	152.169	0.168742	0.545282	0.309458	0.756973	0.999999
ENSG00000050030	630.381	-0.217271	0.384712	-0.564764	0.572234	0.999999
ENSG00000050130	876.297	0.0407638	0.21096	0.19323	0.846779	0.999999
ENSG00000050165	287.788	-0.0766406	0.596224	-0.128543	0.897719	0.999999
ENSG00000050327	335.642	-0.204479	0.327969	-0.623469	0.532976	0.999999
ENSG00000050344	614.759	0.444801	0.402004	1.10646	0.268529	0.999999
ENSG00000050393	1156.01	-0.139355	0.195536	-0.712683	0.476042	0.999999
ENSG00000050405	856.314	-0.144252	0.471343	-0.306045	0.759571	0.999999
ENSG00000050426	788.929	-0.0254715	0.191656	-0.132902	0.894271	0.999999
ENSG00000050438	681.581	1.25272	0.604346	2.07286	0.0381857	0.999999
ENSG00000050555	50.8003	0.413625	0.682519	0.606027	0.544497	0.999999
ENSG00000050730	28.2735	1.18456	1.33572	0.886835	0.375168	0.999999
ENSG00000050748	1836.52	-0.0626026	0.192899	-0.324536	0.745532	0.999999
ENSG00000050820	644.096	-0.151066	0.28774	-0.525011	0.599576	0.999999
ENSG00000051009	423.998	0.387016	0.2271	1.70417	0.0883498	0.999999
ENSG00000051108	872.037	0.470296	0.323921	1.45188	0.146534	0.999999
ENSG00000051128	293.319	1.31853	0.688041	1.91635	0.0553203	0.999999
ENSG00000051180	140.997	0.502671	0.259341	1.93826	0.0525912	0.999999
ENSG00000051382	1229.29	0.206564	0.254881	0.810434	0.417691	0.999999
ENSG00000051523	836.484	-0.821719	1.14248	-0.719244	0.471991	0.999999
ENSG00000051596	209.979	0.029829	0.436644	0.0683143	0.945535	0.999999
ENSG00000051620	1964.29	0.385847	0.286573	1.34642	0.178167	0.999999
ENSG00000051825	1141.85	-0.374443	0.206173	-1.81616	0.069346	0.999999
ENSG00000052126	2481.84	1.97608	1.56194	1.26514	0.20582	0.999999
ENSG00000052344	1355.7	-0.211152	0.431891	-0.488901	0.624912	0.999999
ENSG00000052723	714.008	-0.408292	0.356708	-1.14461	0.252371	0.999999
ENSG00000052749	853.512	0.0492272	0.297587	0.165421	0.868612	0.999999
ENSG00000052795	1028.51	-0.097868	0.225623	-0.433768	0.664457	0.999999
ENSG00000052802	551.199	0.695144	0.402418	1.72742	0.0840924	0.999999
ENSG00000052841	2665.69	-0.108016	0.17739	-0.608918	0.542579	0.999999
ENSG00000052850	93.7954	-1.13331	0.542053	-2.09078	0.0365478	0.997534
ENSG00000053108	317.335	0.394453	0.859581	0.45889	0.646313	0.999999
ENSG00000053328	6.25772	-1.16197	2.0514	-0.566427	0.571104	0.999999
ENSG00000053371	406.371	0.238166	0.27867	0.854654	0.392743	0.999999
ENSG00000053372	484.503	0.467149	0.303267	1.54039	0.123466	0.999999
ENSG00000053501	107.996	0.675545	0.500078	1.35088	0.176734	0.999999
ENSG00000053524	279.093	0.189986	0.438072	0.433687	0.664516	0.999999
ENSG00000053702	0.551102	-0.999218	6.86293	-0.145596	0.88424	0.999999
ENSG00000053747	669.523	0.546217	0.547953	0.996832	0.318846	0.999999
ENSG00000053770	1186.43	0.0651463	0.275607	0.236374	0.813143	0.999999
ENSG00000053900	856.693	0.22169	0.181861	1.21901	0.22284	0.999999
ENSG00000053918	310.744	0.710618	0.522758	1.35936	0.174032	0.999999
ENSG00000054118	2565.48	-0.175557	0.35193	-0.498842	0.617891	0.999999
ENSG00000054148	136.532	5.81073	2.28525	2.54272	0.0109994	0.915384
ENSG00000054179	85.3304	-1.48222	0.899668	-1.64752	0.0994521	0.999999
ENSG00000054267	3579.06	-0.273247	0.194384	-1.40571	0.15981	0.999999
ENSG00000054277	3480	-0.826948	0.69855	-1.18381	0.23649	0.999999
ENSG00000054282	3202.12	-0.37555	0.280021	-1.34115	0.179872	0.999999
ENSG00000054356	2.31764	2.75482	3.68686	0.7472	0.454943	0.999999
ENSG00000054392	1090.24	0.760293	0.522546	1.45498	0.145676	0.999999
ENSG00000054523	1756.98	0.131106	0.198678	0.659893	0.509322	0.999999
ENSG00000054611	3376.7	0.187509	0.440901	0.425286	0.670628	0.999999
ENSG00000054654	3977.66	0.221094	0.216694	1.0203	0.307585	0.999999
ENSG00000054690	502.191	0.0913296	0.27567	0.3313	0.740418	0.999999
ENSG00000054793	3364.21	-0.112219	0.292947	-0.383069	0.701668	0.999999
ENSG00000054796	0.253767	0.344194	6.89667	0.0499072	0.960196	0.999999
ENSG00000054803	0.314141	0.43382	6.86943	0.0631523	0.949645	0.999999
ENSG00000054938	67.02	0.901478	1.22473	0.736063	0.461693	0.999999
ENSG00000054965	1614.94	0.203475	0.482107	0.422053	0.672986	0.999999
ENSG00000054967	182.091	0.0664049	0.449101	0.147862	0.882452	0.999999
ENSG00000054983	290.211	-0.502077	0.336704	-1.49115	0.135922	0.999999
ENSG00000055044	1748.39	0.174101	0.237486	0.733097	0.463499	0.999999
ENSG00000055070	1110.35	-0.223502	0.326319	-0.684919	0.493395	0.999999
ENSG00000055118	112.156	-0.791181	0.723378	-1.09373	0.274073	0.999999
ENSG00000055130	3212.29	0.0353936	0.210044	0.168506	0.866185	0.999999
ENSG00000055147	448.669	0.108925	0.229959	0.47367	0.635735	0.999999
ENSG00000055163	682.871	0.242697	0.294664	0.82364	0.410144	0.999999
ENSG00000055211	558.001	-0.297036	0.299272	-0.992527	0.32094	0.999999
ENSG00000055332	1049.18	-0.221022	0.254457	-0.868604	0.385064	0.999999
ENSG00000055483	1224.53	0.0274918	0.239345	0.114863	0.908554	0.999999
ENSG00000055609	8572.25	-0.247032	0.288235	-0.857051	0.391417	0.999999
ENSG00000055732	167.932	1.19092	0.602138	1.97783	0.0479481	0.999999
ENSG00000055813	566.081	-0.374502	0.503252	-0.744165	0.456777	0.999999
ENSG00000055917	4762.25	0.208311	0.248676	0.837682	0.402209	0.999999
ENSG00000055950	561.714	0.391605	0.561651	0.697238	0.485654	0.999999
ENSG00000055955	20.4298	-0.111933	0.880058	-0.127189	0.898791	0.999999
ENSG00000055957	0.554099	0.493648	6.86599	0.0718975	0.942683	0.999999
ENSG00000056050	328.89	0.119819	0.295533	0.405436	0.685157	0.999999
ENSG00000056097	4146.69	-0.253469	0.381935	-0.663644	0.506918	0.999999
ENSG00000056277	370.703	-0.664721	0.227393	-2.92322	0.00346433	0.847579
ENSG00000056291	8.26976	-0.184713	1.99902	-0.0924017	0.926379	0.999999
ENSG00000056487	38.6346	1.88792	1.50956	1.25064	0.211065	0.999999
ENSG00000056558	174.148	-0.639826	0.490146	-1.30538	0.191764	0.999999
ENSG00000056586	744.867	0.71816	0.21871	3.28361	0.00102485	0.801296
ENSG00000056736	437.355	-0.161564	0.285974	-0.564961	0.572101	0.999999
ENSG00000056972	431.605	1.63734	1.39985	1.16965	0.24214	0.999999
ENSG00000056998	103.541	0.276819	0.499819	0.553839	0.579689	0.999999
ENSG00000057019	1426.12	-0.184871	0.367714	-0.502758	0.615134	0.999999
ENSG00000057149	7.36899	0.924201	2.61905	0.352876	0.724181	0.999999
ENSG00000057252	1390.48	0.260334	0.23094	1.12728	0.259626	0.999999
ENSG00000057294	572.742	-0.334635	0.266368	-1.25629	0.209011	0.999999
ENSG00000057468	58.329	0.55208	0.898592	0.614384	0.538962	0.999999
ENSG00000057593	18.8561	-0.416613	2.04291	-0.203931	0.838407	0.999999
ENSG00000057608	3083.6	0.0495737	0.267499	0.185323	0.852976	0.999999
ENSG00000057657	40.1609	0.131703	0.740466	0.177865	0.858829	0.999999
ENSG00000057663	4350.81	0.0633615	0.350728	0.180657	0.856637	0.999999
ENSG00000057704	208.036	0.223956	0.54374	0.41188	0.680427	0.999999
ENSG00000057757	543.317	-0.308945	0.357786	-0.863492	0.387867	0.999999
ENSG00000057935	2025.34	-0.243111	0.206379	-1.17798	0.238805	0.999999
ENSG00000058056	1658.31	-0.263413	0.266544	-0.988253	0.323029	0.999999
ENSG00000058063	2777.33	-0.0548976	0.199374	-0.27535	0.783048	0.999999
ENSG00000058085	1729.77	0.441912	0.375547	1.17672	0.239309	0.999999
ENSG00000058091	3433.87	0.0985849	0.349826	0.281811	0.778088	0.999999
ENSG00000058262	3585.09	0.0956068	0.238766	0.400421	0.688847	0.999999
ENSG00000058272	2237.19	-0.137011	0.218348	-0.627488	0.53034	0.999999
ENSG00000058335	82.8761	0.7107	0.917107	0.774937	0.438377	0.999999
ENSG00000058404	62.5614	0.861765	0.964554	0.893434	0.371625	0.999999
ENSG00000058453	341.745	0.205276	0.294565	0.696878	0.485879	0.999999
ENSG00000058600	807.835	0.292493	0.221021	1.32337	0.185713	0.999999
ENSG00000058668	4655.67	-0.636364	0.212669	-2.99228	0.00276902	0.847579
ENSG00000058673	7116.14	-0.185606	0.433282	-0.428371	0.668381	0.999999
ENSG00000058729	448.533	0.0919324	0.257697	0.356745	0.721283	0.999999
ENSG00000058804	1590.7	-0.297563	0.20287	-1.46677	0.14244	0.999999
ENSG00000058866	28.4823	0.664562	1.1741	0.56602	0.57138	0.999999
ENSG00000059122	334.535	0.436804	0.191264	2.28377	0.0223852	0.985503
ENSG00000059145	58.2014	-0.395232	0.423038	-0.934272	0.350164	0.999999
ENSG00000059377	163.008	0.463973	0.56491	0.821322	0.411463	0.999999
ENSG00000059378	851.375	0.0247921	0.322345	0.0769118	0.938694	0.999999
ENSG00000059573	1726.06	0.112416	0.196843	0.571095	0.567935	0.999999
ENSG00000059588	2514.38	-0.0136408	0.313199	-0.0435532	0.965261	0.999999
ENSG00000059691	333.102	0.103044	0.278851	0.369532	0.711732	0.999999
ENSG00000059728	388.161	0.0939141	0.303178	0.309766	0.756739	0.999999
ENSG00000059758	1205.48	-0.0792818	0.297782	-0.266241	0.790053	0.999999
ENSG00000059769	90.4652	-0.796349	1.52724	-0.521431	0.602066	0.999999
ENSG00000059804	271.196	0.887076	0.785382	1.12948	0.258694	0.999999
ENSG00000059915	18.9557	0.00103893	0.883827	0.00117549	0.999062	0.999999
ENSG00000060069	580.116	-0.131008	0.186646	-0.701906	0.482738	0.999999
ENSG00000060138	1155.99	0.257036	0.380202	0.676052	0.499008	0.999999
ENSG00000060140	567.998	-0.112079	0.402698	-0.27832	0.780766	0.999999
ENSG00000060237	9747.95	-0.19444	0.229102	-0.848705	0.396046	0.999999
ENSG00000060339	2016.65	-0.0767749	0.256864	-0.298893	0.765022	0.999999
ENSG00000060491	702.396	0.0438026	0.27053	0.161914	0.871374	0.999999
ENSG00000060558	322.129	1.55509	0.605885	2.56665	0.0102686	0.915384
ENSG00000060566	1.75738	-1.52958	5.32498	-0.287246	0.773924	0.999999
ENSG00000060642	195.844	0.265981	0.370924	0.717076	0.473327	0.999999
ENSG00000060656	1153.54	0.23634	0.32484	0.727558	0.466884	0.999999
ENSG00000060688	680.526	0.204786	0.259984	0.787687	0.43088	0.999999
ENSG00000060709	4.93221	0.100258	3.56441	0.0281276	0.97756	0.999999
ENSG00000060718	11.0131	3.60003	1.81354	1.98509	0.0471349	0.999999
ENSG00000060749	3580.31	-0.487306	0.293732	-1.65902	0.0971126	0.999999
ENSG00000060971	412.186	0.450932	0.227943	1.97827	0.0478988	0.999999
ENSG00000060982	48.6153	-0.536227	0.885242	-0.605741	0.544687	0.999999
ENSG00000061273	880.038	-0.0730204	0.209929	-0.347833	0.727965	0.999999
ENSG00000061455	137.594	0.108755	0.577411	0.18835	0.850602	0.999999
ENSG00000061492	0.479535	0.0307792	6.89322	0.00446515	0.996437	0.999999
ENSG00000061656	47.3142	0.774286	0.571076	1.35584	0.175151	0.999999
ENSG00000061676	4911.21	0.225357	0.274123	0.822099	0.41102	0.999999
ENSG00000061794	432.931	0.57519	0.339022	1.69662	0.0897693	0.999999
ENSG00000061918	225.904	-0.198592	0.324453	-0.612082	0.540483	0.999999
ENSG00000061936	1382.87	-0.326907	0.24622	-1.3277	0.184276	0.999999
ENSG00000061938	2432.08	-0.239044	0.222	-1.07677	0.281581	0.999999
ENSG00000061987	2490.94	0.0646736	0.249069	0.259661	0.795125	0.999999
ENSG00000062038	1924.83	-0.338265	0.201665	-1.67736	0.0934721	0.999999
ENSG00000062096	20.1345	0.0753804	1.12864	0.0667887	0.94675	0.999999
ENSG00000062194	1695.57	-0.0228814	0.26968	-0.0848467	0.932383	0.999999
ENSG00000062282	675.275	-0.0609123	0.383954	-0.158645	0.873949	0.999999
ENSG00000062370	187.705	1.61316	0.827234	1.95007	0.0511676	0.999999
ENSG00000062485	1883.51	-0.610814	0.439757	-1.38898	0.164838	0.999999
ENSG00000062524	53.0398	1.77224	1.03585	1.7109	0.0870993	0.999999
ENSG00000062598	871.948	0.221705	0.223671	0.991214	0.321581	0.999999
ENSG00000062650	2707.38	-0.295171	0.220631	-1.33785	0.180946	0.999999
ENSG00000062716	2746.89	-0.0991314	0.232235	-0.426858	0.669483	0.999999
ENSG00000062725	745.702	-0.0630064	0.337215	-0.186843	0.851783	0.999999
ENSG00000063015	2.15364	-1.41583	4.23874	-0.334023	0.738362	0.999999
ENSG00000063046	5399.98	-0.601856	0.385065	-1.563	0.118053	0.999999
ENSG00000063127	204.616	-0.316981	0.562924	-0.563097	0.573369	0.999999
ENSG00000063169	936.659	-0.652244	0.367009	-1.77719	0.0755372	0.999999
ENSG00000063176	181.563	0.221009	0.382852	0.577269	0.563758	0.999999
ENSG00000063177	2570.5	0.674376	0.41983	1.60631	0.108207	0.999999
ENSG00000063180	150.137	0.235276	0.67611	0.347985	0.727851	0.999999
ENSG00000063241	66.0435	4.64051	1.83549	2.52821	0.0114644	0.927659
ENSG00000063244	1259.08	0.207844	0.285101	0.72902	0.465989	0.999999
ENSG00000063245	562.455	0.154585	0.289562	0.533857	0.59344	0.999999
ENSG00000063322	592.337	0.0297041	0.363862	0.0816356	0.934936	0.999999
ENSG00000063438	1508.74	0.469871	0.886901	0.52979	0.596258	0.999999
ENSG00000063515	0.0823489	-0.818503	6.91268	-0.118406	0.905746	0.999999
ENSG00000063587	242.4	-0.298337	0.358659	-0.831811	0.405516	0.999999
ENSG00000063601	1647.36	-0.236576	0.302842	-0.781184	0.434695	0.999999
ENSG00000063660	625.107	0.643555	0.505873	1.27217	0.203314	0.999999
ENSG00000063761	335.896	-0.0281479	0.340572	-0.082649	0.934131	0.999999
ENSG00000063854	204.711	0.315945	0.341749	0.924492	0.35523	0.999999
ENSG00000063978	659.819	0.521381	0.517774	1.00697	0.313951	0.999999
ENSG00000064012	434.566	0.757643	0.588124	1.28824	0.197663	0.999999
ENSG00000064042	5280.81	-0.158233	0.344406	-0.459438	0.64592	0.999999
ENSG00000064102	688.338	0.0369808	0.265058	0.13952	0.88904	0.999999
ENSG00000064115	1163.4	-0.0588355	0.370594	-0.15876	0.873858	0.999999
ENSG00000064195	23.2478	1.01209	0.94573	1.07017	0.284542	0.999999
ENSG00000064199	83.8188	0.123125	0.359726	0.342274	0.732145	0.999999
ENSG00000064201	0.962986	-1.0929	6.86379	-0.159227	0.87349	0.999999
ENSG00000064205	13.2453	0.527103	1.5811	0.333379	0.738849	0.999999
ENSG00000064218	23.5105	1.73244	1.03045	1.68125	0.0927137	0.999999
ENSG00000064225	1731.2	0.0944702	0.51379	0.183869	0.854116	0.999999
ENSG00000064270	698.477	0.264099	0.32838	0.804246	0.421255	0.999999
ENSG00000064300	91.8564	0.542176	0.620338	0.874001	0.382118	0.999999
ENSG00000064309	1271.23	-0.0141363	0.304817	-0.0463765	0.96301	0.999999
ENSG00000064313	4428.79	-0.0156835	0.178707	-0.0877614	0.930066	0.999999
ENSG00000064393	5230.09	-0.491365	0.275822	-1.78146	0.0748373	0.999999
ENSG00000064419	3083.31	-0.00962773	0.167902	-0.0573415	0.954273	0.999999
ENSG00000064489	299.932	0.490892	1.46069	0.336068	0.73682	0.999999
ENSG00000064490	272.571	0.529674	0.419512	1.2626	0.206734	0.999999
ENSG00000064545	154.918	0.46256	0.557011	0.830433	0.406294	0.999999
ENSG00000064547	227.02	0.242788	0.410007	0.592155	0.553747	0.999999
ENSG00000064601	869.696	0.166915	0.435479	0.38329	0.701504	0.999999
ENSG00000064607	2146.38	-0.564304	0.444748	-1.26882	0.204506	0.999999
ENSG00000064651	3035.63	-0.226451	0.219837	-1.03009	0.30297	0.999999
ENSG00000064652	1175.41	0.0759999	0.323642	0.234827	0.814343	0.999999
ENSG00000064655	2040.15	0.152661	0.483307	0.315868	0.752103	0.999999
ENSG00000064666	1157.49	-0.211954	0.368858	-0.574621	0.565547	0.999999
ENSG00000064692	1292.44	0.327992	0.897389	0.365496	0.714741	0.999999
ENSG00000064703	336.401	0.219062	0.349513	0.626763	0.530815	0.999999
ENSG00000064726	702.601	0.366942	0.27223	1.34791	0.177688	0.999999
ENSG00000064763	1111.85	-0.316855	0.439081	-0.721631	0.470521	0.999999
ENSG00000064787	1015.53	0.00878848	0.438114	0.0200598	0.983996	0.999999
ENSG00000064835	0.371337	0.0941166	6.89805	0.013644	0.989114	0.999999
ENSG00000064886	550.556	0.689607	0.619017	1.11403	0.265264	0.999999
ENSG00000064932	1163.77	0.10283	0.260499	0.394741	0.693034	0.999999
ENSG00000064933	1104.61	0.0101584	0.289449	0.0350956	0.972004	0.999999
ENSG00000064961	1103.92	0.20264	0.288922	0.701368	0.483074	0.999999
ENSG00000064989	213.051	-0.717588	0.833084	-0.861363	0.389038	0.999999
ENSG00000064995	669.102	0.244019	0.263542	0.92592	0.354488	0.999999
ENSG00000064999	3491.98	-0.243547	0.26463	-0.92033	0.3574	0.999999
ENSG00000065000	1499.48	-0.177333	0.246123	-0.720507	0.471213	0.999999
ENSG00000065029	559.68	0.0241638	0.289979	0.0833293	0.93359	0.999999
ENSG00000065054	571.711	0.353465	0.356057	0.992719	0.320847	0.999999
ENSG00000065057	201.239	0.384464	0.486064	0.790974	0.428959	0.999999
ENSG00000065060	1295.66	0.0713281	0.317077	0.224955	0.822014	0.999999
ENSG00000065135	1818.22	0.0549042	0.26606	0.20636	0.836509	0.999999
ENSG00000065150	2885.96	0.00102614	0.169858	0.00604116	0.99518	0.999999
ENSG00000065154	2588.95	0.310622	0.205398	1.51229	0.130459	0.999999
ENSG00000065183	1197.35	0.170487	0.18915	0.901335	0.36741	0.999999
ENSG00000065243	2238.55	-0.10354	0.25681	-0.403175	0.68682	0.999999
ENSG00000065268	221.436	0.0563971	0.346386	0.162816	0.870663	0.999999
ENSG00000065308	624.98	-0.248363	0.223569	-1.1109	0.26661	0.999999
ENSG00000065320	2613.31	-0.685903	0.399348	-1.71756	0.0858775	0.999999
ENSG00000065325	4.72407	-1.23663	2.28716	-0.540684	0.588726	0.999999
ENSG00000065328	648.49	-0.119664	0.18929	-0.632177	0.527272	0.999999
ENSG00000065357	423.915	0.245947	0.26763	0.918981	0.358106	0.999999
ENSG00000065361	2958.3	-0.0350956	0.310575	-0.113002	0.910029	0.999999
ENSG00000065427	1512.44	0.110739	0.172112	0.64341	0.519958	0.999999
ENSG00000065457	531.69	-0.253981	0.334563	-0.759143	0.447767	0.999999
ENSG00000065485	1172.64	-0.666316	0.366522	-1.81794	0.0690729	0.999999
ENSG00000065491	1265.09	-0.0248667	0.187703	-0.132479	0.894606	0.999999
ENSG00000065526	2578.43	-0.442526	0.349644	-1.26565	0.20564	0.999999
ENSG00000065548	1212.91	0.067819	0.249877	0.271409	0.786076	0.999999
ENSG00000065559	1196.04	-0.219312	0.55836	-0.392779	0.694483	0.999999
ENSG00000065600	437.881	0.0858458	0.280415	0.306139	0.759499	0.999999
ENSG00000065609	56.8771	0.237482	0.885324	0.268243	0.788512	0.999999
ENSG00000065613	2247.47	0.321933	0.163089	1.97397	0.0483848	0.999999
ENSG00000065615	641.779	-0.0126302	0.258184	-0.0489192	0.960984	0.999999
ENSG00000065618	46.3012	-0.320138	0.940909	-0.340243	0.733673	0.999999
ENSG00000065621	274.823	0.0825816	0.641947	0.128642	0.897641	0.999999
ENSG00000065665	425.45	0.112663	0.25679	0.438735	0.660854	0.999999
ENSG00000065675	142.278	0.940245	0.62362	1.50772	0.131626	0.999999
ENSG00000065717	1030.29	0.479275	0.409232	1.17116	0.241536	0.999999
ENSG00000065802	290.607	-0.19881	0.215417	-0.922909	0.356055	0.999999
ENSG00000065809	1067.34	0.469438	0.372274	1.261	0.207309	0.999999
ENSG00000065833	1888.77	-0.143651	0.381172	-0.376867	0.706273	0.999999
ENSG00000065882	2004.97	0.720369	1.01273	0.711316	0.476888	0.999999
ENSG00000065883	3111.95	-0.283433	0.248573	-1.14024	0.254186	0.999999
ENSG00000065911	2211.78	-0.207462	0.175156	-1.18444	0.236238	0.999999
ENSG00000065970	442.518	-0.219358	0.383412	-0.572121	0.56724	0.999999
ENSG00000065978	4608.51	-0.0928489	0.39675	-0.234024	0.814966	0.999999
ENSG00000065989	74.3828	0.0614994	0.533427	0.115291	0.908214	0.999999
ENSG00000066027	1370.5	0.373351	0.277545	1.34519	0.178563	0.999999
ENSG00000066044	1538.37	-0.154906	0.256007	-0.605087	0.545121	0.999999
ENSG00000066056	3.8085	0.911773	2.17751	0.418722	0.675419	0.999999
ENSG00000066084	4608.74	-0.375739	0.313156	-1.19984	0.2302	0.999999
ENSG00000066117	453.24	0.0673636	0.238408	0.282556	0.777517	0.999999
ENSG00000066135	1445.31	-0.20051	0.190494	-1.05258	0.292533	0.999999
ENSG00000066136	1124.32	0.187454	0.306233	0.61213	0.540452	0.999999
ENSG00000066185	33.8142	0.406335	0.645063	0.629916	0.52875	0.999999
ENSG00000066230	2.84952	-0.966521	3.46275	-0.27912	0.780153	0.999999
ENSG00000066248	134.593	1.45552	0.609737	2.38713	0.0169805	0.985503
ENSG00000066279	3958.41	0.240536	0.258105	0.931932	0.351372	0.999999
ENSG00000066294	1.1782	-1.43136	6.8546	-0.208817	0.834591	0.999999
ENSG00000066322	264.871	1.26034	0.638028	1.97537	0.0482259	0.999999
ENSG00000066336	9.52475	2.03795	1.60812	1.26728	0.205054	0.999999
ENSG00000066379	165.449	0.720361	0.661822	1.08845	0.276396	0.999999
ENSG00000066382	958.23	-0.504219	0.354813	-1.42108	0.155293	0.999999
ENSG00000066405	0.783003	0.0761514	6.86704	0.0110894	0.991152	0.999999
ENSG00000066422	885.186	-0.325631	0.169651	-1.91941	0.0549321	0.999999
ENSG00000066427	440.202	0.156285	0.20943	0.746236	0.455525	0.999999
ENSG00000066455	1474.39	0.0473959	0.263788	0.179675	0.857408	0.999999
ENSG00000066468	1049.97	-0.264512	0.331016	-0.799092	0.424237	0.999999
ENSG00000066557	845.82	0.135045	0.25833	0.522762	0.60114	0.999999
ENSG00000066583	523.195	0.0274923	0.303103	0.0907026	0.927729	0.999999
ENSG00000066629	317.478	-0.754845	0.491805	-1.53485	0.124822	0.999999
ENSG00000066654	129.583	0.582092	0.380487	1.52986	0.126051	0.999999
ENSG00000066697	123.665	-0.110339	0.380911	-0.28967	0.772069	0.999999
ENSG00000066735	120.409	0.430943	0.623731	0.690911	0.489621	0.999999
ENSG00000066739	1524.74	0.0992557	0.202179	0.490929	0.623476	0.999999
ENSG00000066777	8162.07	0.0521521	0.270379	0.192885	0.847049	0.999999
ENSG00000066813	0.901656	1.0605	6.85059	0.154804	0.876975	0.999999
ENSG00000066827	1456.34	-0.224811	0.219395	-1.02468	0.305512	0.999999
ENSG00000066855	2396.73	-0.171523	0.267219	-0.641883	0.520949	0.999999
ENSG00000066926	498.857	-0.0420819	0.25104	-0.16763	0.866874	0.999999
ENSG00000067048	3.55416	3.69413	6.82511	0.541256	0.588331	0.999999
ENSG00000067057	3178.11	-0.322309	0.221111	-1.45768	0.144929	0.999999
ENSG00000067064	1911.11	0.218825	0.266273	0.821805	0.411188	0.999999
ENSG00000067066	1280.63	0.156537	0.151221	1.03515	0.300599	0.999999
ENSG00000067082	2552.18	-0.501785	0.46874	-1.0705	0.284396	0.999999
ENSG00000067113	639.168	0.105378	0.525364	0.200581	0.841026	0.999999
ENSG00000067141	1167.15	-0.368878	0.2853	-1.29295	0.196029	0.999999
ENSG00000067167	7520.51	0.0274238	0.313632	0.0874394	0.930322	0.999999
ENSG00000067177	651.568	-0.00872735	0.264136	-0.0330412	0.973642	0.999999
ENSG00000067182	302.983	0.27015	0.430659	0.627293	0.530467	0.999999
ENSG00000067191	187.963	-0.128052	0.463135	-0.276489	0.782173	0.999999
ENSG00000067208	1484.83	-0.44624	0.316853	-1.40835	0.159027	0.999999
ENSG00000067221	56.1537	0.378329	0.527914	0.716649	0.47359	0.999999
ENSG00000067225	11417.1	-0.158186	0.371926	-0.425315	0.670607	0.999999
ENSG00000067248	823.021	0.150798	0.187183	0.805618	0.420463	0.999999
ENSG00000067334	781.674	0.167604	0.310013	0.540637	0.588758	0.999999
ENSG00000067365	363.468	-0.153089	0.256923	-0.595854	0.551273	0.999999
ENSG00000067369	1606.59	-0.292138	0.247641	-1.17969	0.238125	0.999999
ENSG00000067445	42.1757	3.44085	1.31085	2.6249	0.00866753	0.895509
ENSG00000067533	880.397	-0.340459	0.384739	-0.88491	0.376205	0.999999
ENSG00000067560	4047.03	-0.533014	0.373502	-1.42707	0.15356	0.999999
ENSG00000067596	1035.37	-0.0635209	0.205011	-0.309842	0.756681	0.999999
ENSG00000067606	1109.94	-0.15942	0.396965	-0.401597	0.687981	0.999999
ENSG00000067646	0.173535	-0.392628	6.92204	-0.0567215	0.954767	0.999999
ENSG00000067704	3114.98	0.362155	0.352889	1.02626	0.30477	0.999999
ENSG00000067715	1493.25	0.692444	0.6414	1.07958	0.280329	0.999999
ENSG00000067798	493.121	0.395332	0.445001	0.888383	0.374335	0.999999
ENSG00000067829	467.616	0.110447	0.221076	0.499586	0.617366	0.999999
ENSG00000067836	273.026	0.125261	0.335408	0.373459	0.708807	0.999999
ENSG00000067842	5.59306	1.89671	1.66469	1.13937	0.254547	0.999999
ENSG00000067900	2589.04	-0.0584833	0.210427	-0.277927	0.781068	0.999999
ENSG00000067955	1648.43	-0.07626	0.294672	-0.258796	0.795793	0.999999
ENSG00000067992	722.64	0.0156829	0.218068	0.0719173	0.942668	0.999999
ENSG00000068001	220.325	-0.520995	0.491212	-1.06063	0.288858	0.999999
ENSG00000068028	274.06	0.469904	0.438725	1.07107	0.284139	0.999999
ENSG00000068079	172.311	0.458277	0.503098	0.91091	0.362343	0.999999
ENSG00000068097	454.705	-0.0208328	0.224503	-0.0927951	0.926066	0.999999
ENSG00000068120	354.557	-0.0946518	0.461528	-0.205083	0.837507	0.999999
ENSG00000068137	589.847	0.307899	0.267962	1.14904	0.25054	0.999999
ENSG00000068305	5551.79	0.0117025	0.272184	0.0429948	0.965706	0.999999
ENSG00000068308	420.428	0.160264	0.226261	0.708317	0.478748	0.999999
ENSG00000068323	375.577	-0.211681	0.37598	-0.56301	0.573428	0.999999
ENSG00000068354	205.248	0.137508	0.287418	0.478424	0.632348	0.999999
ENSG00000068366	885.649	-0.366247	0.536024	-0.683266	0.494439	0.999999
ENSG00000068383	1109.1	-0.597943	0.3595	-1.66326	0.0962597	0.999999
ENSG00000068394	230.781	0.124448	0.382572	0.325292	0.74496	0.999999
ENSG00000068400	414.104	0.188418	0.257	0.733144	0.463471	0.999999
ENSG00000068438	245.702	-0.168782	0.351851	-0.479698	0.631442	0.999999
ENSG00000068489	477.6	-0.179724	0.23844	-0.753748	0.451001	0.999999
ENSG00000068615	177.24	3.08613	1.29521	2.38273	0.017185	0.985503
ENSG00000068654	1740.09	-0.343152	0.197381	-1.73853	0.0821183	0.999999
ENSG00000068697	2125.69	0.0595462	0.272162	0.21879	0.826814	0.999999
ENSG00000068724	1731.63	0.170521	0.25964	0.656761	0.511335	0.999999
ENSG00000068781	473.572	-0.76147	2.44393	-0.311576	0.755363	0.999999
ENSG00000068784	1713.34	-0.360344	0.25049	-1.43856	0.150277	0.999999
ENSG00000068796	1203.27	-0.311401	0.334146	-0.931931	0.351372	0.999999
ENSG00000068831	73.4412	0.998754	1.01428	0.984691	0.324776	0.999999
ENSG00000068878	6089.5	0.116913	0.229226	0.510035	0.610027	0.999999
ENSG00000068885	1525.44	-0.157697	0.268297	-0.587769	0.556688	0.999999
ENSG00000068903	528.52	0.277251	0.216565	1.28022	0.200467	0.999999
ENSG00000068912	655.684	0.307178	0.27452	1.11896	0.263156	0.999999
ENSG00000068971	197.393	0.041602	0.358336	0.116098	0.907575	0.999999
ENSG00000068976	15.4564	-0.0653578	1.17201	-0.0557655	0.955529	0.999999
ENSG00000068985	0.13799	1.67711	6.89645	0.243184	0.807863	0.999999
ENSG00000069011	291.547	0.154542	0.39791	0.388385	0.697731	0.999999
ENSG00000069018	4.07697	1.65539	4.39196	0.376913	0.706238	0.999999
ENSG00000069020	4467.03	0.104189	0.807128	0.129087	0.897289	0.999999
ENSG00000069122	13.561	-0.00848578	1.31317	-0.00646203	0.994844	0.999999
ENSG00000069188	349.132	0.668694	0.509544	1.31234	0.189406	0.999999
ENSG00000069206	1.25503	-0.764217	6.85834	-0.111429	0.911276	0.999999
ENSG00000069248	1785.45	0.170362	0.185959	0.916128	0.3596	0.999999
ENSG00000069275	9022.05	-0.565802	0.249663	-2.26626	0.0234356	0.985503
ENSG00000069329	2742.44	0.31201	0.200039	1.55974	0.118821	0.999999
ENSG00000069345	1254.41	0.135058	0.260221	0.519013	0.603752	0.999999
ENSG00000069399	307.418	0.116337	0.410804	0.283193	0.777029	0.999999
ENSG00000069424	166.591	-0.994102	0.589081	-1.68755	0.0914982	0.999999
ENSG00000069431	35.2721	0.965195	1.08916	0.886185	0.375518	0.999999
ENSG00000069482	130.535	0.457125	0.841226	0.543403	0.586853	0.999999
ENSG00000069493	536.67	1.84854	1.46524	1.26159	0.207095	0.999999
ENSG00000069509	135.412	-0.47005	0.40506	-1.16045	0.245867	0.999999
ENSG00000069535	717.804	-0.197489	0.393725	-0.501591	0.615955	0.999999
ENSG00000069667	853.257	0.272205	0.296668	0.91754	0.35886	0.999999
ENSG00000069696	23.4347	-0.141824	0.986717	-0.143733	0.885711	0.999999
ENSG00000069702	2017.05	0.464109	0.405853	1.14354	0.252815	0.999999
ENSG00000069764	7.009	1.55712	1.51257	1.02945	0.303269	0.999999
ENSG00000069812	327.132	-0.797616	0.990852	-0.80498	0.420831	0.999999
ENSG00000069849	1513.02	0.0935536	0.332283	0.281548	0.77829	0.999999
ENSG00000069869	920.862	-0.247286	0.330611	-0.747968	0.454479	0.999999
ENSG00000069956	1761.36	-0.240866	0.313398	-0.768562	0.442153	0.999999
ENSG00000069966	447.368	0.337023	0.405024	0.832108	0.405348	0.999999
ENSG00000069974	550.171	-0.301962	0.382679	-0.789075	0.430068	0.999999
ENSG00000069998	376.857	-0.0124311	0.328069	-0.0378916	0.969774	0.999999
ENSG00000070010	875.657	-0.287331	0.332197	-0.86494	0.387072	0.999999
ENSG00000070018	2711.16	-0.223001	0.204623	-1.08982	0.275795	0.999999
ENSG00000070019	3.63881	0.219033	1.91488	0.114384	0.908933	0.999999
ENSG00000070031	0.145214	0.866201	6.93109	0.124973	0.900545	0.999999
ENSG00000070047	1054.48	-0.165224	0.186423	-0.886288	0.375463	0.999999
ENSG00000070061	1251.26	0.365571	0.210501	1.73667	0.082445	0.999999
ENSG00000070087	4902.16	-0.161288	0.547105	-0.294803	0.768144	0.999999
ENSG00000070190	449.695	0.195439	0.323744	0.603683	0.546054	0.999999
ENSG00000070193	16.7903	-0.522502	2.2241	-0.234928	0.814265	0.999999
ENSG00000070214	2193.69	-0.259073	0.331569	-0.781356	0.434593	0.999999
ENSG00000070269	1203.64	-0.0368075	0.182078	-0.202152	0.839798	0.999999
ENSG00000070366	1481.43	0.0910308	0.41041	0.221805	0.824466	0.999999
ENSG00000070367	2461.8	-0.156122	0.267754	-0.583078	0.559841	0.999999
ENSG00000070371	283.295	-0.230275	0.26576	-0.866476	0.386229	0.999999
ENSG00000070388	1.21127	-1.57599	3.4789	-0.453015	0.650538	0.999999
ENSG00000070404	389.276	-0.503733	0.384627	-1.30967	0.190308	0.999999
ENSG00000070413	1836.93	-0.370802	0.285594	-1.29835	0.194166	0.999999
ENSG00000070423	498.767	-0.123273	0.246423	-0.500251	0.616898	0.999999
ENSG00000070444	363.868	-0.58321	0.435189	-1.34013	0.180203	0.999999
ENSG00000070476	1333.51	-0.292669	0.367119	-0.797206	0.425332	0.999999
ENSG00000070495	416.931	-0.127986	0.404762	-0.316201	0.75185	0.999999
ENSG00000070501	550.855	0.231471	0.21036	1.10035	0.271178	0.999999
ENSG00000070526	27.0128	-0.733805	1.74165	-0.421327	0.673516	0.999999
ENSG00000070540	1047.69	0.148726	0.273675	0.54344	0.586827	0.999999
ENSG00000070601	64.9007	1.03842	0.674622	1.53926	0.123741	0.999999
ENSG00000070610	879.671	0.487501	0.215069	2.26673	0.023407	0.985503
ENSG00000070614	3200.05	-0.526463	0.385076	-1.36717	0.171573	0.999999
ENSG00000070669	577.49	0.313856	0.365897	0.857773	0.391018	0.999999
ENSG00000070718	364.1	-0.0712739	0.394339	-0.180743	0.85657	0.999999
ENSG00000070729	15.2698	-1.4367	2.1029	-0.6832	0.49448	0.999999
ENSG00000070731	755.167	-0.172331	0.369744	-0.466082	0.641157	0.999999
ENSG00000070748	106.712	0.408188	1.21757	0.335249	0.737437	0.999999
ENSG00000070756	18580.6	-0.303782	0.259004	-1.17288	0.240842	0.999999
ENSG00000070759	373.068	-0.197475	0.364039	-0.542454	0.587506	0.999999
ENSG00000070761	412.679	0.0211207	0.242083	0.0872457	0.930476	0.999999
ENSG00000070770	1555.01	-0.149501	0.359391	-0.415985	0.677421	0.999999
ENSG00000070785	956.228	-0.266003	0.344904	-0.771237	0.440566	0.999999
ENSG00000070808	7.87821	0.0287366	1.69778	0.016926	0.986496	0.999999
ENSG00000070814	734.703	0.0920706	0.229935	0.40042	0.688847	0.999999
ENSG00000070831	1097.18	-0.0318045	0.332945	-0.0955249	0.923898	0.999999
ENSG00000070882	2756.74	0.212445	0.316203	0.671863	0.501671	0.999999
ENSG00000070886	21.3776	-0.173062	1.64841	-0.104988	0.916386	0.999999
ENSG00000070915	5.20674	-2.36851	2.59185	-0.91383	0.360806	0.999999
ENSG00000070950	1780.08	-0.0494397	0.237512	-0.208157	0.835107	0.999999
ENSG00000070961	685.578	-0.391282	0.300965	-1.30009	0.19357	0.999999
ENSG00000070985	66.5936	-0.745616	1.57748	-0.472663	0.636454	0.999999
ENSG00000071051	2290.19	0.224137	0.343056	0.653353	0.513529	0.999999
ENSG00000071082	1909.85	0.295677	0.555452	0.532318	0.594506	0.999999
ENSG00000071189	2095.19	0.315187	0.405931	0.776456	0.43748	0.999999
ENSG00000071203	0.176598	0.44562	6.90185	0.0645654	0.94852	0.999999
ENSG00000071205	1611.2	0.0985301	0.397307	0.247995	0.804139	0.999999
ENSG00000071242	1062.8	0.178018	0.528622	0.336759	0.736299	0.999999
ENSG00000071243	218.337	0.361927	0.722403	0.501004	0.616368	0.999999
ENSG00000071246	77.8243	-0.527254	0.585679	-0.900244	0.36799	0.999999
ENSG00000071282	886.428	0.395356	0.373326	1.05901	0.289594	0.999999
ENSG00000071462	778.851	-0.298571	0.333922	-0.894132	0.371251	0.999999
ENSG00000071537	2801.84	-0.0547653	0.221938	-0.246759	0.805094	0.999999
ENSG00000071539	371.936	-0.141154	0.251742	-0.56071	0.574995	0.999999
ENSG00000071553	1820.8	-0.00194088	0.421017	-0.00460998	0.996322	0.999999
ENSG00000071564	984.688	0.502894	0.310004	1.62222	0.104757	0.999999
ENSG00000071575	354.495	-0.18543	0.254842	-0.727625	0.466843	0.999999
ENSG00000071626	1672.6	-0.414615	0.374595	-1.10684	0.268365	0.999999
ENSG00000071655	1610.64	0.178738	0.436552	0.409431	0.682223	0.999999
ENSG00000071677	0.135456	-0.673719	6.93467	-0.0971523	0.922605	0.999999
ENSG00000071794	2594.8	0.0505938	0.303971	0.166443	0.867808	0.999999
ENSG00000071859	523.905	-0.126563	0.359199	-0.352347	0.724578	0.999999
ENSG00000071889	119.24	0.786387	0.537268	1.46368	0.143282	0.999999
ENSG00000071909	1182.91	0.588865	0.464199	1.26856	0.204597	0.999999
ENSG00000071967	255.691	1.91483	1.74039	1.10023	0.271234	0.999999
ENSG00000071991	15.7972	0.847954	1.35356	0.62646	0.531013	0.999999
ENSG00000071994	522.257	0.115266	0.321326	0.358721	0.719804	0.999999
ENSG00000072041	364.447	0.812321	0.599338	1.35536	0.175302	0.999999
ENSG00000072042	498.043	0.648708	0.354685	1.82897	0.0674044	0.999999
ENSG00000072062	340.806	-0.283619	0.292803	-0.968633	0.332728	0.999999
ENSG00000072071	849.032	-0.0895718	0.285007	-0.31428	0.753309	0.999999
ENSG00000072080	0.590883	2.02986	6.85979	0.295907	0.767301	0.999999
ENSG00000072110	4674.49	-0.0820582	0.336912	-0.24356	0.807572	0.999999
ENSG00000072121	1176.77	-0.0841623	0.23658	-0.355746	0.722031	0.999999
ENSG00000072133	324.946	-0.0352405	0.424361	-0.0830437	0.933817	0.999999
ENSG00000072134	1262.56	-0.146336	0.377731	-0.387408	0.698454	0.999999
ENSG00000072135	563.427	0.241474	0.323368	0.746749	0.455215	0.999999
ENSG00000072182	8.42918	-1.2464	1.50512	-0.82811	0.407608	0.999999
ENSG00000072195	689.143	0.278831	0.50201	0.555429	0.578602	0.999999
ENSG00000072201	1009.98	0.0604361	0.30612	0.197426	0.843494	0.999999
ENSG00000072210	951.704	-0.20637	0.358833	-0.575114	0.565214	0.999999
ENSG00000072274	4928.1	0.701851	0.433425	1.61931	0.10538	0.999999
ENSG00000072310	2291.4	0.0452323	0.25995	0.174004	0.861862	0.999999
ENSG00000072315	4.95117	-1.26538	2.74468	-0.461031	0.644776	0.999999
ENSG00000072364	1469.91	-0.16251	0.281032	-0.578259	0.563089	0.999999
ENSG00000072401	554.972	-0.103693	0.323969	-0.32007	0.748916	0.999999
ENSG00000072415	1947.25	0.0489977	0.221473	0.221235	0.824909	0.999999
ENSG00000072422	640.994	0.287607	0.228547	1.25841	0.208243	0.999999
ENSG00000072501	2234.42	-0.13612	0.25393	-0.536056	0.59192	0.999999
ENSG00000072506	251.711	0.608157	0.352875	1.72343	0.0848102	0.999999
ENSG00000072518	1322.48	-0.374201	0.282795	-1.32322	0.185762	0.999999
ENSG00000072571	1353.27	-0.0662855	0.297386	-0.222894	0.823618	0.999999
ENSG00000072609	507.542	0.13429	0.207309	0.647775	0.51713	0.999999
ENSG00000072657	414.779	0.619668	0.805702	0.769103	0.441832	0.999999
ENSG00000072682	783.328	-0.0952085	0.348965	-0.272831	0.784983	0.999999
ENSG00000072694	2.37833	-1.07444	2.82127	-0.380836	0.703325	0.999999
ENSG00000072736	993.841	-0.654777	0.355408	-1.84233	0.0654275	0.999999
ENSG00000072756	533.758	1.38273	0.883993	1.56419	0.117774	0.999999
ENSG00000072778	2297.89	0.147234	0.33625	0.43787	0.661481	0.999999
ENSG00000072786	838.603	-0.0774307	0.258175	-0.299916	0.764241	0.999999
ENSG00000072803	2879.82	-0.0298214	0.335624	-0.0888536	0.929198	0.999999
ENSG00000072818	10.1782	1.18472	1.43692	0.824485	0.409664	0.999999
ENSG00000072832	174.709	1.20574	1.24279	0.970195	0.331949	0.999999
ENSG00000072840	387.599	-0.224	0.307458	-0.728555	0.466274	0.999999
ENSG00000072849	384.292	0.0453981	0.285646	0.158931	0.873723	0.999999
ENSG00000072858	972.045	-0.177642	1.25216	-0.141868	0.887184	0.999999
ENSG00000072952	39.038	0.173234	1.22651	0.141241	0.88768	0.999999
ENSG00000072954	173.445	-0.188897	0.50835	-0.371588	0.7102	0.999999
ENSG00000072958	487.949	-0.181995	0.235719	-0.772086	0.440064	0.999999
ENSG00000073008	1037.1	0.266162	0.254248	1.04686	0.295163	0.999999
ENSG00000073050	535.83	-0.242395	0.274996	-0.881447	0.378076	0.999999
ENSG00000073060	1386.37	-0.712484	0.267042	-2.66806	0.00762912	0.885145
ENSG00000073067	15.1263	1.10162	1.64594	0.669294	0.503308	0.999999
ENSG00000073111	1345.31	0.240858	0.243116	0.99071	0.321827	0.999999
ENSG00000073146	62.2842	-1.72576	1.20953	-1.42679	0.153639	0.999999
ENSG00000073150	53.075	-0.54847	0.616947	-0.889007	0.373999	0.999999
ENSG00000073169	567.715	0.0294893	0.233396	0.126349	0.899456	0.999999
ENSG00000073282	28.4987	1.57509	1.41536	1.11286	0.265769	0.999999
ENSG00000073350	1878.62	-0.101946	0.221129	-0.461025	0.64478	0.999999
ENSG00000073417	1864.7	0.130893	0.400651	0.326701	0.743894	0.999999
ENSG00000073464	157.665	0.325658	0.452537	0.719628	0.471754	0.999999
ENSG00000073536	266.007	0.117639	0.23423	0.502238	0.6155	0.999999
ENSG00000073578	1714.78	0.064524	0.334066	0.193147	0.846844	0.999999
ENSG00000073584	1647.08	-0.228794	0.229019	-0.999021	0.317785	0.999999
ENSG00000073598	0.273777	-0.229536	6.87582	-0.033383	0.973369	0.999999
ENSG00000073605	138.444	0.530959	0.755843	0.702473	0.482385	0.999999
ENSG00000073614	3261.24	-0.0970832	0.172542	-0.562664	0.573664	0.999999
ENSG00000073670	26.5955	-0.151429	0.672809	-0.22507	0.821925	0.999999
ENSG00000073711	1631.37	0.0691683	0.278173	0.248653	0.80363	0.999999
ENSG00000073712	1175.97	0.282323	0.241021	1.17136	0.241454	0.999999
ENSG00000073734	3.56324	0.64746	2.04975	0.315872	0.752099	0.999999
ENSG00000073737	2.86236	0.890636	2.47778	0.35945	0.719259	0.999999
ENSG00000073754	0.618925	2.79391	6.85721	0.407441	0.683684	0.999999
ENSG00000073756	258.326	0.807279	0.890436	0.906611	0.364613	0.999999
ENSG00000073792	982.409	0.639479	0.778943	0.820958	0.41167	0.999999
ENSG00000073803	1614.13	-0.0905894	0.641657	-0.141181	0.887727	0.999999
ENSG00000073849	2573.82	-0.378499	0.359021	-1.05425	0.291768	0.999999
ENSG00000073861	2.74891	-0.844083	3.66553	-0.230276	0.817877	0.999999
ENSG00000073910	1006.95	0.0461078	0.167237	0.275703	0.782776	0.999999
ENSG00000073921	4995.42	-0.162236	0.307836	-0.527019	0.59818	0.999999
ENSG00000073969	1216.68	-0.0676994	0.389928	-0.17362	0.862164	0.999999
ENSG00000074047	187.075	-0.382137	0.721429	-0.529695	0.596324	0.999999
ENSG00000074071	34.4238	-0.275353	1.68032	-0.16387	0.869834	0.999999
ENSG00000074181	2504.77	-0.0841337	0.29437	-0.28581	0.775024	0.999999
ENSG00000074201	1605.13	-0.390591	0.244338	-1.59857	0.109916	0.999999
ENSG00000074211	1106.42	0.940523	0.581866	1.61639	0.10601	0.999999
ENSG00000074219	449.86	0.294872	0.436304	0.675842	0.499141	0.999999
ENSG00000074266	1036.84	0.258942	0.323163	0.801274	0.422973	0.999999
ENSG00000074276	59.093	-2.16248	1.12969	-1.91422	0.0555917	0.999999
ENSG00000074317	0.999385	0.045275	6.17501	0.00733198	0.99415	0.999999
ENSG00000074319	897.936	-0.00316583	0.341559	-0.00926876	0.992605	0.999999
ENSG00000074356	840.197	0.0622845	0.189695	0.32834	0.742655	0.999999
ENSG00000074370	1068.11	0.385673	0.374237	1.03056	0.302748	0.999999
ENSG00000074410	454.307	-0.157874	0.469776	-0.336062	0.736824	0.999999
ENSG00000074416	310.702	0.662475	0.43643	1.51794	0.129029	0.999999
ENSG00000074527	386.453	0.213591	0.276698	0.771928	0.440157	0.999999
ENSG00000074582	191.899	-0.0473934	0.343641	-0.137916	0.890307	0.999999
ENSG00000074590	162.147	-0.338239	0.272246	-1.2424	0.214088	0.999999
ENSG00000074603	757.359	0.263339	0.222501	1.18354	0.236594	0.999999
ENSG00000074621	127.616	-0.76706	0.513504	-1.49378	0.135234	0.999999
ENSG00000074657	1920.19	-0.794867	0.291548	-2.72636	0.00640366	0.885145
ENSG00000074660	17.4766	0.560557	0.717725	0.781019	0.434791	0.999999
ENSG00000074695	2783.8	0.496867	0.290641	1.70956	0.0873473	0.999999
ENSG00000074696	3154.45	0.169432	0.454896	0.372464	0.709547	0.999999
ENSG00000074706	172.211	1.21527	1.19464	1.01728	0.309022	0.999999
ENSG00000074755	1574.24	0.0379265	0.197606	0.19193	0.847797	0.999999
ENSG00000074771	0.944167	0.871023	6.84701	0.127212	0.898773	0.999999
ENSG00000074800	10059.3	0.431445	0.232415	1.85635	0.0634031	0.999999
ENSG00000074803	212.582	0.885098	0.718052	1.23264	0.217711	0.999999
ENSG00000074842	474.127	0.119874	0.44787	0.267654	0.788966	0.999999
ENSG00000074855	326.287	-0.0479531	0.48024	-0.0998523	0.920462	0.999999
ENSG00000074935	472.119	0.062855	0.294575	0.213375	0.831034	0.999999
ENSG00000074964	2473.52	-0.43955	0.334932	-1.31236	0.189399	0.999999
ENSG00000074966	76.8086	1.79194	1.29225	1.38668	0.16554	0.999999
ENSG00000075035	8.64503	0.0759732	2.32798	0.0326348	0.973966	0.999999
ENSG00000075043	9.07854	-3.46266	2.06456	-1.67719	0.093505	0.999999
ENSG00000075073	17.7995	0.884891	0.95093	0.930553	0.352085	0.999999
ENSG00000075089	731.411	0.308817	0.288036	1.07215	0.283654	0.999999
ENSG00000075131	169.507	-0.0694039	0.413885	-0.167689	0.866828	0.999999
ENSG00000075142	688.664	0.56485	0.264681	2.13408	0.0328364	0.990985
ENSG00000075151	3911.13	-0.51138	0.338939	-1.50877	0.131358	0.999999
ENSG00000075213	139.087	1.32788	0.676172	1.96382	0.0495508	0.999999
ENSG00000075218	745.115	-0.0416218	0.217316	-0.191527	0.848113	0.999999
ENSG00000075223	2445.61	-0.492258	0.350767	-1.40338	0.160505	0.999999
ENSG00000075234	352.723	0.449934	0.34807	1.29266	0.19613	0.999999
ENSG00000075239	207.429	0.23278	0.280345	0.830335	0.40635	0.999999
ENSG00000075275	3325.32	0.263223	0.174206	1.51098	0.130793	0.999999
ENSG00000075290	1.51202	0.892293	2.80911	0.317643	0.750756	0.999999
ENSG00000075292	5110.67	-0.00659692	0.243966	-0.0270403	0.978428	0.999999
ENSG00000075303	1174.1	-0.253021	0.274507	-0.921726	0.356671	0.999999
ENSG00000075336	347.462	0.29309	0.308482	0.950102	0.34206	0.999999
ENSG00000075340	701.386	0.910959	0.48045	1.89606	0.0579528	0.999999
ENSG00000075391	5969.45	-0.448922	0.262583	-1.70964	0.0873332	0.999999
ENSG00000075399	250.862	0.0937101	0.244851	0.382722	0.701926	0.999999
ENSG00000075407	999.091	-0.175872	0.229402	-0.766652	0.443288	0.999999
ENSG00000075413	1899.37	0.0385068	0.242512	0.158783	0.87384	0.999999
ENSG00000075415	3617.58	-0.159696	0.460089	-0.347099	0.728517	0.999999
ENSG00000075420	12779.7	-0.5101	0.336281	-1.51689	0.129295	0.999999
ENSG00000075426	1754.94	-0.174048	0.180903	-0.962104	0.335997	0.999999
ENSG00000075461	1140.69	-0.0754927	0.380779	-0.198259	0.842843	0.999999
ENSG00000075539	616.986	0.141889	0.298273	0.475702	0.634287	0.999999
ENSG00000075568	4640.75	-0.425962	0.19547	-2.17917	0.0293188	0.990985
ENSG00000075618	1509.97	-0.0692116	0.381486	-0.181426	0.856033	0.999999
ENSG00000075624	33199.5	-0.231724	0.463336	-0.500122	0.616989	0.999999
ENSG00000075643	672.05	-0.154847	0.282279	-0.54856	0.583308	0.999999
ENSG00000075651	1689.1	0.0624875	0.294458	0.212212	0.831942	0.999999
ENSG00000075702	947.935	-0.147606	0.297348	-0.496409	0.619606	0.999999
ENSG00000075711	7637.82	0.0269969	0.345381	0.0781655	0.937696	0.999999
ENSG00000075785	2799.14	-0.440511	0.425123	-1.0362	0.300109	0.999999
ENSG00000075790	1415.59	-0.135347	0.206684	-0.654851	0.512564	0.999999
ENSG00000075826	154.517	-0.390648	0.476738	-0.819417	0.412548	0.999999
ENSG00000075856	742.275	0.0992106	0.160923	0.616511	0.537557	0.999999
ENSG00000075884	92.5638	0.379299	1.06592	0.355843	0.721958	0.999999
ENSG00000075886	90.8801	-0.162578	6.91279	-0.0235185	0.981237	0.999999
ENSG00000075891	3.56493	-0.36304	3.03119	-0.119768	0.904667	0.999999
ENSG00000075914	443.078	0.134727	0.280817	0.479766	0.631393	0.999999
ENSG00000075945	1367.83	0.28186	0.286054	0.985337	0.324458	0.999999
ENSG00000075975	677.416	0.414481	0.290491	1.42683	0.15363	0.999999
ENSG00000076003	1876.71	0.386478	0.247237	1.56319	0.118008	0.999999
ENSG00000076043	531.065	0.414422	0.313853	1.32043	0.18669	0.999999
ENSG00000076053	73.0812	2.99335	1.4141	2.11679	0.034278	0.990985
ENSG00000076067	729.195	-0.619533	0.328217	-1.88757	0.0590835	0.999999
ENSG00000076108	1588.4	-0.108846	0.250996	-0.433654	0.66454	0.999999
ENSG00000076201	500.034	0.0959743	0.297539	0.32256	0.747028	0.999999
ENSG00000076242	847.039	0.080244	0.252533	0.317757	0.75067	0.999999
ENSG00000076248	178.626	1.31114	0.781865	1.67693	0.0935552	0.999999
ENSG00000076258	132.468	-0.376397	0.477854	-0.787683	0.430882	0.999999
ENSG00000076321	420.651	0.688042	1.00232	0.686448	0.49243	0.999999
ENSG00000076344	55.4376	-0.410263	1.08178	-0.37925	0.704502	0.999999
ENSG00000076351	60.4897	0.313441	0.400529	0.782567	0.433881	0.999999
ENSG00000076356	2449.7	-0.0113262	0.319819	-0.0354143	0.971749	0.999999
ENSG00000076382	896.697	0.459528	0.232649	1.9752	0.0482457	0.999999
ENSG00000076513	817.089	0.00095538	0.236834	0.00403396	0.996781	0.999999
ENSG00000076554	5224.76	0.20213	0.416406	0.485415	0.627382	0.999999
ENSG00000076555	300.364	0.228776	0.330242	0.692754	0.488464	0.999999
ENSG00000076604	310.153	0.305625	0.424074	0.720687	0.471102	0.999999
ENSG00000076641	656.36	-0.354466	0.226241	-1.56676	0.11717	0.999999
ENSG00000076650	342.949	-0.0313278	0.205598	-0.152374	0.878892	0.999999
ENSG00000076662	97.007	0.0449895	0.636806	0.0706487	0.943677	0.999999
ENSG00000076706	1264.58	0.0834554	0.529771	0.157531	0.874826	0.999999
ENSG00000076716	387.809	-0.046599	0.330595	-0.140955	0.887906	0.999999
ENSG00000076770	324.113	1.15147	0.826075	1.39391	0.163345	0.999999
ENSG00000076826	379.814	0.348543	0.273347	1.27509	0.202276	0.999999
ENSG00000076864	186.882	-0.307184	0.367341	-0.836238	0.403021	0.999999
ENSG00000076924	458.365	0.405455	0.236701	1.71294	0.0867228	0.999999
ENSG00000076928	670.15	0.214693	0.297264	0.722231	0.470153	0.999999
ENSG00000076944	372.227	0.362879	0.320095	1.13366	0.256938	0.999999
ENSG00000076984	181.248	0.193819	0.375976	0.515507	0.606198	0.999999
ENSG00000077044	1343.55	-0.0911946	0.23436	-0.389121	0.697187	0.999999
ENSG00000077063	59.9643	0.589108	0.879396	0.669901	0.502921	0.999999
ENSG00000077080	1.05532	-1.65704	6.85434	-0.241751	0.808973	0.999999
ENSG00000077092	621.269	-0.424053	0.290693	-1.45877	0.144629	0.999999
ENSG00000077147	3932.84	-0.066833	0.208465	-0.320596	0.748517	0.999999
ENSG00000077150	237.097	0.137272	0.338908	0.405042	0.685447	0.999999
ENSG00000077152	496.234	0.370907	0.28496	1.30161	0.19305	0.999999
ENSG00000077232	2120.31	0.0964611	0.199989	0.482332	0.62957	0.999999
ENSG00000077235	2345.61	-0.158904	0.158195	-1.00448	0.315147	0.999999
ENSG00000077238	500.972	0.218163	0.313935	0.694929	0.4871	0.999999
ENSG00000077254	1805.77	0.192447	0.16279	1.18218	0.237135	0.999999
ENSG00000077264	571.218	-0.641181	0.500873	-1.28013	0.200501	0.999999
ENSG00000077274	183.238	0.515593	1.2705	0.40582	0.684875	0.999999
ENSG00000077312	731.126	-0.272497	0.287748	-0.946997	0.34364	0.999999
ENSG00000077327	8.89889	1.72246	1.93049	0.892238	0.372266	0.999999
ENSG00000077348	235.337	0.210644	0.427209	0.493071	0.621962	0.999999
ENSG00000077380	1378.47	0.0273711	0.352103	0.0777361	0.938038	0.999999
ENSG00000077420	8.56658	1.36631	1.41367	0.966498	0.333795	0.999999
ENSG00000077454	424.402	-0.0262537	0.328667	-0.0798793	0.936333	0.999999
ENSG00000077458	463.262	0.218034	0.326058	0.668697	0.503689	0.999999
ENSG00000077463	49.107	1.18205	0.722547	1.63595	0.10185	0.999999
ENSG00000077498	2.76591	-0.405778	4.02589	-0.100792	0.919716	0.999999
ENSG00000077514	534.957	-0.0496218	0.283546	-0.175004	0.861076	0.999999
ENSG00000077522	48.9804	0.141762	1.16755	0.121418	0.90336	0.999999
ENSG00000077549	1873.27	-0.205325	0.358785	-0.572279	0.567133	0.999999
ENSG00000077585	814.291	-0.147148	0.411016	-0.35801	0.720336	0.999999
ENSG00000077616	18.4793	0.592234	1.44236	0.4106	0.681366	0.999999
ENSG00000077684	819.743	-0.11368	0.168611	-0.674212	0.500176	0.999999
ENSG00000077713	746.873	-0.680655	0.470879	-1.4455	0.148318	0.999999
ENSG00000077721	186.732	2.97184	1.63565	1.81691	0.0692303	0.999999
ENSG00000077782	699.846	-0.0495682	0.901926	-0.0549582	0.956172	0.999999
ENSG00000077800	3.81035	-0.827231	3.36802	-0.245614	0.805981	0.999999
ENSG00000077935	236.167	0.482496	0.540567	0.892574	0.372085	0.999999
ENSG00000077942	576.094	0.424013	0.629941	0.6731	0.500884	0.999999
ENSG00000077943	7.49663	-1.97591	1.75561	-1.12549	0.260383	0.999999
ENSG00000077984	0.813694	1.40257	6.89202	0.203506	0.83874	0.999999
ENSG00000078018	2789.58	0.156819	0.31075	0.504648	0.613806	0.999999
ENSG00000078043	1268.73	-0.164461	0.252737	-0.650722	0.515226	0.999999
ENSG00000078053	586.225	0.675518	0.592045	1.14099	0.253873	0.999999
ENSG00000078070	1372.63	0.212887	0.265408	0.802111	0.422489	0.999999
ENSG00000078081	83.9256	-0.558329	0.706918	-0.789808	0.42964	0.999999
ENSG00000078098	299.409	0.739829	0.586792	1.2608	0.20738	0.999999
ENSG00000078114	1714.34	-0.0476068	0.270888	-0.175743	0.860496	0.999999
ENSG00000078124	889.727	-0.316639	0.364355	-0.86904	0.384825	0.999999
ENSG00000078140	1484.62	1.12066	0.833637	1.3443	0.178851	0.999999
ENSG00000078142	1287.4	-0.193473	0.167751	-1.15334	0.248773	0.999999
ENSG00000078177	806.073	-0.278748	0.252316	-1.10476	0.269265	0.999999
ENSG00000078237	213.591	0.242288	0.337614	0.717647	0.472975	0.999999
ENSG00000078246	591.837	-0.156394	0.239025	-0.654298	0.51292	0.999999
ENSG00000078269	1173.26	-0.441945	0.229101	-1.92904	0.0537262	0.999999
ENSG00000078295	1584.1	0.942919	0.51404	1.83433	0.0666051	0.999999
ENSG00000078304	3720.19	-0.314195	0.263718	-1.19141	0.233494	0.999999
ENSG00000078328	33.0955	-0.278837	1.73952	-0.160296	0.872648	0.999999
ENSG00000078369	6735.75	-0.346836	0.338774	-1.0238	0.305931	0.999999
ENSG00000078399	100.533	1.96405	1.502	1.30762	0.191002	0.999999
ENSG00000078401	299.894	0.122211	0.522242	0.234012	0.814976	0.999999
ENSG00000078403	2583.47	0.617677	0.578301	1.06809	0.28548	0.999999
ENSG00000078487	59.3445	0.41314	0.558093	0.740271	0.459136	0.999999
ENSG00000078549	4.5206	0.886843	3.20462	0.276739	0.78198	0.999999
ENSG00000078579	0.0826351	0.552086	6.92685	0.0797023	0.936474	0.999999
ENSG00000078589	3.03569	-0.139691	6.80962	-0.0205137	0.983634	0.999999
ENSG00000078596	3.01184	3.22111	3.45024	0.93359	0.350515	0.999999
ENSG00000078618	2490.25	-0.0792033	0.258299	-0.306635	0.759121	0.999999
ENSG00000078668	841.7	0.320861	0.24632	1.30262	0.192705	0.999999
ENSG00000078674	1871.38	0.0581686	0.193123	0.301201	0.763262	0.999999
ENSG00000078699	1822.12	-0.424035	0.331942	-1.27744	0.201447	0.999999
ENSG00000078725	107.902	1.27564	1.22218	1.04374	0.296608	0.999999
ENSG00000078795	7.76349	-1.25791	2.4997	-0.503223	0.614808	0.999999
ENSG00000078804	388.335	-0.344488	0.558625	-0.616672	0.537451	0.999999
ENSG00000078808	1417.54	-0.588293	0.353963	-1.66202	0.0965096	0.999999
ENSG00000078898	105.317	-0.264954	6.79783	-0.0389762	0.968909	0.999999
ENSG00000078900	130.233	-0.420894	0.667335	-0.630709	0.528231	0.999999
ENSG00000078902	533.133	-0.241827	0.42931	-0.563293	0.573235	0.999999
ENSG00000078967	174.138	-0.0689737	0.379149	-0.181917	0.855648	0.999999
ENSG00000079101	63.703	-0.750839	0.699167	-1.0739	0.282865	0.999999
ENSG00000079102	213.966	1.67847	1.20785	1.38963	0.164642	0.999999
ENSG00000079112	6.04886	-1.17812	2.06461	-0.570627	0.568253	0.999999
ENSG00000079150	127.268	-0.331058	0.406931	-0.813548	0.415904	0.999999
ENSG00000079156	537.368	0.96949	0.544331	1.78107	0.0749013	0.999999
ENSG00000079215	1341.22	0.814695	0.584924	1.39282	0.163673	0.999999
ENSG00000079257	85.6638	-0.111509	0.550554	-0.20254	0.839494	0.999999
ENSG00000079263	7.91471	1.62567	2.37852	0.68348	0.494304	0.999999
ENSG00000079277	440.27	0.209071	0.306939	0.681148	0.495778	0.999999
ENSG00000079308	737.589	-0.0901913	0.25049	-0.36006	0.718802	0.999999
ENSG00000079313	487.828	-0.445104	0.270929	-1.64288	0.100408	0.999999
ENSG00000079332	2551.08	-0.00455596	0.289761	-0.0157232	0.987455	0.999999
ENSG00000079335	693.651	-0.11636	0.374606	-0.310619	0.75609	0.999999
ENSG00000079337	197.038	-0.112447	0.580446	-0.193725	0.846392	0.999999
ENSG00000079385	110.797	0.310575	0.668334	0.4647	0.642146	0.999999
ENSG00000079387	865.142	-0.330839	0.190309	-1.73844	0.0821341	0.999999
ENSG00000079393	51.4497	0.200862	1.28262	0.156603	0.875558	0.999999
ENSG00000079432	725.416	-0.283303	0.403072	-0.702859	0.482144	0.999999
ENSG00000079435	50.7201	-0.486718	0.639828	-0.760701	0.446836	0.999999
ENSG00000079459	1781.15	0.734303	0.387501	1.89497	0.058096	0.999999
ENSG00000079482	2482.04	-0.161627	0.303723	-0.532153	0.59462	0.999999
ENSG00000079557	0.443159	1.39487	6.87982	0.202749	0.839331	0.999999
ENSG00000079616	843.748	0.302837	0.266216	1.13756	0.255304	0.999999
ENSG00000079689	5.82408	-0.125207	2.75649	-0.0454225	0.963771	0.999999
ENSG00000079691	6870.61	-0.0140278	0.320408	-0.043781	0.965079	0.999999
ENSG00000079739	1046.49	0.0618325	0.280081	0.220766	0.825274	0.999999
ENSG00000079805	1734.86	-0.0234256	0.238239	-0.0983281	0.921672	0.999999
ENSG00000079819	1280.61	0.792058	0.739042	1.07174	0.283839	0.999999
ENSG00000079841	250.923	1.66984	1.00688	1.65843	0.0972317	0.999999
ENSG00000079931	330.892	-0.639076	0.479148	-1.33378	0.182277	0.999999
ENSG00000079950	1334.19	-0.239699	0.218992	-1.09455	0.273712	0.999999
ENSG00000079974	99.6108	-0.733569	0.780183	-0.940253	0.347088	0.999999
ENSG00000079999	451.449	0.376081	0.318228	1.1818	0.237287	0.999999
ENSG00000080007	19.1897	3.41701	1.8314	1.86579	0.0620711	0.999999
ENSG00000080031	8.87243	-0.477405	1.49471	-0.319395	0.749427	0.999999
ENSG00000080166	13.3153	0.396346	1.1344	0.349387	0.726799	0.999999
ENSG00000080189	718.059	-0.351334	0.229237	-1.53262	0.125369	0.999999
ENSG00000080200	843.873	-0.040029	0.264934	-0.151091	0.879904	0.999999
ENSG00000080224	798.37	0.726777	0.740214	0.981847	0.326175	0.999999
ENSG00000080293	3.7274	-1.55396	4.32771	-0.359071	0.719542	0.999999
ENSG00000080298	4593.75	0.0133417	0.367168	0.0363369	0.971014	0.999999
ENSG00000080345	2962.42	-0.142858	0.198964	-0.718008	0.472752	0.999999
ENSG00000080371	1131.02	0.0241714	0.259917	0.0929967	0.925906	0.999999
ENSG00000080493	403.958	0.0709456	0.521744	0.135978	0.891839	0.999999
ENSG00000080503	3104.44	-0.109302	0.270302	-0.404371	0.68594	0.999999
ENSG00000080511	0.691437	-0.651608	6.77189	-0.0962224	0.923344	0.999999
ENSG00000080546	974.799	-0.458243	0.546434	-0.838605	0.401691	0.999999
ENSG00000080561	327.159	-0.0606209	0.48698	-0.124483	0.900933	0.999999
ENSG00000080572	0.40403	-0.286764	6.87101	-0.0417353	0.96671	0.999999
ENSG00000080573	7.79065	2.93386	1.80142	1.62864	0.10339	0.999999
ENSG00000080603	2229.24	-0.373159	0.40937	-0.911545	0.362008	0.999999
ENSG00000080608	2063.15	0.100534	0.282197	0.356256	0.721649	0.999999
ENSG00000080618	1.15536	0.185777	3.80782	0.0487884	0.961088	0.999999
ENSG00000080644	4.95648	0.0205758	2.21244	0.00930002	0.99258	0.999999
ENSG00000080802	2433.48	-0.670379	0.372491	-1.79972	0.071905	0.999999
ENSG00000080815	2074.11	-0.143455	0.250288	-0.573162	0.566535	0.999999
ENSG00000080819	267.541	0.534844	0.322168	1.66014	0.0968861	0.999999
ENSG00000080822	316.912	1.44104	0.956723	1.50622	0.132011	0.999999
ENSG00000080823	623.784	0.408749	0.649173	0.629645	0.528927	0.999999
ENSG00000080824	10372.1	-0.407451	0.403027	-1.01098	0.312028	0.999999
ENSG00000080839	910.889	0.0696678	0.273415	0.254806	0.798873	0.999999
ENSG00000080845	1070.99	-0.26398	0.290583	-0.908448	0.363641	0.999999
ENSG00000080854	35.7	0.0288939	0.853768	0.0338428	0.973002	0.999999
ENSG00000080910	0.21413	-0.738564	6.87739	-0.10739	0.914479	0.999999
ENSG00000080986	702.836	0.0788337	0.293086	0.268978	0.787946	0.999999
ENSG00000081014	1013.17	0.0116131	0.223401	0.0519834	0.958542	0.999999
ENSG00000081019	788.317	-0.269384	0.187268	-1.4385	0.150292	0.999999
ENSG00000081026	3034.48	0.223888	0.298886	0.749074	0.453812	0.999999
ENSG00000081041	49.3359	-0.691091	0.884783	-0.781085	0.434752	0.999999
ENSG00000081051	2.34507	1.04727	3.4345	0.304926	0.760422	0.999999
ENSG00000081052	388.65	0.459709	0.74602	0.616215	0.537753	0.999999
ENSG00000081059	124.903	-1.07145	0.618641	-1.73194	0.0832837	0.999999
ENSG00000081087	536.787	0.280701	0.435518	0.644523	0.519236	0.999999
ENSG00000081138	19.6434	-0.836907	1.26202	-0.663149	0.507235	0.999999
ENSG00000081148	118.771	0.695262	0.504058	1.37933	0.167793	0.999999
ENSG00000081154	1450.38	-0.138034	0.34857	-0.396002	0.692104	0.999999
ENSG00000081177	842.742	-0.105475	0.287888	-0.366374	0.714086	0.999999
ENSG00000081181	131.573	0.663005	0.518914	1.27768	0.201363	0.999999
ENSG00000081189	259.352	0.227013	0.665829	0.340948	0.733143	0.999999
ENSG00000081237	5.40965	-0.731496	3.4581	-0.211531	0.832473	0.999999
ENSG00000081248	6.24405	2.64302	1.76629	1.49636	0.134559	0.999999
ENSG00000081277	2645.12	-0.16384	0.18259	-0.897311	0.369553	0.999999
ENSG00000081307	1070.75	0.280099	0.158773	1.76415	0.0777062	0.999999
ENSG00000081320	731.831	0.0924071	0.241747	0.382247	0.702278	0.999999
ENSG00000081377	219.306	-0.111252	0.482458	-0.230594	0.81763	0.999999
ENSG00000081479	3131.7	1.0402	0.670546	1.55127	0.120838	0.999999
ENSG00000081665	624.58	-0.110692	0.327104	-0.3384	0.735062	0.999999
ENSG00000081692	514.336	0.1705	0.401621	0.424529	0.67118	0.999999
ENSG00000081721	397.116	0.0984512	0.303537	0.324347	0.745675	0.999999
ENSG00000081760	604.117	-0.110623	0.345317	-0.320351	0.748702	0.999999
ENSG00000081791	474.754	0.0109214	0.265668	0.0411094	0.967209	0.999999
ENSG00000081800	3.16688	-1.5594	3.98425	-0.39139	0.695509	0.999999
ENSG00000081803	1486.86	-0.44955	0.304978	-1.47404	0.14047	0.999999
ENSG00000081870	426.846	0.0948204	0.287982	0.329258	0.741961	0.999999
ENSG00000081913	2062.92	-0.130364	0.260008	-0.501385	0.6161	0.999999
ENSG00000081985	457.87	0.366144	0.478039	0.76593	0.443718	0.999999
ENSG00000082014	715.216	0.00312852	0.423264	0.00739142	0.994103	0.999999
ENSG00000082068	2783.81	-0.239729	0.317543	-0.754949	0.450279	0.999999
ENSG00000082074	32.2235	-0.416364	0.981827	-0.424071	0.671514	0.999999
ENSG00000082126	9.98169	-1.18742	1.87551	-0.63312	0.526656	0.999999
ENSG00000082146	284.87	0.447113	0.359968	1.24209	0.214203	0.999999
ENSG00000082153	1312.94	0.094774	0.293168	0.323276	0.746486	0.999999
ENSG00000082175	660.342	1.51363	1.67026	0.906225	0.364817	0.999999
ENSG00000082196	140.198	1.04915	1.06763	0.982688	0.325761	0.999999
ENSG00000082212	591.609	0.361087	0.275009	1.313	0.189183	0.999999
ENSG00000082213	631.938	0.131543	0.250191	0.52577	0.599048	0.999999
ENSG00000082258	1303.37	0.118085	0.252282	0.468067	0.639736	0.999999
ENSG00000082269	1322.04	-0.185388	0.394538	-0.469887	0.638436	0.999999
ENSG00000082293	29.6419	-0.985425	0.914354	-1.07773	0.281155	0.999999
ENSG00000082397	1248.07	0.708072	1.0212	0.693371	0.488077	0.999999
ENSG00000082438	3397.95	-0.410612	0.284173	-1.44494	0.148476	0.999999
ENSG00000082458	844.258	0.0474164	0.365473	0.12974	0.896772	0.999999
ENSG00000082482	373.146	0.0490047	0.390013	0.125649	0.90001	0.999999
ENSG00000082497	1021.1	0.0761668	0.327127	0.232835	0.815889	0.999999
ENSG00000082512	932.134	-0.0479207	0.291124	-0.164606	0.869254	0.999999
ENSG00000082515	376.343	0.333278	0.29897	1.11475	0.264956	0.999999
ENSG00000082516	853.54	0.162172	0.207831	0.780305	0.435211	0.999999
ENSG00000082556	821.476	1.7725	0.611522	2.8985	0.00374956	0.847579
ENSG00000082641	3219.47	-0.0151556	0.285625	-0.0530613	0.957683	0.999999
ENSG00000082684	493.889	-1.36015	0.713097	-1.90739	0.0564705	0.999999
ENSG00000082701	3923.13	-0.0613422	0.296857	-0.206638	0.836292	0.999999
ENSG00000082781	2258.23	0.336173	0.439593	0.764737	0.444428	0.999999
ENSG00000082898	6818.38	-0.0773921	0.183214	-0.422414	0.672723	0.999999
ENSG00000082929	1.39963	-1.52565	4.22303	-0.361269	0.717898	0.999999
ENSG00000082996	2664.3	0.162965	0.43296	0.376397	0.706622	0.999999
ENSG00000083093	447.166	-0.360743	0.334201	-1.07942	0.280402	0.999999
ENSG00000083097	1644.64	-0.135277	0.164981	-0.819953	0.412243	0.999999
ENSG00000083099	492.662	-0.388743	0.433527	-0.896699	0.36988	0.999999
ENSG00000083123	2792.19	0.224096	0.284817	0.786808	0.431395	0.999999
ENSG00000083168	3324.86	-0.431265	0.23384	-1.84427	0.0651432	0.999999
ENSG00000083223	2358.54	-0.127596	0.331329	-0.385104	0.70016	0.999999
ENSG00000083290	533.772	0.157504	0.240874	0.653887	0.513185	0.999999
ENSG00000083307	8643.68	-0.337347	0.257749	-1.30882	0.190595	0.999999
ENSG00000083312	2425.7	0.225696	0.21639	1.04301	0.296945	0.999999
ENSG00000083444	3875.53	-0.349432	0.343293	-1.01788	0.308733	0.999999
ENSG00000083454	9.28487	-0.439045	1.31569	-0.333699	0.738607	0.999999
ENSG00000083457	136.771	0.580707	0.628473	0.923997	0.355488	0.999999
ENSG00000083520	894.65	0.232412	0.189145	1.22875	0.219164	0.999999
ENSG00000083535	1998.67	-0.268238	0.328498	-0.81656	0.41418	0.999999
ENSG00000083635	321.264	-0.152707	0.406557	-0.37561	0.707207	0.999999
ENSG00000083642	2931.29	-0.278086	0.223897	-1.24203	0.214226	0.999999
ENSG00000083720	3254.63	0.0781946	0.424893	0.184034	0.853987	0.999999
ENSG00000083750	343.222	0.497744	0.474441	1.04912	0.294125	0.999999
ENSG00000083782	1.50359	-0.942319	6.84167	-0.137732	0.890452	0.999999
ENSG00000083799	781.227	0.261007	0.197836	1.31931	0.187067	0.999999
ENSG00000083807	66.1699	0.80054	0.842017	0.950741	0.341736	0.999999
ENSG00000083812	133.288	0.356491	0.459268	0.776215	0.437622	0.999999
ENSG00000083814	15.9432	-0.469179	1.84496	-0.254304	0.799261	0.999999
ENSG00000083817	127.142	0.111429	0.339206	0.3285	0.742533	0.999999
ENSG00000083838	111.058	0.103055	0.483017	0.213358	0.831048	0.999999
ENSG00000083844	900.078	-0.117146	0.212822	-0.550442	0.582016	0.999999
ENSG00000083857	14168.9	-0.342425	0.326887	-1.04753	0.294854	0.999999
ENSG00000083896	1696.67	-0.0860367	0.246163	-0.349511	0.726706	0.999999
ENSG00000083937	627.092	0.611081	0.234453	2.60641	0.00914976	0.915384
ENSG00000084070	449.766	-0.263124	0.342752	-0.767679	0.442678	0.999999
ENSG00000084072	433.149	0.535005	0.372495	1.43628	0.150924	0.999999
ENSG00000084073	1517.09	-0.310513	0.404338	-0.767956	0.442513	0.999999
ENSG00000084090	3444.91	0.286196	0.243508	1.1753	0.239875	0.999999
ENSG00000084092	622.323	0.0249937	0.252148	0.0991231	0.921041	0.999999
ENSG00000084110	15.0975	0.0711399	1.18727	0.0599191	0.95222	0.999999
ENSG00000084112	466.628	-0.113595	0.32292	-0.351775	0.725007	0.999999
ENSG00000084207	2519.27	0.273356	0.302524	0.903582	0.366217	0.999999
ENSG00000084234	2457.82	0.0408364	0.332072	0.122974	0.902127	0.999999
ENSG00000084444	346.156	-0.23861	0.287598	-0.829664	0.406729	0.999999
ENSG00000084453	2461.24	-1.10439	0.726159	-1.52087	0.128293	0.999999
ENSG00000084463	1026.13	-0.0253751	0.294102	-0.0862799	0.931244	0.999999
ENSG00000084623	1121.64	0.365986	0.279714	1.30843	0.190729	0.999999
ENSG00000084628	26.7084	-0.368977	1.13128	-0.326159	0.744304	0.999999
ENSG00000084636	856.687	0.133602	0.411364	0.324777	0.74535	0.999999
ENSG00000084652	1432.1	0.0900208	0.229626	0.392032	0.695034	0.999999
ENSG00000084674	1.29816	-0.67481	4.27745	-0.15776	0.874646	0.999999
ENSG00000084693	391.184	-0.00862183	0.398084	-0.0216583	0.982721	0.999999
ENSG00000084710	453.565	0.0286551	0.408436	0.0701582	0.944068	0.999999
ENSG00000084731	372.766	-0.349472	0.405235	-0.862393	0.388471	0.999999
ENSG00000084733	3421.73	-0.553879	0.405088	-1.3673	0.17153	0.999999
ENSG00000084734	2.77134	0.627634	1.83272	0.342461	0.732004	0.999999
ENSG00000084754	2463.05	-0.0254395	0.267607	-0.0950629	0.924265	0.999999
ENSG00000084764	260.618	-0.149046	0.30075	-0.49558	0.620191	0.999999
ENSG00000084774	1580.84	-0.1178	0.215685	-0.546169	0.58495	0.999999
ENSG00000085063	809.801	7.38288	2.61078	2.82784	0.00468631	0.859212
ENSG00000085117	761.899	0.059649	0.383906	0.155374	0.876526	0.999999
ENSG00000085224	2715.56	-0.331982	0.154694	-2.14606	0.0318684	0.990985
ENSG00000085231	1758.99	-0.00767278	0.677927	-0.011318	0.99097	0.999999
ENSG00000085265	0.0901173	-0.019881	6.88914	-0.00288585	0.997697	0.999999
ENSG00000085274	516.585	0.0197257	0.27574	0.0715372	0.94297	0.999999
ENSG00000085276	117.593	0.801514	0.775391	1.03369	0.301281	0.999999
ENSG00000085365	1459.12	-0.189691	0.386153	-0.491233	0.623262	0.999999
ENSG00000085377	2859.49	-0.296817	0.285004	-1.04145	0.297669	0.999999
ENSG00000085382	2037.53	0.081859	0.198489	0.41241	0.680039	0.999999
ENSG00000085415	745.742	-0.255243	0.236897	-1.07744	0.281284	0.999999
ENSG00000085433	685.469	0.0110461	0.256925	0.0429935	0.965707	0.999999
ENSG00000085449	789.563	-0.0670051	0.255066	-0.262698	0.792784	0.999999
ENSG00000085465	45.1994	-0.507873	0.587283	-0.864784	0.387157	0.999999
ENSG00000085491	1454.47	0.156555	0.372018	0.420825	0.673883	0.999999
ENSG00000085511	1370.55	-0.136374	0.287447	-0.474431	0.635192	0.999999
ENSG00000085514	23.8858	1.80591	1.44548	1.24935	0.211537	0.999999
ENSG00000085552	828.093	0.0622658	0.248501	0.250566	0.80215	0.999999
ENSG00000085563	368.366	3.2777	1.51384	2.16516	0.0303758	0.990985
ENSG00000085644	158.271	0.21733	0.387432	0.560949	0.574832	0.999999
ENSG00000085662	392.253	0.510815	0.819572	0.623271	0.533106	0.999999
ENSG00000085721	931.659	0.166078	0.221551	0.749615	0.453487	0.999999
ENSG00000085733	2711.24	-0.188959	0.35279	-0.535614	0.592225	0.999999
ENSG00000085741	173.6	0.59023	0.632959	0.932493	0.351082	0.999999
ENSG00000085788	449.566	0.171092	0.292949	0.584036	0.559196	0.999999
ENSG00000085831	1681.15	0.112746	0.268095	0.420544	0.674088	0.999999
ENSG00000085832	2287.02	-0.102117	0.291601	-0.350196	0.726192	0.999999
ENSG00000085840	318.444	-0.127948	0.29844	-0.428722	0.668125	0.999999
ENSG00000085871	263.022	1.34251	1.24899	1.07487	0.282433	0.999999
ENSG00000085872	487.97	-0.283084	0.261198	-1.08379	0.278458	0.999999
ENSG00000085978	4269.92	-0.18309	0.511409	-0.358011	0.720335	0.999999
ENSG00000085998	752.443	-0.190417	0.371488	-0.512579	0.608246	0.999999
ENSG00000085999	346.952	0.103492	0.260607	0.39712	0.691279	0.999999
ENSG00000086015	3011.52	0.0156283	0.222504	0.0702384	0.944004	0.999999
ENSG00000086061	2557.3	0.0444951	0.374989	0.118657	0.905547	0.999999
ENSG00000086062	2145.43	-0.232111	0.257165	-0.902574	0.366752	0.999999
ENSG00000086065	835.752	0.536241	0.259309	2.06796	0.0386435	0.999999
ENSG00000086102	1346.05	-0.106253	0.152822	-0.69527	0.486886	0.999999
ENSG00000086159	21.9675	-0.422276	1.67259	-0.252468	0.800679	0.999999
ENSG00000086189	366.07	0.325169	0.270543	1.20192	0.229396	0.999999
ENSG00000086200	1409	0.127674	0.232771	0.548495	0.583352	0.999999
ENSG00000086205	105.314	-0.570806	0.606829	-0.940636	0.346891	0.999999
ENSG00000086232	2334.45	-0.0668728	0.320508	-0.208646	0.834724	0.999999
ENSG00000086288	1.71931	-0.799072	6.4064	-0.12473	0.900737	0.999999
ENSG00000086300	155.499	0.112164	0.510379	0.219766	0.826053	0.999999
ENSG00000086475	966.167	-0.0244135	0.283276	-0.0861828	0.931321	0.999999
ENSG00000086504	346.675	-0.261405	0.473268	-0.55234	0.580715	0.999999
ENSG00000086506	8.08527	2.53275	2.83036	0.894851	0.370867	0.999999
ENSG00000086544	555.924	0.340027	0.18082	1.88047	0.060044	0.999999
ENSG00000086548	2535.03	1.35869	1.49398	0.909444	0.363116	0.999999
ENSG00000086570	1480.17	-0.401884	0.326791	-1.22979	0.218777	0.999999
ENSG00000086589	739.329	-0.0901873	0.283684	-0.317915	0.75055	0.999999
ENSG00000086598	4511.98	-0.331394	0.308041	-1.07581	0.282012	0.999999
ENSG00000086619	216.889	-0.0858164	0.39696	-0.216184	0.828844	0.999999
ENSG00000086666	1564.22	0.577709	0.516069	1.11944	0.262952	0.999999
ENSG00000086696	224.932	-0.573747	0.616424	-0.930767	0.351974	0.999999
ENSG00000086712	661.234	-0.0993505	0.256096	-0.387943	0.698058	0.999999
ENSG00000086717	14.12	-1.57439	1.50203	-1.04817	0.294559	0.999999
ENSG00000086730	185.895	3.86258	1.08487	3.5604	0.000370287	0.535064
ENSG00000086827	772.249	0.127085	0.181257	0.701132	0.483221	0.999999
ENSG00000086848	629.02	0.0381089	0.240865	0.158217	0.874286	0.999999
ENSG00000086967	7.11823	-0.382326	2.09582	-0.182423	0.85525	0.999999
ENSG00000086991	27.713	1.209	1.72539	0.700712	0.483483	0.999999
ENSG00000087008	732.503	-0.0564194	0.265595	-0.212426	0.831775	0.999999
ENSG00000087053	1611.06	-0.172081	0.184603	-0.932168	0.35125	0.999999
ENSG00000087074	611.47	-0.417046	0.404314	-1.03149	0.302311	0.999999
ENSG00000087076	167.838	0.328045	0.813541	0.403231	0.686778	0.999999
ENSG00000087077	1280.95	0.346315	0.266433	1.29982	0.193663	0.999999
ENSG00000087086	4216.92	-0.296263	0.462695	-0.640299	0.521978	0.999999
ENSG00000087087	1288.16	-0.189332	0.206769	-0.915671	0.35984	0.999999
ENSG00000087088	292.872	1.89485	1.71135	1.10722	0.268198	0.999999
ENSG00000087095	1561.79	-0.240519	0.275975	-0.871526	0.383467	0.999999
ENSG00000087111	527.069	-0.142292	0.310802	-0.457821	0.647081	0.999999
ENSG00000087116	57.0113	-0.0281943	1.05928	-0.0266164	0.978766	0.999999
ENSG00000087128	69.6921	0.802317	0.749494	1.07048	0.284404	0.999999
ENSG00000087152	649.127	0.112972	0.25529	0.442526	0.658109	0.999999
ENSG00000087157	859.218	-0.0965494	0.216642	-0.445663	0.65584	0.999999
ENSG00000087191	622.198	0.366636	0.26169	1.40103	0.161205	0.999999
ENSG00000087206	1544.82	-0.219484	0.217922	-1.00717	0.313855	0.999999
ENSG00000087237	0.860285	0.82317	6.86537	0.119902	0.904561	0.999999
ENSG00000087245	182.693	1.58333	0.978477	1.61816	0.105629	0.999999
ENSG00000087250	19.8294	3.769	2.12682	1.77213	0.076373	0.999999
ENSG00000087253	281.142	0.209369	0.464423	0.450816	0.652122	0.999999
ENSG00000087258	28.8604	-0.0914348	1.14426	-0.0799072	0.936311	0.999999
ENSG00000087263	351.416	0.122009	0.240158	0.508036	0.611428	0.999999
ENSG00000087266	603.057	-0.343444	0.412966	-0.831652	0.405605	0.999999
ENSG00000087269	954.17	-0.254087	0.311702	-0.815159	0.414981	0.999999
ENSG00000087274	2209.72	-0.256698	0.325293	-0.78913	0.430036	0.999999
ENSG00000087299	656.427	0.234891	0.294852	0.796637	0.425662	0.999999
ENSG00000087301	632.871	-0.273554	0.327063	-0.836395	0.402933	0.999999
ENSG00000087302	1356.27	0.186559	0.213819	0.872511	0.38293	0.999999
ENSG00000087303	87.66	2.93438	1.47141	1.99427	0.0461226	0.999999
ENSG00000087338	757.533	0.257373	0.357239	0.720451	0.471247	0.999999
ENSG00000087365	2236.91	0.188599	0.243537	0.774418	0.438683	0.999999
ENSG00000087448	777.771	-0.475846	0.356935	-1.33314	0.182484	0.999999
ENSG00000087460	10546.3	0.10731	0.232112	0.46232	0.643852	0.999999
ENSG00000087470	1106.68	0.243332	0.19864	1.22499	0.220578	0.999999
ENSG00000087494	116.325	-0.602363	1.13149	-0.532363	0.594474	0.999999
ENSG00000087495	72.8367	0.0515176	1.10004	0.0468326	0.962647	0.999999
ENSG00000087502	1182.48	0.196106	0.187763	1.04444	0.296283	0.999999
ENSG00000087510	1649.99	-0.0847547	0.288991	-0.293278	0.769309	0.999999
ENSG00000087586	915.904	-0.12831	0.188801	-0.679604	0.496755	0.999999
ENSG00000087589	32.4346	-0.507395	1.68847	-0.300506	0.763791	0.999999
ENSG00000087842	382.18	-0.171093	0.327874	-0.521825	0.601792	0.999999
ENSG00000087884	442.867	0.571976	0.341123	1.67674	0.0935928	0.999999
ENSG00000087903	231.943	0.178246	0.468505	0.380458	0.703606	0.999999
ENSG00000087995	346.367	-0.0364092	0.277471	-0.131218	0.895603	0.999999
ENSG00000088002	202.34	0.578263	0.49759	1.16213	0.245183	0.999999
ENSG00000088035	685.426	-0.125945	0.320391	-0.393099	0.694246	0.999999
ENSG00000088038	592.271	-0.596307	0.384585	-1.55052	0.121017	0.999999
ENSG00000088053	9.86624	-1.42625	1.44356	-0.988014	0.323146	0.999999
ENSG00000088179	2687.89	-0.27313	0.266389	-1.0253	0.30522	0.999999
ENSG00000088205	1512.12	0.113996	0.217052	0.525202	0.599443	0.999999
ENSG00000088247	1855.34	-0.248247	0.445542	-0.55718	0.577404	0.999999
ENSG00000088256	1092.15	-0.429202	0.296619	-1.44698	0.147903	0.999999
ENSG00000088280	1237.08	-0.00580526	0.303367	-0.0191361	0.984733	0.999999
ENSG00000088298	323.75	0.0963828	0.343392	0.280678	0.778957	0.999999
ENSG00000088305	364.919	0.0324085	0.438884	0.0738429	0.941135	0.999999
ENSG00000088320	7.86435	-0.223225	1.66401	-0.134149	0.893285	0.999999
ENSG00000088325	2386.6	-0.234092	0.268239	-0.872699	0.382827	0.999999
ENSG00000088340	43.022	-0.0925963	0.72096	-0.128435	0.897805	0.999999
ENSG00000088356	233.085	0.63403	0.358347	1.76932	0.0768411	0.999999
ENSG00000088367	2204.97	-0.397975	0.35777	-1.11238	0.265976	0.999999
ENSG00000088386	122.516	1.73096	0.888161	1.94892	0.0513048	0.999999
ENSG00000088448	3758.63	1.42755	0.819133	1.74275	0.0813769	0.999999
ENSG00000088451	362.309	0.476003	0.25017	1.90272	0.0570773	0.999999
ENSG00000088538	1444.24	0.351791	0.412105	0.853644	0.393302	0.999999
ENSG00000088543	25.3283	1.52029	1.12159	1.35548	0.175266	0.999999
ENSG00000088682	593.363	0.10181	0.193363	0.526524	0.598524	0.999999
ENSG00000088726	128.965	1.99139	0.605311	3.28986	0.00100238	0.801296
ENSG00000088727	78.0459	0.289703	0.439294	0.659475	0.509591	0.999999
ENSG00000088756	257.767	-0.401633	0.56206	-0.714573	0.474873	0.999999
ENSG00000088766	635.483	0.240591	0.276032	0.871606	0.383423	0.999999
ENSG00000088782	0.0188072	-1.2299	6.92702	-0.177552	0.859075	0.999999
ENSG00000088808	1245.88	-0.259728	0.289295	-0.897796	0.369295	0.999999
ENSG00000088812	2092.94	-0.0826865	0.231677	-0.356905	0.721163	0.999999
ENSG00000088826	242.924	0.0667841	0.413244	0.161609	0.871614	0.999999
ENSG00000088827	1.84558	-1.69772	2.44701	-0.693793	0.487812	0.999999
ENSG00000088832	1471.78	-0.342328	0.222638	-1.5376	0.124147	0.999999
ENSG00000088833	876.643	-0.238143	0.175641	-1.35585	0.175147	0.999999
ENSG00000088836	241.813	-0.0765709	0.326616	-0.234437	0.814646	0.999999
ENSG00000088854	1413.39	-0.175194	0.182407	-0.960458	0.336825	0.999999
ENSG00000088876	285.987	0.0180061	0.384513	0.0468283	0.96265	0.999999
ENSG00000088882	146.554	2.45798	1.37867	1.78286	0.0746086	0.999999
ENSG00000088888	1529.68	-0.307413	0.226928	-1.35467	0.175521	0.999999
ENSG00000088899	408.679	0.129777	0.374715	0.346336	0.72909	0.999999
ENSG00000088926	1.35986	-0.639715	4.13215	-0.154814	0.876968	0.999999
ENSG00000088930	3281.95	0.106061	0.340945	0.311081	0.755739	0.999999
ENSG00000088970	575.946	-0.27929	0.21464	-1.3012	0.19319	0.999999
ENSG00000088992	148.891	1.67166	1.13717	1.47002	0.141556	0.999999
ENSG00000089006	8547.75	-0.52526	0.574955	-0.913568	0.360944	0.999999
ENSG00000089009	3271.2	-0.124467	0.429852	-0.289559	0.772154	0.999999
ENSG00000089012	0.689457	-0.586549	6.86977	-0.0853811	0.931958	0.999999
ENSG00000089022	722.838	0.163295	0.255756	0.638479	0.523162	0.999999
ENSG00000089041	80.083	0.329391	0.558106	0.590194	0.555061	0.999999
ENSG00000089048	797.572	-0.142521	0.306021	-0.465723	0.641414	0.999999
ENSG00000089050	447.673	-0.970366	0.481166	-2.0167	0.043727	0.999999
ENSG00000089053	2837.72	0.204732	0.288865	0.708744	0.478483	0.999999
ENSG00000089057	920.184	-0.165802	0.230272	-0.720025	0.471509	0.999999
ENSG00000089063	901.118	-0.253857	0.366228	-0.693166	0.488205	0.999999
ENSG00000089094	556.628	-0.168808	0.290827	-0.580443	0.561616	0.999999
ENSG00000089101	44.916	0.547457	0.889866	0.615213	0.538414	0.999999
ENSG00000089116	1.28231	-0.847878	3.31894	-0.255466	0.798363	0.999999
ENSG00000089123	2344.56	-0.083476	0.240815	-0.34664	0.728862	0.999999
ENSG00000089127	626.007	0.150483	0.386072	0.38978	0.696699	0.999999
ENSG00000089154	3511.38	0.100046	0.159939	0.625527	0.531625	0.999999
ENSG00000089157	14004.3	-0.136729	0.511353	-0.267387	0.789171	0.999999
ENSG00000089159	910.559	-0.281154	0.289507	-0.971149	0.331474	0.999999
ENSG00000089163	27.5297	-0.237551	0.676934	-0.350922	0.725647	0.999999
ENSG00000089169	4.3053	0.148882	3.65482	0.0407358	0.967507	0.999999
ENSG00000089195	362.639	-0.143769	0.231047	-0.62225	0.533777	0.999999
ENSG00000089199	0.507503	0.542498	6.86417	0.0790332	0.937006	0.999999
ENSG00000089220	2802.27	0.358296	0.38125	0.939794	0.347323	0.999999
ENSG00000089225	45.4981	0.794887	1.42142	0.559222	0.57601	0.999999
ENSG00000089234	484.86	-0.0801464	0.293399	-0.273165	0.784726	0.999999
ENSG00000089250	11.1982	-0.533507	1.89112	-0.282111	0.777858	0.999999
ENSG00000089280	1787.42	-0.161468	0.334741	-0.482367	0.629545	0.999999
ENSG00000089289	380.482	-0.488679	0.485121	-1.00733	0.313774	0.999999
ENSG00000089327	800.486	-1.12874	0.615638	-1.83345	0.0667357	0.999999
ENSG00000089335	638.09	0.135874	0.364692	0.372572	0.709467	0.999999
ENSG00000089351	1049.39	0.138461	0.243605	0.568384	0.569774	0.999999
ENSG00000089356	1297.26	0.806354	0.33852	2.382	0.017219	0.985503
ENSG00000089472	694.81	0.168455	0.347521	0.484735	0.627864	0.999999
ENSG00000089486	118.915	0.24803	0.476599	0.520418	0.602772	0.999999
ENSG00000089558	1.93895	-1.11603	3.0016	-0.371811	0.710033	0.999999
ENSG00000089597	2499.31	0.103726	0.410982	0.252387	0.800742	0.999999
ENSG00000089639	139.558	0.691786	0.433459	1.59596	0.110497	0.999999
ENSG00000089682	653.984	0.0808453	0.235437	0.343384	0.731309	0.999999
ENSG00000089685	1217.23	0.787621	0.290458	2.71165	0.00669482	0.885145
ENSG00000089692	20.8605	0.342728	0.87991	0.389503	0.696904	0.999999
ENSG00000089693	1263.05	0.04907	0.303901	0.161467	0.871725	0.999999
ENSG00000089723	98.7131	0.154102	0.37987	0.405671	0.684984	0.999999
ENSG00000089737	2032	0.176247	0.199923	0.881579	0.378005	0.999999
ENSG00000089775	377.657	-0.36051	0.339711	-1.06123	0.288588	0.999999
ENSG00000089818	530.342	0.156328	0.230252	0.678941	0.497175	0.999999
ENSG00000089820	94.6509	-0.161912	0.535179	-0.302537	0.762243	0.999999
ENSG00000089876	938.849	0.107652	0.231517	0.464986	0.641941	0.999999
ENSG00000089902	2347.76	-0.421588	0.326559	-1.291	0.196703	0.999999
ENSG00000089916	1699.17	-0.201492	0.331251	-0.608274	0.543006	0.999999
ENSG00000090006	580.234	0.794977	0.481701	1.65035	0.0988706	0.999999
ENSG00000090013	1113.55	-0.518185	0.41193	-1.25794	0.208412	0.999999
ENSG00000090020	694.86	-0.637333	0.334418	-1.9058	0.0566762	0.999999
ENSG00000090054	835.945	0.473287	0.399136	1.18578	0.235709	0.999999
ENSG00000090060	4228.92	-0.10493	0.300611	-0.349055	0.727048	0.999999
ENSG00000090061	734.055	-0.0538946	0.282456	-0.190807	0.848677	0.999999
ENSG00000090097	229.703	0.320682	0.320148	1.00167	0.316504	0.999999
ENSG00000090104	0.0935977	-0.916133	6.92647	-0.132266	0.894774	0.999999
ENSG00000090238	52.1979	1.56678	1.52578	1.02687	0.304479	0.999999
ENSG00000090263	164.243	1.00916	0.748145	1.34889	0.177373	0.999999
ENSG00000090266	656.368	0.721423	0.435813	1.65535	0.0978533	0.999999
ENSG00000090273	674.117	-0.103618	0.425886	-0.243299	0.807774	0.999999
ENSG00000090316	532.072	-0.0450489	0.466053	-0.0966605	0.922996	0.999999
ENSG00000090339	339.422	0.227848	0.453393	0.502538	0.615289	0.999999
ENSG00000090372	1346.53	-0.266408	0.166312	-1.60186	0.109186	0.999999
ENSG00000090376	251.422	1.25359	0.780796	1.60553	0.108377	0.999999
ENSG00000090382	47.2344	1.60182	2.10141	0.762258	0.445906	0.999999
ENSG00000090402	1.34013	-0.507606	6.86184	-0.0739752	0.94103	0.999999
ENSG00000090432	234.315	0.737737	0.430626	1.71317	0.0866807	0.999999
ENSG00000090447	222.716	-0.531843	0.281903	-1.88662	0.059212	0.999999
ENSG00000090470	297.403	-0.0656633	0.312206	-0.21032	0.833418	0.999999
ENSG00000090487	503.366	0.244204	0.278949	0.875442	0.381333	0.999999
ENSG00000090512	5.21458	-0.555893	2.01862	-0.275383	0.783022	0.999999
ENSG00000090530	391.081	-0.270618	0.600667	-0.45053	0.652328	0.999999
ENSG00000090534	0.671497	-1.97833	4.90836	-0.403053	0.686909	0.999999
ENSG00000090539	18.3209	0.094172	0.833273	0.113015	0.910019	0.999999
ENSG00000090554	24.1666	-0.0764937	0.701481	-0.109046	0.913166	0.999999
ENSG00000090565	1208.83	-0.00205787	0.264878	-0.00776913	0.993801	0.999999
ENSG00000090581	545.568	0.144712	0.316343	0.457452	0.647346	0.999999
ENSG00000090612	107.581	2.30543	1.24338	1.85416	0.063716	0.999999
ENSG00000090621	1578.74	-0.11489	0.26367	-0.435733	0.663031	0.999999
ENSG00000090659	0.0500079	0.965307	6.92735	0.139347	0.889176	0.999999
ENSG00000090661	842.456	-0.234557	0.386091	-0.607516	0.543508	0.999999
ENSG00000090674	132.747	0.273681	0.363999	0.751874	0.452127	0.999999
ENSG00000090686	1546.23	0.0512952	0.183613	0.279365	0.779965	0.999999
ENSG00000090776	138.62	0.221062	0.46439	0.476027	0.634055	0.999999
ENSG00000090857	1257.77	0.106975	0.311766	0.343127	0.731503	0.999999
ENSG00000090861	2166.82	-0.193979	0.300142	-0.64629	0.518092	0.999999
ENSG00000090863	4185.83	-0.361452	0.224157	-1.61249	0.106854	0.999999
ENSG00000090889	945.59	-0.0384837	0.21589	-0.178256	0.858522	0.999999
ENSG00000090905	3685.86	-0.115598	0.183767	-0.629045	0.529319	0.999999
ENSG00000090924	528.893	0.130547	0.478633	0.272749	0.785046	0.999999
ENSG00000090932	16.6145	2.0856	1.18831	1.75509	0.0792431	0.999999
ENSG00000090971	126.706	0.223101	0.679318	0.32842	0.742594	0.999999
ENSG00000090975	1034	0.0543366	0.350254	0.155135	0.876715	0.999999
ENSG00000090989	1312.29	0.144193	0.220247	0.654687	0.512669	0.999999
ENSG00000091009	1366.82	-0.226192	0.193773	-1.1673	0.243089	0.999999
ENSG00000091010	0.614264	2.97581	6.90907	0.430711	0.666678	0.999999
ENSG00000091039	2065.29	-0.0508471	0.297259	-0.171053	0.864182	0.999999
ENSG00000091073	518.627	-0.0202413	0.294524	-0.0687257	0.945208	0.999999
ENSG00000091106	1.85681	1.23111	2.60857	0.471947	0.636965	0.999999
ENSG00000091127	1729.51	-0.537979	0.249525	-2.15601	0.0310828	0.990985
ENSG00000091128	2.93531	-1.63734	2.18325	-0.749958	0.45328	0.999999
ENSG00000091129	1489.83	0.543616	0.501317	1.08437	0.278199	0.999999
ENSG00000091136	1303.74	-0.344152	0.200895	-1.71309	0.0866954	0.999999
ENSG00000091137	18.7322	-0.544005	0.918585	-0.592221	0.553703	0.999999
ENSG00000091138	9.22706	-2.51111	3.50756	-0.715914	0.474045	0.999999
ENSG00000091140	294.969	4.12478	2.10208	1.96223	0.0497352	0.999999
ENSG00000091157	1716.78	-0.0811607	0.27802	-0.291924	0.770345	0.999999
ENSG00000091164	987.93	0.130737	0.189629	0.689435	0.49055	0.999999
ENSG00000091181	1.9505	-0.630711	6.83477	-0.0922798	0.926476	0.999999
ENSG00000091262	121.476	0.451034	0.664266	0.678996	0.497141	0.999999
ENSG00000091317	1591.16	0.0441106	0.344298	0.128117	0.898056	0.999999
ENSG00000091409	1746.07	-0.289625	0.285801	-1.01338	0.310879	0.999999
ENSG00000091428	526.729	1.20108	0.5557	2.16139	0.0306653	0.990985
ENSG00000091436	1726.7	-0.00386188	0.182325	-0.0211813	0.983101	0.999999
ENSG00000091482	9.19634	2.84305	1.89733	1.49845	0.134017	0.999999
ENSG00000091483	1197.52	0.427211	0.243185	1.75673	0.0789633	0.999999
ENSG00000091490	906.2	-0.410201	0.337483	-1.21547	0.224187	0.999999
ENSG00000091513	1602.98	-2.15013	0.900177	-2.38857	0.0169143	0.985503
ENSG00000091527	2211.07	-0.0531359	0.377531	-0.140746	0.888071	0.999999
ENSG00000091536	44.0141	-0.0184299	0.935883	-0.0196925	0.984289	0.999999
ENSG00000091542	1229.34	0.0651238	0.222787	0.292314	0.770046	0.999999
ENSG00000091583	1.20603	-1.70432	6.86001	-0.248443	0.803792	0.999999
ENSG00000091592	14.4179	-1.42736	1.92267	-0.742385	0.457854	0.999999
ENSG00000091622	330.946	-0.347055	0.320899	-1.08151	0.279471	0.999999
ENSG00000091640	255.217	0.315954	0.299225	1.05591	0.29101	0.999999
ENSG00000091651	336.143	0.0926965	0.313079	0.29608	0.767169	0.999999
ENSG00000091656	1645.22	-0.246059	0.495258	-0.496829	0.619309	0.999999
ENSG00000091664	0.805124	-0.121059	6.86667	-0.0176299	0.985934	0.999999
ENSG00000091704	0.365439	0.884623	6.87385	0.128694	0.8976	0.999999
ENSG00000091732	285.595	0.371581	0.409397	0.907628	0.364075	0.999999
ENSG00000091831	2679.36	-0.484982	0.402448	-1.20508	0.228172	0.999999
ENSG00000091879	2.59606	1.08864	6.82451	0.159518	0.87326	0.999999
ENSG00000091972	78.0685	0.593392	1.11065	0.534274	0.593152	0.999999
ENSG00000091986	94.0329	0.332229	0.867558	0.382947	0.701759	0.999999
ENSG00000092009	0.035655	0.533862	6.92932	0.0770439	0.938589	0.999999
ENSG00000092010	376.775	0.00394139	0.388663	0.0101409	0.991909	0.999999
ENSG00000092020	253.111	0.0116193	0.257025	0.045207	0.963942	0.999999
ENSG00000092036	534.588	0.0292295	0.407338	0.0717574	0.942795	0.999999
ENSG00000092051	0.72627	-1.44426	5.51214	-0.262015	0.79331	0.999999
ENSG00000092054	3.1214	2.83564	3.11461	0.910431	0.362595	0.999999
ENSG00000092067	0.00717643	-0.0686332	6.93402	-0.00989804	0.992103	0.999999
ENSG00000092068	216.169	-0.109105	0.504964	-0.216065	0.828937	0.999999
ENSG00000092094	439.244	0.482883	0.383864	1.25795	0.208409	0.999999
ENSG00000092098	644.975	0.160043	0.178101	0.898606	0.368862	0.999999
ENSG00000092108	1746.9	0.223424	0.216061	1.03408	0.3011	0.999999
ENSG00000092140	1220.74	-0.130688	0.262495	-0.497868	0.618577	0.999999
ENSG00000092199	6137.7	0.264535	0.289462	0.913885	0.360777	0.999999
ENSG00000092200	27.4309	1.19298	0.859157	1.38854	0.164971	0.999999
ENSG00000092201	2183.77	-0.227584	0.4712	-0.482988	0.629104	0.999999
ENSG00000092208	147.387	1.12625	0.492073	2.28879	0.0220915	0.985503
ENSG00000092295	92.7748	1.41909	0.64807	2.18972	0.0285444	0.990985
ENSG00000092330	388.482	0.347184	0.591432	0.587023	0.557188	0.999999
ENSG00000092345	1.05888	0.543998	5.3148	0.102355	0.918475	0.999999
ENSG00000092377	1.21738	-1.90414	5.03592	-0.378112	0.705347	0.999999
ENSG00000092421	964.915	-0.555174	0.255015	-2.17703	0.0294787	0.990985
ENSG00000092439	3084.5	-0.0465636	0.245367	-0.189771	0.849489	0.999999
ENSG00000092445	332.134	0.134561	0.308518	0.436153	0.662726	0.999999
ENSG00000092470	559.891	-0.217998	0.326385	-0.667917	0.504187	0.999999
ENSG00000092531	291.277	0.0481458	0.410773	0.117208	0.906695	0.999999
ENSG00000092607	72.6909	2.21881	0.779783	2.84543	0.00443521	0.859212
ENSG00000092621	3685.17	0.0692849	0.320776	0.215992	0.828994	0.999999
ENSG00000092758	965.05	1.23635	0.578672	2.13653	0.0326366	0.990985
ENSG00000092820	3411.69	0.204643	0.248218	0.824451	0.409684	0.999999
ENSG00000092841	4481.6	0.838785	0.421997	1.98766	0.0468497	0.999999
ENSG00000092847	1103.87	-0.214232	0.222352	-0.963481	0.335306	0.999999
ENSG00000092850	6.65693	0.665157	1.18258	0.56246	0.573802	0.999999
ENSG00000092853	294.832	-0.334128	0.461866	-0.723431	0.469415	0.999999
ENSG00000092871	499.758	-0.0293147	0.259088	-0.113146	0.909915	0.999999
ENSG00000092929	502.912	0.0357526	0.371986	0.0961126	0.923431	0.999999
ENSG00000092931	443.452	0.0629374	0.391876	0.160605	0.872404	0.999999
ENSG00000092964	1521.25	0.00788785	0.331119	0.0238218	0.980995	0.999999
ENSG00000092969	2588.49	-0.126504	0.366667	-0.345012	0.730086	0.999999
ENSG00000092978	2357.11	-0.231849	0.223495	-1.03738	0.299559	0.999999
ENSG00000093000	678.568	-0.239548	0.488648	-0.490225	0.623974	0.999999
ENSG00000093009	488.175	-0.165615	0.194143	-0.853057	0.393627	0.999999
ENSG00000093010	875.275	0.0204546	0.315906	0.064749	0.948374	0.999999
ENSG00000093072	9.516	-0.698835	2.05755	-0.339644	0.734125	0.999999
ENSG00000093134	34.8197	1.7354	1.22794	1.41326	0.157579	0.999999
ENSG00000093144	1105.91	0.451851	1.19446	0.378288	0.705217	0.999999
ENSG00000093167	4451.62	0.00443099	0.128428	0.0345018	0.972477	0.999999
ENSG00000093183	970.847	-0.0606852	0.391482	-0.155014	0.87681	0.999999
ENSG00000093217	777.28	-0.325314	0.244608	-1.32994	0.183537	0.999999
ENSG00000094631	626.614	0.0459003	0.215149	0.213342	0.83106	0.999999
ENSG00000094796	0.14598	-1.09469	6.91652	-0.158272	0.874242	0.999999
ENSG00000094804	391.034	0.138738	0.199555	0.695236	0.486908	0.999999
ENSG00000094841	161.474	0.772267	0.410426	1.88162	0.0598874	0.999999
ENSG00000094880	575.322	0.041778	0.376616	0.11093	0.911672	0.999999
ENSG00000094914	265.004	0.377143	0.408042	0.924276	0.355343	0.999999
ENSG00000094916	635.796	-0.412749	0.287272	-1.43678	0.150779	0.999999
ENSG00000094963	284.648	1.60872	0.61259	2.6261	0.00863702	0.895509
ENSG00000094975	3976.81	-0.060964	0.28105	-0.216915	0.828274	0.999999
ENSG00000095002	2063.58	-0.134792	0.273425	-0.492978	0.622028	0.999999
ENSG00000095015	2680.96	-0.203352	0.236793	-0.858774	0.390465	0.999999
ENSG00000095059	278.036	0.590775	0.326638	1.80866	0.0705045	0.999999
ENSG00000095066	575.917	0.543689	0.370159	1.4688	0.141887	0.999999
ENSG00000095110	1.01053	-2.40298	6.26663	-0.383456	0.701382	0.999999
ENSG00000095139	1130.38	0.229676	0.284795	0.806461	0.419977	0.999999
ENSG00000095203	923.325	-0.00630535	0.267638	-0.0235593	0.981204	0.999999
ENSG00000095209	370.75	0.261107	0.589735	0.442752	0.657945	0.999999
ENSG00000095261	457.015	0.527522	0.322988	1.63326	0.102415	0.999999
ENSG00000095319	1404.11	-0.103606	0.154092	-0.672363	0.501353	0.999999
ENSG00000095321	603.995	-0.332183	0.319365	-1.04014	0.298277	0.999999
ENSG00000095370	5.56904	2.79963	1.47369	1.89974	0.057467	0.999999
ENSG00000095380	695.529	-0.0737006	0.287931	-0.255966	0.797977	0.999999
ENSG00000095397	1761.67	-0.109439	0.186611	-0.586457	0.557569	0.999999
ENSG00000095464	1.28101	-1.3275	6.85225	-0.193732	0.846386	0.999999
ENSG00000095539	133.876	-0.284408	0.567292	-0.501342	0.61613	0.999999
ENSG00000095564	1984.07	-0.103632	0.163378	-0.634311	0.525878	0.999999
ENSG00000095585	479.612	-0.31266	0.246042	-1.27076	0.203814	0.999999
ENSG00000095587	17.1674	1.86338	1.1829	1.57526	0.115197	0.999999
ENSG00000095596	15.9944	-0.523078	2.17433	-0.240569	0.809889	0.999999
ENSG00000095637	1162.33	-0.533419	0.298678	-1.78593	0.0741105	0.999999
ENSG00000095713	95.2592	-2.2223	0.888523	-2.50112	0.0123803	0.938278
ENSG00000095739	504.321	0.10726	0.338304	0.317053	0.751203	0.999999
ENSG00000095752	2.95796	1.34861	2.41927	0.557447	0.577222	0.999999
ENSG00000095777	222.766	1.88791	1.18197	1.59726	0.110207	0.999999
ENSG00000095787	4179.3	-0.2559	0.275737	-0.928061	0.353376	0.999999
ENSG00000095794	774.818	1.02532	0.59471	1.72407	0.0846949	0.999999
ENSG00000095906	197.084	0.613035	0.628995	0.974625	0.329746	0.999999
ENSG00000095917	0.00717643	-0.0686332	6.93402	-0.00989804	0.992103	0.999999
ENSG00000095932	9.28661	2.39315	1.4971	1.59852	0.109926	0.999999
ENSG00000095970	0.10086	0.780676	6.92482	0.112736	0.91024	0.999999
ENSG00000095981	0.203307	0.777528	6.88783	0.112884	0.910122	0.999999
ENSG00000096063	2535.06	0.122758	0.255748	0.479996	0.63123	0.999999
ENSG00000096070	709.109	-0.216627	0.308166	-0.702958	0.482082	0.999999
ENSG00000096080	300.717	0.623568	0.307921	2.02509	0.0428582	0.999999
ENSG00000096088	1.08462	1.25938	6.25725	0.201267	0.84049	0.999999
ENSG00000096092	365.415	0.317329	0.324888	0.976733	0.328701	0.999999
ENSG00000096093	525.829	-0.258251	0.198918	-1.29827	0.194193	0.999999
ENSG00000096264	0.830992	-0.858386	6.86293	-0.125076	0.900464	0.999999
ENSG00000096384	18052	-0.236651	0.289849	-0.816462	0.414236	0.999999
ENSG00000096395	0.396608	0.508303	6.87777	0.0739052	0.941086	0.999999
ENSG00000096401	2184.27	-0.0658339	0.196149	-0.335633	0.737148	0.999999
ENSG00000096696	17998.8	0.150425	0.2619	0.57436	0.565724	0.999999
ENSG00000096717	740.075	-0.0154212	0.221914	-0.0694919	0.944598	0.999999
ENSG00000096746	816.644	-0.188031	0.27661	-0.679769	0.496651	0.999999
ENSG00000096872	662.504	0.0674578	0.303676	0.222138	0.824207	0.999999
ENSG00000096968	1063.89	-0.00878305	0.327411	-0.0268257	0.978599	0.999999
ENSG00000096996	1.53261	-0.182887	3.24621	-0.0563385	0.955072	0.999999
ENSG00000097007	1354.77	-0.459213	0.314963	-1.45799	0.144843	0.999999
ENSG00000097021	656.852	0.256982	0.319652	0.803942	0.42143	0.999999
ENSG00000097033	975.072	0.341111	0.316137	1.079	0.280589	0.999999
ENSG00000097046	464.782	0.138831	0.280627	0.494717	0.6208	0.999999
ENSG00000097096	777.458	-0.0120519	0.356034	-0.0338505	0.972996	0.999999
ENSG00000099139	285.576	1.23856	0.494712	2.5036	0.0122937	0.938278
ENSG00000099194	17349.7	0.728353	0.444525	1.6385	0.101318	0.999999
ENSG00000099203	187.086	0.281434	0.55401	0.507994	0.611458	0.999999
ENSG00000099204	1175.05	-0.0209555	0.209934	-0.0998192	0.920488	0.999999
ENSG00000099219	2339.7	0.422327	0.314717	1.34193	0.17962	0.999999
ENSG00000099246	942.237	0.695341	0.518527	1.34099	0.179923	0.999999
ENSG00000099250	1533.31	-0.18708	0.277412	-0.674375	0.500073	0.999999
ENSG00000099251	220.3	0.207336	0.586355	0.353602	0.723637	0.999999
ENSG00000099256	576.17	0.189231	0.414331	0.456714	0.647876	0.999999
ENSG00000099260	352.062	0.14074	0.461041	0.305267	0.760163	0.999999
ENSG00000099282	911.935	0.180526	0.306034	0.589888	0.555266	0.999999
ENSG00000099284	908.544	-0.16506	0.23175	-0.712231	0.476322	0.999999
ENSG00000099290	533.247	-0.00700589	0.284694	-0.0246085	0.980367	0.999999
ENSG00000099308	287.102	-0.289539	0.287827	-1.00595	0.314439	0.999999
ENSG00000099326	349.754	0.107642	0.308419	0.349013	0.72708	0.999999
ENSG00000099330	91.5001	0.146044	0.494972	0.295055	0.767952	0.999999
ENSG00000099337	224.607	0.243233	0.481615	0.505037	0.613533	0.999999
ENSG00000099338	242.458	0.22263	0.493458	0.451162	0.651872	0.999999
ENSG00000099341	2187.25	-0.320181	0.285272	-1.12237	0.261705	0.999999
ENSG00000099364	721.759	-0.144667	0.338535	-0.427334	0.669136	0.999999
ENSG00000099365	15.8394	-0.400541	0.910539	-0.439895	0.660013	0.999999
ENSG00000099377	64.0812	1.58025	0.703965	2.24478	0.0247822	0.985503
ENSG00000099381	411.44	-0.178849	0.322386	-0.554765	0.579055	0.999999
ENSG00000099385	462.487	0.339314	0.380987	0.890618	0.373134	0.999999
ENSG00000099399	1.52015	-0.295952	6.88254	-0.0430004	0.965701	0.999999
ENSG00000099617	27.6308	0.219706	1.00335	0.218974	0.82667	0.999999
ENSG00000099622	468.973	-0.300703	0.418283	-0.718899	0.472203	0.999999
ENSG00000099624	181.802	0.852157	0.715417	1.19113	0.233602	0.999999
ENSG00000099715	1.6652	-1.58598	4.50743	-0.35186	0.724943	0.999999
ENSG00000099721	0.0742339	-0.778069	6.9325	-0.112235	0.910637	0.999999
ENSG00000099769	6.99958	1.10981	2.13954	0.518714	0.60396	0.999999
ENSG00000099783	2597.96	-0.0230698	0.152135	-0.15164	0.879471	0.999999
ENSG00000099785	403.001	0.643011	0.530962	1.21103	0.225884	0.999999
ENSG00000099795	582.311	0.391951	0.297537	1.31732	0.187731	0.999999
ENSG00000099797	900.599	-0.327062	0.511206	-0.639785	0.522313	0.999999
ENSG00000099800	424.746	0.467332	0.623125	0.74998	0.453267	0.999999
ENSG00000099804	565.037	0.350294	0.27966	1.25257	0.210363	0.999999
ENSG00000099810	2582.33	0.0528063	0.27624	0.191161	0.8484	0.999999
ENSG00000099812	661.57	0.149961	0.40898	0.36667	0.713865	0.999999
ENSG00000099814	1548.73	-0.628421	0.278462	-2.25676	0.0240231	0.985503
ENSG00000099817	609.9	0.552342	0.304172	1.81589	0.0693876	0.999999
ENSG00000099821	420.565	-0.0489624	0.240629	-0.203477	0.838762	0.999999
ENSG00000099822	24.3764	1.21737	0.970372	1.25454	0.209646	0.999999
ENSG00000099834	1.1958	-1.90831	6.84473	-0.278799	0.780399	0.999999
ENSG00000099840	12.9976	0.571279	1.07686	0.530507	0.595761	0.999999
ENSG00000099849	207.525	0.404923	0.626983	0.645828	0.518391	0.999999
ENSG00000099860	299.174	0.580169	0.489802	1.1845	0.236216	0.999999
ENSG00000099864	309.046	0.172259	0.332514	0.518052	0.604422	0.999999
ENSG00000099866	0.343265	-0.630175	6.8942	-0.0914066	0.92717	0.999999
ENSG00000099889	854.305	0.136297	0.30284	0.450062	0.652666	0.999999
ENSG00000099899	314.867	0.160728	0.31663	0.507621	0.611719	0.999999
ENSG00000099901	469.701	-0.444102	0.396611	-1.11974	0.262824	0.999999
ENSG00000099904	295.039	-0.40202	0.431493	-0.931695	0.351494	0.999999
ENSG00000099910	868.101	-0.417518	0.278893	-1.49706	0.134378	0.999999
ENSG00000099917	1368.42	-0.245375	0.238262	-1.02985	0.303079	0.999999
ENSG00000099937	0.579878	-0.888812	6.86539	-0.129463	0.896991	0.999999
ENSG00000099940	581.651	0.0491411	0.442265	0.111112	0.911527	0.999999
ENSG00000099942	1385.7	-0.027501	0.23362	-0.117717	0.906292	0.999999
ENSG00000099949	686.886	-0.0968755	0.20972	-0.461928	0.644133	0.999999
ENSG00000099953	68.5981	0.103108	0.576936	0.178717	0.85816	0.999999
ENSG00000099956	1026.68	-0.196362	0.2411	-0.814441	0.415392	0.999999
ENSG00000099957	1.82538	-0.140042	2.31824	-0.0604087	0.95183	0.999999
ENSG00000099958	5.34551	0.529307	1.47149	0.359707	0.719066	0.999999
ENSG00000099960	0.00717643	-0.0686332	6.93402	-0.00989804	0.992103	0.999999
ENSG00000099974	34.6994	0.632992	0.806322	0.785036	0.432432	0.999999
ENSG00000099977	324.241	0.288224	0.479476	0.601122	0.547759	0.999999
ENSG00000099985	0.171111	0.220129	6.92914	0.0317685	0.974657	0.999999
ENSG00000099991	2552.78	0.0187634	0.243491	0.0770599	0.938576	0.999999
ENSG00000099992	561.068	0.20252	0.293835	0.689229	0.490679	0.999999
ENSG00000099994	1364.21	0.43234	0.632202	0.683864	0.494061	0.999999
ENSG00000099995	1120.78	-0.174649	0.286001	-0.610659	0.541425	0.999999
ENSG00000099998	124.344	-0.659474	0.64626	-1.02045	0.307516	0.999999
ENSG00000099999	160.936	0.167815	0.347131	0.483434	0.628788	0.999999
ENSG00000100003	247.655	0.545259	0.357856	1.52368	0.127588	0.999999
ENSG00000100012	2.43212	-2.25106	4.97754	-0.452243	0.651094	0.999999
ENSG00000100014	2595.95	-0.111851	0.222878	-0.501846	0.615776	0.999999
ENSG00000100023	522.6	0.0727839	0.347439	0.209487	0.834068	0.999999
ENSG00000100024	7.4758	-0.0666228	2.03172	-0.0327914	0.973841	0.999999
ENSG00000100027	477.603	-0.0517408	0.270528	-0.191259	0.848323	0.999999
ENSG00000100028	1220.05	-0.132144	0.359846	-0.367226	0.713451	0.999999
ENSG00000100029	752.916	0.155005	0.209241	0.740795	0.458818	0.999999
ENSG00000100030	3693.21	-0.0805334	0.34876	-0.230914	0.817382	0.999999
ENSG00000100031	224.429	-0.688219	0.561745	-1.22515	0.22052	0.999999
ENSG00000100033	15.2537	1.53647	1.78065	0.862874	0.388207	0.999999
ENSG00000100034	433.776	-0.454241	0.221283	-2.05276	0.0400958	0.999999
ENSG00000100036	40.7979	0.888628	0.674683	1.3171	0.187804	0.999999
ENSG00000100038	520.775	-0.0980744	0.236213	-0.415195	0.677999	0.999999
ENSG00000100053	47.7419	0.653875	0.907955	0.720162	0.471425	0.999999
ENSG00000100055	2.46502	1.47491	3.12002	0.472725	0.636409	0.999999
ENSG00000100056	270.919	0.477628	0.226345	2.11018	0.034843	0.99311
ENSG00000100060	6.65036	-0.0263044	1.58656	-0.0165795	0.986772	0.999999
ENSG00000100065	190.03	-0.0987089	0.344416	-0.286598	0.77442	0.999999
ENSG00000100068	78.1804	-0.184295	0.425381	-0.433248	0.664835	0.999999
ENSG00000100075	393.911	0.373926	0.267179	1.39953	0.161654	0.999999
[truncated: 14,085 more rows]
