# Supplementary material for: Pan-cancer analysis of mRNA stability for decoding tumour post-transcriptional programs
Source: Commun Biol. 2022 Aug 20;5:851. doi: 10.1038/s42003-022-03796-w (PMC9392771; doi:10.1038/s42003-022-03796-w)
Supplement: Supplementary file 7 — Supplementary Data 4 [file 42003_2022_3796_MOESM7_ESM.xlsx]

## Sheet: Supplementary Data 4
Supplementary Data 4: Clinical data and tumour purity for TCGA samples that were used for analysis of stage- and/or grade-associated stability changes.
Patient	Age	Sex	Stage	Purity	Grade
TCGA.04.1331	78	FEMALE	NA	NA	G3
TCGA.04.1332	70	FEMALE	NA	NA	G3
TCGA.04.1335	60	FEMALE	NA	NA	G2
TCGA.04.1336	55	FEMALE	NA	NA	G3
TCGA.04.1337	78	FEMALE	NA	NA	G2
TCGA.04.1338	78	FEMALE	NA	NA	G3
TCGA.04.1341	85	FEMALE	NA	NA	G3
TCGA.04.1342	80	FEMALE	NA	NA	G2
TCGA.04.1343	72	FEMALE	NA	NA	G3
TCGA.04.1346	73	FEMALE	NA	NA	G2
TCGA.04.1347	81	FEMALE	NA	NA	G3
TCGA.04.1348	44	FEMALE	NA	NA	G3
TCGA.04.1349	69	FEMALE	NA	NA	G3
TCGA.04.1350	46	FEMALE	NA	NA	G3
TCGA.04.1351	76	FEMALE	NA	NA	G2
TCGA.04.1356	62	FEMALE	NA	NA	G3
TCGA.04.1357	52	FEMALE	NA	NA	G3
TCGA.04.1360	65	FEMALE	NA	NA	G3
TCGA.04.1361	57	FEMALE	NA	NA	G3
TCGA.04.1362	59	FEMALE	NA	NA	G3
TCGA.04.1364	61	FEMALE	NA	NA	G3
TCGA.04.1365	87	FEMALE	NA	NA	G3
TCGA.04.1367	50	FEMALE	NA	NA	G3
TCGA.04.1369	53	FEMALE	NA	NA	G2
TCGA.04.1370	52	FEMALE	NA	NA	G3
TCGA.04.1371	58	FEMALE	NA	NA	G3
TCGA.04.1514	45	FEMALE	NA	NA	G2
TCGA.04.1516	48	FEMALE	NA	NA	G3
TCGA.04.1517	79	FEMALE	NA	NA	G3
TCGA.04.1519	48	FEMALE	NA	NA	G3
TCGA.04.1525	47	FEMALE	NA	NA	G3
TCGA.04.1530	68	FEMALE	NA	NA	G3
TCGA.04.1536	60	FEMALE	NA	NA	G3
TCGA.04.1542	52	FEMALE	NA	NA	G2
TCGA.04.1638	57	FEMALE	NA	NA	G3
TCGA.04.1644	48	FEMALE	NA	NA	G3
TCGA.04.1646	60	FEMALE	NA	NA	G3
TCGA.04.1648	57	FEMALE	NA	NA	G2
TCGA.04.1649	74	FEMALE	NA	NA	G3
TCGA.04.1651	53	FEMALE	NA	NA	G3
TCGA.04.1652	76	FEMALE	NA	NA	G2
TCGA.04.1654	69	FEMALE	NA	NA	G2
TCGA.04.1655	49	FEMALE	NA	NA	G2
TCGA.05.4244	70	MALE	STAGE IV	NA	NA
TCGA.05.4245	81	MALE	STAGE IIIA	NA	NA
TCGA.05.4249	67	MALE	STAGE IB	NA	NA
TCGA.05.4250	79	FEMALE	STAGE IIIA	NA	NA
TCGA.05.4382	68	MALE	STAGE IB	NA	NA
TCGA.05.4384	66	MALE	STAGE IIIA	0.6984	NA
TCGA.05.4389	70	MALE	STAGE IA	NA	NA
TCGA.05.4390	58	FEMALE	STAGE IB	0.7347	NA
TCGA.05.4395	76	MALE	STAGE IIIB	NA	NA
TCGA.05.4396	76	MALE	STAGE IIIB	0.8575	NA
TCGA.05.4397	65	MALE	STAGE IIB	NA	NA
TCGA.05.4398	47	FEMALE	STAGE IIIB	NA	NA
TCGA.05.4402	57	FEMALE	STAGE IV	NA	NA
TCGA.05.4403	76	MALE	STAGE IB	NA	NA
TCGA.05.4405	74	FEMALE	STAGE IB	0.592	NA
TCGA.05.4410	62	MALE	STAGE IB	0.5286	NA
TCGA.05.4415	57	MALE	STAGE IIIB	0.841	NA
TCGA.05.4417	51	FEMALE	STAGE IB	0.4483	NA
TCGA.05.4418	69	MALE	STAGE IIIA	NA	NA
TCGA.05.4420	41	MALE	STAGE IB	NA	NA
TCGA.05.4422	68	MALE	STAGE IB	NA	NA
TCGA.05.4424	70	MALE	STAGE IIB	0.5722	NA
TCGA.05.4425	70	FEMALE	STAGE IV	0.5893	NA
TCGA.05.4426	71	MALE	STAGE IB	NA	NA
TCGA.05.4427	65	FEMALE	STAGE IIB	0.6452	NA
TCGA.05.4430	59	FEMALE	STAGE IB	NA	NA
TCGA.05.4432	66	MALE	STAGE IIB	NA	NA
TCGA.05.4433	82	MALE	STAGE IB	0.5827	NA
TCGA.05.4434	67	FEMALE	STAGE IV	NA	NA
TCGA.05.5420	67	MALE	STAGE IIIA	0.2926	NA
TCGA.05.5423	65	MALE	STAGE IIB	0.5947	NA
TCGA.05.5425	68	MALE	STAGE IIB	0.5168	NA
TCGA.05.5428	57	MALE	STAGE IIA	0.6671	NA
TCGA.05.5429	60	MALE	STAGE IIIA	0.7911	NA
TCGA.05.5715	69	FEMALE	STAGE IB	0.6686	NA
TCGA.06.0125	NA	NA	NA	0.8322	NA
TCGA.06.0190	NA	NA	NA	0.539	NA
TCGA.06.0210	NA	NA	NA	0.6555	NA
TCGA.06.1804	NA	NA	NA	0.8302	NA
TCGA.06.5408	NA	NA	NA	0.8635	NA
TCGA.06.5410	NA	NA	NA	0.3118	NA
TCGA.06.5411	NA	NA	NA	0.7715	NA
TCGA.06.5412	NA	NA	NA	0.3849	NA
TCGA.06.5413	NA	NA	NA	0.6937	NA
TCGA.06.5414	NA	NA	NA	0.7421	NA
TCGA.06.5415	NA	NA	NA	0.9342	NA
TCGA.06.5416	NA	NA	NA	0.7678	NA
TCGA.06.5417	NA	NA	NA	0.9272	NA
TCGA.06.5418	NA	NA	NA	0.7887	NA
TCGA.06.5856	NA	NA	NA	0.8043	NA
TCGA.06.5858	NA	NA	NA	0.7718	NA
TCGA.06.5859	NA	NA	NA	0.7254	NA
TCGA.09.0364	80	FEMALE	NA	NA	G3
TCGA.09.0365	70	FEMALE	NA	NA	G3
TCGA.09.0366	55	FEMALE	NA	NA	G3
TCGA.09.0367	67	FEMALE	NA	NA	G3
TCGA.09.0369	56	FEMALE	NA	NA	G3
TCGA.09.1659	51	FEMALE	NA	NA	G3
TCGA.09.1661	75	FEMALE	NA	NA	G3
TCGA.09.1662	58	FEMALE	NA	NA	G3
TCGA.09.1664	37	FEMALE	NA	NA	G1
TCGA.09.1665	73	FEMALE	NA	NA	G2
TCGA.09.1666	57	FEMALE	NA	NA	G3
TCGA.09.1667	61	FEMALE	NA	NA	G2
TCGA.09.1668	57	FEMALE	NA	NA	G3
TCGA.09.1669	54	FEMALE	NA	NA	G3
TCGA.09.1670	57	FEMALE	NA	NA	G3
TCGA.09.1672	78	FEMALE	NA	NA	G1
TCGA.09.1673	50	FEMALE	NA	NA	G3
TCGA.09.1674	79	FEMALE	NA	NA	G3
TCGA.09.1675	50	FEMALE	NA	NA	G2
TCGA.09.2043	69	FEMALE	NA	NA	G3
TCGA.09.2044	77	FEMALE	NA	NA	G3
TCGA.09.2045	50	FEMALE	NA	NA	G2
TCGA.09.2048	63	FEMALE	NA	NA	G3
TCGA.09.2049	64	FEMALE	NA	NA	G3
TCGA.09.2050	65	FEMALE	NA	NA	G2
TCGA.09.2051	42	FEMALE	NA	NA	G3
TCGA.09.2053	72	FEMALE	NA	NA	G3
TCGA.09.2054	58	FEMALE	NA	NA	G3
TCGA.09.2055	48	FEMALE	NA	NA	G3
TCGA.09.2056	62	FEMALE	NA	NA	G3
TCGA.10.0925	58	FEMALE	NA	NA	G1
TCGA.10.0926	63	FEMALE	NA	NA	G3
TCGA.10.0927	65	FEMALE	NA	NA	G2
TCGA.10.0928	71	FEMALE	NA	NA	G3
TCGA.10.0930	70	FEMALE	NA	NA	G3
TCGA.10.0931	44	FEMALE	NA	NA	G3
TCGA.10.0933	77	FEMALE	NA	NA	G3
TCGA.10.0934	50	FEMALE	NA	NA	G3
TCGA.10.0935	68	FEMALE	NA	NA	G3
TCGA.10.0936	69	FEMALE	NA	NA	G3
TCGA.10.0937	44	FEMALE	NA	NA	G3
TCGA.10.0938	80	FEMALE	NA	NA	G3
TCGA.12.5295	NA	NA	NA	0.7315	NA
TCGA.12.5299	NA	NA	NA	0.8968	NA
TCGA.13.0714	55	FEMALE	NA	NA	G3
TCGA.13.0717	54	FEMALE	NA	NA	G3
TCGA.13.0720	48	FEMALE	NA	NA	G3
TCGA.13.0723	63	FEMALE	NA	NA	G3
TCGA.13.0724	72	FEMALE	NA	NA	G3
TCGA.13.0725	44	FEMALE	NA	NA	G3
TCGA.13.0726	55	FEMALE	NA	NA	GX
TCGA.13.0727	71	FEMALE	NA	NA	G3
TCGA.13.0730	71	FEMALE	NA	NA	G3
TCGA.13.0751	44	FEMALE	NA	NA	GX
TCGA.13.0755	75	FEMALE	NA	NA	G3
TCGA.13.0757	71	FEMALE	NA	NA	G3
TCGA.13.0758	60	FEMALE	NA	NA	G3
TCGA.13.0760	63	FEMALE	NA	NA	G3
TCGA.13.0761	51	FEMALE	NA	NA	G3
TCGA.13.0762	65	FEMALE	NA	NA	G3
TCGA.13.0764	62	FEMALE	NA	NA	G3
TCGA.13.0765	50	FEMALE	NA	NA	G3
TCGA.13.0766	42	FEMALE	NA	NA	G3
TCGA.13.0768	73	FEMALE	NA	NA	G3
TCGA.13.0791	58	FEMALE	NA	NA	G3
TCGA.13.0792	40	FEMALE	NA	NA	G3
TCGA.13.0793	40	FEMALE	NA	NA	G3
TCGA.13.0794	60	FEMALE	NA	NA	G3
TCGA.13.0795	66	FEMALE	NA	NA	G3
TCGA.13.0797	49	FEMALE	NA	NA	G3
TCGA.13.0799	44	FEMALE	NA	NA	G3
TCGA.13.0800	52	FEMALE	NA	NA	G3
TCGA.13.0801	46	FEMALE	NA	NA	G3
TCGA.13.0802	79	FEMALE	NA	NA	G3
TCGA.13.0803	81	FEMALE	NA	NA	G3
TCGA.13.0804	73	FEMALE	NA	NA	G3
TCGA.13.0805	57	FEMALE	NA	NA	G3
TCGA.13.0807	54	FEMALE	NA	NA	G3
TCGA.13.0883	61	FEMALE	NA	NA	G3
TCGA.13.0884	39	FEMALE	NA	NA	G3
TCGA.13.0885	70	FEMALE	NA	NA	G3
TCGA.13.0886	67	FEMALE	NA	NA	G3
TCGA.13.0887	42	FEMALE	NA	NA	G3
TCGA.13.0888	78	FEMALE	NA	NA	G3
TCGA.13.0889	75	FEMALE	NA	NA	GX
TCGA.13.0890	56	FEMALE	NA	NA	G3
TCGA.13.0891	73	FEMALE	NA	NA	G3
TCGA.13.0893	48	FEMALE	NA	NA	G3
TCGA.13.0894	53	FEMALE	NA	NA	G3
TCGA.13.0897	54	FEMALE	NA	NA	G3
TCGA.13.0899	60	FEMALE	NA	NA	G3
TCGA.13.0900	59	FEMALE	NA	NA	G3
TCGA.13.0901	41	FEMALE	NA	NA	G3
TCGA.13.0903	42	FEMALE	NA	NA	G3
TCGA.13.0904	63	FEMALE	NA	NA	G3
TCGA.13.0905	51	FEMALE	NA	NA	G3
TCGA.13.0906	50	FEMALE	NA	NA	G3
TCGA.13.0908	58	FEMALE	NA	NA	G3
TCGA.13.0910	58	FEMALE	NA	NA	G3
TCGA.13.0911	55	FEMALE	NA	NA	G3
TCGA.13.0912	58	FEMALE	NA	NA	G3
TCGA.13.0913	53	FEMALE	NA	NA	G3
TCGA.13.0916	49	FEMALE	NA	NA	G3
TCGA.13.0919	52	FEMALE	NA	NA	G3
TCGA.13.0920	65	FEMALE	NA	NA	G3
TCGA.13.0921	72	FEMALE	NA	NA	G3
TCGA.13.0923	74	FEMALE	NA	NA	G3
TCGA.13.0924	45	FEMALE	NA	NA	G3
TCGA.13.1403	48	FEMALE	NA	NA	G3
TCGA.13.1404	48	FEMALE	NA	NA	G3
TCGA.13.1405	49	FEMALE	NA	NA	G3
TCGA.13.1407	51	FEMALE	NA	NA	G3
TCGA.13.1408	59	FEMALE	NA	NA	G3
TCGA.13.1409	73	FEMALE	NA	NA	G3
TCGA.13.1410	57	FEMALE	NA	NA	GX
TCGA.13.1411	81	FEMALE	NA	NA	G3
TCGA.13.1412	41	FEMALE	NA	NA	G3
TCGA.13.1477	49	FEMALE	NA	NA	G2
TCGA.13.1481	76	FEMALE	NA	NA	G2
TCGA.13.1482	52	FEMALE	NA	NA	G2
TCGA.13.1483	61	FEMALE	NA	NA	G3
TCGA.13.1484	62	FEMALE	NA	NA	G3
TCGA.13.1485	48	FEMALE	NA	NA	G2
TCGA.13.1487	74	FEMALE	NA	NA	GX
TCGA.13.1488	59	FEMALE	NA	NA	G3
TCGA.13.1489	70	FEMALE	NA	NA	G2
TCGA.13.1491	55	FEMALE	NA	NA	G3
TCGA.13.1492	66	FEMALE	NA	NA	G3
TCGA.13.1494	43	FEMALE	NA	NA	G3
TCGA.13.1495	60	FEMALE	NA	NA	G2
TCGA.13.1496	65	FEMALE	NA	NA	G3
TCGA.13.1497	47	FEMALE	NA	NA	G3
TCGA.13.1498	73	FEMALE	NA	NA	G3
TCGA.13.1499	56	FEMALE	NA	NA	G3
TCGA.13.1500	71	FEMALE	NA	NA	G3
TCGA.13.1501	50	FEMALE	NA	NA	G3
TCGA.13.1504	68	FEMALE	NA	NA	G3
TCGA.13.1505	63	FEMALE	NA	NA	G3
TCGA.13.1506	45	FEMALE	NA	NA	G3
TCGA.13.1507	77	FEMALE	NA	NA	G3
TCGA.13.1509	64	FEMALE	NA	NA	G3
TCGA.13.1510	62	FEMALE	NA	NA	G3
TCGA.13.1511	52	FEMALE	NA	NA	G3
TCGA.13.1512	49	FEMALE	NA	NA	G3
TCGA.13.2057	59	FEMALE	NA	NA	G3
TCGA.13.2059	50	FEMALE	NA	NA	G3
TCGA.13.2060	51	FEMALE	NA	NA	G3
TCGA.13.2061	58	FEMALE	NA	NA	G3
TCGA.13.2065	71	FEMALE	NA	NA	G3
TCGA.13.2066	49	FEMALE	NA	NA	G3
TCGA.13.2071	63	FEMALE	NA	NA	G3
TCGA.13.A5FT	67	FEMALE	NA	NA	G3
TCGA.13.A5FU	60	FEMALE	NA	NA	G3
TCGA.15.1444	NA	NA	NA	0.7643	NA
TCGA.18.3406	67	MALE	STAGE IA	NA	NA
TCGA.18.3407	72	MALE	STAGE IB	NA	NA
TCGA.18.3408	77	FEMALE	STAGE IB	NA	NA
TCGA.18.3409	74	MALE	STAGE IA	NA	NA
TCGA.18.3410	81	MALE	STAGE IIB	NA	NA
TCGA.18.3411	63	FEMALE	STAGE IIIA	NA	NA
TCGA.18.3412	52	MALE	STAGE IB	NA	NA
TCGA.18.3414	73	MALE	STAGE IV	NA	NA
TCGA.18.3415	77	MALE	STAGE IB	NA	NA
TCGA.18.3416	83	MALE	STAGE IIB	NA	NA
TCGA.18.3417	65	MALE	STAGE IV	0.6331	NA
TCGA.18.3419	73	MALE	STAGE IIB	NA	NA
TCGA.18.3421	65	MALE	STAGE IB	NA	NA
TCGA.18.4083	63	MALE	STAGE IIB	NA	NA
TCGA.18.4086	64	MALE	STAGE IB	NA	NA
TCGA.18.4721	74	MALE	STAGE IA	0.5176	NA
TCGA.18.5592	57	MALE	STAGE IIB	0.8393	NA
TCGA.18.5595	50	MALE	STAGE IB	0.9422	NA
TCGA.19.4065	NA	NA	NA	0.5814	NA
TCGA.19.5960	NA	NA	NA	0.9765	NA
TCGA.20.0987	61	FEMALE	NA	NA	G3
TCGA.20.0990	74	FEMALE	NA	NA	G3
TCGA.20.0991	78	FEMALE	NA	NA	G3
TCGA.20.0996	59	FEMALE	NA	NA	G2
TCGA.20.1682	56	FEMALE	NA	NA	GX
TCGA.20.1683	65	FEMALE	NA	NA	G3
TCGA.20.1684	51	FEMALE	NA	NA	G3
TCGA.20.1685	45	FEMALE	NA	NA	G3
TCGA.20.1686	75	FEMALE	NA	NA	G3
TCGA.20.1687	46	FEMALE	NA	NA	G3
TCGA.21.1070	60	FEMALE	STAGE IIIA	NA	NA
TCGA.21.1071	67	MALE	STAGE IB	NA	NA
TCGA.21.1072	75	MALE	STAGE IB	NA	NA
TCGA.21.1075	57	MALE	STAGE IIB	NA	NA
TCGA.21.1076	54	FEMALE	STAGE IB	NA	NA
TCGA.21.1077	64	MALE	STAGE IIB	NA	NA
TCGA.21.1078	77	MALE	STAGE IB	NA	NA
TCGA.21.1079	71	MALE	STAGE IIIA	NA	NA
TCGA.21.1080	66	MALE	STAGE IB	NA	NA
TCGA.21.1081	69	MALE	STAGE IIB	NA	NA
TCGA.21.1082	61	MALE	STAGE IB	NA	NA
TCGA.21.1083	75	MALE	STAGE IA	NA	NA
TCGA.21.5782	68	FEMALE	STAGE IB	0.644	NA
TCGA.21.5783	76	MALE	STAGE IB	0.8018	NA
TCGA.21.5784	80	FEMALE	STAGE IB	0.5202	NA
TCGA.21.5786	64	MALE	STAGE IB	0.7782	NA
TCGA.21.5787	65	MALE	STAGE IIIA	0.5951	NA
TCGA.21.A5DI	77	MALE	STAGE IA	0.6773	NA
TCGA.22.0940	71	MALE	STAGE IIA	NA	NA
TCGA.22.0944	61	MALE	STAGE IB	NA	NA
TCGA.22.1000	76	MALE	STAGE IB	NA	NA
TCGA.22.1002	69	MALE	STAGE IA	NA	NA
TCGA.22.1005	63	MALE	STAGE IA	NA	NA
TCGA.22.1011	73	MALE	STAGE IB	NA	NA
TCGA.22.1012	80	FEMALE	STAGE IB	NA	NA
TCGA.22.1016	65	MALE	STAGE IB	NA	NA
TCGA.22.1017	62	MALE	STAGE IA	NA	NA
TCGA.22.4591	80	MALE	STAGE IIIA	NA	NA
TCGA.22.4593	77	MALE	STAGE IIA	0.7136	NA
TCGA.22.4594	60	FEMALE	STAGE IIIA	NA	NA
TCGA.22.4595	57	MALE	STAGE IIIA	NA	NA
TCGA.22.4596	69	FEMALE	STAGE IB	NA	NA
TCGA.22.4599	73	FEMALE	STAGE IB	0.6115	NA
TCGA.22.4601	73	FEMALE	STAGE IIIA	0.8869	NA
TCGA.22.4604	73	MALE	STAGE IIA	NA	NA
TCGA.22.4605	78	FEMALE	STAGE IB	0.5712	NA
TCGA.22.4607	75	MALE	STAGE IB	NA	NA
TCGA.22.4609	81	MALE	STAGE IA	0.49	NA
TCGA.22.4613	73	FEMALE	STAGE IA	0.6356	NA
TCGA.22.5471	75	MALE	STAGE IB	0.6566	NA
TCGA.22.5472	67	MALE	STAGE IB	0.7111	NA
TCGA.22.5473	NA	NA	NA	0.8352	NA
TCGA.22.5474	74	MALE	STAGE IB	0.5666	NA
TCGA.22.5477	65	MALE	STAGE IA	0.8909	NA
TCGA.22.5478	79	MALE	STAGE IB	0.6677	NA
TCGA.22.5479	64	MALE	STAGE IB	0.6902	NA
TCGA.22.5480	66	FEMALE	STAGE IA	0.6314	NA
TCGA.22.5481	72	FEMALE	STAGE IIB	0.6375	NA
TCGA.22.5482	81	MALE	STAGE IB	0.8106	NA
TCGA.22.5483	74	MALE	STAGE IIA	0.8035	NA
TCGA.22.5485	58	FEMALE	STAGE IA	0.8206	NA
TCGA.22.5489	64	MALE	STAGE IA	0.4638	NA
TCGA.22.5491	74	MALE	STAGE IA	0.8394	NA
TCGA.22.5492	73	FEMALE	STAGE IIIA	0.5819	NA
TCGA.22.A5C4	70	MALE	STAGE IIA	0.8561	NA
TCGA.23.1021	45	FEMALE	NA	NA	G3
TCGA.23.1022	67	FEMALE	NA	NA	G3
TCGA.23.1023	65	FEMALE	NA	NA	G3
TCGA.23.1024	52	FEMALE	NA	NA	G3
TCGA.23.1026	45	FEMALE	NA	NA	G3
TCGA.23.1027	48	FEMALE	NA	NA	G3
TCGA.23.1028	43	FEMALE	NA	NA	G3
TCGA.23.1029	46	FEMALE	NA	NA	G3
TCGA.23.1030	64	FEMALE	NA	NA	G3
TCGA.23.1031	60	FEMALE	NA	NA	G3
TCGA.23.1032	73	FEMALE	NA	NA	G3
TCGA.23.1107	59	FEMALE	NA	NA	G3
TCGA.23.1109	62	FEMALE	NA	NA	G3
TCGA.23.1110	42	FEMALE	NA	NA	G3
TCGA.23.1111	63	FEMALE	NA	NA	G3
TCGA.23.1113	48	FEMALE	NA	NA	G3
TCGA.23.1114	55	FEMALE	NA	NA	G3
TCGA.23.1116	83	FEMALE	NA	NA	G3
TCGA.23.1117	42	FEMALE	NA	NA	G3
TCGA.23.1118	45	FEMALE	NA	NA	G3
TCGA.23.1119	64	FEMALE	NA	NA	G3
TCGA.23.1120	60	FEMALE	NA	NA	G3
TCGA.23.1121	51	FEMALE	NA	NA	G3
TCGA.23.1122	53	FEMALE	NA	NA	G3
TCGA.23.1123	59	FEMALE	NA	NA	G3
TCGA.23.1124	62	FEMALE	NA	NA	G3
TCGA.23.1809	63	FEMALE	NA	NA	G3
TCGA.23.2072	58	FEMALE	NA	NA	G3
TCGA.23.2077	45	FEMALE	NA	NA	G3
TCGA.23.2078	66	FEMALE	NA	NA	G3
TCGA.23.2079	46	FEMALE	NA	NA	G3
TCGA.23.2081	49	FEMALE	NA	NA	G3
TCGA.23.2084	45	FEMALE	NA	NA	G3
TCGA.23.2641	85	FEMALE	NA	NA	G3
TCGA.23.2643	74	FEMALE	NA	NA	G3
TCGA.23.2645	54	FEMALE	NA	NA	G3
TCGA.23.2647	49	FEMALE	NA	NA	G3
TCGA.23.2649	60	FEMALE	NA	NA	G3
TCGA.24.0966	78	FEMALE	NA	NA	G3
TCGA.24.0968	59	FEMALE	NA	NA	G3
TCGA.24.0970	63	FEMALE	NA	NA	G3
TCGA.24.0975	58	FEMALE	NA	NA	G3
TCGA.24.0979	53	FEMALE	NA	NA	G3
TCGA.24.0980	53	FEMALE	NA	NA	G3
TCGA.24.0982	77	FEMALE	NA	NA	G3
TCGA.24.1103	50	FEMALE	NA	NA	G3
TCGA.24.1104	56	FEMALE	NA	NA	G3
TCGA.24.1105	36	FEMALE	NA	NA	G3
TCGA.24.1413	51	FEMALE	NA	NA	G3
TCGA.24.1416	34	FEMALE	NA	NA	G3
TCGA.24.1417	54	FEMALE	NA	NA	G3
TCGA.24.1418	68	FEMALE	NA	NA	G3
TCGA.24.1419	62	FEMALE	NA	NA	G3
TCGA.24.1422	82	FEMALE	NA	NA	G3
TCGA.24.1423	61	FEMALE	NA	NA	G3
TCGA.24.1424	67	FEMALE	NA	NA	G3
TCGA.24.1425	45	FEMALE	NA	NA	G3
TCGA.24.1426	43	FEMALE	NA	NA	G3
TCGA.24.1427	58	FEMALE	NA	NA	G3
TCGA.24.1428	50	FEMALE	NA	NA	G3
TCGA.24.1430	68	FEMALE	NA	NA	G3
TCGA.24.1431	67	FEMALE	NA	NA	G3
TCGA.24.1434	59	FEMALE	NA	NA	G3
TCGA.24.1435	57	FEMALE	NA	NA	G3
TCGA.24.1436	57	FEMALE	NA	NA	G3
TCGA.24.1463	70	FEMALE	NA	NA	G3
TCGA.24.1464	70	FEMALE	NA	NA	G3
TCGA.24.1466	74	FEMALE	NA	NA	G3
TCGA.24.1467	51	FEMALE	NA	NA	G3
TCGA.24.1469	71	FEMALE	NA	NA	G3
TCGA.24.1470	54	FEMALE	NA	NA	G3
TCGA.24.1471	60	FEMALE	NA	NA	G3
TCGA.24.1474	57	FEMALE	NA	NA	G3
TCGA.24.1544	71	FEMALE	NA	NA	G3
TCGA.24.1545	69	FEMALE	NA	NA	G3
TCGA.24.1546	46	FEMALE	NA	NA	G3
TCGA.24.1548	57	FEMALE	NA	NA	G3
TCGA.24.1549	58	FEMALE	NA	NA	G3
TCGA.24.1550	49	FEMALE	NA	NA	G3
TCGA.24.1551	53	FEMALE	NA	NA	G3
TCGA.24.1552	77	FEMALE	NA	NA	G3
TCGA.24.1553	53	FEMALE	NA	NA	G3
TCGA.24.1555	50	FEMALE	NA	NA	G3
TCGA.24.1556	50	FEMALE	NA	NA	G3
TCGA.24.1557	49	FEMALE	NA	NA	G3
TCGA.24.1558	73	FEMALE	NA	NA	G3
TCGA.24.1560	51	FEMALE	NA	NA	G4
TCGA.24.1562	67	FEMALE	NA	NA	G3
TCGA.24.1563	66	FEMALE	NA	NA	G3
TCGA.24.1564	67	FEMALE	NA	NA	G3
TCGA.24.1565	74	FEMALE	NA	NA	G3
TCGA.24.1567	54	FEMALE	NA	NA	G3
TCGA.24.1603	53	FEMALE	NA	NA	G3
TCGA.24.1604	66	FEMALE	NA	NA	G3
TCGA.24.1614	57	FEMALE	NA	NA	G3
TCGA.24.1616	56	FEMALE	NA	NA	G3
TCGA.24.1842	49	FEMALE	NA	NA	G3
TCGA.24.1843	66	FEMALE	NA	NA	G3
TCGA.24.1844	64	FEMALE	NA	NA	G3
TCGA.24.1845	42	FEMALE	NA	NA	G3
TCGA.24.1846	45	FEMALE	NA	NA	G3
TCGA.24.1847	45	FEMALE	NA	NA	G3
TCGA.24.1849	80	FEMALE	NA	NA	G3
TCGA.24.1850	72	FEMALE	NA	NA	G3
TCGA.24.1920	74	FEMALE	NA	NA	G3
TCGA.24.1923	51	FEMALE	NA	NA	G3
TCGA.24.1924	65	FEMALE	NA	NA	G3
TCGA.24.1927	59	FEMALE	NA	NA	G3
TCGA.24.1928	77	FEMALE	NA	NA	G3
TCGA.24.1930	53	FEMALE	NA	NA	G3
TCGA.24.2019	46	FEMALE	NA	NA	G3
TCGA.24.2020	67	FEMALE	NA	NA	G3
TCGA.24.2023	54	FEMALE	NA	NA	G3
TCGA.24.2024	72	FEMALE	NA	NA	G3
TCGA.24.2026	79	FEMALE	NA	NA	G3
TCGA.24.2027	51	FEMALE	NA	NA	G3
TCGA.24.2029	75	FEMALE	NA	NA	G3
TCGA.24.2030	87	FEMALE	NA	NA	G3
TCGA.24.2033	87	FEMALE	NA	NA	G3
TCGA.24.2035	65	FEMALE	NA	NA	G3
TCGA.24.2036	50	FEMALE	NA	NA	G3
TCGA.24.2038	68	FEMALE	NA	NA	GB
TCGA.24.2254	66	FEMALE	NA	NA	G3
TCGA.24.2260	74	FEMALE	NA	NA	G3
TCGA.24.2261	76	FEMALE	NA	NA	G3
TCGA.24.2262	57	FEMALE	NA	NA	G3
TCGA.24.2267	58	FEMALE	NA	NA	G3
TCGA.24.2271	55	FEMALE	NA	NA	G3
TCGA.24.2280	74	FEMALE	NA	NA	G3
TCGA.24.2281	68	FEMALE	NA	NA	G3
TCGA.24.2288	70	FEMALE	NA	NA	G3
TCGA.24.2289	68	FEMALE	NA	NA	G3
TCGA.24.2290	56	FEMALE	NA	NA	G3
TCGA.24.2293	47	FEMALE	NA	NA	G3
TCGA.24.2295	69	FEMALE	NA	NA	G3
TCGA.24.2297	56	FEMALE	NA	NA	G3
TCGA.24.2298	55	FEMALE	NA	NA	G3
TCGA.25.1312	69	FEMALE	NA	NA	G3
TCGA.25.1313	62	FEMALE	NA	NA	G3
TCGA.25.1314	42	FEMALE	NA	NA	G3
TCGA.25.1315	50	FEMALE	NA	NA	G3
TCGA.25.1316	55	FEMALE	NA	NA	G3
TCGA.25.1317	66	FEMALE	NA	NA	G3
TCGA.25.1318	54	FEMALE	NA	NA	G3
TCGA.25.1319	73	FEMALE	NA	NA	G3
TCGA.25.1320	65	FEMALE	NA	NA	G3
TCGA.25.1321	65	FEMALE	NA	NA	G3
TCGA.25.1322	62	FEMALE	NA	NA	G3
TCGA.25.1323	72	FEMALE	NA	NA	G3
TCGA.25.1324	74	FEMALE	NA	NA	G3
TCGA.25.1325	77	FEMALE	NA	NA	G3
TCGA.25.1326	61	FEMALE	NA	NA	G3
TCGA.25.1328	38	FEMALE	NA	NA	G3
TCGA.25.1329	76	FEMALE	NA	NA	G3
TCGA.25.1623	71	FEMALE	NA	NA	G3
TCGA.25.1625	66	FEMALE	NA	NA	G3
TCGA.25.1626	65	FEMALE	NA	NA	G3
TCGA.25.1627	73	FEMALE	NA	NA	G3
TCGA.25.1628	67	FEMALE	NA	NA	G3
TCGA.25.1630	73	FEMALE	NA	NA	G3
TCGA.25.1631	73	FEMALE	NA	NA	G3
TCGA.25.1632	68	FEMALE	NA	NA	G3
TCGA.25.1633	64	FEMALE	NA	NA	G3
TCGA.25.1634	75	FEMALE	NA	NA	G3
TCGA.25.1635	71	FEMALE	NA	NA	G3
TCGA.25.1870	59	FEMALE	NA	NA	G3
TCGA.25.1871	70	FEMALE	NA	NA	G3
TCGA.25.1877	81	FEMALE	NA	NA	G3
TCGA.25.1878	60	FEMALE	NA	NA	G3
TCGA.25.2042	60	FEMALE	NA	NA	G3
TCGA.25.2391	57	FEMALE	NA	NA	G3
TCGA.25.2392	75	FEMALE	NA	NA	G3
TCGA.25.2393	81	FEMALE	NA	NA	G3
TCGA.25.2396	71	FEMALE	NA	NA	G3
TCGA.25.2397	59	FEMALE	NA	NA	G3
TCGA.25.2398	71	FEMALE	NA	NA	G3
TCGA.25.2399	80	FEMALE	NA	NA	G3
TCGA.25.2400	76	FEMALE	NA	NA	G3
TCGA.25.2401	64	FEMALE	NA	NA	G3
TCGA.25.2404	38	FEMALE	NA	NA	G3
TCGA.25.2408	37	FEMALE	NA	NA	G2
TCGA.25.2409	71	FEMALE	NA	NA	G3
TCGA.26.1442	NA	NA	NA	0.8924	NA
TCGA.26.5132	NA	NA	NA	0.8646	NA
TCGA.26.5133	NA	NA	NA	0.9074	NA
TCGA.26.5134	NA	NA	NA	0.8556	NA
TCGA.26.5135	NA	NA	NA	0.7268	NA
TCGA.26.5139	NA	NA	NA	0.8257	NA
TCGA.28.2510	NA	NA	NA	0.776	NA
TCGA.28.5204	NA	NA	NA	0.9009	NA
TCGA.28.5207	NA	NA	NA	0.8012	NA
TCGA.28.5208	NA	NA	NA	0.8165	NA
TCGA.28.5209	NA	NA	NA	0.9424	NA
TCGA.28.5213	NA	NA	NA	0.4755	NA
TCGA.28.5215	NA	NA	NA	0.6719	NA
TCGA.28.5216	NA	NA	NA	0.7311	NA
TCGA.28.5218	NA	NA	NA	0.5014	NA
TCGA.28.5220	NA	NA	NA	0.8072	NA
TCGA.29.1688	39	FEMALE	NA	NA	G2
TCGA.29.1690	66	FEMALE	NA	NA	G2
TCGA.29.1691	51	FEMALE	NA	NA	G2
TCGA.29.1693	72	FEMALE	NA	NA	G3
TCGA.29.1694	45	FEMALE	NA	NA	GX
TCGA.29.1695	62	FEMALE	NA	NA	G2
TCGA.29.1696	43	FEMALE	NA	NA	G2
TCGA.29.1697	62	FEMALE	NA	NA	G3
TCGA.29.1698	53	FEMALE	NA	NA	G3
TCGA.29.1699	57	FEMALE	NA	NA	G3
TCGA.29.1701	56	FEMALE	NA	NA	G3
TCGA.29.1702	84	FEMALE	NA	NA	G3
TCGA.29.1703	56	FEMALE	NA	NA	G2
TCGA.29.1705	47	FEMALE	NA	NA	G2
TCGA.29.1707	41	FEMALE	NA	NA	G3
TCGA.29.1710	54	FEMALE	NA	NA	G2
TCGA.29.1711	45	FEMALE	NA	NA	G2
TCGA.29.1761	80	FEMALE	NA	NA	G3
TCGA.29.1762	59	FEMALE	NA	NA	G2
TCGA.29.1763	43	FEMALE	NA	NA	G2
TCGA.29.1764	49	FEMALE	NA	NA	G2
TCGA.29.1766	74	FEMALE	NA	NA	G2
TCGA.29.1768	50	FEMALE	NA	NA	G3
TCGA.29.1769	40	FEMALE	NA	NA	G3
TCGA.29.1770	54	FEMALE	NA	NA	G2
TCGA.29.1770	NA	NA	NA	0.8068	NA
TCGA.29.1771	76	FEMALE	NA	NA	G2
TCGA.29.1774	82	FEMALE	NA	NA	G3
TCGA.29.1775	51	FEMALE	NA	NA	G2
TCGA.29.1776	63	FEMALE	NA	NA	G3
TCGA.29.1777	47	FEMALE	NA	NA	G2
TCGA.29.1778	77	FEMALE	NA	NA	G3
TCGA.29.1781	69	FEMALE	NA	NA	G3
TCGA.29.1783	58	FEMALE	NA	NA	G3
TCGA.29.1784	55	FEMALE	NA	NA	G3
TCGA.29.1785	55	FEMALE	NA	NA	G3
TCGA.29.2414	75	FEMALE	NA	NA	G2
TCGA.29.2414	NA	NA	NA	0.89	NA
TCGA.29.2425	60	FEMALE	NA	NA	G2
TCGA.29.2427	60	FEMALE	NA	NA	G3
TCGA.29.2428	58	FEMALE	NA	NA	G3
TCGA.29.2429	79	FEMALE	NA	NA	G3
TCGA.29.2431	59	FEMALE	NA	NA	G2
TCGA.29.2432	61	FEMALE	NA	NA	G3
TCGA.29.2433	61	FEMALE	NA	NA	G3
TCGA.29.2434	52	FEMALE	NA	NA	G3
TCGA.29.2435	78	FEMALE	NA	NA	G3
TCGA.29.2436	36	FEMALE	NA	NA	G2
TCGA.29.A5NZ	66	FEMALE	NA	NA	G3
TCGA.2A.A8VL	NA	NA	NA	0.9821	NA
TCGA.2A.A8VO	NA	NA	NA	0.962	NA
TCGA.2A.A8VT	NA	NA	NA	0.9699	NA
TCGA.2A.A8VV	NA	NA	NA	0.9841	NA
TCGA.2A.A8VX	NA	NA	NA	0.9932	NA
TCGA.2A.A8W1	NA	NA	NA	0.9977	NA
TCGA.2A.A8W3	NA	NA	NA	0.9527	NA
TCGA.2E.A9G8	59	FEMALE	NA	NA	G2
TCGA.2F.A9KO	63	MALE	STAGE IV	NA	HIGH GRADE
TCGA.2F.A9KP	66	MALE	STAGE IV	NA	HIGH GRADE
TCGA.2F.A9KQ	69	MALE	STAGE III	NA	HIGH GRADE
TCGA.2F.A9KR	59	FEMALE	STAGE III	NA	HIGH GRADE
TCGA.2F.A9KT	83	MALE	STAGE II	NA	HIGH GRADE
TCGA.2F.A9KW	67	FEMALE	STAGE III	NA	HIGH GRADE
TCGA.2G.AAEW	31	MALE	IS	NA	NA
TCGA.2G.AAEX	38	MALE	IS	NA	NA
TCGA.2G.AAF1	28	MALE	IS	NA	NA
TCGA.2G.AAF4	30	MALE	STAGE I	NA	NA
TCGA.2G.AAF6	28	MALE	IS	NA	NA
TCGA.2G.AAF8	33	MALE	STAGE IA	NA	NA
TCGA.2G.AAFE	37	MALE	STAGE IIA	NA	NA
TCGA.2G.AAFG	30	MALE	IS	NA	NA
TCGA.2G.AAFH	38	MALE	STAGE IIB	NA	NA
TCGA.2G.AAFI	41	MALE	STAGE IB	NA	NA
TCGA.2G.AAFL	35	MALE	STAGE IB	NA	NA
TCGA.2G.AAFM	31	MALE	STAGE IIA	NA	NA
TCGA.2G.AAFN	26	MALE	STAGE IIIB	NA	NA
TCGA.2G.AAFO	33	MALE	STAGE IIA	NA	NA
TCGA.2G.AAFV	31	MALE	IS	NA	NA
TCGA.2G.AAFY	24	MALE	STAGE IIA	NA	NA
TCGA.2G.AAFZ	32	MALE	STAGE III	NA	NA
TCGA.2G.AAG0	23	MALE	IS	NA	NA
TCGA.2G.AAG3	53	MALE	IS	NA	NA
TCGA.2G.AAG5	36	MALE	IS	NA	NA
TCGA.2G.AAG6	24	MALE	IS	NA	NA
TCGA.2G.AAG7	33	MALE	IS	NA	NA
TCGA.2G.AAG8	21	MALE	STAGE IB	NA	NA
TCGA.2G.AAG9	25	MALE	STAGE IIIB	NA	NA
TCGA.2G.AAGA	38	MALE	STAGE IIA	NA	NA
TCGA.2G.AAGC	28	MALE	IS	NA	NA
TCGA.2G.AAGE	21	MALE	IS	NA	NA
TCGA.2G.AAGF	28	MALE	IS	NA	NA
TCGA.2G.AAGG	20	MALE	STAGE IIIC	NA	NA
TCGA.2G.AAGI	33	MALE	IS	NA	NA
TCGA.2G.AAGJ	28	MALE	STAGE IA	NA	NA
TCGA.2G.AAGK	20	MALE	IS	NA	NA
TCGA.2G.AAGM	51	MALE	IS	NA	NA
TCGA.2G.AAGN	41	MALE	STAGE IIIB	NA	NA
TCGA.2G.AAGO	41	MALE	IS	NA	NA
TCGA.2G.AAGP	33	MALE	STAGE IIA	NA	NA
TCGA.2G.AAGS	39	MALE	STAGE IIIB	NA	NA
TCGA.2G.AAGT	30	MALE	IS	NA	NA
TCGA.2G.AAGW	38	MALE	IS	NA	NA
TCGA.2G.AAGX	22	MALE	STAGE IA	NA	NA
TCGA.2G.AAGY	28	MALE	IS	NA	NA
TCGA.2G.AAGZ	27	MALE	STAGE IIIA	NA	NA
TCGA.2G.AAH0	30	MALE	IS	NA	NA
TCGA.2G.AAH2	20	MALE	IS	NA	NA
TCGA.2G.AAH3	20	MALE	STAGE I	NA	NA
TCGA.2G.AAH4	34	MALE	STAGE II	NA	NA
TCGA.2G.AAH8	45	MALE	STAGE IIIC	NA	NA
TCGA.2G.AAHA	48	MALE	STAGE IB	NA	NA
TCGA.2G.AAHC	33	MALE	IS	NA	NA
TCGA.2G.AAHG	25	MALE	STAGE I	NA	NA
TCGA.2G.AAHL	26	MALE	STAGE I	NA	NA
TCGA.2G.AAHN	32	MALE	STAGE I	NA	NA
TCGA.2G.AAHP	31	MALE	IS	NA	NA
TCGA.2G.AAHT	32	MALE	IS	NA	NA
TCGA.2G.AAKD	18	MALE	STAGE III	NA	NA
TCGA.2G.AAKG	22	MALE	STAGE I	NA	NA
TCGA.2G.AAKH	19	MALE	STAGE II	NA	NA
TCGA.2G.AAKL	26	MALE	STAGE II	NA	NA
TCGA.2G.AAKM	14	MALE	STAGE II	NA	NA
TCGA.2G.AAL5	31	MALE	STAGE I	NA	NA
TCGA.2G.AAL7	32	MALE	IS	NA	NA
TCGA.2G.AALP	43	MALE	STAGE IIIB	NA	NA
TCGA.2H.A9GF	28	MALE	STAGE III	NA	NA
TCGA.2H.A9GF	67	MALE	STAGE III	NA	NA
TCGA.2H.A9GG	27	MALE	STAGE III	NA	NA
TCGA.2H.A9GG	66	MALE	STAGE III	NA	NA
TCGA.2H.A9GH	5	MALE	STAGE IIB	NA	NA
TCGA.2H.A9GH	44	MALE	STAGE IIB	NA	NA
TCGA.2H.A9GI	29	MALE	STAGE III	NA	NA
TCGA.2H.A9GI	68	MALE	STAGE III	NA	NA
TCGA.2H.A9GJ	18	MALE	STAGE I	NA	NA
TCGA.2H.A9GJ	57	MALE	STAGE I	NA	NA
TCGA.2H.A9GK	4	MALE	STAGE III	NA	NA
TCGA.2H.A9GK	43	MALE	STAGE III	NA	NA
TCGA.2H.A9GL	35	MALE	STAGE III	NA	NA
TCGA.2H.A9GL	74	MALE	STAGE III	NA	NA
TCGA.2H.A9GM	14	MALE	STAGE IIB	NA	NA
TCGA.2H.A9GM	53	MALE	STAGE IIB	NA	NA
TCGA.2H.A9GN	31	MALE	STAGE III	NA	NA
TCGA.2H.A9GN	70	MALE	STAGE III	NA	NA
TCGA.2H.A9GO	19	MALE	STAGE IVA	NA	NA
TCGA.2H.A9GO	58	MALE	STAGE IVA	NA	NA
TCGA.2H.A9GQ	40	MALE	STAGE III	NA	NA
TCGA.2H.A9GQ	80	MALE	STAGE III	NA	NA
TCGA.2H.A9GR	40	MALE	STAGE IIA	NA	NA
TCGA.2H.A9GR	80	MALE	STAGE IIA	NA	NA
TCGA.2J.AAB1	65	MALE	STAGE IIB	NA	G3
TCGA.2J.AAB4	48	MALE	STAGE IIB	NA	G2
TCGA.2J.AAB6	75	MALE	STAGE IIA	NA	G2
TCGA.2J.AAB8	71	MALE	STAGE IIB	NA	G3
TCGA.2J.AAB9	70	FEMALE	STAGE IIB	NA	G1
TCGA.2J.AABA	55	MALE	STAGE IIB	NA	G2
TCGA.2J.AABE	73	MALE	STAGE IIA	NA	G2
TCGA.2J.AABF	73	MALE	STAGE IIB	NA	G3
TCGA.2J.AABH	61	MALE	STAGE IIA	NA	G3
TCGA.2J.AABI	55	FEMALE	STAGE IIA	NA	G3
TCGA.2J.AABK	71	MALE	STAGE IIB	NA	G2
TCGA.2J.AABO	43	MALE	STAGE IIB	NA	G2
TCGA.2J.AABP	58	FEMALE	STAGE IIB	NA	G4
TCGA.2J.AABR	60	FEMALE	STAGE IIA	NA	G3
TCGA.2J.AABT	72	FEMALE	STAGE IIB	NA	G2
TCGA.2J.AABU	56	MALE	STAGE IIB	NA	G3
TCGA.2J.AABV	74	MALE	STAGE IIB	NA	G4
TCGA.2K.A9WE	53	MALE	STAGE II	NA	NA
TCGA.2L.AAQA	76	MALE	STAGE IIB	NA	G2
TCGA.2L.AAQE	56	MALE	STAGE IIB	NA	G2
TCGA.2L.AAQI	66	MALE	STAGE IIB	NA	G3
TCGA.2L.AAQJ	49	FEMALE	STAGE III	NA	G2
TCGA.2L.AAQL	82	MALE	STAGE IIB	NA	G3
TCGA.2L.AAQM	52	MALE	STAGE IIB	NA	G1
TCGA.2W.A8YY	51	FEMALE	NA	NA	G3
TCGA.2X.A9D5	49	MALE	STAGE I	NA	NA
TCGA.2X.A9D6	42	MALE	STAGE I	NA	NA
TCGA.2Y.A9GS	58	MALE	NA	NA	G2
TCGA.2Y.A9GT	51	MALE	STAGE_I	NA	G2
TCGA.2Y.A9GU	55	FEMALE	STAGE_I	NA	G2
TCGA.2Y.A9GV	54	FEMALE	STAGE_I	NA	G1
TCGA.2Y.A9GW	64	MALE	STAGE_I	NA	G2
TCGA.2Y.A9GX	68	MALE	STAGE_I	NA	G2
TCGA.2Y.A9GY	64	FEMALE	STAGE_II	NA	G3
TCGA.2Y.A9GZ	82	FEMALE	STAGE_II	NA	G2
TCGA.2Y.A9H0	49	MALE	STAGE_IIIA	NA	G1
TCGA.2Y.A9H1	58	MALE	STAGE_I	NA	G2
TCGA.2Y.A9H2	64	FEMALE	STAGE_I	NA	G3
TCGA.2Y.A9H3	45	MALE	STAGE_II	NA	G1
TCGA.2Y.A9H4	68	MALE	STAGE_I	NA	G2
TCGA.2Y.A9H5	59	FEMALE	STAGE_I	NA	G3
TCGA.2Y.A9H6	68	FEMALE	STAGE_I	NA	G2
TCGA.2Y.A9H7	81	FEMALE	STAGE_I	NA	G2
TCGA.2Y.A9H8	85	FEMALE	NA	NA	G2
TCGA.2Y.A9H9	70	MALE	STAGE_I	NA	G2
TCGA.2Y.A9HA	70	MALE	STAGE_II	NA	G2
TCGA.2Y.A9HB	66	MALE	STAGE_I	NA	G2
TCGA.2Z.A9J1	71	MALE	STAGE I	NA	NA
TCGA.2Z.A9J2	71	FEMALE	STAGE I	NA	NA
TCGA.2Z.A9J3	67	MALE	STAGE II	NA	NA
TCGA.2Z.A9J5	80	MALE	STAGE II	NA	NA
TCGA.2Z.A9J6	60	MALE	STAGE I	NA	NA
TCGA.2Z.A9J7	63	MALE	STAGE IV	NA	NA
TCGA.2Z.A9J8	50	MALE	STAGE I	NA	NA
TCGA.2Z.A9J9	77	MALE	STAGE I	NA	NA
TCGA.2Z.A9JD	66	MALE	STAGE I	NA	NA
TCGA.2Z.A9JE	59	MALE	STAGE I	NA	NA
TCGA.2Z.A9JG	64	MALE	STAGE I	NA	NA
TCGA.2Z.A9JI	38	MALE	STAGE III	NA	NA
TCGA.2Z.A9JJ	69	FEMALE	STAGE I	NA	NA
TCGA.2Z.A9JK	50	MALE	STAGE III	NA	NA
TCGA.2Z.A9JL	47	MALE	STAGE I	NA	NA
TCGA.2Z.A9JM	28	MALE	STAGE I	NA	NA
TCGA.2Z.A9JN	50	FEMALE	STAGE I	NA	NA
TCGA.2Z.A9JO	56	FEMALE	STAGE I	NA	NA
TCGA.2Z.A9JP	63	MALE	STAGE I	NA	NA
TCGA.2Z.A9JQ	66	MALE	STAGE I	NA	NA
TCGA.2Z.A9JR	57	MALE	STAGE I	NA	NA
TCGA.2Z.A9JS	74	MALE	STAGE I	NA	NA
TCGA.2Z.A9JT	71	MALE	STAGE I	NA	NA
TCGA.30.1714	68	FEMALE	NA	NA	G3
TCGA.30.1718	44	FEMALE	NA	NA	G3
TCGA.30.1853	58	FEMALE	NA	NA	G3
TCGA.30.1855	61	FEMALE	NA	NA	G3
TCGA.30.1856	56	FEMALE	NA	NA	G3
TCGA.30.1857	64	FEMALE	NA	NA	G3
TCGA.30.1859	56	FEMALE	NA	NA	G3
TCGA.30.1860	58	FEMALE	NA	NA	G3
TCGA.30.1861	74	FEMALE	NA	NA	G3
TCGA.30.1862	65	FEMALE	NA	NA	G2
TCGA.30.1866	61	FEMALE	NA	NA	G2
TCGA.30.1867	46	FEMALE	NA	NA	GX
TCGA.30.1869	50	FEMALE	NA	NA	G3
TCGA.30.1880	56	FEMALE	NA	NA	G3
TCGA.30.1887	67	FEMALE	NA	NA	G2
TCGA.30.1891	61	FEMALE	NA	NA	G2
TCGA.30.1892	52	FEMALE	NA	NA	G3
TCGA.31.1944	47	FEMALE	NA	NA	G3
TCGA.31.1946	30	FEMALE	NA	NA	G3
TCGA.31.1950	76	FEMALE	NA	NA	G2
TCGA.31.1951	58	FEMALE	NA	NA	G3
TCGA.31.1953	52	FEMALE	NA	NA	G3
TCGA.31.1955	43	FEMALE	NA	NA	G3
TCGA.31.1956	60	FEMALE	NA	NA	G3
TCGA.31.1959	49	FEMALE	NA	NA	G2
TCGA.32.1980	NA	NA	NA	0.6668	NA
TCGA.32.5222	NA	NA	NA	0.7598	NA
TCGA.33.4532	68	MALE	STAGE IB	NA	NA
TCGA.33.4533	76	FEMALE	STAGE IB	NA	NA
TCGA.33.4538	66	MALE	STAGE IIIA	NA	NA
TCGA.33.4547	68	MALE	STAGE IB	NA	NA
TCGA.33.4566	40	MALE	STAGE IB	0.6084	NA
TCGA.33.4582	55	MALE	STAGE IA	0.8114	NA
TCGA.33.4583	73	MALE	STAGE IA	0.7939	NA
TCGA.33.4586	57	MALE	STAGE IIIA	0.7318	NA
TCGA.33.4587	63	FEMALE	STAGE IB	0.7869	NA
TCGA.33.4589	62	FEMALE	STAGE IIB	0.5053	NA
TCGA.33.6737	71	MALE	STAGE IIIA	0.6225	NA
TCGA.33.6738	80	MALE	STAGE IIIA	0.745	NA
TCGA.33.A4WN	60	MALE	STAGE IB	0.7066	NA
TCGA.33.A5GW	67	MALE	STAGE IIA	0.9358	NA
TCGA.33.AAS8	59	FEMALE	STAGE IA	NA	NA
TCGA.33.AASB	66	MALE	STAGE IB	NA	NA
TCGA.33.AASD	83	MALE	STAGE IA	NA	NA
TCGA.33.AASI	65	FEMALE	STAGE IIB	NA	NA
TCGA.33.AASJ	60	MALE	STAGE IB	NA	NA
TCGA.33.AASL	57	FEMALE	STAGE IA	NA	NA
TCGA.34.2596	70	MALE	STAGE IIB	NA	NA
TCGA.34.2600	76	FEMALE	STAGE IA	NA	NA
TCGA.34.2604	81	FEMALE	STAGE IB	NA	NA
TCGA.34.2605	76	MALE	STAGE IIIB	NA	NA
TCGA.34.2608	84	MALE	STAGE IB	NA	NA
TCGA.34.2609	81	MALE	STAGE IIB	NA	NA
TCGA.34.5231	72	MALE	STAGE IA	0.5883	NA
TCGA.34.5232	75	FEMALE	STAGE IIA	0.5081	NA
TCGA.34.5234	71	FEMALE	STAGE IA	0.3211	NA
TCGA.34.5236	60	MALE	STAGE IIB	0.5807	NA
TCGA.34.5239	75	MALE	STAGE IIIA	0.503	NA
TCGA.34.5240	73	FEMALE	STAGE IIB	0.8238	NA
TCGA.34.5241	79	MALE	STAGE IB	0.5134	NA
TCGA.34.5927	70	FEMALE	STAGE IA	0.4932	NA
TCGA.34.5928	83	FEMALE	STAGE IIB	0.6281	NA
TCGA.34.5929	78	FEMALE	STAGE IB	0.5419	NA
TCGA.34.7107	70	MALE	STAGE II	0.7583	NA
TCGA.34.8454	62	FEMALE	STAGE IIIA	0.5035	NA
TCGA.34.8455	67	MALE	STAGE IV	0.707	NA
TCGA.34.8456	71	FEMALE	STAGE IIA	0.773	NA
TCGA.34.A5IX	80	MALE	STAGE IIB	0.6682	NA
TCGA.35.3615	57	MALE	STAGE IB	NA	NA
TCGA.35.4122	69	MALE	STAGE IA	NA	NA
TCGA.35.4123	38	MALE	STAGE IA	NA	NA
TCGA.35.5375	61	MALE	STAGE IIIA	0.7302	NA
TCGA.36.1568	52	FEMALE	NA	NA	G3
TCGA.36.1569	52	FEMALE	NA	NA	G3
TCGA.36.1570	49	FEMALE	NA	NA	G3
TCGA.36.1571	53	FEMALE	NA	NA	G3
TCGA.36.1574	48	FEMALE	NA	NA	G3
TCGA.36.1575	83	FEMALE	NA	NA	G3
TCGA.36.1576	76	FEMALE	NA	NA	G3
TCGA.36.1577	43	FEMALE	NA	NA	G2
TCGA.36.1578	63	FEMALE	NA	NA	G3
TCGA.36.1580	82	FEMALE	NA	NA	G3
TCGA.36.1581	63	FEMALE	NA	NA	G3
TCGA.36.2529	71	FEMALE	NA	NA	G3
TCGA.36.2530	38	FEMALE	NA	NA	G3
TCGA.36.2532	61	FEMALE	NA	NA	G3
TCGA.36.2533	55	FEMALE	NA	NA	G3
TCGA.36.2534	72	FEMALE	NA	NA	G3
TCGA.36.2537	39	FEMALE	NA	NA	G3
TCGA.36.2538	37	FEMALE	NA	NA	G3
TCGA.36.2540	26	FEMALE	NA	NA	G1
TCGA.36.2542	59	FEMALE	NA	NA	G3
TCGA.36.2543	85	FEMALE	NA	NA	G3
TCGA.36.2544	58	FEMALE	NA	NA	G3
TCGA.36.2545	42	FEMALE	NA	NA	G3
TCGA.36.2547	64	FEMALE	NA	NA	G3
TCGA.36.2548	57	FEMALE	NA	NA	G3
TCGA.36.2549	54	FEMALE	NA	NA	G3
TCGA.36.2551	57	FEMALE	NA	NA	G3
TCGA.36.2552	64	FEMALE	NA	NA	G3
TCGA.37.3783	51	MALE	STAGE IIIA	NA	NA
TCGA.37.3789	65	MALE	STAGE IB	NA	NA
TCGA.37.3792	69	MALE	STAGE IB	NA	NA
TCGA.37.4129	52	FEMALE	STAGE IA	NA	NA
TCGA.37.4130	56	MALE	STAGE IA	NA	NA
TCGA.37.4132	61	FEMALE	STAGE IV	NA	NA
TCGA.37.4133	63	MALE	STAGE IIIA	NA	NA
TCGA.37.4135	68	MALE	STAGE IB	NA	NA
TCGA.37.4141	65	FEMALE	STAGE IA	NA	NA
TCGA.37.5819	64	MALE	STAGE IIIA	0.736	NA
TCGA.37.A5EL	53	MALE	STAGE IIB	0.9499	NA
TCGA.37.A5EM	49	MALE	STAGE II	0.604	NA
TCGA.37.A5EN	59	MALE	STAGE IIIB	0.7847	NA
TCGA.38.4625	66	FEMALE	STAGE IB	NA	NA
TCGA.38.4627	64	FEMALE	STAGE IIA	NA	NA
TCGA.38.4628	65	FEMALE	STAGE IIB	NA	NA
TCGA.38.4629	68	MALE	STAGE IIB	NA	NA
TCGA.38.4630	75	FEMALE	STAGE IB	NA	NA
TCGA.38.4631	72	FEMALE	STAGE IB	0.7268	NA
TCGA.38.4632	42	MALE	STAGE IV	0.5726	NA
TCGA.38.6178	70	FEMALE	STAGE IIIA	0.6553	NA
TCGA.38.7271	72	FEMALE	STAGE IA	0.2619	NA
TCGA.38.A44F	80	MALE	STAGE IB	0.5021	NA
TCGA.39.5011	70	FEMALE	STAGE IA	0.4496	NA
TCGA.39.5016	44	MALE	STAGE IIA	0.7433	NA
TCGA.39.5019	70	MALE	STAGE IB	0.6534	NA
TCGA.39.5021	70	MALE	STAGE IB	0.5997	NA
TCGA.39.5022	76	MALE	STAGE IB	0.3489	NA
TCGA.39.5024	65	FEMALE	STAGE IIIA	0.6444	NA
TCGA.39.5027	73	MALE	STAGE IB	0.8266	NA
TCGA.39.5028	75	MALE	STAGE IIIA	0.5509	NA
TCGA.39.5029	67	MALE	STAGE IIIA	0.6366	NA
TCGA.39.5030	81	FEMALE	STAGE IIIA	0.3358	NA
TCGA.39.5031	76	FEMALE	STAGE IA	0.6597	NA
TCGA.39.5034	73	FEMALE	STAGE IIB	0.5968	NA
TCGA.39.5035	72	FEMALE	STAGE IA	0.5883	NA
TCGA.39.5036	73	MALE	STAGE IB	0.8452	NA
TCGA.39.5037	65	MALE	STAGE IIA	0.852	NA
TCGA.39.5039	76	MALE	STAGE IIA	0.5831	NA
TCGA.39.5040	59	MALE	STAGE IIIA	0.8274	NA
TCGA.3A.A9I5	57	MALE	NA	NA	G1
TCGA.3A.A9I7	45	MALE	STAGE IIB	NA	G2
TCGA.3A.A9I9	67	MALE	STAGE IIA	NA	G2
TCGA.3A.A9IB	69	FEMALE	STAGE IIB	NA	G3
TCGA.3A.A9IC	61	FEMALE	STAGE IIB	NA	G2
TCGA.3A.A9IH	66	FEMALE	STAGE IA	NA	G2
TCGA.3A.A9IJ	65	MALE	STAGE IB	NA	G1
TCGA.3A.A9IL	39	FEMALE	STAGE I	NA	G1
TCGA.3A.A9IN	62	FEMALE	STAGE IB	NA	G2
TCGA.3A.A9IO	55	MALE	NA	NA	G1
TCGA.3A.A9IR	64	FEMALE	STAGE IB	NA	G1
TCGA.3A.A9IS	67	MALE	STAGE IB	NA	G1
TCGA.3A.A9IU	65	MALE	STAGE IIB	NA	G3
TCGA.3A.A9IV	59	FEMALE	STAGE IB	NA	G1
TCGA.3A.A9IX	40	MALE	STAGE IA	NA	G2
TCGA.3A.A9IZ	47	MALE	STAGE IIB	NA	G2
TCGA.3A.A9J0	75	MALE	STAGE IIB	NA	G2
TCGA.3C.AAAU	55	FEMALE	STAGE X	NA	NA
TCGA.3C.AALI	50	FEMALE	STAGE IIB	NA	NA
TCGA.3C.AALJ	62	FEMALE	STAGE IIB	NA	NA
TCGA.3C.AALK	52	FEMALE	STAGE IA	NA	NA
TCGA.3E.AAAY	67	MALE	STAGE IIB	NA	G3
TCGA.3E.AAAZ	71	MALE	STAGE IIA	NA	G2
TCGA.3H.AB3K	64	MALE	STAGE II	NA	NA
TCGA.3H.AB3L	60	MALE	STAGE III	NA	NA
TCGA.3H.AB3M	53	FEMALE	STAGE III	NA	NA
TCGA.3H.AB3O	58	MALE	STAGE III	NA	NA
TCGA.3H.AB3S	69	MALE	STAGE II	NA	NA
TCGA.3H.AB3T	79	MALE	STAGE I	NA	NA
TCGA.3H.AB3U	71	MALE	STAGE III	NA	NA
TCGA.3H.AB3X	62	MALE	STAGE III	NA	NA
TCGA.3K.AAZ8	65	MALE	STAGE_IIIB	NA	G1
TCGA.3L.AA1B	61	FEMALE	STAGE I	0.7354	NA
TCGA.3M.AB46	34	MALE	STAGE IB	NA	G2
TCGA.3M.AB46	70	MALE	STAGE IB	NA	G2
TCGA.3M.AB47	15	MALE	STAGE IIIB	NA	G3
TCGA.3M.AB47	51	MALE	STAGE IIIB	NA	G3
TCGA.3P.A9WA	55	FEMALE	NA	NA	G3
TCGA.3U.A98D	80	MALE	STAGE III	NA	NA
TCGA.3U.A98E	71	FEMALE	STAGE IV	NA	NA
TCGA.3U.A98F	73	MALE	STAGE III	NA	NA
TCGA.3U.A98G	71	MALE	STAGE IV	NA	NA
TCGA.3U.A98H	57	MALE	STAGE IV	NA	NA
TCGA.3U.A98I	68	MALE	STAGE IV	NA	NA
TCGA.3U.A98J	55	MALE	STAGE III	NA	NA
TCGA.3X.AAV9	72	MALE	STAGE I	NA	NA
TCGA.3X.AAVA	50	FEMALE	STAGE II	NA	NA
TCGA.3X.AAVB	70	FEMALE	STAGE IVB	NA	NA
TCGA.3X.AAVC	72	FEMALE	STAGE I	NA	NA
TCGA.3X.AAVE	60	MALE	STAGE II	NA	NA
TCGA.3Z.A93Z	69	MALE	STAGE_I	0.6872	G2
TCGA.41.5651	NA	NA	NA	0.9753	NA
TCGA.42.2582	49	FEMALE	NA	NA	G3
TCGA.42.2587	75	FEMALE	NA	NA	G3
TCGA.42.2588	61	FEMALE	NA	NA	G3
TCGA.42.2589	54	FEMALE	NA	NA	G3
TCGA.42.2590	57	FEMALE	NA	NA	G2
TCGA.42.2591	51	FEMALE	NA	NA	GX
TCGA.42.2593	67	FEMALE	NA	NA	G3
TCGA.43.2576	62	FEMALE	STAGE IIIA	NA	NA
TCGA.43.2578	59	FEMALE	STAGE IA	NA	NA
TCGA.43.2581	47	FEMALE	STAGE IIIA	NA	NA
TCGA.43.3394	52	MALE	STAGE IB	NA	NA
TCGA.43.3920	71	MALE	STAGE IB	NA	NA
TCGA.43.5668	78	MALE	STAGE IIA	0.4727	NA
TCGA.43.5670	70	MALE	STAGE IIA	0.781	NA
TCGA.43.6143	70	MALE	STAGE IB	0.6206	NA
TCGA.43.6647	69	FEMALE	STAGE IIB	0.3936	NA
TCGA.43.6770	59	FEMALE	STAGE IB	0.6911	NA
TCGA.43.6771	85	MALE	STAGE IB	0.6335	NA
TCGA.43.6773	76	MALE	STAGE IIB	0.2895	NA
TCGA.43.7656	71	MALE	STAGE IA	0.456	NA
TCGA.43.7657	68	FEMALE	STAGE IA	0.7964	NA
TCGA.43.7658	75	FEMALE	STAGE IA	0.8274	NA
TCGA.43.8115	72	FEMALE	STAGE IIA	0.4382	NA
TCGA.43.8116	73	MALE	STAGE IA	0.6369	NA
TCGA.43.8118	55	FEMALE	STAGE IA	0.6827	NA
TCGA.43.A474	66	MALE	STAGE IIA	0.6893	NA
TCGA.43.A475	67	FEMALE	STAGE IIB	0.4717	NA
TCGA.43.A56U	76	FEMALE	STAGE IA	0.3607	NA
TCGA.43.A56V	61	MALE	STAGE IIIA	0.712	NA
TCGA.44.2655	65	FEMALE	STAGE IA	NA	NA
TCGA.44.2656	59	MALE	STAGE IB	0.4324	NA
TCGA.44.2657	74	FEMALE	STAGE IB	NA	NA
TCGA.44.2659	65	FEMALE	STAGE IIB	NA	NA
TCGA.44.2661	69	FEMALE	STAGE IA	NA	NA
TCGA.44.2662	65	MALE	STAGE IB	NA	NA
TCGA.44.2664	66	FEMALE	STAGE IA	NA	NA
TCGA.44.2665	55	FEMALE	STAGE IIB	0.5236	NA
TCGA.44.2666	43	MALE	STAGE IB	0.8111	NA
TCGA.44.2668	51	MALE	STAGE IB	0.3882	NA
TCGA.44.3396	74	FEMALE	STAGE IIIA	NA	NA
TCGA.44.3398	77	FEMALE	STAGE IA	NA	NA
TCGA.44.3917	33	FEMALE	STAGE IB	NA	NA
TCGA.44.3918	60	FEMALE	STAGE IA	0.3956	NA
TCGA.44.3919	71	FEMALE	STAGE IA	NA	NA
TCGA.44.4112	60	FEMALE	STAGE IB	0.6552	NA
TCGA.44.5643	53	MALE	STAGE IIIA	0.6634	NA
TCGA.44.5644	51	FEMALE	STAGE IB	0.8075	NA
TCGA.44.5645	61	FEMALE	STAGE IA	0.5665	NA
TCGA.44.6144	58	MALE	STAGE IA	NA	NA
TCGA.44.6145	62	FEMALE	STAGE IA	0.425	NA
TCGA.44.6146	64	MALE	STAGE IIB	0.8332	NA
TCGA.44.6147	67	FEMALE	STAGE IA	0.5863	NA
TCGA.44.6148	60	MALE	STAGE IA	0.6938	NA
TCGA.44.6774	56	FEMALE	STAGE IIIA	0.4532	NA
TCGA.44.6775	72	FEMALE	STAGE IB	0.465	NA
TCGA.44.6776	60	FEMALE	STAGE IA	0.8723	NA
TCGA.44.6777	85	FEMALE	STAGE IB	0.325	NA
TCGA.44.6778	59	MALE	STAGE IA	0.3725	NA
TCGA.44.6779	50	FEMALE	STAGE IIB	0.4788	NA
TCGA.44.7659	70	MALE	STAGE IA	0.7703	NA
TCGA.44.7660	72	MALE	STAGE IB	0.7175	NA
TCGA.44.7661	69	FEMALE	STAGE IB	0.4707	NA
TCGA.44.7662	61	MALE	STAGE IB	0.5194	NA
TCGA.44.7667	49	FEMALE	STAGE IIB	0.6967	NA
TCGA.44.7669	59	MALE	STAGE IIA	0.6353	NA
TCGA.44.7670	47	FEMALE	STAGE IIA	0.8639	NA
TCGA.44.7671	64	MALE	STAGE IB	0.8316	NA
TCGA.44.7672	52	FEMALE	STAGE IA	0.4039	NA
TCGA.44.8117	54	FEMALE	STAGE IB	0.7326	NA
TCGA.44.8119	73	MALE	STAGE IIB	0.4626	NA
TCGA.44.8120	58	MALE	STAGE IB	0.6275	NA
TCGA.44.A479	73	FEMALE	STAGE IB	0.3589	NA
TCGA.44.A47A	78	FEMALE	STAGE IB	0.6494	NA
TCGA.44.A47B	79	MALE	STAGE IB	0.6991	NA
TCGA.44.A47F	74	MALE	STAGE IIB	NA	NA
TCGA.44.A47G	73	FEMALE	STAGE IA	0.3555	NA
TCGA.44.A4SS	73	MALE	STAGE IA	0.4406	NA
TCGA.44.A4SU	67	FEMALE	STAGE IA	0.6994	NA
TCGA.46.3765	59	FEMALE	STAGE IA	NA	NA
TCGA.46.3766	62	FEMALE	STAGE IA	NA	NA
TCGA.46.3767	76	MALE	STAGE IA	NA	NA
TCGA.46.3768	58	MALE	STAGE IIIA	NA	NA
TCGA.46.6025	71	MALE	STAGE IIB	0.8305	NA
TCGA.46.6026	81	MALE	STAGE IIB	0.4954	NA
TCGA.49.4486	72	MALE	STAGE IA	NA	NA
TCGA.49.4487	72	FEMALE	STAGE IA	0.4429	NA
TCGA.49.4488	74	FEMALE	STAGE IA	0.6937	NA
TCGA.49.4490	45	FEMALE	STAGE IIIA	0.6302	NA
TCGA.49.4494	77	MALE	STAGE IIIA	NA	NA
TCGA.49.4501	67	FEMALE	STAGE IB	NA	NA
TCGA.49.4505	61	FEMALE	STAGE IIB	NA	NA
TCGA.49.4506	68	FEMALE	STAGE IIB	NA	NA
TCGA.49.4507	73	FEMALE	STAGE IIIA	NA	NA
TCGA.49.4510	51	FEMALE	STAGE IIB	NA	NA
TCGA.49.4512	69	FEMALE	STAGE IIIA	0.633	NA
TCGA.49.4514	79	FEMALE	STAGE IA	0.6083	NA
TCGA.49.6742	70	MALE	STAGE IIA	0.8128	NA
TCGA.49.6743	81	FEMALE	STAGE IIIA	0.5671	NA
TCGA.49.6744	64	FEMALE	STAGE IIA	0.3861	NA
TCGA.49.6745	82	MALE	STAGE IIIA	0.5291	NA
TCGA.49.6761	68	FEMALE	STAGE IIIA	0.6033	NA
TCGA.49.6767	46	FEMALE	STAGE IIB	0.5978	NA
TCGA.49.AAQV	63	FEMALE	STAGE II	NA	NA
TCGA.49.AAR0	57	MALE	STAGE IA	NA	NA
TCGA.49.AAR2	64	MALE	STAGE IB	NA	NA
TCGA.49.AAR3	69	MALE	STAGE IIB	NA	NA
TCGA.49.AAR4	51	MALE	STAGE IIIA	NA	NA
TCGA.49.AAR9	61	MALE	STAGE IIB	NA	NA
TCGA.49.AARE	51	FEMALE	STAGE IA	NA	NA
TCGA.49.AARN	56	FEMALE	STAGE IA	NA	NA
TCGA.49.AARO	39	FEMALE	STAGE IA	NA	NA
TCGA.49.AARQ	41	FEMALE	STAGE I	NA	NA
TCGA.49.AARR	68	MALE	STAGE IA	NA	NA
TCGA.4A.A93W	66	FEMALE	STAGE I	0.947	NA
TCGA.4A.A93X	58	MALE	STAGE IV	0.9815	NA
TCGA.4A.A93Y	63	FEMALE	STAGE II	0.2369	NA
TCGA.4B.A93V	52	FEMALE	STAGE IA	NA	NA
TCGA.4C.A93U	74	FEMALE	STAGE IVA	NA	NA
TCGA.4E.A92E	54	FEMALE	NA	NA	G1
TCGA.4G.AAZF	74	FEMALE	STAGE III	NA	NA
TCGA.4G.AAZG	75	MALE	STAGE III	NA	NA
TCGA.4G.AAZO	71	FEMALE	STAGE II	NA	NA
TCGA.4G.AAZR	74	MALE	STAGE II	NA	NA
TCGA.4G.AAZT	62	MALE	STAGE I	NA	NA
TCGA.4H.AAAK	50	FEMALE	STAGE IIIA	NA	NA
TCGA.4J.AA1J	31	FEMALE	NA	NA	G3
TCGA.4K.AA1G	34	MALE	IS	NA	NA
TCGA.4K.AA1H	26	MALE	STAGE IA	NA	NA
TCGA.4K.AA1I	26	MALE	STAGE IA	NA	NA
TCGA.4K.AAAL	31	MALE	IS	NA	NA
TCGA.4N.A93T	67	MALE	STAGE IIIB	0.8833	NA
TCGA.4P.AA8J	66	MALE	STAGE IVA	NA	G2
TCGA.4R.AA8I	66	MALE	STAGE_II	NA	G2
TCGA.4T.AA8H	42	FEMALE	STAGE IIA	NA	NA
TCGA.4Z.AA7M	65	MALE	STAGE III	NA	HIGH GRADE
TCGA.4Z.AA7N	65	MALE	STAGE III	NA	HIGH GRADE
TCGA.4Z.AA7O	64	MALE	STAGE II	NA	HIGH GRADE
TCGA.4Z.AA7Q	79	MALE	STAGE III	NA	HIGH GRADE
TCGA.4Z.AA7R	73	MALE	STAGE IV	NA	HIGH GRADE
TCGA.4Z.AA7S	66	MALE	STAGE III	NA	HIGH GRADE
TCGA.4Z.AA7W	55	MALE	STAGE II	NA	HIGH GRADE
TCGA.4Z.AA7Y	60	MALE	STAGE II	NA	HIGH GRADE
TCGA.4Z.AA80	73	MALE	STAGE II	NA	HIGH GRADE
TCGA.4Z.AA81	80	MALE	STAGE II	NA	HIGH GRADE
TCGA.4Z.AA82	59	MALE	STAGE IV	NA	HIGH GRADE
TCGA.4Z.AA83	52	MALE	STAGE II	NA	HIGH GRADE
TCGA.4Z.AA84	61	MALE	STAGE IV	NA	HIGH GRADE
TCGA.4Z.AA86	66	MALE	STAGE IV	NA	HIGH GRADE
TCGA.4Z.AA87	72	MALE	STAGE III	NA	HIGH GRADE
TCGA.4Z.AA89	60	MALE	STAGE IV	NA	HIGH GRADE
TCGA.50.5044	72	FEMALE	STAGE IIIB	0.5726	NA
TCGA.50.5045	NA	NA	NA	0.3049	NA
TCGA.50.5049	70	MALE	STAGE IA	0.2195	NA
TCGA.50.5051	42	FEMALE	STAGE IIIA	0.7909	NA
TCGA.50.5055	79	FEMALE	STAGE IIA	0.2154	NA
TCGA.50.5066	72	MALE	STAGE IB	0.3393	NA
TCGA.50.5068	59	FEMALE	STAGE IIB	0.4007	NA
TCGA.50.5072	74	MALE	STAGE IIIA	0.7134	NA
TCGA.50.5930	47	MALE	STAGE IIIA	0.5218	NA
TCGA.50.5931	75	FEMALE	STAGE IB	0.8119	NA
TCGA.50.5932	75	MALE	STAGE IIB	0.8322	NA
TCGA.50.5933	72	MALE	STAGE IIIB	0.4577	NA
TCGA.50.5935	86	FEMALE	STAGE IA	0.7091	NA
TCGA.50.5936	58	MALE	STAGE IIIA	0.6819	NA
TCGA.50.5939	85	MALE	STAGE IB	0.4904	NA
TCGA.50.5941	55	FEMALE	STAGE IIIA	0.4026	NA
TCGA.50.5942	67	FEMALE	STAGE IA	0.7835	NA
TCGA.50.5944	69	FEMALE	STAGE IA	0.7265	NA
TCGA.50.5946	62	MALE	STAGE IA	0.7984	NA
TCGA.50.6590	72	FEMALE	STAGE IB	0.4514	NA
TCGA.50.6591	63	FEMALE	STAGE IV	0.895	NA
TCGA.50.6592	71	FEMALE	STAGE IB	0.5054	NA
TCGA.50.6593	49	FEMALE	STAGE IIIA	0.5698	NA
TCGA.50.6594	79	FEMALE	STAGE IIIA	0.7277	NA
TCGA.50.6595	74	FEMALE	STAGE IIIA	0.4621	NA
TCGA.50.6597	79	FEMALE	STAGE IB	0.6542	NA
TCGA.50.6673	84	FEMALE	STAGE I	0.6525	NA
TCGA.50.7109	60	MALE	STAGE IA	0.6577	NA
TCGA.50.8457	63	FEMALE	STAGE IA	0.5258	NA
TCGA.50.8459	68	MALE	STAGE IIB	0.3723	NA
TCGA.50.8460	74	MALE	STAGE IA	0.5551	NA
TCGA.51.4079	73	FEMALE	STAGE IB	NA	NA
TCGA.51.4080	65	MALE	STAGE IIIB	NA	NA
TCGA.51.4081	55	MALE	STAGE IIB	NA	NA
TCGA.51.6867	72	FEMALE	STAGE I	0.8112	NA
TCGA.52.7622	62	FEMALE	STAGE IA	0.57	NA
TCGA.52.7809	74	MALE	STAGE IB	0.7758	NA
TCGA.52.7810	60	FEMALE	STAGE IIB	0.7832	NA
TCGA.52.7811	67	MALE	STAGE IB	0.6305	NA
TCGA.52.7812	NA	NA	NA	0.627	NA
TCGA.53.7624	40	FEMALE	STAGE IV	0.8493	NA
TCGA.53.7626	76	FEMALE	STAGE IIA	0.4693	NA
TCGA.53.7813	51	FEMALE	STAGE IIIB	0.6515	NA
TCGA.53.A4EZ	63	MALE	STAGE IIA	0.7135	NA
TCGA.55.1592	65	MALE	STAGE IA	NA	NA
TCGA.55.1594	68	MALE	STAGE IIIA	NA	NA
TCGA.55.1595	74	FEMALE	STAGE IA	NA	NA
TCGA.55.1596	55	MALE	STAGE IIB	NA	NA
TCGA.55.5899	NA	NA	NA	0.6855	NA
TCGA.55.6543	60	FEMALE	STAGE IA	0.6986	NA
TCGA.55.6642	63	MALE	STAGE IB	0.4818	NA
TCGA.55.6712	71	MALE	STAGE IIA	0.4703	NA
TCGA.55.6968	61	MALE	STAGE IV	0.6222	NA
TCGA.55.6969	52	MALE	STAGE IB	0.4571	NA
TCGA.55.6970	67	FEMALE	STAGE IIIA	0.6242	NA
TCGA.55.6971	59	FEMALE	STAGE IB	0.4304	NA
TCGA.55.6972	72	MALE	STAGE IB	0.9048	NA
TCGA.55.6975	61	MALE	STAGE IIB	0.6086	NA
TCGA.55.6978	81	MALE	STAGE IIA	0.3466	NA
TCGA.55.6979	59	FEMALE	STAGE IIB	0.3598	NA
TCGA.55.6980	56	MALE	STAGE IA	0.4878	NA
TCGA.55.6981	53	FEMALE	STAGE IIIA	0.6531	NA
TCGA.55.6982	79	FEMALE	STAGE IIB	0.5638	NA
TCGA.55.6983	81	MALE	STAGE IIB	0.5452	NA
TCGA.55.6984	71	FEMALE	STAGE IIB	0.7158	NA
TCGA.55.6985	58	FEMALE	STAGE IB	0.5279	NA
TCGA.55.6986	74	FEMALE	STAGE IB	0.6777	NA
TCGA.55.6987	77	MALE	STAGE IA	0.3064	NA
TCGA.55.7227	77	MALE	STAGE IIIA	0.5548	NA
TCGA.55.7281	70	FEMALE	STAGE IA	0.5058	NA
TCGA.55.7283	76	FEMALE	STAGE IIIA	0.7342	NA
TCGA.55.7284	74	MALE	STAGE IIB	NA	NA
TCGA.55.7570	60	MALE	STAGE IA	0.707	NA
TCGA.55.7573	72	FEMALE	STAGE IA	0.6328	NA
TCGA.55.7574	64	FEMALE	STAGE IB	0.3774	NA
TCGA.55.7576	54	MALE	STAGE IB	0.6777	NA
TCGA.55.7724	76	FEMALE	STAGE IB	0.5022	NA
TCGA.55.7725	68	FEMALE	STAGE IA	0.6408	NA
TCGA.55.7726	72	FEMALE	STAGE IA	0.5615	NA
TCGA.55.7727	70	MALE	STAGE IIIA	0.6657	NA
TCGA.55.7728	64	FEMALE	STAGE IB	0.4896	NA
TCGA.55.7815	76	MALE	STAGE IB	0.4681	NA
TCGA.55.7816	49	FEMALE	STAGE IV	NA	NA
TCGA.55.7903	64	MALE	STAGE IA	0.7098	NA
TCGA.55.7907	77	MALE	STAGE IIA	0.5726	NA
TCGA.55.7910	50	FEMALE	STAGE IIA	0.7745	NA
TCGA.55.7911	70	FEMALE	STAGE IA	0.5554	NA
TCGA.55.7913	61	FEMALE	STAGE IA	NA	NA
TCGA.55.7914	71	FEMALE	STAGE IIA	0.6255	NA
TCGA.55.7994	81	MALE	STAGE IIB	0.553	NA
TCGA.55.7995	73	FEMALE	STAGE IA	0.5382	NA
TCGA.55.8085	64	MALE	STAGE IA	0.6009	NA
TCGA.55.8087	59	FEMALE	STAGE IB	0.8185	NA
TCGA.55.8089	56	MALE	STAGE IA	0.3304	NA
TCGA.55.8090	80	MALE	STAGE IA	0.7062	NA
TCGA.55.8091	74	MALE	STAGE IB	0.5477	NA
TCGA.55.8092	75	MALE	STAGE IIB	0.4995	NA
TCGA.55.8094	51	MALE	STAGE IV	0.8834	NA
TCGA.55.8096	67	FEMALE	STAGE IB	0.4948	NA
TCGA.55.8097	60	FEMALE	STAGE IA	0.718	NA
TCGA.55.8203	69	FEMALE	STAGE IA	0.6016	NA
TCGA.55.8204	87	FEMALE	STAGE IB	0.5777	NA
TCGA.55.8205	76	FEMALE	STAGE IIA	0.3826	NA
TCGA.55.8206	56	MALE	STAGE IA	0.5641	NA
TCGA.55.8207	73	MALE	STAGE IB	0.6202	NA
TCGA.55.8208	73	FEMALE	STAGE IA	0.2927	NA
TCGA.55.8299	61	FEMALE	STAGE IA	0.3403	NA
TCGA.55.8301	58	MALE	STAGE IB	0.4116	NA
TCGA.55.8302	54	MALE	STAGE IB	0.6718	NA
TCGA.55.8505	62	MALE	STAGE IIIA	0.7011	NA
TCGA.55.8506	62	FEMALE	STAGE IIB	0.6661	NA
TCGA.55.8507	53	MALE	STAGE IA	0.7056	NA
TCGA.55.8508	60	FEMALE	STAGE IIA	0.6026	NA
TCGA.55.8510	55	FEMALE	STAGE IB	0.4929	NA
TCGA.55.8511	73	FEMALE	STAGE IB	0.4895	NA
TCGA.55.8512	41	MALE	STAGE IV	0.7907	NA
TCGA.55.8513	77	FEMALE	STAGE IIB	0.5425	NA
TCGA.55.8514	70	FEMALE	STAGE IB	0.649	NA
TCGA.55.8614	76	MALE	STAGE IB	0.7237	NA
TCGA.55.8615	67	MALE	STAGE IIIA	0.8003	NA
TCGA.55.8616	58	FEMALE	STAGE IB	0.693	NA
TCGA.55.8619	72	FEMALE	STAGE IIB	0.4043	NA
TCGA.55.8620	60	MALE	STAGE IV	0.7683	NA
TCGA.55.8621	75	FEMALE	STAGE IA	0.4455	NA
TCGA.55.A48X	63	FEMALE	STAGE IIA	0.5408	NA
TCGA.55.A48Y	69	MALE	STAGE IIA	NA	NA
TCGA.55.A48Z	60	FEMALE	STAGE IIIB	0.6299	NA
TCGA.55.A490	78	MALE	STAGE IIA	NA	NA
TCGA.55.A491	81	FEMALE	STAGE IA	0.5961	NA
TCGA.55.A492	70	FEMALE	STAGE IA	0.8321	NA
TCGA.55.A493	54	FEMALE	STAGE IB	0.4902	NA
TCGA.55.A494	61	FEMALE	STAGE IB	0.9135	NA
TCGA.55.A4DF	88	MALE	STAGE IA	0.6391	NA
TCGA.55.A4DG	71	MALE	STAGE IA	0.6873	NA
TCGA.55.A57B	80	FEMALE	STAGE IA	NA	NA
TCGA.56.1622	58	MALE	STAGE IB	NA	NA
TCGA.56.5897	74	MALE	STAGE IA	0.3904	NA
TCGA.56.5898	69	MALE	STAGE IA	0.7002	NA
TCGA.56.6545	77	FEMALE	STAGE IB	0.4543	NA
TCGA.56.6546	67	MALE	STAGE IIA	0.4764	NA
TCGA.56.7221	79	MALE	STAGE IB	0.6712	NA
TCGA.56.7222	60	MALE	STAGE IB	0.6451	NA
TCGA.56.7223	66	MALE	STAGE IIIA	0.9782	NA
TCGA.56.7579	61	MALE	STAGE IIIA	0.6879	NA
TCGA.56.7580	84	MALE	STAGE IB	0.7008	NA
TCGA.56.7582	83	MALE	STAGE IB	0.8318	NA
TCGA.56.7730	73	MALE	STAGE IIA	0.9453	NA
TCGA.56.7731	66	FEMALE	STAGE IB	0.4905	NA
TCGA.56.7822	75	MALE	STAGE IIB	0.6939	NA
TCGA.56.7823	58	FEMALE	STAGE IIA	NA	NA
TCGA.56.8082	80	FEMALE	STAGE IIA	0.8211	NA
TCGA.56.8083	56	MALE	STAGE IB	0.6462	NA
TCGA.56.8201	74	MALE	STAGE IIB	0.326	NA
TCGA.56.8304	73	FEMALE	STAGE IA	0.6316	NA
TCGA.56.8305	72	MALE	STAGE IB	0.7515	NA
TCGA.56.8307	55	FEMALE	STAGE IIB	0.5455	NA
TCGA.56.8308	79	MALE	STAGE IIB	0.6935	NA
TCGA.56.8309	66	MALE	STAGE IA	0.3658	NA
TCGA.56.8503	76	FEMALE	STAGE IIB	0.3915	NA
TCGA.56.8504	74	MALE	STAGE IB	0.6929	NA
TCGA.56.8622	68	MALE	STAGE IB	0.6141	NA
TCGA.56.8623	71	MALE	STAGE IB	NA	NA
TCGA.56.8624	84	MALE	STAGE IIB	0.7099	NA
TCGA.56.8625	66	FEMALE	STAGE IIIA	0.4194	NA
TCGA.56.8626	59	MALE	STAGE IA	0.7609	NA
TCGA.56.8628	78	MALE	STAGE IA	0.575	NA
TCGA.56.8629	63	MALE	STAGE IIA	0.8238	NA
TCGA.56.A49D	67	MALE	STAGE IIIA	0.6289	NA
TCGA.56.A4BW	55	MALE	STAGE IIA	0.6804	NA
TCGA.56.A4BX	70	MALE	STAGE IIA	0.9103	NA
TCGA.56.A4BY	66	MALE	STAGE IB	0.8219	NA
TCGA.56.A4ZJ	75	FEMALE	STAGE IA	0.4783	NA
TCGA.56.A4ZK	76	FEMALE	STAGE IB	0.634	NA
TCGA.56.A5DR	81	MALE	STAGE IA	0.7296	NA
TCGA.56.A5DS	72	FEMALE	STAGE IB	0.5814	NA
TCGA.56.A62T	78	MALE	STAGE IIA	NA	NA
TCGA.57.1582	50	FEMALE	NA	NA	G3
TCGA.57.1583	57	FEMALE	NA	NA	G3
TCGA.57.1584	47	FEMALE	NA	NA	G3
TCGA.57.1585	57	FEMALE	NA	NA	G3
TCGA.57.1586	66	FEMALE	NA	NA	G3
TCGA.57.1992	62	FEMALE	NA	NA	G3
TCGA.57.1993	56	FEMALE	NA	NA	G3
TCGA.58.8386	75	MALE	STAGE IV	0.5827	NA
TCGA.58.8387	60	MALE	STAGE IIA	0.5873	NA
TCGA.58.8388	60	MALE	STAGE IB	0.6977	NA
TCGA.58.8390	70	MALE	STAGE IIA	0.7222	NA
TCGA.58.8391	57	FEMALE	STAGE IIIA	0.8602	NA
TCGA.58.8392	70	MALE	STAGE IB	0.8318	NA
TCGA.58.8393	68	FEMALE	STAGE IB	0.5349	NA
TCGA.58.A46J	64	MALE	STAGE IIB	0.6177	NA
TCGA.58.A46K	59	MALE	STAGE IIIA	0.7737	NA
TCGA.58.A46L	73	MALE	STAGE IIIA	0.6869	NA
TCGA.58.A46M	61	MALE	STAGE IIB	0.7708	NA
TCGA.58.A46N	52	MALE	STAGE IB	0.902	NA
TCGA.59.2348	59	FEMALE	NA	NA	G3
TCGA.59.2349	71	FEMALE	NA	NA	G3
TCGA.59.2350	44	FEMALE	NA	NA	G3
TCGA.59.2351	51	FEMALE	NA	NA	G3
TCGA.59.2352	78	FEMALE	NA	NA	G3
TCGA.59.2354	63	FEMALE	NA	NA	G3
TCGA.59.2355	58	FEMALE	NA	NA	G3
TCGA.59.2363	40	FEMALE	NA	NA	G3
TCGA.59.2372	73	FEMALE	NA	NA	G2
TCGA.59.A5PD	55	FEMALE	NA	NA	G3
TCGA.5B.A90C	69	FEMALE	NA	NA	G2
TCGA.5C.A9VG	58	MALE	STAGE_II	NA	G2
TCGA.5C.A9VH	70	MALE	STAGE_I	NA	G2
TCGA.5C.AAPD	61	MALE	STAGE_II	NA	G1
TCGA.5L.AAT0	42	FEMALE	STAGE IIA	NA	NA
TCGA.5L.AAT1	63	FEMALE	STAGE IV	NA	NA
TCGA.5M.AAT4	74	MALE	STAGE IV	NA	NA
TCGA.5M.AAT6	40	FEMALE	STAGE IV	NA	NA
TCGA.5M.AATE	76	MALE	STAGE IIA	NA	NA
TCGA.5N.A9KI	76	FEMALE	STAGE III	NA	HIGH GRADE
TCGA.5N.A9KM	73	FEMALE	STAGE III	NA	HIGH GRADE
TCGA.5P.A9JU	81	MALE	STAGE III	NA	NA
TCGA.5R.AA1C	57	MALE	STAGE_II	NA	G2
TCGA.5R.AA1D	17	FEMALE	STAGE_IIIA	NA	G3
TCGA.5R.AAAM	65	FEMALE	STAGE_II	NA	G2
TCGA.5S.A9Q8	51	FEMALE	NA	NA	G2
TCGA.5T.A9QA	52	FEMALE	STAGE IIA	NA	NA
TCGA.5X.AA5U	61	FEMALE	NA	NA	GX
TCGA.60.2695	74	FEMALE	STAGE IB	NA	NA
TCGA.60.2696	76	FEMALE	STAGE IIA	NA	NA
TCGA.60.2697	41	MALE	STAGE IIA	0.2894	NA
TCGA.60.2698	62	MALE	STAGE IIB	NA	NA
TCGA.60.2703	73	MALE	STAGE IIB	0.5804	NA
TCGA.60.2704	73	MALE	STAGE IIB	0.3903	NA
TCGA.60.2706	58	MALE	STAGE IA	NA	NA
TCGA.60.2707	70	MALE	STAGE IB	NA	NA
TCGA.60.2708	64	FEMALE	STAGE IIB	NA	NA
TCGA.60.2709	69	MALE	STAGE IB	0.3666	NA
TCGA.60.2710	67	FEMALE	STAGE IIA	NA	NA
TCGA.60.2711	64	FEMALE	STAGE IB	NA	NA
TCGA.60.2712	79	FEMALE	STAGE IIB	NA	NA
TCGA.60.2713	64	MALE	STAGE IB	NA	NA
TCGA.60.2714	66	FEMALE	STAGE IIB	NA	NA
TCGA.60.2715	51	MALE	STAGE IA	NA	NA
TCGA.60.2716	39	MALE	STAGE IIB	NA	NA
TCGA.60.2719	83	FEMALE	STAGE IB	NA	NA
TCGA.60.2720	60	FEMALE	STAGE IB	NA	NA
TCGA.60.2721	73	MALE	STAGE IB	NA	NA
TCGA.60.2722	66	MALE	STAGE IIB	NA	NA
TCGA.60.2723	74	FEMALE	STAGE IB	NA	NA
TCGA.60.2724	47	MALE	STAGE IIIA	NA	NA
TCGA.60.2725	74	MALE	STAGE IB	NA	NA
TCGA.60.2726	56	MALE	STAGE IIA	NA	NA
TCGA.61.1721	38	FEMALE	NA	NA	G1
TCGA.61.1722	89	FEMALE	NA	NA	G3
TCGA.61.1724	47	FEMALE	NA	NA	G3
TCGA.61.1725	40	FEMALE	NA	NA	G3
TCGA.61.1727	74	FEMALE	NA	NA	G3
TCGA.61.1728	59	FEMALE	NA	NA	G3
TCGA.61.1730	78	FEMALE	NA	NA	G3
TCGA.61.1733	71	FEMALE	NA	NA	G3
TCGA.61.1734	52	FEMALE	NA	NA	G3
TCGA.61.1736	45	FEMALE	NA	NA	G3
TCGA.61.1737	42	FEMALE	NA	NA	G3
TCGA.61.1738	60	FEMALE	NA	NA	G3
TCGA.61.1740	71	FEMALE	NA	NA	G3
TCGA.61.1741	76	FEMALE	NA	NA	G3
TCGA.61.1743	53	FEMALE	NA	NA	G2
TCGA.61.1895	52	FEMALE	NA	NA	G3
TCGA.61.1899	81	FEMALE	NA	NA	G3
TCGA.61.1900	51	FEMALE	NA	NA	G3
TCGA.61.1901	65	FEMALE	NA	NA	G3
TCGA.61.1903	55	FEMALE	NA	NA	G3
TCGA.61.1904	60	FEMALE	NA	NA	G3
TCGA.61.1906	55	FEMALE	NA	NA	G3
TCGA.61.1907	63	FEMALE	NA	NA	G3
TCGA.61.1910	56	FEMALE	NA	NA	G3
TCGA.61.1911	55	FEMALE	NA	NA	G3
TCGA.61.1913	48	FEMALE	NA	NA	G3
TCGA.61.1914	65	FEMALE	NA	NA	G3
TCGA.61.1915	50	FEMALE	NA	NA	G3
TCGA.61.1917	60	FEMALE	NA	NA	G3
TCGA.61.1918	45	FEMALE	NA	NA	G3
TCGA.61.1919	58	FEMALE	NA	NA	G2
TCGA.61.1995	43	FEMALE	NA	NA	G3
TCGA.61.1998	48	FEMALE	NA	NA	G3
TCGA.61.2000	67	FEMALE	NA	NA	G3
TCGA.61.2002	46	FEMALE	NA	NA	G3
TCGA.61.2003	53	FEMALE	NA	NA	G2
TCGA.61.2008	40	FEMALE	NA	NA	G2
TCGA.61.2009	65	FEMALE	NA	NA	G3
TCGA.61.2012	81	FEMALE	NA	NA	G2
TCGA.61.2016	51	FEMALE	NA	NA	G3
TCGA.61.2017	64	FEMALE	NA	NA	G1
TCGA.61.2018	62	FEMALE	NA	NA	G3
TCGA.61.2087	49	FEMALE	NA	NA	G3
TCGA.61.2088	51	FEMALE	NA	NA	G3
TCGA.61.2092	57	FEMALE	NA	NA	G3
TCGA.61.2094	63	FEMALE	NA	NA	G3
TCGA.61.2095	54	FEMALE	NA	NA	G2
TCGA.61.2096	56	FEMALE	NA	NA	G2
TCGA.61.2097	71	FEMALE	NA	NA	G2
TCGA.61.2098	62	FEMALE	NA	NA	G2
TCGA.61.2101	55	FEMALE	NA	NA	G2
TCGA.61.2102	74	FEMALE	NA	NA	G3
TCGA.61.2104	53	FEMALE	NA	NA	G2
TCGA.61.2109	40	FEMALE	NA	NA	G3
TCGA.61.2111	61	FEMALE	NA	NA	G3
TCGA.61.2113	53	FEMALE	NA	NA	G3
TCGA.61.2610	61	FEMALE	NA	NA	G3
TCGA.61.2611	40	FEMALE	NA	NA	G3
TCGA.61.2612	63	FEMALE	NA	NA	G3
TCGA.61.2613	73	FEMALE	NA	NA	G3
TCGA.61.2614	71	FEMALE	NA	NA	G3
TCGA.62.8394	65	FEMALE	STAGE IIIB	0.7622	NA
TCGA.62.8395	80	FEMALE	STAGE IIB	0.7791	NA
TCGA.62.8397	70	FEMALE	STAGE IIB	0.7	NA
TCGA.62.8398	55	MALE	STAGE IIIA	0.7036	NA
TCGA.62.8399	62	MALE	STAGE IIIA	0.7107	NA
TCGA.62.8402	73	FEMALE	STAGE IIIA	0.6578	NA
TCGA.62.A46O	65	FEMALE	STAGE IB	0.9593	NA
TCGA.62.A46P	65	MALE	STAGE IB	0.8488	NA
TCGA.62.A46R	54	FEMALE	STAGE IB	0.6054	NA
TCGA.62.A46S	73	MALE	STAGE IB	0.7381	NA
TCGA.62.A46U	71	FEMALE	STAGE IIB	0.4605	NA
TCGA.62.A46V	78	FEMALE	STAGE IB	0.7545	NA
TCGA.62.A46Y	70	FEMALE	STAGE IIIA	0.6154	NA
TCGA.62.A470	84	MALE	STAGE IB	0.7175	NA
TCGA.62.A471	64	MALE	STAGE IIB	0.8045	NA
TCGA.62.A472	70	MALE	STAGE IIB	0.7068	NA
TCGA.63.5128	NA	NA	NA	0.8649	NA
TCGA.63.5131	NA	NA	NA	0.7331	NA
TCGA.63.6202	NA	NA	NA	0.4195	NA
TCGA.63.7020	NA	NA	NA	0.6506	NA
TCGA.63.7021	NA	NA	NA	0.5257	NA
TCGA.63.7022	NA	NA	NA	0.291	NA
TCGA.63.7023	NA	NA	NA	0.7766	NA
TCGA.63.A5M9	NA	NA	NA	0.8018	NA
TCGA.63.A5MB	62	MALE	STAGE IB	0.8571	NA
TCGA.63.A5MG	68	MALE	STAGE IB	0.5709	NA
TCGA.63.A5MH	68	MALE	STAGE IA	0.825	NA
TCGA.63.A5MI	65	MALE	STAGE IIIA	0.7996	NA
TCGA.63.A5MJ	54	MALE	STAGE IIB	0.7744	NA
TCGA.63.A5ML	68	MALE	STAGE IB	0.851	NA
TCGA.63.A5MM	69	FEMALE	STAGE IIB	0.4502	NA
TCGA.63.A5MN	78	FEMALE	STAGE IIB	0.3076	NA
TCGA.63.A5MP	56	MALE	STAGE IIB	0.6469	NA
TCGA.63.A5MR	70	FEMALE	STAGE IB	0.7075	NA
TCGA.63.A5MS	78	MALE	STAGE IB	0.553	NA
TCGA.63.A5MT	74	MALE	STAGE IIB	0.6102	NA
TCGA.63.A5MU	48	MALE	STAGE IIB	0.8855	NA
TCGA.63.A5MV	69	MALE	STAGE IIA	0.5849	NA
TCGA.63.A5MW	76	MALE	STAGE IB	0.8225	NA
TCGA.63.A5MY	63	MALE	STAGE IA	0.9071	NA
TCGA.64.1676	58	MALE	STAGE IA	NA	NA
TCGA.64.1677	77	FEMALE	STAGE IIIA	NA	NA
TCGA.64.1679	58	FEMALE	STAGE IIIA	0.5434	NA
TCGA.64.1680	63	MALE	STAGE IV	NA	NA
TCGA.64.1681	61	FEMALE	STAGE IA	0.6654	NA
TCGA.64.5774	60	MALE	STAGE IB	0.763	NA
TCGA.64.5775	71	MALE	STAGE IIIA	0.6923	NA
TCGA.64.5778	60	MALE	STAGE IB	0.5664	NA
TCGA.64.5779	61	MALE	STAGE IIIA	0.5601	NA
TCGA.64.5781	55	FEMALE	STAGE IB	0.5429	NA
TCGA.64.5815	74	MALE	STAGE IIB	0.4765	NA
TCGA.66.2727	55	FEMALE	STAGE IB	NA	NA
TCGA.66.2734	62	FEMALE	STAGE IB	NA	NA
TCGA.66.2737	72	MALE	STAGE IIB	NA	NA
TCGA.66.2742	70	MALE	STAGE IV	NA	NA
TCGA.66.2744	71	MALE	STAGE IIB	NA	NA
TCGA.66.2753	69	MALE	STAGE IB	NA	NA
TCGA.66.2754	67	MALE	STAGE IIIA	NA	NA
TCGA.66.2755	63	MALE	STAGE IB	NA	NA
TCGA.66.2756	68	MALE	STAGE IIIB	NA	NA
TCGA.66.2757	65	FEMALE	STAGE IA	NA	NA
TCGA.66.2758	71	MALE	STAGE IB	NA	NA
TCGA.66.2759	66	MALE	STAGE IIIA	NA	NA
TCGA.66.2763	63	FEMALE	STAGE IB	NA	NA
TCGA.66.2765	64	MALE	STAGE IB	NA	NA
TCGA.66.2766	54	MALE	STAGE IIIA	NA	NA
TCGA.66.2767	62	MALE	STAGE IIIB	NA	NA
TCGA.66.2768	57	MALE	STAGE IIB	NA	NA
TCGA.66.2769	75	MALE	STAGE IIIB	NA	NA
TCGA.66.2770	79	MALE	STAGE IB	NA	NA
TCGA.66.2771	60	MALE	STAGE IIB	NA	NA
TCGA.66.2773	69	MALE	STAGE IB	NA	NA
TCGA.66.2777	71	MALE	STAGE IB	NA	NA
TCGA.66.2778	68	FEMALE	STAGE IIIB	NA	NA
TCGA.66.2780	65	MALE	STAGE IB	NA	NA
TCGA.66.2781	67	MALE	STAGE IB	NA	NA
TCGA.66.2782	71	MALE	STAGE IIB	NA	NA
TCGA.66.2783	67	MALE	STAGE IIIB	NA	NA
TCGA.66.2785	65	MALE	STAGE IB	NA	NA
TCGA.66.2786	68	FEMALE	STAGE IA	NA	NA
TCGA.66.2787	57	MALE	STAGE IA	NA	NA
TCGA.66.2788	56	MALE	STAGE IB	NA	NA
TCGA.66.2789	73	MALE	STAGE IIIB	NA	NA
TCGA.66.2790	72	MALE	STAGE IIB	NA	NA
TCGA.66.2791	66	MALE	STAGE IIIB	NA	NA
TCGA.66.2792	58	MALE	STAGE IIB	NA	NA
TCGA.66.2793	68	MALE	STAGE IIIB	NA	NA
TCGA.66.2794	64	MALE	STAGE IIIB	NA	NA
TCGA.66.2795	68	MALE	STAGE IIIB	NA	NA
TCGA.66.2800	70	MALE	STAGE IIIB	NA	NA
TCGA.67.3770	70	FEMALE	STAGE IA	NA	NA
TCGA.67.3771	77	FEMALE	STAGE IA	NA	NA
TCGA.67.3772	82	FEMALE	STAGE IB	NA	NA
TCGA.67.3773	84	FEMALE	STAGE IB	NA	NA
TCGA.67.3774	73	FEMALE	STAGE IB	NA	NA
TCGA.67.3776	57	FEMALE	STAGE IIB	NA	NA
TCGA.67.6215	52	FEMALE	STAGE IB	0.7695	NA
TCGA.67.6216	57	FEMALE	STAGE IA	0.6195	NA
TCGA.67.6217	73	FEMALE	STAGE IIA	0.578	NA
TCGA.68.7755	60	FEMALE	STAGE IIA	0.8478	NA
TCGA.68.7756	84	MALE	STAGE IIIA	0.6795	NA
TCGA.68.7757	74	MALE	STAGE IA	NA	NA
TCGA.68.8250	66	MALE	STAGE IA	0.6913	NA
TCGA.68.8251	78	MALE	STAGE IB	0.5736	NA
TCGA.68.A59I	73	FEMALE	STAGE IIIA	0.5469	NA
TCGA.68.A59J	74	FEMALE	STAGE IB	0.7324	NA
TCGA.69.7760	73	MALE	STAGE IIB	0.8368	NA
TCGA.69.7761	84	MALE	STAGE IB	0.4387	NA
TCGA.69.7763	69	MALE	STAGE IA	0.6526	NA
TCGA.69.7764	75	MALE	STAGE IA	0.7933	NA
TCGA.69.7765	NA	NA	NA	0.5135	NA
TCGA.69.7973	42	FEMALE	STAGE IB	0.7695	NA
TCGA.69.7974	54	FEMALE	STAGE IIIA	0.5606	NA
TCGA.69.7978	59	MALE	STAGE IIB	0.3558	NA
TCGA.69.7979	71	FEMALE	STAGE IB	0.8185	NA
TCGA.69.7980	70	FEMALE	STAGE I	0.6992	NA
TCGA.69.8253	59	FEMALE	STAGE IIA	0.7641	NA
TCGA.69.8254	NA	NA	NA	0.693	NA
TCGA.69.8255	71	MALE	STAGE IA	0.5662	NA
TCGA.69.8453	77	MALE	STAGE IIB	0.4925	NA
TCGA.69.A59K	60	FEMALE	STAGE IIB	0.6525	NA
TCGA.6A.AB49	73	FEMALE	STAGE IB	NA	NA
TCGA.6D.AA2E	68	FEMALE	STAGE_I	0.7123	G2
TCGA.70.6722	47	MALE	STAGE IIIA	0.536	NA
TCGA.70.6723	65	MALE	STAGE IIA	0.9697	NA
TCGA.71.6725	48	FEMALE	STAGE IB	0.7058	NA
TCGA.71.8520	60	FEMALE	STAGE IB	0.7235	NA
TCGA.73.4658	80	FEMALE	STAGE IB	0.4307	NA
TCGA.73.4659	66	MALE	STAGE IIIA	NA	NA
TCGA.73.4662	65	FEMALE	STAGE IA	NA	NA
TCGA.73.4666	52	FEMALE	STAGE IV	NA	NA
TCGA.73.4668	66	FEMALE	STAGE IIB	NA	NA
TCGA.73.4670	69	FEMALE	STAGE IV	NA	NA
TCGA.73.4675	59	MALE	STAGE IIIA	NA	NA
TCGA.73.4676	45	MALE	STAGE IIA	0.7337	NA
TCGA.73.7498	58	FEMALE	STAGE IA	0.6931	NA
TCGA.73.7499	81	FEMALE	STAGE IB	0.5676	NA
TCGA.73.A9RS	41	MALE	STAGE IIB	NA	NA
TCGA.75.5122	NA	NA	NA	0.2462	NA
TCGA.75.5125	NA	NA	NA	0.5325	NA
TCGA.75.5126	NA	NA	NA	0.4332	NA
TCGA.75.5146	NA	NA	NA	0.6402	NA
TCGA.75.5147	NA	NA	NA	0.6223	NA
TCGA.75.6203	NA	NA	NA	0.4677	NA
TCGA.75.6205	NA	NA	NA	0.2473	NA
TCGA.75.6206	NA	NA	NA	0.7429	NA
TCGA.75.6207	NA	NA	NA	0.7977	NA
TCGA.75.6211	NA	NA	NA	0.6088	NA
TCGA.75.6212	NA	NA	NA	0.5576	NA
TCGA.75.6214	NA	NA	NA	0.7564	NA
TCGA.75.7025	NA	NA	NA	0.5918	NA
TCGA.75.7027	NA	NA	NA	0.7553	NA
TCGA.75.7030	NA	NA	NA	0.541	NA
TCGA.75.7031	NA	NA	NA	0.65	NA
TCGA.76.4925	NA	NA	NA	0.9678	NA
TCGA.76.4927	NA	NA	NA	0.7515	NA
TCGA.76.4929	NA	NA	NA	0.8391	NA
TCGA.76.4931	NA	NA	NA	0.9505	NA
TCGA.76.4932	NA	NA	NA	0.8526	NA
TCGA.77.6842	79	MALE	STAGE IIB	0.4724	NA
TCGA.77.6843	74	MALE	STAGE IIA	0.8387	NA
TCGA.77.6844	74	MALE	STAGE IIIA	0.6999	NA
TCGA.77.6845	69	MALE	STAGE IIB	0.9331	NA
TCGA.77.7138	67	MALE	STAGE IB	0.6756	NA
TCGA.77.7139	56	MALE	STAGE IIB	0.7459	NA
TCGA.77.7140	69	FEMALE	STAGE IIB	0.8606	NA
TCGA.77.7141	64	MALE	STAGE IB	0.8487	NA
TCGA.77.7142	59	FEMALE	STAGE IB	0.826	NA
TCGA.77.7335	62	FEMALE	STAGE IIIB	0.4003	NA
TCGA.77.7337	65	MALE	STAGE IIB	0.6389	NA
TCGA.77.7338	64	MALE	STAGE IB	0.671	NA
TCGA.77.7463	75	MALE	STAGE IB	0.6655	NA
TCGA.77.7465	58	MALE	STAGE IIA	0.5651	NA
TCGA.77.8007	68	MALE	STAGE IIB	0.4041	NA
TCGA.77.8008	68	MALE	STAGE IB	0.4267	NA
TCGA.77.8009	68	MALE	STAGE IIB	0.9094	NA
TCGA.77.8128	60	MALE	STAGE IIIA	0.8286	NA
TCGA.77.8130	69	MALE	STAGE IIB	0.6423	NA
TCGA.77.8131	72	MALE	STAGE IB	0.3274	NA
TCGA.77.8133	74	MALE	STAGE IIA	0.6318	NA
TCGA.77.8136	74	FEMALE	STAGE IIB	0.4488	NA
TCGA.77.8138	74	MALE	STAGE IB	0.5906	NA
TCGA.77.8139	72	MALE	STAGE IIB	0.5725	NA
TCGA.77.8140	66	FEMALE	STAGE IIB	0.7032	NA
TCGA.77.8143	76	MALE	STAGE IIIA	0.6623	NA
TCGA.77.8144	70	MALE	STAGE IB	0.7685	NA
TCGA.77.8145	73	MALE	STAGE IIIB	0.673	NA
TCGA.77.8146	72	MALE	STAGE IA	0.6912	NA
TCGA.77.8148	68	MALE	STAGE IIIA	0.6589	NA
TCGA.77.8150	64	MALE	STAGE IIIA	0.7349	NA
TCGA.77.8153	77	FEMALE	STAGE IB	0.8388	NA
TCGA.77.8154	67	MALE	STAGE IA	0.7966	NA
TCGA.77.8156	60	MALE	STAGE IB	0.4534	NA
TCGA.77.A5FZ	64	MALE	STAGE IIIB	0.12	NA
TCGA.77.A5G1	75	MALE	STAGE IIIA	0.5574	NA
TCGA.77.A5G3	63	MALE	STAGE IIB	0.8431	NA
TCGA.77.A5G6	66	MALE	STAGE IIIA	0.8768	NA
TCGA.77.A5G7	63	MALE	STAGE IA	NA	NA
TCGA.77.A5G8	70	MALE	STAGE IIB	NA	NA
TCGA.77.A5GA	76	MALE	STAGE IB	0.7562	NA
TCGA.77.A5GB	90	MALE	STAGE IB	NA	NA
TCGA.77.A5GF	70	MALE	STAGE IIA	0.8166	NA
TCGA.77.A5GH	81	MALE	STAGE IB	0.4524	NA
TCGA.78.7143	62	FEMALE	STAGE IB	0.7784	NA
TCGA.78.7145	52	FEMALE	STAGE IV	0.7273	NA
TCGA.78.7146	71	FEMALE	STAGE IIIA	0.7764	NA
TCGA.78.7147	67	FEMALE	STAGE IIB	0.7842	NA
TCGA.78.7148	71	MALE	STAGE IIB	0.7126	NA
TCGA.78.7149	71	MALE	STAGE IIIB	0.8058	NA
TCGA.78.7150	59	MALE	STAGE IIB	0.7859	NA
TCGA.78.7152	65	MALE	STAGE IB	0.6362	NA
TCGA.78.7153	65	FEMALE	STAGE IB	0.8237	NA
TCGA.78.7154	72	MALE	STAGE IIIA	0.8289	NA
TCGA.78.7155	68	MALE	STAGE IB	0.8834	NA
TCGA.78.7156	62	MALE	STAGE IV	0.8837	NA
TCGA.78.7158	59	FEMALE	STAGE IIIB	0.9088	NA
TCGA.78.7159	60	FEMALE	STAGE IA	0.6662	NA
TCGA.78.7160	61	MALE	STAGE IV	0.4858	NA
TCGA.78.7161	69	FEMALE	STAGE IIB	0.8397	NA
TCGA.78.7162	75	MALE	STAGE IA	0.6477	NA
TCGA.78.7163	60	MALE	STAGE IB	0.8333	NA
TCGA.78.7166	84	MALE	STAGE IIB	0.7561	NA
TCGA.78.7167	77	MALE	STAGE IV	0.8281	NA
TCGA.78.7220	53	FEMALE	STAGE IIIA	0.8132	NA
TCGA.78.7535	45	MALE	STAGE IB	0.6702	NA
TCGA.78.7536	69	MALE	STAGE IIIA	0.7656	NA
TCGA.78.7537	72	MALE	STAGE IB	0.7969	NA
TCGA.78.7539	75	FEMALE	STAGE IIA	0.5711	NA
TCGA.78.7540	66	FEMALE	STAGE IB	0.7945	NA
TCGA.78.7542	56	MALE	STAGE IB	0.7041	NA
TCGA.78.7633	67	MALE	STAGE IB	0.8728	NA
TCGA.78.8640	59	MALE	STAGE IIA	0.7179	NA
TCGA.78.8648	58	FEMALE	STAGE IIB	0.2446	NA
TCGA.78.8655	77	FEMALE	STAGE IA	0.6837	NA
TCGA.78.8660	69	MALE	STAGE IIB	0.5202	NA
TCGA.78.8662	53	FEMALE	STAGE IB	0.892	NA
TCGA.79.5596	NA	NA	NA	0.7422	NA
TCGA.80.5607	NA	NA	NA	0.6411	NA
TCGA.80.5608	NA	NA	NA	0.7312	NA
TCGA.80.5611	NA	NA	NA	0.6079	NA
TCGA.83.5908	59	FEMALE	STAGE IA	0.4854	NA
TCGA.85.6175	63	FEMALE	STAGE IIB	0.4495	NA
TCGA.85.6560	59	MALE	STAGE IIA	0.6523	NA
TCGA.85.6561	66	MALE	STAGE IB	0.4219	NA
TCGA.85.6798	57	MALE	STAGE IIIA	0.7893	NA
TCGA.85.7696	64	MALE	STAGE IA	0.8163	NA
TCGA.85.7697	49	MALE	STAGE IIB	0.6152	NA
TCGA.85.7698	48	MALE	STAGE IA	0.7005	NA
TCGA.85.7699	73	MALE	STAGE IIIA	0.5824	NA
TCGA.85.7710	59	FEMALE	STAGE IA	0.7613	NA
TCGA.85.7843	50	MALE	STAGE IIA	0.6742	NA
TCGA.85.7844	71	MALE	STAGE IB	0.6503	NA
TCGA.85.7950	46	MALE	STAGE IB	0.5642	NA
TCGA.85.8048	62	MALE	STAGE IA	0.3849	NA
TCGA.85.8049	57	MALE	STAGE IB	0.4357	NA
TCGA.85.8052	53	MALE	STAGE IIB	0.7477	NA
TCGA.85.8070	71	MALE	STAGE IB	0.9026	NA
TCGA.85.8071	52	MALE	STAGE IIA	0.688	NA
TCGA.85.8072	60	MALE	STAGE IA	0.7568	NA
TCGA.85.8276	62	MALE	STAGE IIA	0.5319	NA
TCGA.85.8277	70	MALE	STAGE IIIA	0.8031	NA
TCGA.85.8287	72	MALE	STAGE IA	0.4664	NA
TCGA.85.8288	70	MALE	STAGE IIA	0.6491	NA
TCGA.85.8350	61	MALE	STAGE IA	0.6813	NA
TCGA.85.8351	72	MALE	STAGE IIA	0.7542	NA
TCGA.85.8352	67	MALE	STAGE IIIA	0.9901	NA
TCGA.85.8353	72	MALE	STAGE IIIA	0.5752	NA
TCGA.85.8354	53	MALE	STAGE IB	0.911	NA
TCGA.85.8355	63	MALE	STAGE IA	0.3685	NA
TCGA.85.8479	66	MALE	STAGE IA	0.7953	NA
TCGA.85.8481	70	MALE	STAGE IIB	0.5649	NA
TCGA.85.8580	52	FEMALE	STAGE IB	0.7061	NA
TCGA.85.8582	49	MALE	STAGE IA	0.5822	NA
TCGA.85.8584	71	MALE	STAGE IIA	0.5831	NA
TCGA.85.8664	73	MALE	STAGE IIB	0.8674	NA
TCGA.85.8666	65	MALE	STAGE IB	0.5756	NA
TCGA.85.A4CL	65	MALE	STAGE IA	0.6699	NA
TCGA.85.A4CN	56	FEMALE	STAGE IIB	0.6966	NA
TCGA.85.A4JB	74	MALE	STAGE IIB	0.7055	NA
TCGA.85.A4JC	84	MALE	STAGE IIA	0.518	NA
TCGA.85.A4PA	61	MALE	STAGE IB	0.1477	NA
TCGA.85.A4QQ	68	MALE	STAGE IB	0.7741	NA
TCGA.85.A4QR	67	MALE	STAGE IB	0.8886	NA
TCGA.85.A50M	47	MALE	STAGE IIA	0.6215	NA
TCGA.85.A50Z	57	MALE	STAGE IIA	0.5929	NA
TCGA.85.A510	74	FEMALE	STAGE IIB	0.6437	NA
TCGA.85.A511	62	MALE	STAGE IIB	0.579	NA
TCGA.85.A512	46	MALE	STAGE IIA	0.8454	NA
TCGA.85.A513	60	FEMALE	STAGE IA	0.4337	NA
TCGA.85.A53L	63	MALE	STAGE IIA	0.6991	NA
TCGA.85.A5B5	58	MALE	STAGE IA	0.919	NA
TCGA.86.6562	52	MALE	STAGE IIA	0.6725	NA
TCGA.86.6851	73	FEMALE	STAGE IIA	0.4219	NA
TCGA.86.7701	66	MALE	STAGE IV	0.4988	NA
TCGA.86.7711	70	MALE	STAGE IIA	0.4767	NA
TCGA.86.7713	70	MALE	STAGE IIA	0.8426	NA
TCGA.86.7714	61	FEMALE	STAGE IIIA	0.7124	NA
TCGA.86.7953	69	FEMALE	STAGE IA	0.5143	NA
TCGA.86.7954	68	FEMALE	STAGE IB	0.4711	NA
TCGA.86.7955	62	MALE	STAGE IB	0.9321	NA
TCGA.86.8054	61	MALE	STAGE IIB	0.8552	NA
TCGA.86.8055	79	MALE	STAGE IIA	0.5295	NA
TCGA.86.8056	63	FEMALE	STAGE IIIA	0.6531	NA
TCGA.86.8073	58	MALE	STAGE IB	0.6105	NA
TCGA.86.8074	62	FEMALE	STAGE IIA	0.6207	NA
TCGA.86.8075	66	FEMALE	STAGE IB	0.5429	NA
TCGA.86.8076	42	MALE	STAGE IA	0.4352	NA
TCGA.86.8278	63	FEMALE	STAGE IIB	0.6243	NA
TCGA.86.8279	46	MALE	STAGE IIA	0.6975	NA
TCGA.86.8280	54	FEMALE	STAGE IIA	0.5279	NA
TCGA.86.8281	75	MALE	STAGE IA	0.6915	NA
TCGA.86.8358	44	MALE	STAGE IB	0.834	NA
TCGA.86.8359	52	MALE	STAGE IIIA	0.5969	NA
TCGA.86.8585	57	MALE	STAGE IB	0.5413	NA
TCGA.86.8668	61	FEMALE	STAGE IA	0.6406	NA
TCGA.86.8669	64	MALE	STAGE IA	0.6974	NA
TCGA.86.8671	72	FEMALE	STAGE IIB	0.2394	NA
TCGA.86.8672	59	MALE	STAGE IIB	0.5305	NA
TCGA.86.8673	61	MALE	STAGE IB	0.6428	NA
TCGA.86.8674	50	MALE	STAGE IIA	0.7904	NA
TCGA.86.A456	78	FEMALE	STAGE IA	0.5977	NA
TCGA.86.A4D0	48	MALE	STAGE IIA	0.8717	NA
TCGA.86.A4JF	56	MALE	STAGE IIB	0.6135	NA
TCGA.86.A4P7	63	FEMALE	STAGE IB	0.5201	NA
TCGA.86.A4P8	59	FEMALE	STAGE IIIA	0.3907	NA
TCGA.90.6837	64	MALE	STAGE IIB	0.5552	NA
TCGA.90.7766	66	FEMALE	STAGE IA	0.5962	NA
TCGA.90.7767	56	MALE	STAGE IIB	0.5949	NA
TCGA.90.7769	55	MALE	STAGE IIB	0.869	NA
TCGA.90.7964	70	MALE	STAGE IB	0.7198	NA
TCGA.90.A4ED	69	MALE	STAGE IB	0.706	NA
TCGA.90.A4EE	53	MALE	STAGE IIA	0.4111	NA
TCGA.90.A59Q	61	FEMALE	STAGE IIA	0.4297	NA
TCGA.91.6828	70	MALE	STAGE IA	0.5518	NA
TCGA.91.6829	78	MALE	STAGE IB	0.6339	NA
TCGA.91.6830	65	FEMALE	STAGE IIA	0.5959	NA
TCGA.91.6831	66	MALE	STAGE IB	0.6314	NA
TCGA.91.6835	81	FEMALE	STAGE IA	0.3468	NA
TCGA.91.6836	52	FEMALE	STAGE IB	0.8132	NA
TCGA.91.6840	59	FEMALE	STAGE IA	0.7379	NA
TCGA.91.6847	62	FEMALE	STAGE IB	0.9267	NA
TCGA.91.6848	59	MALE	STAGE IIIA	0.4218	NA
TCGA.91.6849	75	FEMALE	STAGE IIIA	0.6688	NA
TCGA.91.7771	62	MALE	STAGE IIB	0.558	NA
TCGA.91.8496	63	FEMALE	STAGE IB	0.6757	NA
TCGA.91.8497	75	FEMALE	STAGE IA	0.5604	NA
TCGA.91.8499	76	FEMALE	STAGE IA	0.7667	NA
TCGA.91.A4BC	59	MALE	STAGE IIA	0.3736	NA
TCGA.91.A4BD	78	MALE	STAGE IIA	0.689	NA
TCGA.92.7340	45	FEMALE	STAGE IIA	0.5557	NA
TCGA.92.7341	71	MALE	STAGE IB	0.7697	NA
TCGA.92.8063	52	MALE	STAGE IIIA	0.6902	NA
TCGA.92.8064	NA	NA	NA	0.4911	NA
TCGA.92.8065	74	FEMALE	STAGE IIB	0.5894	NA
TCGA.93.7347	76	FEMALE	STAGE IA	0.3728	NA
TCGA.93.7348	75	FEMALE	STAGE IA	0.5751	NA
TCGA.93.8067	77	MALE	STAGE IB	0.77	NA
TCGA.93.A4JN	71	MALE	STAGE IV	0.6621	NA
TCGA.93.A4JO	70	MALE	STAGE IA	0.4535	NA
TCGA.93.A4JP	64	MALE	STAGE IV	0.6295	NA
TCGA.93.A4JQ	49	MALE	STAGE IA	0.4202	NA
TCGA.94.7033	73	MALE	STAGE IB	0.712	NA
TCGA.94.7557	73	MALE	STAGE IB	0.63	NA
TCGA.94.7943	80	MALE	STAGE IA	0.8063	NA
TCGA.94.8035	64	MALE	STAGE IIB	0.6943	NA
TCGA.94.8490	70	MALE	STAGE IIB	0.9022	NA
TCGA.94.8491	73	MALE	STAGE IIA	0.7018	NA
TCGA.94.A4VJ	71	FEMALE	STAGE IA	0.7581	NA
TCGA.94.A5I4	61	MALE	STAGE IIA	0.8602	NA
TCGA.94.A5I6	62	MALE	STAGE IIB	0.7832	NA
TCGA.95.7039	54	FEMALE	STAGE IIB	0.7014	NA
TCGA.95.7043	63	FEMALE	STAGE IA	0.828	NA
TCGA.95.7562	71	MALE	STAGE IIA	0.7102	NA
TCGA.95.7567	61	MALE	STAGE IIB	0.6756	NA
TCGA.95.7944	71	MALE	STAGE IA	0.4847	NA
TCGA.95.7947	67	MALE	STAGE IA	0.7596	NA
TCGA.95.7948	42	FEMALE	STAGE IB	0.7883	NA
TCGA.95.8039	72	MALE	STAGE IA	0.6094	NA
TCGA.95.8494	67	MALE	STAGE IIA	0.6973	NA
TCGA.95.A4VK	74	FEMALE	STAGE IIIA	0.6948	NA
TCGA.95.A4VN	62	FEMALE	STAGE IIA	0.4771	NA
TCGA.95.A4VP	66	FEMALE	STAGE IIIA	0.5615	NA
TCGA.96.7544	83	MALE	STAGE IIB	0.5615	NA
TCGA.96.7545	73	MALE	STAGE IA	0.6191	NA
TCGA.96.8169	67	FEMALE	STAGE IA	0.6415	NA
TCGA.96.8170	75	FEMALE	STAGE IIA	0.6409	NA
TCGA.96.A4JK	65	MALE	STAGE IIA	0.7371	NA
TCGA.96.A4JL	78	FEMALE	STAGE IIA	0.4837	NA
TCGA.97.7546	76	FEMALE	STAGE IA	0.607	NA
TCGA.97.7547	67	FEMALE	STAGE IB	0.6803	NA
TCGA.97.7552	70	MALE	STAGE IB	0.4233	NA
TCGA.97.7553	58	FEMALE	STAGE IA	0.3912	NA
TCGA.97.7554	83	FEMALE	STAGE IIIA	0.5815	NA
TCGA.97.7937	65	MALE	STAGE IB	0.7006	NA
TCGA.97.7938	76	FEMALE	STAGE IA	0.7407	NA
TCGA.97.7941	72	FEMALE	STAGE IA	0.6994	NA
TCGA.97.8171	81	MALE	STAGE IV	0.9309	NA
TCGA.97.8172	75	FEMALE	STAGE IB	0.5107	NA
TCGA.97.8174	67	MALE	STAGE IIA	0.6108	NA
TCGA.97.8175	55	FEMALE	STAGE IB	0.6338	NA
TCGA.97.8176	63	MALE	STAGE IIIA	0.6885	NA
TCGA.97.8177	59	FEMALE	STAGE IB	0.4887	NA
TCGA.97.8179	72	MALE	STAGE IA	0.765	NA
TCGA.97.8547	78	FEMALE	STAGE IIIA	0.6157	NA
TCGA.97.8552	55	FEMALE	STAGE I	0.6412	NA
TCGA.97.A4LX	81	MALE	STAGE IB	0.3279	NA
TCGA.97.A4M0	60	FEMALE	STAGE IB	0.6663	NA
TCGA.97.A4M1	52	FEMALE	STAGE IA	0.6901	NA
TCGA.97.A4M2	66	MALE	STAGE IA	0.4692	NA
TCGA.97.A4M3	69	FEMALE	STAGE IA	0.8355	NA
TCGA.97.A4M5	83	MALE	STAGE IA	0.6002	NA
TCGA.97.A4M6	45	FEMALE	STAGE IA	0.4955	NA
TCGA.97.A4M7	74	MALE	STAGE IA	0.5214	NA
TCGA.98.7454	73	MALE	STAGE IB	0.3301	NA
TCGA.98.8020	56	FEMALE	STAGE IIIA	0.5295	NA
TCGA.98.8021	75	FEMALE	STAGE IA	0.7346	NA
TCGA.98.8022	61	MALE	STAGE IA	0.631	NA
TCGA.98.8023	70	MALE	STAGE IIIA	0.4752	NA
TCGA.98.A538	67	MALE	STAGE IIB	0.6485	NA
TCGA.98.A539	63	MALE	STAGE IIB	0.6736	NA
TCGA.98.A53A	70	MALE	STAGE IB	0.8016	NA
TCGA.98.A53B	69	MALE	STAGE IB	0.6317	NA
TCGA.98.A53C	77	FEMALE	STAGE IA	0.2949	NA
TCGA.98.A53D	68	MALE	STAGE IIB	0.3775	NA
TCGA.98.A53H	76	FEMALE	STAGE IA	0.3803	NA
TCGA.98.A53I	64	MALE	STAGE IIA	0.6327	NA
TCGA.98.A53J	77	MALE	STAGE IB	0.7863	NA
TCGA.99.7458	74	FEMALE	STAGE IIIA	0.5118	NA
TCGA.99.8025	72	FEMALE	STAGE IIIA	0.7086	NA
TCGA.99.8028	50	FEMALE	STAGE IA	0.2703	NA
TCGA.99.8032	61	MALE	STAGE IA	0.6363	NA
TCGA.99.8033	74	FEMALE	STAGE IV	0.5864	NA
TCGA.99.AA5R	70	FEMALE	STAGE IA	NA	NA
TCGA.A1.A0SB	70	FEMALE	STAGE I	0.9336	NA
TCGA.A1.A0SD	59	FEMALE	STAGE IIA	NA	NA
TCGA.A1.A0SE	56	FEMALE	STAGE I	0.8589	NA
TCGA.A1.A0SF	54	FEMALE	STAGE IIA	0.7237	NA
TCGA.A1.A0SG	61	FEMALE	STAGE IIB	0.7177	NA
TCGA.A1.A0SH	39	FEMALE	STAGE IIA	0.7263	NA
TCGA.A1.A0SI	52	FEMALE	STAGE IIB	0.6387	NA
TCGA.A1.A0SJ	39	FEMALE	STAGE IIIA	0.8349	NA
TCGA.A1.A0SK	54	FEMALE	STAGE IIA	0.9288	NA
TCGA.A1.A0SM	77	MALE	STAGE IIA	0.7912	NA
TCGA.A1.A0SN	50	FEMALE	STAGE IIA	0.67	NA
TCGA.A1.A0SO	67	FEMALE	STAGE IIB	0.9813	NA
TCGA.A1.A0SP	40	FEMALE	STAGE IIA	0.6913	NA
TCGA.A1.A0SQ	45	FEMALE	STAGE IIB	0.8375	NA
TCGA.A2.A04N	66	FEMALE	STAGE IA	NA	NA
TCGA.A2.A04P	36	FEMALE	STAGE IIIC	NA	NA
TCGA.A2.A04Q	48	FEMALE	STAGE IA	NA	NA
TCGA.A2.A04R	36	FEMALE	STAGE IA	0.94	NA
TCGA.A2.A04T	62	FEMALE	STAGE IIA	NA	NA
TCGA.A2.A04U	47	FEMALE	STAGE IIA	NA	NA
TCGA.A2.A04V	39	FEMALE	STAGE IIA	NA	NA
TCGA.A2.A04W	50	FEMALE	STAGE IIB	NA	NA
TCGA.A2.A04X	34	FEMALE	STAGE IIA	NA	NA
TCGA.A2.A04Y	53	FEMALE	STAGE IIB	NA	NA
TCGA.A2.A0CK	60	FEMALE	STAGE IIIA	0.798	NA
TCGA.A2.A0CL	37	FEMALE	STAGE IIIA	NA	NA
TCGA.A2.A0CM	40	FEMALE	STAGE IIA	NA	NA
TCGA.A2.A0CO	85	FEMALE	STAGE IIB	0.5869	NA
TCGA.A2.A0CP	60	FEMALE	STAGE IA	NA	NA
TCGA.A2.A0CQ	62	FEMALE	STAGE IA	NA	NA
TCGA.A2.A0CR	54	FEMALE	STAGE IIB	0.3734	NA
TCGA.A2.A0CS	73	FEMALE	STAGE IV	NA	NA
TCGA.A2.A0CT	71	FEMALE	STAGE IIA	0.9346	NA
TCGA.A2.A0CU	73	FEMALE	STAGE IIA	NA	NA
TCGA.A2.A0CV	41	FEMALE	STAGE IIB	NA	NA
TCGA.A2.A0CW	67	FEMALE	STAGE IIB	NA	NA
TCGA.A2.A0CX	52	FEMALE	STAGE IIA	NA	NA
TCGA.A2.A0CY	63	FEMALE	STAGE IIB	NA	NA
TCGA.A2.A0CZ	46	FEMALE	STAGE IIA	NA	NA
TCGA.A2.A0D0	60	FEMALE	STAGE IIA	NA	NA
TCGA.A2.A0D1	76	FEMALE	STAGE IIA	NA	NA
TCGA.A2.A0D2	45	FEMALE	STAGE IIA	NA	NA
TCGA.A2.A0D3	42	FEMALE	STAGE IA	NA	NA
TCGA.A2.A0D4	37	FEMALE	STAGE IIB	NA	NA
TCGA.A2.A0EM	73	FEMALE	STAGE IA	NA	NA
TCGA.A2.A0EN	70	FEMALE	STAGE IIA	0.47	NA
TCGA.A2.A0EO	54	FEMALE	STAGE IA	NA	NA
TCGA.A2.A0EP	56	FEMALE	STAGE I	0.1995	NA
TCGA.A2.A0EQ	64	FEMALE	STAGE IIA	NA	NA
TCGA.A2.A0ER	63	FEMALE	STAGE IB	NA	NA
TCGA.A2.A0ES	52	FEMALE	STAGE IIA	NA	NA
TCGA.A2.A0ET	58	FEMALE	STAGE IIIA	NA	NA
TCGA.A2.A0EU	79	FEMALE	STAGE IA	0.8873	NA
TCGA.A2.A0EV	80	FEMALE	STAGE IA	NA	NA
TCGA.A2.A0EW	53	FEMALE	STAGE IIIC	NA	NA
TCGA.A2.A0EX	46	FEMALE	STAGE IIB	NA	NA
TCGA.A2.A0EY	62	FEMALE	STAGE IIB	NA	NA
TCGA.A2.A0ST	62	FEMALE	STAGE IIA	0.2556	NA
TCGA.A2.A0SU	66	FEMALE	STAGE IIA	0.7712	NA
TCGA.A2.A0SV	63	FEMALE	STAGE IV	0.7066	NA
TCGA.A2.A0SW	82	FEMALE	STAGE IV	0.5772	NA
TCGA.A2.A0SX	48	FEMALE	STAGE IA	0.5462	NA
TCGA.A2.A0SY	62	FEMALE	STAGE IIIA	0.7012	NA
TCGA.A2.A0T0	59	FEMALE	STAGE IIB	0.7153	NA
TCGA.A2.A0T1	55	FEMALE	STAGE IIIC	0.4099	NA
TCGA.A2.A0T2	66	FEMALE	STAGE IV	0.8228	NA
TCGA.A2.A0T3	37	FEMALE	STAGE IB	NA	NA
TCGA.A2.A0T4	62	FEMALE	STAGE IIA	0.6554	NA
TCGA.A2.A0T5	39	FEMALE	STAGE IIA	0.8426	NA
TCGA.A2.A0T6	50	FEMALE	STAGE IIB	0.5965	NA
TCGA.A2.A0T7	51	FEMALE	STAGE IIA	0.7923	NA
TCGA.A2.A0YC	59	FEMALE	STAGE IIB	0.7798	NA
TCGA.A2.A0YD	63	FEMALE	STAGE IIB	0.6619	NA
TCGA.A2.A0YE	48	FEMALE	STAGE IIB	0.8095	NA
TCGA.A2.A0YF	67	FEMALE	STAGE I	0.8511	NA
TCGA.A2.A0YG	63	FEMALE	STAGE IIIC	0.8848	NA
TCGA.A2.A0YH	53	FEMALE	STAGE IIIA	0.5504	NA
TCGA.A2.A0YI	62	FEMALE	STAGE I	0.6071	NA
TCGA.A2.A0YJ	39	FEMALE	STAGE IIIA	0.8414	NA
TCGA.A2.A0YK	61	FEMALE	STAGE IIA	0.4865	NA
TCGA.A2.A0YL	48	FEMALE	STAGE IIIA	0.7628	NA
TCGA.A2.A0YM	67	FEMALE	STAGE IIA	0.7178	NA
TCGA.A2.A0YT	56	FEMALE	STAGE IIIB	0.8548	NA
TCGA.A2.A1FV	74	FEMALE	STAGE IIB	0.9249	NA
TCGA.A2.A1FW	62	FEMALE	STAGE IIIA	0.9079	NA
TCGA.A2.A1FX	61	FEMALE	STAGE IIIA	0.7565	NA
TCGA.A2.A1FZ	63	FEMALE	STAGE IIA	0.6784	NA
TCGA.A2.A1G0	49	FEMALE	STAGE IIB	0.6988	NA
TCGA.A2.A1G1	85	FEMALE	STAGE IIB	0.5638	NA
TCGA.A2.A1G4	71	FEMALE	STAGE IIIA	0.8759	NA
TCGA.A2.A1G6	50	FEMALE	STAGE IIIA	0.8017	NA
TCGA.A2.A259	70	FEMALE	STAGE I	0.7121	NA
TCGA.A2.A25A	44	FEMALE	STAGE IIA	0.6744	NA
TCGA.A2.A25B	39	FEMALE	STAGE IIB	0.7778	NA
TCGA.A2.A25C	50	FEMALE	STAGE IIB	0.7621	NA
TCGA.A2.A25D	90	FEMALE	STAGE IIIC	0.5895	NA
TCGA.A2.A25E	34	FEMALE	STAGE IIIA	0.8342	NA
TCGA.A2.A25F	66	FEMALE	STAGE IIA	0.0868	NA
TCGA.A2.A3KC	55	FEMALE	STAGE IIB	0.729	NA
TCGA.A2.A3KD	47	FEMALE	STAGE IIIA	0.8248	NA
TCGA.A2.A3XS	62	FEMALE	STAGE IIIA	0.7684	NA
TCGA.A2.A3XT	45	FEMALE	STAGE IIB	0.6318	NA
TCGA.A2.A3XU	35	FEMALE	STAGE IIB	0.8881	NA
TCGA.A2.A3XV	46	FEMALE	STAGE IIA	0.8247	NA
TCGA.A2.A3XW	42	FEMALE	STAGE IIB	0.7303	NA
TCGA.A2.A3XX	49	FEMALE	STAGE IIA	0.7722	NA
TCGA.A2.A3XY	49	FEMALE	STAGE IIB	0.5334	NA
TCGA.A2.A3XZ	46	FEMALE	STAGE I	0.5287	NA
TCGA.A2.A3Y0	57	FEMALE	STAGE IIB	0.6472	NA
TCGA.A2.A4RW	49	FEMALE	STAGE IIIC	0.7337	NA
TCGA.A2.A4RX	67	FEMALE	STAGE IIA	0.6484	NA
TCGA.A2.A4RY	46	FEMALE	STAGE IIIC	0.7333	NA
TCGA.A2.A4S0	77	FEMALE	STAGE IIA	0.8916	NA
TCGA.A2.A4S1	66	FEMALE	STAGE IIA	0.4021	NA
TCGA.A2.A4S2	62	FEMALE	STAGE IIIA	0.6702	NA
TCGA.A2.A4S3	59	FEMALE	STAGE IIB	0.7191	NA
TCGA.A3.3306	67	MALE	STAGE_I	NA	G3
TCGA.A3.3307	66	MALE	STAGE_III	NA	G3
TCGA.A3.3308	77	FEMALE	STAGE_III	NA	G2
TCGA.A3.3311	57	MALE	STAGE_I	NA	G2
TCGA.A3.3313	59	MALE	STAGE_I	NA	G3
TCGA.A3.3316	57	MALE	STAGE_II	NA	G3
TCGA.A3.3317	67	MALE	STAGE_II	NA	G2
TCGA.A3.3319	70	MALE	STAGE_I	NA	G2
TCGA.A3.3320	52	FEMALE	STAGE_I	NA	G1
TCGA.A3.3322	51	MALE	STAGE_I	NA	G2
TCGA.A3.3323	53	MALE	STAGE_I	NA	G1
TCGA.A3.3324	51	MALE	STAGE_I	NA	G3
TCGA.A3.3325	52	MALE	STAGE_I	NA	G2
TCGA.A3.3326	47	MALE	STAGE_I	NA	G1
TCGA.A3.3328	79	MALE	STAGE_I	NA	G2
TCGA.A3.3329	75	MALE	STAGE_I	NA	G2
TCGA.A3.3331	86	FEMALE	STAGE_I	NA	G2
TCGA.A3.3335	41	MALE	STAGE_II	NA	G4
TCGA.A3.3336	75	FEMALE	STAGE_I	NA	G4
TCGA.A3.3343	79	MALE	STAGE_II	NA	G3
TCGA.A3.3346	68	MALE	STAGE_I	NA	G3
TCGA.A3.3347	76	FEMALE	STAGE_III	NA	G2
TCGA.A3.3349	34	FEMALE	STAGE_I	NA	G2
TCGA.A3.3351	42	MALE	STAGE_II	NA	G2
TCGA.A3.3352	74	MALE	STAGE_III	NA	G3
TCGA.A3.3357	62	MALE	STAGE_II	0.6372	G3
TCGA.A3.3358	57	FEMALE	STAGE_I	0.4837	G2
TCGA.A3.3359	82	FEMALE	STAGE_I	NA	G2
TCGA.A3.3362	60	FEMALE	STAGE_I	NA	G2
TCGA.A3.3363	50	MALE	STAGE_II	NA	G2
TCGA.A3.3365	46	MALE	STAGE_I	NA	G2
TCGA.A3.3367	72	MALE	STAGE_I	0.725	G3
TCGA.A3.3370	48	FEMALE	STAGE_I	0.5335	G2
TCGA.A3.3372	64	MALE	STAGE_III	NA	G2
TCGA.A3.3373	54	FEMALE	STAGE_I	0.6717	G3
TCGA.A3.3374	51	FEMALE	STAGE_I	NA	G2
TCGA.A3.3376	51	MALE	STAGE_I	0.5063	G2
TCGA.A3.3378	60	MALE	STAGE_I	NA	G3
TCGA.A3.3380	54	MALE	STAGE_I	NA	G2
TCGA.A3.3382	69	MALE	STAGE_I	NA	G3
TCGA.A3.3383	52	MALE	STAGE_I	NA	G2
TCGA.A3.3385	46	FEMALE	STAGE_I	0.8984	G2
TCGA.A3.3387	49	MALE	STAGE_I	0.5522	G2
TCGA.A3.A6NI	47	MALE	STAGE_I	0.6826	G3
TCGA.A3.A6NJ	57	FEMALE	STAGE_I	0.4853	G1
TCGA.A3.A6NL	49	FEMALE	STAGE_I	0.5769	G2
TCGA.A3.A6NN	78	MALE	STAGE_I	0.5863	G2
[truncated: 8,493 more rows]
