# Supplementary material for: Pan-cancer analysis of mRNA stability for decoding tumour post-transcriptional programs
Source: Commun Biol. 2022 Aug 20;5:851. doi: 10.1038/s42003-022-03796-w (PMC9392771; doi:10.1038/s42003-022-03796-w)
Supplement: Supplementary file 10 — Supplementary Data 7 [file 42003_2022_3796_MOESM10_ESM.xlsx]

## Sheet: Supplementary Data 7A
Supplementary Data 7A: Differential gene expression in RBFOX1 knockdown in terminally differentiated neurons. DESeq2 estimates are provided.
GeneID	baseMean	log2FoldChange	lfcSE	stat	pvalue	padj
ENSG00000000003	1380.34	0.422105	0.0912601	4.62529	3.7407e-06	2.58597e-05
ENSG00000000005	0.293418	-1.64254	2.65817	-0.61792	0.536628	NA
ENSG00000000419	451.14	0.277397	0.177003	1.56718	0.117072	0.242778
ENSG00000000457	320.677	-0.244904	0.109379	-2.23904	0.025153	0.0708502
ENSG00000000460	191.115	0.0506746	0.145378	0.348571	0.727411	0.843657
ENSG00000000938	0.335951	-0.498048	2.24999	-0.221356	0.824816	NA
ENSG00000000971	1.85274	1.83948	1.2211	1.5064	0.131964	0.265814
ENSG00000001036	482.632	0.970018	0.10716	9.05202	1.40348e-19	4.02921e-18
ENSG00000001084	337.833	0.611008	0.137508	4.44345	8.85288e-06	5.77219e-05
ENSG00000001167	1246.38	-0.402972	0.106683	-3.77729	0.000158544	0.00081858
ENSG00000001460	17.9242	0.894639	0.321937	2.77892	0.00545397	0.0190653
ENSG00000001461	410.905	0.766034	0.14212	5.39006	7.04335e-08	6.39103e-07
ENSG00000001497	906.625	-0.0944036	0.0952544	-0.991068	0.321652	0.506224
ENSG00000001561	103.752	0.912263	0.200808	4.54295	5.54716e-06	3.73907e-05
ENSG00000001617	16.1913	-0.932854	0.434771	-2.14562	0.0319031	0.0862865
ENSG00000001626	1.80459	1.06611	1.1355	0.938895	0.347785	0.533363
ENSG00000001629	2148.92	-0.0671703	0.106757	-0.629191	0.529224	0.698874
ENSG00000001630	193.973	-0.270646	0.217319	-1.24539	0.21299	0.379012
ENSG00000001631	525.247	0.209979	0.157966	1.32927	0.18376	0.340462
ENSG00000002016	229.211	-0.0551343	0.104642	-0.526883	0.598275	0.752604
ENSG00000002079	5.78069	-0.59572	0.568422	-1.04802	0.294628	0.476477
ENSG00000002330	359.616	-0.221083	0.177397	-1.24626	0.212669	0.37863
ENSG00000002549	879.992	0.601268	0.112163	5.36068	8.29096e-08	7.44492e-07
ENSG00000002586	3640.17	1.15226	0.165233	6.97356	3.09021e-12	4.6414e-11
ENSG00000002587	21.1219	-1.13081	0.333709	-3.38859	0.000702524	0.00313517
ENSG00000002726	0.998972	1.94427	1.42716	1.36234	0.173091	0.326177
ENSG00000002745	0.281478	-0.498048	2.3634	-0.210734	0.833095	NA
ENSG00000002746	434.09	-2.07958	0.139749	-14.8808	4.39115e-50	9.48636e-48
ENSG00000002822	640.407	-0.421739	0.104111	-4.05085	5.10329e-05	0.000291341
ENSG00000002834	4189.24	-0.508007	0.102551	-4.95368	7.28218e-07	5.70342e-06
ENSG00000002919	534	-0.29767	0.126619	-2.35091	0.0187278	0.0550889
ENSG00000002933	0.85104	-0.31657	1.41853	-0.223168	0.823405	NA
ENSG00000003056	1342.33	0.441839	0.0979979	4.50866	6.52395e-06	4.34997e-05
ENSG00000003096	638.352	0.597502	0.102874	5.80811	6.31828e-09	6.55705e-08
ENSG00000003137	133.313	-0.206318	0.232394	-0.887793	0.374652	0.55918
ENSG00000003147	41.5879	0.723759	0.228113	3.17281	0.00150972	0.00620057
ENSG00000003249	286.317	-0.0472142	0.186622	-0.252994	0.800273	0.890284
ENSG00000003393	1457.71	0.215907	0.100064	2.15769	0.0309522	0.08418
ENSG00000003400	3.75997	-0.0858318	0.63592	-0.134973	0.892634	0.942899
ENSG00000003402	1073.54	0.256994	0.119582	2.14911	0.0316256	0.0856789
ENSG00000003436	160.772	-0.862538	0.163393	-5.2789	1.29959e-07	1.14399e-06
ENSG00000003509	256.688	0.337184	0.158323	2.12973	0.0331943	0.0891268
ENSG00000003756	2418.53	-0.142773	0.0958226	-1.48997	0.136231	0.272169
ENSG00000003987	80.7205	-1.10157	0.190592	-5.77973	7.48226e-09	7.7064e-08
ENSG00000003989	65.7	-0.11889	0.18832	-0.631321	0.527831	0.69803
ENSG00000004059	1432.63	-0.459118	0.117332	-3.913	9.1157e-05	0.000495316
ENSG00000004139	855.623	-0.832447	0.165977	-5.01545	5.291e-07	4.24393e-06
ENSG00000004142	2321.33	-0.302998	0.117018	-2.58933	0.00961622	0.0312591
ENSG00000004399	626.485	2.78556	0.256331	10.867	1.6552e-27	8.4801e-26
ENSG00000004455	1114.23	0.559247	0.0969657	5.76747	8.04681e-09	8.25833e-08
ENSG00000004468	1127.84	0.776376	0.112845	6.88004	5.98338e-12	8.73385e-11
ENSG00000004478	1250.97	-0.120976	0.0965493	-1.253	0.210207	0.375252
ENSG00000004487	5644.12	-0.428789	0.0915941	-4.6814	2.84922e-06	2.0077e-05
ENSG00000004534	1640.57	-0.0526099	0.107346	-0.490094	0.624067	0.772311
ENSG00000004660	132.318	-0.759354	0.181188	-4.19097	2.77765e-05	0.000166185
ENSG00000004700	533.001	0.458065	0.156826	2.92085	0.00349081	0.0129446
ENSG00000004766	695.672	0.0847082	0.162253	0.522075	0.601618	0.755015
ENSG00000004776	4.76101	0.175544	0.592347	0.296353	0.766961	0.869387
ENSG00000004777	1700.51	-1.75691	0.17407	-10.0932	5.92372e-24	2.3662e-22
ENSG00000004779	820.644	-0.110636	0.100808	-1.09749	0.272426	0.45085
ENSG00000004799	39.2643	-0.27783	0.225093	-1.23429	0.217093	0.384273
ENSG00000004809	0.378698	-1.03915	2.52304	-0.411866	0.680438	NA
ENSG00000004838	45.0099	0.567434	0.242019	2.34458	0.0190484	0.0559114
ENSG00000004846	10.2036	-1.97466	0.463079	-4.26419	2.00627e-05	0.00012357
ENSG00000004848	5400.75	-1.47108	0.137199	-10.7222	8.00632e-27	3.83652e-25
ENSG00000004864	731.43	0.321101	0.117119	2.74165	0.00611315	0.0210881
ENSG00000004866	520.097	-0.568688	0.104927	-5.41984	5.96515e-08	5.474e-07
ENSG00000004897	1582.98	0.250203	0.120314	2.07959	0.0375634	0.0986221
ENSG00000004939	0.28101	-0.498048	2.3645	-0.210636	0.833172	NA
ENSG00000004948	1.04654	1.33437	1.26471	1.05508	0.291388	0.472476
ENSG00000004961	337.75	0.39845	0.11747	3.39193	0.000694024	0.00309884
ENSG00000004975	1423.3	-0.215009	0.102706	-2.09345	0.0363087	0.0958798
ENSG00000005001	0	NA	NA	NA	NA	NA
ENSG00000005007	3127.15	-0.481564	0.132151	-3.64405	0.000268377	0.00131894
ENSG00000005020	63.2673	-0.13459	0.180664	-0.744977	0.456285	0.636364
ENSG00000005022	3383.5	0.136549	0.110957	1.23065	0.218455	0.385909
ENSG00000005059	2054.16	0.00328388	0.110148	0.0298132	0.976216	0.988272
ENSG00000005073	0	NA	NA	NA	NA	NA
ENSG00000005075	458.392	-0.089969	0.166922	-0.538987	0.589896	0.745828
ENSG00000005100	883.153	0.409499	0.0787053	5.20294	1.96159e-07	1.68441e-06
ENSG00000005102	0.760259	0.603368	1.60016	0.377067	0.706124	NA
ENSG00000005108	239.107	-2.0534	0.190848	-10.7593	5.35536e-27	2.61948e-25
ENSG00000005156	959.387	-0.00808047	0.101929	-0.0792759	0.936813	0.967411
ENSG00000005175	657.28	0.372996	0.195204	1.9108	0.0560303	0.136388
ENSG00000005187	3.28467	0.869266	0.730452	1.19004	0.234031	0.40574
ENSG00000005189	310.714	0.177815	0.138853	1.2806	0.200334	0.362672
ENSG00000005194	1046.08	-0.206664	0.111784	-1.84878	0.0644902	0.152443
ENSG00000005206	587.376	-0.419461	0.193802	-2.16438	0.0304355	0.0830536
ENSG00000005238	822.731	-0.219101	0.12817	-1.70946	0.0873666	0.19358
ENSG00000005243	32.8858	0.909389	0.247828	3.66943	0.000243087	0.00120678
ENSG00000005249	1315.24	-0.504489	0.130353	-3.87017	0.000108758	0.00058169
ENSG00000005302	461.478	-0.00516832	0.0992117	-0.0520939	0.958454	0.978419
ENSG00000005339	5524.33	-0.618725	0.0935329	-6.61506	3.7141e-11	4.97337e-10
ENSG00000005379	222.716	-0.669646	0.161688	-4.14158	3.44915e-05	0.000203218
ENSG00000005381	1.2491	-1.70784	1.33017	-1.28392	0.199169	0.361244
ENSG00000005421	1.10344	-1.33799	1.26004	-1.06187	0.288296	0.468899
ENSG00000005436	374.788	0.378129	0.151032	2.50364	0.0122924	0.0385376
ENSG00000005448	364.819	0.320998	0.141509	2.26839	0.0233057	0.066364
ENSG00000005469	545.759	0.637	0.150449	4.23398	2.29595e-05	0.00013949
ENSG00000005471	209.441	3.24652	0.208637	15.5606	1.34731e-54	3.71572e-52
ENSG00000005483	3863.95	-0.448069	0.0983168	-4.5574	5.17904e-06	3.51378e-05
ENSG00000005486	2616.8	0.0160781	0.165812	0.096966	0.922753	0.959874
ENSG00000005513	2304.31	-0.351685	0.188462	-1.86608	0.0620298	0.147868
ENSG00000005700	1481.46	0.18499	0.152184	1.21557	0.22415	0.393531
ENSG00000005801	699.612	-0.327967	0.133562	-2.45555	0.0140671	0.0433363
ENSG00000005810	3160.82	-0.801875	0.109464	-7.32544	2.38124e-13	4.01137e-12
ENSG00000005812	1060.62	0.218552	0.169539	1.28909	0.197365	0.358708
ENSG00000005844	1.97093	-1.52603	0.957897	-1.5931	0.111137	0.233308
ENSG00000005882	612.106	-0.177256	0.185643	-0.954822	0.339668	0.524402
ENSG00000005884	350.087	1.95972	0.277833	7.0536	1.74349e-12	2.69357e-11
ENSG00000005889	1220.77	0.0362335	0.122171	0.296579	0.766788	0.869297
ENSG00000005893	4562.42	0.965142	0.119748	8.0598	7.64179e-16	1.62249e-14
ENSG00000005961	10.1617	-0.0748899	0.417979	-0.179171	0.857803	0.922534
ENSG00000005981	0.48145	-1.47158	1.71029	-0.86043	0.389552	NA
ENSG00000006007	1607.12	0.254636	0.0809503	3.14558	0.00165759	0.00674694
ENSG00000006015	295.881	-0.027627	0.20255	-0.136396	0.891508	0.942362
ENSG00000006016	7.64263	0.466608	0.459449	1.01558	0.309828	0.493699
ENSG00000006025	220.755	-0.377687	0.170558	-2.21442	0.0268001	0.0747221
ENSG00000006042	2417.77	0.104038	0.130155	0.799334	0.424097	0.606782
ENSG00000006047	8.94385	-0.300284	0.459114	-0.654052	0.513078	0.685798
ENSG00000006059	0.284597	-1.60888	2.32743	-0.691269	0.489396	NA
ENSG00000006062	289.672	0.244448	0.183099	1.33506	0.181858	0.338003
ENSG00000006071	90.5814	-0.613409	0.207454	-2.95685	0.003108	0.0116906
ENSG00000006116	162.018	4.0762	0.217176	18.7691	1.35221e-78	1.20878e-75
ENSG00000006118	2766.49	0.272565	0.201793	1.35071	0.176788	0.33118
ENSG00000006125	12505.1	-0.36742	0.10438	-3.52002	0.000431516	0.0020229
ENSG00000006128	0.283988	0.6561	2.35751	0.278302	0.780781	NA
ENSG00000006194	847.951	-0.485688	0.114392	-4.24583	2.17788e-05	0.000132939
ENSG00000006210	361.15	0.385118	0.203907	1.8887	0.0589324	0.141893
ENSG00000006282	357.037	0.740649	0.181779	4.07445	4.61231e-05	0.000265887
ENSG00000006283	60.462	-4.09595	0.353732	-11.5793	5.25007e-31	3.39409e-29
ENSG00000006327	258.753	1.7121	0.455996	3.75464	0.000173594	0.000888148
ENSG00000006377	885.838	-0.76116	0.0797873	-9.53987	1.43015e-21	4.77157e-20
ENSG00000006432	1089.25	-0.780653	0.0998968	-7.81459	5.51418e-15	1.07562e-13
ENSG00000006451	1353.54	-0.0391937	0.136843	-0.286414	0.774561	0.873874
ENSG00000006453	44.7895	-0.433893	0.203415	-2.13304	0.0329215	0.0885696
ENSG00000006459	847.762	-0.870134	0.137135	-6.34507	2.22324e-10	2.72894e-09
ENSG00000006468	10571.9	-1.24602	0.146259	-8.51926	1.60574e-17	3.89767e-16
ENSG00000006530	505.068	0.0431932	0.08012	0.539107	0.589813	0.745818
ENSG00000006534	312.86	1.64238	0.215055	7.63704	2.22271e-14	4.10409e-13
ENSG00000006555	1.34808	-2.47799	1.34472	-1.84276	0.0653646	0.154103
ENSG00000006576	795.728	0.211161	0.127626	1.65452	0.0980212	0.211441
ENSG00000006606	1.89172	3.7155	1.28585	2.88954	0.00385805	0.0141111
ENSG00000006607	946.547	0.118424	0.0990129	1.19605	0.231678	0.402813
ENSG00000006611	1.57963	-0.284198	1.03813	-0.273761	0.784268	0.879803
ENSG00000006625	245.703	0.599443	0.197841	3.02993	0.0024461	0.00950573
ENSG00000006634	490.907	0.383062	0.175475	2.183	0.0290358	0.0798901
ENSG00000006638	4.34049	0.740808	0.711658	1.04096	0.297894	0.479905
ENSG00000006652	880.978	0.120777	0.0996496	1.21202	0.225504	0.395078
ENSG00000006659	0	NA	NA	NA	NA	NA
ENSG00000006695	283.907	-0.466014	0.117769	-3.957	7.58972e-05	0.00041997
ENSG00000006704	1164.22	-0.57081	0.121906	-4.68236	2.83585e-06	1.99937e-05
ENSG00000006712	1818.7	-0.0044739	0.0867317	-0.0515832	0.958861	0.978595
ENSG00000006715	3220.68	0.15884	0.103157	1.5398	0.12361	0.252818
ENSG00000006740	34.0154	-1.41428	0.241109	-5.86574	4.47131e-09	4.73506e-08
ENSG00000006744	1271.79	0.151978	0.114002	1.33312	0.182492	0.338761
ENSG00000006747	3.85906	-1.06831	0.739061	-1.44549	0.148319	0.290279
ENSG00000006756	725.337	0.00742176	0.121558	0.0610556	0.951315	0.975036
ENSG00000006757	15.811	1.2085	0.369177	3.27351	0.0010622	0.00452719
ENSG00000006788	0.0919848	0.65609	3.16075	0.207574	0.835561	NA
ENSG00000006831	1897.08	0.119499	0.0832471	1.43547	0.151153	0.294357
ENSG00000006837	22.5265	-0.901004	0.276876	-3.25418	0.00113719	0.00480843
ENSG00000007001	3.80644	-2.70499	0.83542	-3.23788	0.00120421	0.00506457
ENSG00000007038	0.0919848	0.65609	3.16075	0.207574	0.835561	NA
ENSG00000007047	1157.79	-0.643578	0.107482	-5.98778	2.12727e-09	2.34371e-08
ENSG00000007062	2943.69	2.7755	0.163728	16.9519	1.86203e-64	7.78571e-62
ENSG00000007080	1111.63	-0.457631	0.138518	-3.30377	0.000953949	0.00411484
ENSG00000007129	0	NA	NA	NA	NA	NA
ENSG00000007168	5814.66	-0.227215	0.0860168	-2.64152	0.00825347	0.0274065
ENSG00000007171	8.35772	-1.45034	0.503025	-2.88324	0.0039361	0.0143636
ENSG00000007174	151.179	1.04164	0.155363	6.70456	2.02018e-11	2.78901e-10
ENSG00000007202	3890.26	0.06156	0.112217	0.548581	0.583293	0.740514
ENSG00000007216	0	NA	NA	NA	NA	NA
ENSG00000007237	5316.65	1.28853	0.0945093	13.6339	2.51711e-42	3.54638e-40
ENSG00000007255	135.086	0.222437	0.165364	1.34514	0.178582	0.333412
ENSG00000007264	3.14191	-2.37268	0.856075	-2.77158	0.00557848	0.0194586
ENSG00000007306	0	NA	NA	NA	NA	NA
ENSG00000007312	0.0989501	-0.498052	3.16075	-0.157574	0.874792	NA
ENSG00000007314	0.0934663	-0.498052	3.16075	-0.157574	0.874792	NA
ENSG00000007341	276.761	0.197102	0.138117	1.42706	0.153563	0.297822
ENSG00000007350	106.329	-2.03118	0.225849	-8.99354	2.39398e-19	6.79009e-18
ENSG00000007372	2276.33	-0.125191	0.0690264	-1.81366	0.0697294	0.162428
ENSG00000007376	373.124	-0.516394	0.224418	-2.30104	0.0213894	0.0617758
ENSG00000007384	190.822	1.24229	0.210558	5.89998	3.63556e-09	3.89777e-08
ENSG00000007392	1487.46	-0.446798	0.100266	-4.45614	8.34491e-06	5.46849e-05
ENSG00000007402	69.4376	-0.956293	0.22096	-4.32791	1.5053e-05	9.49012e-05
ENSG00000007516	1944.22	0.258555	0.251699	1.02724	0.304307	0.487647
ENSG00000007520	767.989	-0.487368	0.173391	-2.81081	0.00494169	0.0175395
ENSG00000007541	477.789	-0.235898	0.224129	-1.05251	0.292566	0.473861
ENSG00000007545	546.528	-0.418676	0.110132	-3.80157	0.000143785	0.000748791
ENSG00000007866	423.908	1.03607	0.131073	7.90451	2.68981e-15	5.41808e-14
ENSG00000007908	0.192416	-1.07512	3.0229	-0.355659	0.722096	NA
ENSG00000007923	1084.99	-0.390149	0.0825345	-4.7271	2.27745e-06	1.63367e-05
ENSG00000007933	0.0955711	-0.498052	3.16075	-0.157574	0.874792	NA
ENSG00000007944	45.4903	0.72006	0.207437	3.47123	0.000518089	0.00238857
ENSG00000007952	16.2882	-0.508736	0.430244	-1.18244	0.237032	0.409137
ENSG00000007968	498.394	-0.283072	0.133384	-2.12224	0.0338174	0.0905943
ENSG00000008018	2179.45	0.330949	0.0756026	4.37748	1.20058e-05	7.69249e-05
ENSG00000008056	452.745	-2.52531	0.205601	-12.2826	1.1235e-34	9.27563e-33
ENSG00000008083	963.502	-0.945756	0.0970471	-9.74533	1.93157e-22	6.9163e-21
ENSG00000008086	749.702	-0.278845	0.115993	-2.40399	0.0162174	0.0488406
ENSG00000008118	461.582	-0.0634676	0.124362	-0.510345	0.60981	0.761499
ENSG00000008128	20.341	-0.85064	0.333035	-2.55421	0.0106429	0.0340943
ENSG00000008130	1027.76	0.461325	0.12553	3.67501	0.000237838	0.00118366
ENSG00000008196	24.5957	-1.37071	0.273233	-5.01664	5.25833e-07	4.21903e-06
ENSG00000008197	0.0989293	-0.498052	3.16075	-0.157574	0.874792	NA
ENSG00000008226	17.3861	1.26581	0.375336	3.37248	0.000744949	0.0033012
ENSG00000008256	885.59	0.00454058	0.0843642	0.0538212	0.957078	0.978083
ENSG00000008277	937.076	-0.487231	0.136987	-3.55677	0.000375436	0.00178551
ENSG00000008282	1071.92	1.10834	0.103276	10.7318	7.2154e-27	3.48328e-25
ENSG00000008283	58.0783	0.583613	0.203292	2.87081	0.00409422	0.0148799
ENSG00000008294	9370.73	-0.152997	0.104287	-1.46707	0.142357	0.281563
ENSG00000008300	2583.91	-2.13164	0.210843	-10.1101	4.98342e-24	2.00918e-22
ENSG00000008311	573.376	0.961761	0.156771	6.13483	8.52529e-10	9.79218e-09
ENSG00000008323	5.63576	1.93909	0.595509	3.25619	0.0011292	0.00478087
ENSG00000008324	147.501	0.0477205	0.154286	0.309299	0.757094	0.863025
ENSG00000008382	227.346	0.0480314	0.18073	0.265763	0.790422	0.883893
ENSG00000008394	38.027	2.68054	0.277243	9.66854	4.10173e-22	1.43306e-20
ENSG00000008405	1822.98	0.614268	0.136806	4.49006	7.1202e-06	4.71046e-05
ENSG00000008438	2.01687	-0.49825	0.93404	-0.533436	0.593732	0.748743
ENSG00000008441	9610.87	0.439525	0.123443	3.56054	0.000370098	0.00176174
ENSG00000008513	401.034	0.356799	0.148947	2.39547	0.0165989	0.0497871
ENSG00000008516	2.00664	1.1863	0.976917	1.21433	0.22462	0.394115
ENSG00000008517	20.6265	3.81656	0.632999	6.02933	1.64642e-09	1.84052e-08
ENSG00000008710	2087.99	-0.535827	0.221289	-2.42139	0.0154615	0.0469568
ENSG00000008735	1011.93	-2.19416	0.18259	-12.0169	2.89652e-33	2.18283e-31
ENSG00000008838	3027.48	-0.707208	0.134162	-5.27131	1.35455e-07	1.18834e-06
ENSG00000008853	821.889	-0.529627	0.138307	-3.82937	0.000128474	0.000674747
ENSG00000008869	1228.78	-0.61303	0.0969542	-6.32288	2.56737e-10	3.12619e-09
ENSG00000008952	2876.41	-0.0136342	0.182326	-0.0747791	0.94039	0.969062
ENSG00000008988	11209.5	0.414455	0.0898338	4.61358	3.95794e-06	2.72742e-05
ENSG00000009307	12464.3	-0.0114584	0.0932813	-0.122837	0.902236	0.948174
ENSG00000009335	1775.55	-0.155465	0.0636867	-2.44109	0.0146429	0.0448121
ENSG00000009413	2033.67	0.38869	0.156962	2.47633	0.013274	0.0412213
ENSG00000009694	411.736	-0.899772	0.156711	-5.74161	9.37799e-09	9.53393e-08
ENSG00000009709	0.19113	-1.07512	3.02975	-0.354855	0.722698	NA
ENSG00000009724	93.3838	-0.212322	0.172666	-1.22967	0.218821	0.386319
ENSG00000009765	0.525538	1.66368	1.82179	0.913216	0.361129	NA
ENSG00000009780	277.387	0.120831	0.134305	0.899676	0.368293	0.552813
ENSG00000009790	3.36171	-0.42958	0.719784	-0.596819	0.550628	0.715549
ENSG00000009830	784.641	0.139468	0.13249	1.05267	0.292494	0.473825
ENSG00000009844	1748.87	-0.151631	0.131467	-1.15338	0.248754	0.422782
ENSG00000009950	0.952902	-0.555292	1.23745	-0.448739	0.65362	0.79447
ENSG00000009954	5499.25	-0.111193	0.0781375	-1.42304	0.154723	0.299376
ENSG00000010017	1709.41	0.113538	0.0817037	1.38963	0.164641	0.313628
ENSG00000010030	9.22587	2.106	0.480297	4.3848	1.16092e-05	7.44946e-05
ENSG00000010072	388.18	-0.0655206	0.125143	-0.523566	0.60058	0.75417
ENSG00000010165	850.903	-0.118315	0.087746	-1.34838	0.177535	0.332089
ENSG00000010219	276.542	0.519615	0.121095	4.29097	1.77893e-05	0.000110577
ENSG00000010244	3105.6	-0.00385483	0.0726448	-0.0530641	0.957681	0.978186
ENSG00000010256	2425.97	-0.104669	0.134764	-0.776688	0.437343	0.619748
ENSG00000010270	1271.95	0.469006	0.082275	5.70047	1.19477e-08	1.1968e-07
ENSG00000010278	375.892	0.582413	0.146797	3.96748	7.26381e-05	0.000403573
ENSG00000010282	1.56221	2.08993	1.41626	1.47567	0.140034	0.278051
ENSG00000010292	3000.24	0.173475	0.107934	1.60723	0.108004	0.228115
ENSG00000010295	419.047	0.032406	0.161837	0.200239	0.841294	0.913922
ENSG00000010310	23.6702	-1.54241	0.308465	-5.00029	5.72428e-07	4.55063e-06
ENSG00000010318	80.1598	0.0435269	0.1679	0.259242	0.795448	0.887442
ENSG00000010319	2.57837	4.84744	1.14499	4.23362	2.29961e-05	0.000139679
ENSG00000010322	3583.17	-0.0493342	0.16528	-0.298489	0.76533	0.868366
ENSG00000010327	1.39119	-0.359302	1.11384	-0.322579	0.747014	0.856193
ENSG00000010361	311.232	-0.195757	0.187445	-1.04435	0.296326	0.478399
ENSG00000010379	2.35595	1.28733	0.924833	1.39196	0.163934	0.312533
ENSG00000010404	2340.01	0.214165	0.0867696	2.46821	0.0135792	0.042048
ENSG00000010438	1.49114	-0.547855	1.29204	-0.424022	0.67155	0.806595
ENSG00000010539	299.97	-0.179677	0.114722	-1.56619	0.117304	0.243182
ENSG00000010610	7.83032	0.973245	0.546043	1.78236	0.0746905	0.171185
ENSG00000010626	127.497	0.461458	0.161481	2.85766	0.00426771	0.0154306
ENSG00000010671	1.19979	-1.46219	1.41106	-1.03623	0.300093	0.482845
ENSG00000010704	94.2942	1.12379	0.176842	6.35474	2.0878e-10	2.57366e-09
ENSG00000010803	620.88	0.0193068	0.108422	0.178071	0.858667	0.923123
ENSG00000010810	4316.45	-0.380043	0.065329	-5.81737	5.97801e-09	6.21636e-08
ENSG00000010818	1011.67	1.27431	0.0877448	14.523	8.66873e-48	1.70249e-45
ENSG00000010932	5.15854	0.774621	0.578594	1.3388	0.180637	0.336173
ENSG00000011007	2002.16	-0.402135	0.089482	-4.49404	6.98859e-06	4.63119e-05
ENSG00000011009	490.715	-0.19726	0.148401	-1.32923	0.183771	0.340462
ENSG00000011021	1523.18	-0.798103	0.104091	-7.66735	1.75589e-14	3.27716e-13
ENSG00000011028	9807.56	1.36524	0.186397	7.32439	2.39993e-13	4.03999e-12
ENSG00000011052	0	NA	NA	NA	NA	NA
ENSG00000011083	0.286941	-0.498048	2.35069	-0.211874	0.832206	NA
ENSG00000011105	689.022	0.495687	0.160293	3.09238	0.00198559	0.00791063
ENSG00000011114	1514.77	0.0592659	0.0751059	0.789098	0.430055	0.612602
ENSG00000011132	129.093	-0.442531	0.193157	-2.29104	0.0219611	0.0631243
ENSG00000011143	328.986	0.24999	0.132861	1.88158	0.0598928	0.143765
ENSG00000011198	247.604	0.218971	0.121142	1.80756	0.0706754	0.164131
ENSG00000011201	1640.83	-0.347247	0.0958638	-3.6223	0.000291995	0.00142234
ENSG00000011243	1494.99	-0.690732	0.109577	-6.3036	2.90807e-10	3.5212e-09
ENSG00000011258	1296.93	-0.370736	0.140194	-2.64445	0.00818228	0.0272015
ENSG00000011260	725.696	0.385054	0.122539	3.14231	0.00167622	0.00681318
ENSG00000011275	1724.49	-0.0479741	0.0980177	-0.489443	0.624528	0.772584
ENSG00000011295	1437.92	0.117847	0.0831959	1.4165	0.156628	0.302116
ENSG00000011304	5082.7	0.339838	0.108083	3.14424	0.00166518	0.00677041
ENSG00000011332	531.364	-1.56789	0.132074	-11.8713	1.66879e-32	1.19838e-30
ENSG00000011347	265.58	0.474342	0.159381	2.97616	0.00291886	0.0110853
ENSG00000011376	826.785	-0.277228	0.100093	-2.76971	0.00561063	0.019555
ENSG00000011405	1795.8	0.439239	0.192705	2.27933	0.0226476	0.0648102
ENSG00000011422	36.8797	0.402741	0.359584	1.12002	0.262706	0.440004
ENSG00000011426	888.274	0.888159	0.110821	8.01436	1.10715e-15	2.30907e-14
ENSG00000011451	2425.06	-0.911562	0.162879	-5.59655	2.18663e-08	2.11753e-07
ENSG00000011454	2568.23	-0.0330766	0.102738	-0.321953	0.747488	0.856481
ENSG00000011465	1.51396	-1.5654	1.28902	-1.21441	0.224592	0.394093
ENSG00000011478	119.152	0.55289	0.207505	2.66446	0.00771121	0.0258142
ENSG00000011485	1822.17	-0.418358	0.11454	-3.65252	0.000259684	0.00128156
ENSG00000011523	2090.88	-0.379133	0.100017	-3.79068	0.000150236	0.000779566
ENSG00000011566	1164.68	0.200161	0.127242	1.57307	0.115702	0.240539
ENSG00000011590	3.08669	0.730192	0.756855	0.964771	0.334659	0.519503
ENSG00000011600	0	NA	NA	NA	NA	NA
ENSG00000011638	1141.97	1.29543	0.146842	8.82197	1.12459e-18	3.018e-17
ENSG00000011677	22.0223	-1.75637	0.303179	-5.79319	6.90626e-09	7.13583e-08
ENSG00000012048	603.431	0.62739	0.144784	4.33328	1.46902e-05	9.27269e-05
ENSG00000012061	767.929	0.428844	0.1449	2.95959	0.00308049	0.011604
ENSG00000012124	0.676058	1.18959	1.77369	0.670687	0.50242	NA
ENSG00000012171	395.77	2.82538	0.216653	13.041	7.14825e-39	8.05701e-37
ENSG00000012174	736.674	0.369492	0.0962759	3.83785	0.000124118	0.000654256
ENSG00000012211	4.73129	1.95275	0.691096	2.82558	0.00471953	0.0168551
ENSG00000012223	0.280765	0.656097	2.71608	0.24156	0.809121	NA
ENSG00000012232	6874.15	-0.0969163	0.111669	-0.867889	0.385455	0.570098
ENSG00000012504	0.0955592	-0.498052	3.16075	-0.157574	0.874792	NA
ENSG00000012660	5216.66	0.532423	0.103415	5.14841	2.62706e-07	2.22199e-06
ENSG00000012779	86.0275	3.87278	0.267657	14.4692	1.89676e-47	3.64235e-45
ENSG00000012817	0	NA	NA	NA	NA	NA
ENSG00000012822	1768.94	-0.158878	0.104836	-1.51548	0.12965	0.262397
ENSG00000012963	1470.06	-0.0462103	0.0886421	-0.521314	0.602148	0.755388
ENSG00000012983	1142.19	0.0274	0.162769	0.168337	0.866318	0.927195
ENSG00000013016	536.766	0.221616	0.112946	1.96213	0.0497474	0.124065
ENSG00000013275	1888.07	-0.152355	0.102657	-1.48411	0.13778	0.274522
ENSG00000013288	1431.54	0.474044	0.165179	2.86988	0.00410622	0.0149131
ENSG00000013293	72.5306	2.76279	0.226022	12.2235	2.32723e-34	1.85634e-32
ENSG00000013297	80.2771	2.88121	0.247938	11.6207	3.234e-31	2.11712e-29
ENSG00000013306	970.039	0.313406	0.187838	1.66849	0.0952179	0.206529
ENSG00000013364	734.169	1.01745	0.144676	7.03265	2.0265e-12	3.10125e-11
ENSG00000013374	1494.58	0.470516	0.0906913	5.1881	2.12447e-07	1.81466e-06
ENSG00000013375	1017	0.431764	0.118587	3.6409	0.000271683	0.00133342
ENSG00000013392	322.244	0.331782	0.1166	2.84547	0.00443453	0.0159557
ENSG00000013441	2881.36	-0.0327926	0.18016	-0.182019	0.855568	0.921468
ENSG00000013503	443.31	-0.427899	0.104622	-4.08997	4.31424e-05	0.000249927
ENSG00000013523	572.704	0.145896	0.133902	1.08958	0.2759	0.454816
ENSG00000013561	954.199	0.0119658	0.0935767	0.127872	0.89825	0.946016
ENSG00000013563	77.1059	0.877695	0.213556	4.10991	3.9581e-05	0.000230636
ENSG00000013573	335.646	-0.0566833	0.130114	-0.435642	0.663096	0.800484
ENSG00000013583	92.6265	1.30235	0.200001	6.51171	7.42986e-11	9.58744e-10
ENSG00000013588	27.7282	2.12147	0.296463	7.15595	8.30947e-13	1.33054e-11
ENSG00000013619	271.055	-0.593565	0.136149	-4.35967	1.30257e-05	8.30082e-05
ENSG00000013725	1.20232	-1.49687	1.45182	-1.03103	0.302526	0.485555
ENSG00000013810	1619.65	0.163938	0.112305	1.45976	0.144356	0.284454
ENSG00000014123	528.098	0.472969	0.157458	3.00378	0.00266646	0.0102514
ENSG00000014138	525.205	0.0271626	0.115649	0.23487	0.814309	0.898036
ENSG00000014164	555.617	-0.67998	0.179944	-3.77885	0.000157553	0.000813786
ENSG00000014216	1805.95	-0.118046	0.137865	-0.856247	0.391861	0.575885
ENSG00000014257	1.84157	1.9366	1.1155	1.73609	0.0825485	0.185328
ENSG00000014641	1563.81	0.0884277	0.0918614	0.962621	0.335738	0.520617
ENSG00000014824	2459.51	0.0796688	0.135697	0.587108	0.557131	0.720101
ENSG00000014914	204.71	1.08559	0.131992	8.2247	1.95685e-16	4.36193e-15
ENSG00000014919	1139.84	-0.076572	0.105476	-0.72597	0.467857	0.646717
ENSG00000015133	922.768	-0.144	0.136605	-1.05413	0.291823	0.473004
ENSG00000015153	601.539	-0.18497	0.171397	-1.07919	0.280503	0.459919
ENSG00000015171	3272.46	-0.110256	0.113148	-0.97444	0.329838	0.514639
ENSG00000015285	22.9429	-0.812146	0.298457	-2.72115	0.00650555	0.0222493
ENSG00000015413	0.0989501	-0.498052	3.16075	-0.157574	0.874792	NA
ENSG00000015475	493.462	0.138074	0.0904392	1.52671	0.126833	0.258107
ENSG00000015479	171.106	0.238761	0.135202	1.76596	0.0774028	0.176233
ENSG00000015520	7.14204	-0.935625	0.545457	-1.7153	0.0862896	0.191686
ENSG00000015532	394.931	0.21504	0.151179	1.42242	0.154905	0.299638
ENSG00000015568	6.6365	1.24047	0.816086	1.52002	0.128505	0.260756
ENSG00000015592	1479.09	-1.49337	0.152061	-9.82082	9.15953e-23	3.36334e-21
ENSG00000015676	2762.1	-0.666954	0.0997792	-6.68429	2.32044e-11	3.17608e-10
ENSG00000016082	3.13029	3.29355	1.05425	3.12408	0.00178359	0.00720215
ENSG00000016391	206.852	0.11562	0.132936	0.869743	0.384441	0.56926
ENSG00000016402	7.41171	2.15326	0.531851	4.04862	5.15211e-05	0.000293933
ENSG00000016490	0.0989293	-0.498052	3.16075	-0.157574	0.874792	NA
ENSG00000016602	0.284609	-1.60733	2.67948	-0.599868	0.548594	NA
ENSG00000016864	845.5	0.557662	0.0766355	7.27681	3.41799e-13	5.68364e-12
ENSG00000017260	1681.94	0.110334	0.120286	0.917266	0.359003	0.543781
ENSG00000017427	0.0919848	0.65609	3.16075	0.207574	0.835561	NA
ENSG00000017483	2.16234	-0.21464	0.843044	-0.254601	0.799031	0.889627
ENSG00000017797	1091.59	0.173064	0.0871978	1.98473	0.0471742	0.118779
ENSG00000018189	4393.33	-0.724962	0.128654	-5.63498	1.75077e-08	1.71142e-07
ENSG00000018236	174.451	-1.20392	0.16534	-7.28148	3.30167e-13	5.50434e-12
ENSG00000018280	4.29094	-0.558068	0.745943	-0.748137	0.454378	0.634933
ENSG00000018408	7539.5	0.91542	0.116413	7.86354	3.73439e-15	7.41273e-14
ENSG00000018510	1128.55	0.535303	0.147748	3.62307	0.000291128	0.00141838
ENSG00000018607	0.679478	-0.902815	1.77736	-0.507954	0.611486	NA
ENSG00000018610	581.434	0.00215457	0.100611	0.021415	0.982915	0.992177
ENSG00000018625	812.608	-1.42571	0.165856	-8.59606	8.25003e-18	2.05648e-16
ENSG00000018699	308.445	0.0697372	0.102364	0.681268	0.495702	0.671049
ENSG00000018869	138.349	-0.494148	0.146182	-3.38036	0.000723908	0.00321616
ENSG00000019102	2.01672	-0.669222	0.957672	-0.698801	0.484676	0.661446
ENSG00000019144	4147.78	0.218273	0.141815	1.53914	0.123771	0.253028
ENSG00000019169	0.379328	-2.02138	2.47067	-0.818149	0.413272	NA
ENSG00000019186	2.81442	-0.0600245	0.756971	-0.0792957	0.936797	0.967411
ENSG00000019485	541.976	-0.496256	0.122311	-4.05734	4.96341e-05	0.000284106
ENSG00000019505	79.4671	-4.35966	0.357904	-12.1811	3.92119e-34	3.08975e-32
ENSG00000019549	16.1177	-0.342416	0.310234	-1.10374	0.269708	0.447768
ENSG00000019582	335.451	3.51471	0.458618	7.6637	1.80656e-14	3.36688e-13
ENSG00000019991	602.057	0.0382743	0.186977	0.204701	0.837806	0.911617
ENSG00000019995	750.296	-0.344757	0.0934503	-3.6892	0.000224961	0.00112498
ENSG00000020129	775.902	-0.0158773	0.159827	-0.0993407	0.920868	0.958628
ENSG00000020181	38.7816	0.57737	0.297109	1.94329	0.0519806	0.128456
ENSG00000020219	1.14861	-0.0141851	1.3123	-0.0108094	0.991376	0.996488
ENSG00000020256	465.449	-0.211334	0.109054	-1.93789	0.0526365	0.129735
ENSG00000020426	265.651	0.408402	0.184404	2.21471	0.0267803	0.0746829
ENSG00000020577	1318.76	0.154208	0.154164	1.00028	0.317173	0.501475
ENSG00000020633	0.752115	-1.45131	1.71897	-0.84429	0.398507	NA
ENSG00000020922	468.561	0.443184	0.150492	2.9449	0.0032306	0.0121009
ENSG00000021300	814.394	0.0669914	0.133102	0.503308	0.614748	0.765294
ENSG00000021355	3.68951	-1.06564	0.825371	-1.2911	0.196669	0.357786
ENSG00000021461	1.13657	-2.90692	1.43639	-2.02376	0.0429946	0.110246
ENSG00000021488	7.56003	-0.912325	0.481973	-1.8929	0.0583715	0.140844
ENSG00000021574	1931.17	-0.560616	0.17114	-3.27577	0.00105374	0.00449592
ENSG00000021645	3037.16	-0.833283	0.130636	-6.37868	1.78623e-10	2.22092e-09
ENSG00000021762	477.346	-0.122538	0.168799	-0.725941	0.467875	0.646717
ENSG00000021776	1832.14	-0.254021	0.1053	-2.41236	0.0158497	0.0479225
ENSG00000021826	125.608	1.26405	0.166125	7.60902	2.76187e-14	5.03506e-13
ENSG00000021852	0.0955592	-0.498052	3.16075	-0.157574	0.874792	NA
ENSG00000022267	4173.61	0.15603	0.0932515	1.67321	0.0942855	0.204952
ENSG00000022277	1822.97	-0.0555951	0.0771711	-0.720414	0.47127	0.650198
ENSG00000022355	0.475275	-0.474487	1.91216	-0.248142	0.804024	NA
ENSG00000022556	80.9495	0.586067	0.157169	3.7289	0.00019232	0.000975486
ENSG00000022567	260.021	-0.538232	0.148317	-3.62893	0.000284599	0.00138997
ENSG00000022840	4628.95	-0.0225405	0.0972028	-0.231892	0.816622	0.89943
ENSG00000022976	175.963	-0.207007	0.123209	-1.68013	0.0929321	0.202809
ENSG00000023041	603.034	0.153665	0.0963664	1.59459	0.110803	0.23279
ENSG00000023171	302.154	-0.0926683	0.113114	-0.819247	0.412646	0.595857
ENSG00000023191	1643.85	-0.0518915	0.148924	-0.348443	0.727507	0.84373
ENSG00000023228	3879.43	-0.143212	0.0851686	-1.68151	0.0926647	0.202362
ENSG00000023287	2554.3	-0.372796	0.165563	-2.25168	0.0243424	0.0688697
ENSG00000023318	903.576	0.133616	0.139204	0.959855	0.337128	0.521836
ENSG00000023330	1020.32	-0.202572	0.0998199	-2.02937	0.0424205	0.109131
ENSG00000023445	9.49869	1.30126	0.571869	2.27544	0.0228794	0.0653511
ENSG00000023516	3071.66	-0.265787	0.156016	-1.70359	0.0884576	0.195397
ENSG00000023572	91.8086	0.363002	0.188855	1.92212	0.0545907	0.133636
ENSG00000023608	134.628	0.545443	0.200333	2.72268	0.00647544	0.0221756
ENSG00000023697	428.944	0.383098	0.119095	3.21676	0.00129649	0.00541228
ENSG00000023734	3239.14	-0.140382	0.103422	-1.35737	0.174663	0.328327
ENSG00000023839	5.65107	-0.614012	0.56723	-1.08247	0.279042	0.458247
ENSG00000023892	5.64162	0.0499778	0.633516	0.0788895	0.937121	0.967538
ENSG00000023902	1763.22	-0.992478	0.111178	-8.92696	4.37889e-19	1.2141e-17
ENSG00000023909	388.295	0.608831	0.137868	4.41604	1.00525e-05	6.49718e-05
ENSG00000024048	1195.92	0.047179	0.0962191	0.49033	0.623901	0.772176
ENSG00000024422	437.868	1.66939	0.232463	7.18131	6.9046e-13	1.11246e-11
ENSG00000024526	289.214	0.785952	0.172587	4.55394	5.26505e-06	3.56753e-05
ENSG00000024862	172.537	0.740423	0.141121	5.24671	1.54837e-07	1.35151e-06
ENSG00000025039	2356.82	0.34903	0.11467	3.04378	0.00233627	0.0091268
ENSG00000025156	966.169	-0.563812	0.152712	-3.69198	0.000222515	0.00111339
ENSG00000025293	1787.92	-0.360397	0.0974245	-3.69925	0.00021624	0.00108492
ENSG00000025423	11.0396	0.00918938	0.404804	0.0227008	0.981889	0.991787
ENSG00000025434	107.526	0.198023	0.156911	1.26201	0.206945	0.371116
ENSG00000025708	12.9548	-1.04277	0.389789	-2.67522	0.007468	0.0251006
ENSG00000025770	995.815	-0.509825	0.163491	-3.11837	0.00181853	0.00732614
ENSG00000025772	459.006	0.489184	0.11629	4.20659	2.5925e-05	0.000156334
ENSG00000025796	2118.42	0.120294	0.141459	0.850382	0.395113	0.57912
ENSG00000025800	2610.4	-0.103333	0.108974	-0.948238	0.343008	0.528057
ENSG00000026025	20446.6	1.55878	0.157211	9.91521	3.57493e-23	1.34704e-21
ENSG00000026036	18.4778	-0.443764	0.371107	-1.19578	0.231781	0.402917
ENSG00000026103	193.466	2.07706	0.175234	11.853	2.07551e-32	1.47817e-30
ENSG00000026297	71.0209	0.152437	0.192239	0.792955	0.427804	0.610536
ENSG00000026508	3621.77	2.70027	0.176519	15.2973	7.96405e-53	2.08545e-50
ENSG00000026559	155.069	2.36457	0.287962	8.21138	2.18657e-16	4.84338e-15
ENSG00000026652	3901.04	-0.305998	0.091655	-3.33858	0.000842075	0.00367941
ENSG00000026751	0.239126	0.0790224	2.81179	0.028104	0.977579	NA
ENSG00000026950	391.797	0.338431	0.0923419	3.66498	0.000247357	0.00122492
ENSG00000027001	229.22	0.376115	0.120825	3.1129	0.00185258	0.00744361
ENSG00000027075	0.554189	2.66772	2.24467	1.18847	0.234648	NA
ENSG00000027644	0.574701	-0.896988	1.68305	-0.532953	0.594066	NA
ENSG00000027697	705.558	0.293922	0.134736	2.18147	0.0291488	0.0801415
ENSG00000027847	492.786	-0.0479158	0.191243	-0.250549	0.802163	0.891506
ENSG00000027869	0.615711	1.05968	1.66481	0.636518	0.524439	NA
ENSG00000028116	3.43779	0.425807	0.674964	0.630859	0.528133	0.698075
ENSG00000028137	6.99173	2.29843	0.668517	3.43811	0.000585788	0.00266748
ENSG00000028203	2018.13	0.192976	0.101429	1.90256	0.0570974	0.138375
ENSG00000028277	60.8379	-2.80315	0.232668	-12.0479	1.98974e-33	1.51731e-31
ENSG00000028310	1208.98	-0.543533	0.0910327	-5.97075	2.36172e-09	2.5899e-08
ENSG00000028528	2034.93	0.0324138	0.0632437	0.512522	0.608285	0.760287
ENSG00000028839	447.528	-0.390187	0.123629	-3.15611	0.00159886	0.00653251
ENSG00000029153	271.577	0.559863	0.135735	4.12468	3.7125e-05	0.000217597
ENSG00000029363	3874.24	0.0768097	0.176423	0.435373	0.663291	0.800484
ENSG00000029364	2609.87	0.0677591	0.0865507	0.782884	0.433695	0.616061
ENSG00000029534	66.9556	-0.330882	0.212123	-1.55986	0.118793	0.245618
ENSG00000029559	0	NA	NA	NA	NA	NA
ENSG00000029639	155.523	-0.138093	0.135724	-1.01746	0.308936	0.49266
ENSG00000029725	2934.93	-0.232296	0.122667	-1.89371	0.0582635	0.140609
ENSG00000029993	2917.17	-0.358587	0.0901709	-3.97675	6.98628e-05	0.000389489
ENSG00000030066	2234.11	-0.201468	0.0855939	-2.35377	0.0185842	0.0547288
ENSG00000030110	157.671	0.0169133	0.191844	0.0881618	0.929748	0.964112
ENSG00000030304	0.194509	-1.07512	3.01191	-0.356957	0.721124	NA
ENSG00000030419	256.789	0.989197	0.166075	5.95631	2.57994e-09	2.8161e-08
ENSG00000030582	3092.13	0.873602	0.184869	4.72551	2.29534e-06	1.64559e-05
ENSG00000031003	1471.44	-0.0733383	0.128143	-0.572318	0.567107	0.728202
ENSG00000031081	1352.83	0.233791	0.110751	2.11096	0.0347754	0.0926345
ENSG00000031691	317.056	0.471676	0.169697	2.77951	0.0054441	0.0190463
ENSG00000031698	3856.99	-0.375829	0.0755559	-4.97418	6.55233e-07	5.16143e-06
ENSG00000031823	1954.13	-0.306193	0.104825	-2.92098	0.00348931	0.0129428
ENSG00000032219	950.952	-0.22469	0.194376	-1.15595	0.247701	0.421574
ENSG00000032389	511.566	-0.248394	0.123014	-2.01923	0.043463	0.11126
ENSG00000032444	901.652	0.0240745	0.162447	0.148199	0.882186	0.936902
ENSG00000032742	397.141	0.493608	0.165774	2.9776	0.00290516	0.0110381
ENSG00000033011	365.334	-0.0485676	0.12742	-0.381161	0.703084	0.82751
ENSG00000033030	501.092	-0.0588375	0.0936953	-0.627966	0.530026	0.699514
ENSG00000033050	1488.37	-0.00880851	0.10494	-0.0839388	0.933105	0.965974
ENSG00000033100	1072.72	0.292284	0.147477	1.9819	0.0474907	0.119471
ENSG00000033122	162.716	-2.84468	0.22915	-12.4141	2.19217e-35	1.93299e-33
ENSG00000033170	2467.75	-0.274571	0.0833135	-3.29564	0.000981975	0.00421818
ENSG00000033178	1396.85	0.200908	0.148673	1.35134	0.176585	0.330949
ENSG00000033327	1283.52	-0.657681	0.0841546	-7.81515	5.48988e-15	1.07168e-13
ENSG00000033627	2599.03	-0.722135	0.0936582	-7.71033	1.25494e-14	2.39038e-13
ENSG00000033800	1079.2	-0.11064	0.111863	-0.989066	0.322631	0.507087
ENSG00000033867	957.173	0.146231	0.14857	0.984259	0.324988	0.509556
ENSG00000034053	1813.68	-1.26838	0.125552	-10.1025	5.38774e-24	2.16545e-22
ENSG00000034152	262.089	0.407017	0.177771	2.28956	0.0220467	0.0633144
ENSG00000034239	7.94532	0.526898	0.504583	1.04423	0.296381	0.478399
ENSG00000034510	12570.9	-0.889475	0.116004	-7.6676	1.75248e-14	3.27315e-13
ENSG00000034533	64.9181	0.155184	0.179748	0.863342	0.38795	0.57244
ENSG00000034677	2046.6	0.219678	0.145281	1.51209	0.130511	0.263646
ENSG00000034693	267.293	0.250133	0.132329	1.89024	0.0587254	0.141513
ENSG00000034713	1901.85	-0.256902	0.0905687	-2.83654	0.00456053	0.0163523
ENSG00000034971	3.31877	4.60459	1.07652	4.27729	1.8918e-05	0.000117048
ENSG00000035115	460.194	0.103208	0.14013	0.736513	0.461419	0.640695
ENSG00000035141	742.385	0.262271	0.0986349	2.65901	0.00783704	0.0261915
ENSG00000035403	4444.02	0.748332	0.0842397	8.88337	6.48649e-19	1.7682e-17
ENSG00000035499	373.376	0.196533	0.147135	1.33574	0.181635	0.337687
ENSG00000035664	137.487	1.34499	0.201536	6.67369	2.49451e-11	3.40535e-10
ENSG00000035681	782.211	0.367741	0.0814589	4.51443	6.34875e-06	4.24407e-05
ENSG00000035687	596.409	0.416752	0.133109	3.13092	0.00174262	0.00705649
ENSG00000035720	0.291346	-1.63359	2.31498	-0.705658	0.480401	NA
ENSG00000035862	13970.8	0.132562	0.0943773	1.40459	0.160142	0.307133
ENSG00000035928	2125.42	0.254975	0.126954	2.00841	0.0446	0.113577
ENSG00000036054	814.881	0.0184531	0.17179	0.107416	0.914459	0.954975
ENSG00000036257	2394.86	-0.0177839	0.132684	-0.134032	0.893378	0.943301
ENSG00000036448	96.2208	-0.84045	0.176196	-4.76996	1.8426e-06	1.34367e-05
ENSG00000036473	0	NA	NA	NA	NA	NA
ENSG00000036530	123.868	-0.219974	0.200884	-1.09503	0.273503	0.452108
ENSG00000036549	1178.33	0.188857	0.144915	1.30323	0.192497	0.352241
ENSG00000036565	16.1194	0.498786	0.351746	1.41803	0.156182	0.301457
ENSG00000036672	85.8971	-0.0387228	0.183415	-0.211121	0.832793	0.909177
ENSG00000036828	0.187544	0.079021	3.04918	0.0259155	0.979325	NA
ENSG00000037042	219.074	0.0332298	0.164717	0.201739	0.84012	0.91301
ENSG00000037241	373.239	-0.165831	0.100523	-1.64967	0.0990105	0.213114
ENSG00000037280	19.2396	1.14806	0.315362	3.64043	0.00027218	0.0013351
ENSG00000037474	1158.98	0.18205	0.0982242	1.85341	0.0638233	0.151294
ENSG00000037637	1268.54	-0.565876	0.109035	-5.18987	2.10443e-07	1.79813e-06
ENSG00000037749	868.129	-0.0479283	0.1148	-0.417494	0.676317	0.809495
ENSG00000037757	162.88	-0.18109	0.168877	-1.07232	0.283578	0.463477
ENSG00000037897	95.9763	0.269565	0.148163	1.81938	0.0688535	0.160894
ENSG00000037965	0.0989501	-0.498052	3.16075	-0.157574	0.874792	NA
ENSG00000038002	349.777	0.991792	0.122313	8.10861	5.12022e-16	1.10063e-14
ENSG00000038210	98.4507	0.718955	0.182539	3.93863	8.19488e-05	0.000450189
ENSG00000038219	2280.88	-0.353003	0.140913	-2.50511	0.0122414	0.0384149
ENSG00000038274	1448.25	0.377713	0.10777	3.50482	0.00045692	0.0021335
ENSG00000038295	0.471517	-2.33652	2.2997	-1.01601	0.309623	NA
ENSG00000038358	1432.24	-0.5655	0.167027	-3.38568	0.000710023	0.00316483
ENSG00000038382	7183.66	-0.976292	0.092784	-10.5222	6.82571e-26	3.04561e-24
ENSG00000038427	4850.56	-0.412427	0.117632	-3.50608	0.000454754	0.00212377
ENSG00000038532	1228.11	-0.623576	0.109662	-5.68636	1.29773e-08	1.29544e-07
ENSG00000038945	0.5648	-1.76431	2.01208	-0.876858	0.380564	NA
ENSG00000039068	5.10051	0.0148643	0.591625	0.0251245	0.979956	0.99081
ENSG00000039123	1291.39	0.183732	0.15851	1.15912	0.246408	0.420016
ENSG00000039139	48.8928	0.0097527	0.210556	0.0463187	0.963056	0.980505
ENSG00000039319	1012	0.295352	0.18115	1.63043	0.103011	0.219864
ENSG00000039523	74.5304	-0.754937	0.18202	-4.14756	3.36041e-05	0.000198395
ENSG00000039537	0	NA	NA	NA	NA	NA
ENSG00000039560	4164.49	2.12741	0.144855	14.6864	7.87722e-49	1.63367e-46
ENSG00000039600	1.71313	2.27685	1.21033	1.88118	0.0599478	0.143844
ENSG00000039650	322.972	0.522602	0.139311	3.75134	0.000175893	0.00089814
ENSG00000039987	4.0363	-1.76164	0.695586	-2.5326	0.0113219	0.035965
ENSG00000040199	812.471	-0.130735	0.082643	-1.58192	0.113668	0.237506
ENSG00000040275	486.508	0.277812	0.145074	1.91497	0.0554968	0.135394
ENSG00000040341	1078.34	-0.028003	0.11292	-0.24799	0.804142	0.892558
ENSG00000040487	398.333	-0.272324	0.165347	-1.64698	0.0995617	0.214069
ENSG00000040531	360.455	-0.030694	0.127194	-0.241316	0.80931	0.895304
ENSG00000040608	115.05	-1.36143	0.30321	-4.49004	7.12093e-06	4.71046e-05
ENSG00000040633	1229.62	0.00246972	0.0988749	0.0249783	0.980072	0.990858
ENSG00000040731	52.8468	-1.45988	0.22195	-6.57755	4.78277e-11	6.33564e-10
ENSG00000040933	2320.63	0.0434326	0.0693503	0.626279	0.531132	0.700238
ENSG00000041353	17.4469	0.819237	0.33448	2.44929	0.0143138	0.0439971
ENSG00000041357	1943.35	0.445437	0.140161	3.17805	0.0014827	0.00610604
ENSG00000041515	214.831	0.505465	0.150309	3.36284	0.000771457	0.00340413
ENSG00000041802	955.684	-0.264731	0.0884165	-2.99414	0.00275219	0.0105388
ENSG00000041880	112.616	0.049281	0.167647	0.293958	0.76879	0.870426
ENSG00000041982	3052.87	-0.443815	0.129779	-3.41977	0.000626748	0.00283507
ENSG00000041988	290.227	-0.496842	0.155216	-3.20097	0.00136965	0.00569292
ENSG00000042062	115.852	2.55815	0.273458	9.35481	8.37533e-21	2.65106e-19
ENSG00000042088	559.61	-0.0624898	0.10684	-0.584893	0.558619	0.721162
ENSG00000042286	157.027	0.275847	0.149005	1.85127	0.0641313	0.15182
ENSG00000042304	0.858521	-1.69249	1.5175	-1.11531	0.264716	NA
ENSG00000042317	192.263	0.0891721	0.158704	0.561878	0.574199	0.733328
ENSG00000042429	1367.57	-0.341385	0.113664	-3.00346	0.0026693	0.0102608
ENSG00000042445	684.567	0.627732	0.122099	5.1412	2.72996e-07	2.30151e-06
ENSG00000042493	13.444	2.82006	0.487877	5.78027	7.45794e-09	7.6844e-08
ENSG00000042753	1242.4	-0.0696002	0.133407	-0.521715	0.601869	0.75522
ENSG00000042781	5.55974	0.00271421	0.54263	0.00500196	0.996009	0.998397
ENSG00000042813	0	NA	NA	NA	NA	NA
ENSG00000042832	2.6964	-0.221409	0.826867	-0.267769	0.788877	0.88272
ENSG00000042980	8.27613	-1.93917	0.55932	-3.46701	0.000526275	0.0024233
ENSG00000043039	0.471541	-2.33658	2.29967	-1.01605	0.309606	NA
ENSG00000043093	718.284	0.272949	0.175136	1.55849	0.119117	0.246103
ENSG00000043143	355.866	0.65649	0.136262	4.81783	1.45125e-06	1.08016e-05
ENSG00000043355	841.26	-0.953071	0.119361	-7.98476	1.40799e-15	2.90843e-14
ENSG00000043462	1.11889	2.94181	1.40418	2.09504	0.0361677	0.095616
ENSG00000043514	245.254	-0.027067	0.116953	-0.231435	0.816977	0.899552
ENSG00000043591	10.8914	-0.0748674	0.373508	-0.200444	0.841133	0.913895
ENSG00000044012	0	NA	NA	NA	NA	NA
ENSG00000044090	457.244	0.441601	0.153837	2.87057	0.00409731	0.014887
ENSG00000044115	14582	0.592891	0.0899469	6.59157	4.35214e-11	5.78886e-10
ENSG00000044446	565.483	0.174044	0.119291	1.45899	0.144569	0.284765
ENSG00000044459	385.151	0.409417	0.171461	2.38781	0.0169489	0.0506669
ENSG00000044524	578.446	-1.81207	0.158304	-11.4468	2.44051e-30	1.51721e-28
ENSG00000044574	7728.39	0.703436	0.104031	6.76177	1.36316e-11	1.92162e-10
ENSG00000046604	209.752	2.41343	0.185315	13.0234	9.0052e-39	1.00625e-36
ENSG00000046647	249.919	0.328552	0.117064	2.8066	0.00500671	0.0177193
ENSG00000046651	404.315	0.126173	0.139084	0.907171	0.364316	0.549229
ENSG00000046653	11317.9	0.170647	0.0890569	1.91616	0.0553452	0.135063
ENSG00000046774	0.0934663	-0.498052	3.16075	-0.157574	0.874792	NA
ENSG00000046889	687.217	1.72257	0.161823	10.6448	1.84425e-26	8.59897e-25
ENSG00000047056	937.425	-0.629219	0.0935234	-6.72793	1.72095e-11	2.39088e-10
ENSG00000047188	996.387	0.00692569	0.136182	0.050856	0.95944	0.978821
ENSG00000047230	781.438	0.0159332	0.0943404	0.168891	0.865883	0.927195
ENSG00000047249	1384.05	-0.309438	0.100429	-3.08115	0.00206203	0.00817637
ENSG00000047315	4118.71	-0.264353	0.0908107	-2.91104	0.0036023	0.0133066
ENSG00000047346	1747	-0.594421	0.113993	-5.21453	1.84285e-07	1.58718e-06
ENSG00000047365	767.269	0.498046	0.159274	3.12698	0.00176613	0.00713945
ENSG00000047410	3370.84	0.376916	0.181869	2.07246	0.0382228	0.100069
ENSG00000047457	88.2736	5.56364	0.57007	9.75956	1.67877e-22	6.01941e-21
ENSG00000047578	592.356	-0.0136097	0.124115	-0.109654	0.912684	0.954209
ENSG00000047579	224.541	0.567146	0.131777	4.30383	1.67871e-05	0.000104663
ENSG00000047597	0.194521	-1.07512	3.01185	-0.356964	0.721119	NA
ENSG00000047617	3.918	1.81523	0.722172	2.51357	0.0119516	0.0376559
ENSG00000047621	468.019	0.121501	0.138393	0.877945	0.379973	0.564689
ENSG00000047634	203.184	0.204943	0.142565	1.43754	0.150564	0.293608
ENSG00000047644	1090.46	0.36566	0.0952647	3.83836	0.00012386	0.000653031
ENSG00000047648	9.77171	-0.858135	0.477181	-1.79834	0.0721228	0.166864
ENSG00000047662	60.8735	-0.291078	0.210162	-1.38502	0.166047	0.315609
ENSG00000047849	21431.8	0.156105	0.0960378	1.62545	0.104067	0.221601
ENSG00000047932	1136.14	0.0537422	0.189473	0.283641	0.776685	0.874779
ENSG00000047936	0.187544	0.079021	3.04918	0.0259155	0.979325	NA
ENSG00000048028	452.968	0.521887	0.146148	3.57094	0.000355698	0.00169975
ENSG00000048052	679.17	-0.499219	0.125237	-3.9862	6.71411e-05	0.000375558
ENSG00000048140	850.69	-0.0793521	0.136945	-0.579446	0.562289	0.724381
ENSG00000048162	228.367	-0.0520898	0.12101	-0.43046	0.666861	0.803588
ENSG00000048342	970.147	0.257471	0.0784963	3.28005	0.0010379	0.00443416
ENSG00000048392	1375.8	1.01028	0.160651	6.28864	3.20268e-10	3.8581e-09
ENSG00000048405	541.453	0.121843	0.13184	0.924173	0.355396	0.540274
ENSG00000048462	0.898606	0.406474	1.32446	0.306898	0.758921	0.864233
ENSG00000048471	1127.25	-0.862543	0.119792	-7.20032	6.0072e-13	9.72708e-12
ENSG00000048540	852.924	-0.103508	0.12629	-0.819607	0.41244	0.595791
ENSG00000048544	545.331	0.108322	0.125417	0.863696	0.387755	0.572251
ENSG00000048545	1.47787	-0.210162	1.19873	-0.175321	0.860828	0.924308
ENSG00000048649	3741.46	-0.338739	0.173511	-1.95226	0.0509074	0.126362
ENSG00000048707	3636.15	-0.0665903	0.0747137	-0.891272	0.372783	0.557358
ENSG00000048740	5172.29	-0.290259	0.0878999	-3.30215	0.000959462	0.00413655
ENSG00000048828	2126.8	0.757219	0.0716281	10.5715	4.03785e-26	1.83644e-24
ENSG00000048991	992.271	0.0324266	0.0910098	0.356298	0.721617	0.840018
ENSG00000049089	84.1759	0.878911	0.25103	3.50121	0.000463146	0.00215946
ENSG00000049130	3694.11	-0.448179	0.156834	-2.85766	0.00426775	0.0154306
ENSG00000049167	231.011	0.0716393	0.124977	0.573218	0.566497	0.72778
ENSG00000049192	78.7568	-0.378633	0.190391	-1.98871	0.0467331	0.117806
ENSG00000049239	2189.7	0.361541	0.132844	2.72154	0.00649792	0.0222262
ENSG00000049245	1139.26	0.808626	0.0949108	8.51985	1.59762e-17	3.88161e-16
ENSG00000049246	802.136	-0.0431613	0.0806006	-0.535495	0.592307	0.747601
ENSG00000049247	0.769154	-3.03827	1.50531	-2.01837	0.0435527	NA
ENSG00000049249	4.84281	2.13763	0.746447	2.86374	0.00418676	0.0151822
ENSG00000049283	1.47786	-1.90199	1.19446	-1.59235	0.111306	0.233606
ENSG00000049323	3455.48	1.66167	0.124984	13.2951	2.47036e-40	3.10882e-38
ENSG00000049449	1975.12	0.989086	0.121863	8.11635	4.80434e-16	1.03617e-14
ENSG00000049540	1558.32	3.6922	0.231513	15.9482	2.93428e-57	9.39115e-55
ENSG00000049541	725.495	0.0704398	0.100943	0.69782	0.485289	0.661965
ENSG00000049618	4435.48	-0.815612	0.10001	-8.1553	3.48304e-16	7.56867e-15
ENSG00000049656	1579.83	0.330417	0.101228	3.26408	0.00109822	0.00466342
ENSG00000049759	10904.7	-0.773325	0.113751	-6.79841	1.0578e-11	1.51254e-10
ENSG00000049768	12.3166	-0.255745	0.381033	-0.67119	0.5021	0.676038
ENSG00000049769	305.586	-1.06933	0.15509	-6.89489	5.39062e-12	7.91317e-11
ENSG00000049860	1028.65	1.40559	0.105365	13.3402	1.3511e-40	1.73396e-38
ENSG00000049883	366.419	-0.0684176	0.108732	-0.629233	0.529196	0.698874
ENSG00000050030	857.001	-1.11624	0.102795	-10.8589	1.80946e-27	9.23396e-26
ENSG00000050130	971.177	0.372992	0.100376	3.71596	0.000202436	0.00102179
ENSG00000050165	30040.5	1.2444	0.119931	10.3759	3.19135e-25	1.36523e-23
ENSG00000050327	1.23068	3.0436	1.40704	2.16313	0.0305313	0.083258
ENSG00000050344	127.609	0.993827	0.191993	5.17638	2.26237e-07	1.92673e-06
ENSG00000050393	947.517	0.253242	0.0965243	2.62361	0.00870032	0.0286737
ENSG00000050405	6156.28	0.552182	0.087745	6.29303	3.11325e-10	3.7556e-09
ENSG00000050426	487.369	0.357351	0.102439	3.48844	0.000485846	0.00225435
ENSG00000050438	3345.6	-0.770783	0.0950541	-8.10888	5.1087e-16	1.09907e-14
ENSG00000050555	15.4684	2.89107	0.454057	6.36719	1.92529e-10	2.38239e-09
ENSG00000050628	0.770642	-1.47619	1.46859	-1.00517	0.314813	NA
ENSG00000050730	0.852592	-0.942747	1.51724	-0.621356	0.534365	NA
ENSG00000050748	767.016	-0.0450138	0.099956	-0.450336	0.652468	0.793814
ENSG00000050767	89.1592	-0.790616	0.263007	-3.00606	0.00264653	0.0101869
ENSG00000050820	2037.41	-0.157789	0.21381	-0.737986	0.460523	0.639956
ENSG00000051009	474.298	-0.465904	0.152997	-3.04519	0.00232532	0.00908815
ENSG00000051108	887.105	0.34549	0.0854481	4.04327	5.27117e-05	0.000299868
ENSG00000051128	950.298	-1.50013	0.193732	-7.7433	9.68665e-15	1.86012e-13
ENSG00000051180	211.647	0.171263	0.128454	1.33327	0.182444	0.338705
ENSG00000051341	249.564	0.638147	0.17872	3.57064	0.000356105	0.00170138
ENSG00000051382	869.733	0.353835	0.108933	3.24818	0.00116144	0.00490299
ENSG00000051523	18.5958	2.11736	0.352274	6.01053	1.84916e-09	2.05388e-08
ENSG00000051596	94.5587	0.107586	0.197084	0.545887	0.585143	0.7421
ENSG00000051620	315.416	0.384402	0.110886	3.46664	0.000527011	0.00242582
ENSG00000051825	798.533	0.35711	0.117717	3.03364	0.00241622	0.00940512
ENSG00000052126	514.095	-0.0742922	0.148355	-0.500773	0.616531	0.766716
ENSG00000052344	4.20146	-0.0297696	0.633824	-0.0469683	0.962539	0.980311
ENSG00000052723	935.751	0.157513	0.145871	1.07981	0.280228	0.459708
ENSG00000052749	673.109	-0.0458733	0.123526	-0.371365	0.710365	0.832377
ENSG00000052795	1041.16	-0.900601	0.125364	-7.18387	6.77652e-13	1.09318e-11
ENSG00000052802	2311.57	0.0107484	0.124348	0.086438	0.931118	0.964898
ENSG00000052841	1636.98	-0.0269076	0.105001	-0.25626	0.79775	0.888762
ENSG00000052850	3.33502	-1.22851	0.790262	-1.55456	0.120051	0.247551
ENSG00000053108	4.66042	1.17587	0.621899	1.89078	0.0586538	0.14138
ENSG00000053254	2117.16	-0.103773	0.0689571	-1.5049	0.132351	0.266448
ENSG00000053328	0.806028	0.0917046	1.55999	0.0587854	0.953123	NA
ENSG00000053371	745.7	0.429263	0.17811	2.4101	0.0159482	0.0481584
ENSG00000053372	844.827	0.0802033	0.10503	0.76362	0.445094	0.626869
ENSG00000053438	4173.38	-2.01449	0.188712	-10.6749	1.33375e-26	6.27517e-25
ENSG00000053501	305.947	-0.102882	0.129603	-0.793826	0.427296	0.610047
ENSG00000053524	30.3158	-0.680079	0.248202	-2.74003	0.00614341	0.0211869
ENSG00000053702	59.8774	-0.317141	0.184539	-1.71856	0.0856943	0.190851
ENSG00000053747	24.5439	1.15794	0.280506	4.12804	3.65862e-05	0.000214584
ENSG00000053770	1234.05	-0.00410542	0.155614	-0.0263821	0.978953	0.990188
ENSG00000053900	449.366	0.13052	0.149316	0.874123	0.382051	0.56677
ENSG00000053918	3.46671	-0.0185002	0.671162	-0.0275644	0.97801	0.989576
ENSG00000054116	972.361	0.184027	0.0850565	2.16358	0.0304964	0.0831848
ENSG00000054118	4720.91	-0.00206719	0.077767	-0.0265819	0.978793	0.990098
ENSG00000054148	2100.47	-0.181881	0.124848	-1.45682	0.145166	0.285639
ENSG00000054179	2.59898	-0.112403	0.903582	-0.124398	0.901	0.947106
ENSG00000054219	1.6241	-2.17471	1.15423	-1.88412	0.0595491	0.143006
ENSG00000054267	1743.5	-0.0424157	0.178291	-0.237901	0.811958	0.896855
ENSG00000054277	22.6144	0.54779	0.281604	1.94525	0.0517452	0.127988
ENSG00000054282	252.828	0.152333	0.144735	1.0525	0.292571	0.473861
ENSG00000054356	119.946	-3.12446	0.265573	-11.765	5.91458e-32	4.11071e-30
ENSG00000054392	327.654	0.29313	0.127921	2.29149	0.021935	0.0630564
ENSG00000054523	10320.7	-0.263805	0.0767544	-3.437	0.00058819	0.00267654
ENSG00000054598	27.6128	2.19391	0.306594	7.15575	8.32152e-13	1.33165e-11
ENSG00000054611	339.547	-0.227455	0.121815	-1.86722	0.0618703	0.147555
ENSG00000054654	7694.28	-0.108665	0.147173	-0.738349	0.460302	0.639884
ENSG00000054690	314.206	-0.180703	0.163514	-1.10512	0.269106	0.447198
ENSG00000054793	5800.25	0.0195392	0.0959891	0.203557	0.8387	0.912245
ENSG00000054796	0	NA	NA	NA	NA	NA
ENSG00000054803	17.4994	1.12353	0.32736	3.43208	0.000598966	0.0027208
ENSG00000054938	3.75031	0.762175	0.804746	0.9471	0.343588	0.52849
ENSG00000054965	7609.45	-0.50885	0.0973876	-5.22499	1.74162e-07	1.5055e-06
ENSG00000054967	142.676	-0.0614531	0.17271	-0.355817	0.721977	0.840211
ENSG00000054983	279.164	0.212661	0.115153	1.84677	0.0647803	0.152961
ENSG00000055044	801.324	0.211148	0.154336	1.3681	0.17128	0.323468
ENSG00000055070	2440.81	-0.192321	0.0931363	-2.06494	0.0389284	0.10164
ENSG00000055118	181.96	0.0748167	0.235248	0.318034	0.750459	0.858529
ENSG00000055130	1866.81	0.0751484	0.090759	0.827999	0.407671	0.59121
ENSG00000055147	542.908	0.237982	0.134033	1.77554	0.0758082	0.173283
ENSG00000055163	5939.42	-0.385475	0.100855	-3.82206	0.000132341	0.000693514
ENSG00000055208	2022.39	0.29324	0.0812124	3.61078	0.00030528	0.00147734
ENSG00000055211	901.808	0.862452	0.142156	6.06695	1.30364e-09	1.47515e-08
ENSG00000055332	2910.31	0.213227	0.13289	1.60454	0.108596	0.229142
ENSG00000055483	994.683	-0.124666	0.124349	-1.00255	0.316077	0.50025
ENSG00000055609	4768.11	-0.27775	0.106687	-2.60342	0.00922991	0.0301621
ENSG00000055732	3.1207	0.556066	0.793338	0.70092	0.483353	0.660679
ENSG00000055813	3.25294	0.647872	0.825874	0.784469	0.432765	0.615347
ENSG00000055917	4179.29	-0.222535	0.10935	-2.03508	0.0418427	0.10788
ENSG00000055950	785.803	0.161353	0.102219	1.57851	0.114449	0.238734
ENSG00000055955	2.19791	-1.31776	0.917685	-1.43596	0.151013	0.294212
ENSG00000055957	0.284585	-1.60724	2.67954	-0.599819	0.548627	NA
ENSG00000056050	440.48	-0.132096	0.165633	-0.79752	0.425149	0.607851
ENSG00000056097	4520.92	-0.0583222	0.0869444	-0.670798	0.502349	0.676163
ENSG00000056277	206.028	-0.0983041	0.1351	-0.727641	0.466834	0.645772
ENSG00000056291	2.03019	1.03531	0.908141	1.14004	0.25427	0.429648
ENSG00000056487	669.049	-1.89596	0.144533	-13.1178	2.60352e-39	3.02662e-37
ENSG00000056558	9.9979	0.937331	0.44181	2.12157	0.0338738	0.0907269
ENSG00000056586	2946.83	-0.114364	0.112415	-1.01733	0.308995	0.49266
ENSG00000056736	190.844	-0.0997305	0.133497	-0.747061	0.455027	0.63551
ENSG00000056972	350.143	0.859122	0.111557	7.70119	1.34803e-14	2.55643e-13
ENSG00000056998	746.701	0.433291	0.114747	3.77604	0.000159344	0.000821892
ENSG00000057019	1783.08	0.980744	0.128442	7.63569	2.24612e-14	4.14142e-13
ENSG00000057149	0	NA	NA	NA	NA	NA
ENSG00000057252	922.682	0.307646	0.106805	2.88045	0.00397108	0.0144712
ENSG00000057294	15.2682	3.87074	0.562715	6.87868	6.04079e-12	8.80773e-11
ENSG00000057468	2.10565	-1.96456	0.996149	-1.97216	0.0485916	0.121709
ENSG00000057593	10.1151	0.502516	0.481638	1.04335	0.296787	0.478745
ENSG00000057608	5227.19	0.381028	0.110351	3.45288	0.000554629	0.00254152
ENSG00000057657	31.4706	0.415021	0.298863	1.38867	0.164933	0.314
ENSG00000057663	348.853	0.0812204	0.123532	0.657483	0.51087	0.683763
ENSG00000057704	180.684	-0.988068	0.137063	-7.20884	5.64285e-13	9.16573e-12
ENSG00000057757	970.284	-0.21901	0.0894697	-2.44787	0.0143704	0.0441292
ENSG00000057935	1070.63	0.196461	0.0760461	2.58344	0.00978191	0.0317221
ENSG00000058056	999.858	0.0252403	0.083214	0.303317	0.761648	0.865855
ENSG00000058063	912.529	0.238402	0.153246	1.55568	0.119784	0.247039
ENSG00000058085	4.07425	-1.61933	0.682605	-2.37229	0.0176784	0.0524337
ENSG00000058091	1730.73	0.270873	0.097844	2.76842	0.00563283	0.0196297
ENSG00000058262	7404.81	-0.0570356	0.10295	-0.554012	0.579571	0.737558
ENSG00000058272	1998.54	0.0579228	0.134768	0.429798	0.667343	0.803875
ENSG00000058335	34.6496	-2.3595	0.30619	-7.70602	1.29804e-14	2.46704e-13
ENSG00000058404	218.825	-1.7367	0.181794	-9.55311	1.25854e-21	4.22076e-20
ENSG00000058453	588.545	-0.211219	0.17972	-1.17527	0.239887	0.412131
ENSG00000058600	598.543	0.0976485	0.0900523	1.08435	0.278208	0.457341
ENSG00000058668	4043.62	0.804116	0.0748859	10.7379	6.75702e-27	3.26808e-25
ENSG00000058673	2411.43	0.0727412	0.122771	0.592494	0.55352	0.717723
ENSG00000058729	400.098	0.147974	0.151329	0.977833	0.328157	0.512801
ENSG00000058799	490.577	0.1555	0.133573	1.16416	0.244359	0.417706
ENSG00000058804	1030.71	0.216174	0.118175	1.82927	0.0673595	0.157887
ENSG00000058866	34.3322	-0.618315	0.291469	-2.12137	0.0338905	0.0907433
ENSG00000059122	929.088	-0.672076	0.158081	-4.25147	2.12375e-05	0.000130003
ENSG00000059145	534.279	-0.695333	0.142331	-4.88534	1.03251e-06	7.89114e-06
ENSG00000059377	15.9384	1.30847	0.401196	3.26142	0.00110855	0.00470191
ENSG00000059378	103.116	1.37317	0.213717	6.42519	1.31708e-10	1.65828e-09
ENSG00000059573	1793.12	0.456347	0.10131	4.50447	6.65384e-06	4.42633e-05
ENSG00000059588	252.049	0.750639	0.143809	5.21969	1.79226e-07	1.54617e-06
ENSG00000059691	1016.94	0.370634	0.0852009	4.35012	1.36064e-05	8.63484e-05
ENSG00000059728	412.27	-0.586653	0.109842	-5.34089	9.24906e-08	8.2823e-07
ENSG00000059758	2475.7	-0.069851	0.13461	-0.518915	0.60382	0.756716
ENSG00000059769	113.549	0.09894	0.195592	0.505848	0.612964	0.763965
ENSG00000059804	325.622	-0.0759919	0.127892	-0.59419	0.552385	0.716718
ENSG00000059915	479.384	-2.27488	0.186835	-12.1758	4.18045e-34	3.28406e-32
ENSG00000060069	859.101	-0.530416	0.134574	-3.94144	8.09952e-05	0.000445517
ENSG00000060138	913.586	1.17585	0.107766	10.9111	1.01981e-27	5.28752e-26
ENSG00000060140	0.37363	2.10815	2.13536	0.987255	0.323518	NA
ENSG00000060237	8368.92	-0.15715	0.0667336	-2.35488	0.0185285	0.0545896
ENSG00000060303	0.291729	-0.498048	2.33983	-0.212856	0.831439	NA
ENSG00000060339	1915.2	0.265089	0.141423	1.87444	0.06087	0.145679
ENSG00000060491	828.574	-0.334239	0.132206	-2.52817	0.0114659	0.0363289
ENSG00000060558	1.03529	-0.244362	1.42816	-0.171103	0.864143	0.926547
ENSG00000060566	0.0924408	0.65609	3.16075	0.207574	0.835561	NA
ENSG00000060642	165.843	0.0663427	0.161018	0.412019	0.680325	0.812229
ENSG00000060656	96.411	3.27491	0.285998	11.4508	2.32971e-30	1.45182e-28
ENSG00000060688	1026.42	-0.174689	0.122005	-1.43182	0.152196	0.295789
ENSG00000060709	170.612	-0.673088	0.144612	-4.65442	3.24887e-06	2.26347e-05
ENSG00000060718	2752.82	2.44871	0.203156	12.0534	1.86215e-33	1.42824e-31
ENSG00000060749	3401.28	0.118698	0.126257	0.940127	0.347152	0.532614
ENSG00000060762	674.607	0.0543118	0.124921	0.434769	0.66373	0.800808
ENSG00000060971	685.673	0.142604	0.141694	1.00643	0.314211	0.498324
ENSG00000060982	1324.44	2.27691	0.209168	10.8855	1.35096e-27	6.97655e-26
ENSG00000061273	618.602	-0.150937	0.177257	-0.851517	0.394482	0.57852
ENSG00000061337	4520.81	0.0479982	0.138985	0.345347	0.729833	0.845441
ENSG00000061455	4.67912	-0.870756	0.58875	-1.47899	0.139142	0.276642
ENSG00000061492	1.25414	-3.05257	1.26329	-2.41637	0.0156761	0.0474972
ENSG00000061656	3.51846	0.167866	0.692176	0.242519	0.808378	0.894654
ENSG00000061676	5735.92	0.155157	0.0998913	1.55326	0.120362	0.247995
ENSG00000061794	756.547	-0.0985782	0.111562	-0.883616	0.376904	0.561479
ENSG00000061918	299.326	1.04742	0.133928	7.82081	5.24861e-15	1.02846e-13
ENSG00000061936	1349.86	0.0405768	0.103494	0.392068	0.695008	0.822167
ENSG00000061938	701.328	-0.0911374	0.19785	-0.460638	0.645058	0.787942
ENSG00000061987	1491.53	0.0548992	0.117927	0.465535	0.641548	0.785282
ENSG00000062038	34.3174	-1.4322	0.29258	-4.89506	9.82773e-07	7.53992e-06
ENSG00000062096	8.87505	-0.166211	0.426589	-0.389628	0.696811	0.82328
ENSG00000062194	2152.48	-0.0694574	0.142306	-0.488084	0.625491	0.773282
ENSG00000062282	22.7517	1.02188	0.305099	3.34935	0.000810027	0.00355075
ENSG00000062370	352.121	-0.0468015	0.173574	-0.269634	0.787442	0.881837
ENSG00000062485	3651.19	0.0213141	0.0954586	0.223281	0.823317	0.903016
ENSG00000062524	1.33249	-1.29359	1.12091	-1.15405	0.248479	0.422426
ENSG00000062582	7.0281	-0.843836	0.48869	-1.72673	0.0842158	0.188305
ENSG00000062598	1777.36	-0.555895	0.123357	-4.50639	6.5941e-06	4.3911e-05
ENSG00000062650	1918.43	0.107481	0.124667	0.862145	0.388608	0.573085
ENSG00000062716	1300.34	0.587399	0.129792	4.5257	6.0196e-06	4.04071e-05
ENSG00000062725	2910.71	0.0287588	0.12485	0.230346	0.817823	0.900047
ENSG00000062822	641.688	0.0352837	0.174728	0.201935	0.839967	0.91301
ENSG00000063015	2018.76	-0.944626	0.179805	-5.2536	1.49154e-07	1.30279e-06
ENSG00000063046	8455.26	0.394499	0.100628	3.92037	8.84129e-05	0.000482227
ENSG00000063127	124.257	0.486112	0.134508	3.61401	0.000301497	0.00146094
ENSG00000063169	714.038	-0.857516	0.17898	-4.79112	1.65856e-06	1.21976e-05
ENSG00000063176	388.887	-0.375912	0.188518	-1.99404	0.0461478	0.11667
ENSG00000063177	9537.4	0.17549	0.105945	1.65642	0.0976364	0.210892
ENSG00000063180	182.634	0.367305	0.185433	1.9808	0.0476142	0.119735
ENSG00000063241	331.315	-0.102844	0.181208	-0.567546	0.570343	0.730508
ENSG00000063244	4667.21	-0.539063	0.0960676	-5.61129	2.00827e-08	1.95063e-07
ENSG00000063245	2545.85	-0.692008	0.168858	-4.09816	4.16439e-05	0.000241624
ENSG00000063322	1426.4	-0.424717	0.135588	-3.13242	0.00173372	0.00702266
ENSG00000063438	282.262	1.92767	0.182071	10.5874	3.40759e-26	1.55638e-24
ENSG00000063515	0.196149	0.0790213	3.00342	0.0263105	0.97901	NA
ENSG00000063587	1133.89	-0.418263	0.125748	-3.32619	0.000880422	0.00382633
ENSG00000063601	1278.39	-0.219627	0.0840683	-2.61249	0.00898863	0.0294926
ENSG00000063660	3513.39	0.545607	0.199688	2.7323	0.00628946	0.0216416
ENSG00000063761	189.615	-0.150728	0.14272	-1.05611	0.29092	0.471894
ENSG00000063854	681.18	-0.230519	0.131711	-1.75019	0.0800856	0.181006
ENSG00000063978	2014.74	-0.260143	0.103758	-2.5072	0.0121692	0.0382208
ENSG00000064012	65.8713	1.55088	0.229599	6.75474	1.43093e-11	2.01168e-10
ENSG00000064042	6469.89	2.25617	0.115404	19.5502	4.11215e-85	5.07636e-82
ENSG00000064102	495.621	0.636751	0.133876	4.75629	1.97183e-06	1.43187e-05
ENSG00000064115	1113.85	0.836926	0.0909945	9.19754	3.66228e-20	1.10525e-18
ENSG00000064195	0.679342	-2.06361	1.67556	-1.23159	0.218101	NA
ENSG00000064199	75.7009	0.686984	0.164777	4.16918	3.057e-05	0.000181515
ENSG00000064201	13.8332	-0.103506	0.412627	-0.250845	0.801934	0.891425
ENSG00000064205	2.59781	0.153417	0.792599	0.193562	0.846518	0.916325
ENSG00000064218	29.8971	1.62826	0.256157	6.35648	2.06423e-10	2.54704e-09
ENSG00000064225	33.7788	0.06719	0.269803	0.249033	0.803335	0.892375
ENSG00000064270	20.4092	0.541772	0.304625	1.77849	0.075324	0.172393
ENSG00000064300	434.968	2.69028	0.178298	15.0887	1.92192e-51	4.48863e-49
ENSG00000064309	4452.46	0.347336	0.0853559	4.06927	4.71612e-05	0.000271509
ENSG00000064313	1004.19	-0.016879	0.110975	-0.152098	0.87911	0.935269
ENSG00000064393	12161.3	-0.0984056	0.0670185	-1.46834	0.142013	0.281077
ENSG00000064419	2526.85	-0.297139	0.0700612	-4.24114	2.2239e-05	0.000135525
ENSG00000064489	0.471126	0.589998	1.90835	0.309167	0.757195	NA
ENSG00000064490	440.936	0.284312	0.145696	1.95141	0.0510089	0.126541
ENSG00000064545	166.909	0.292707	0.202205	1.44757	0.147736	0.289474
ENSG00000064547	115.644	-1.30542	0.230904	-5.65352	1.57196e-08	1.55008e-07
ENSG00000064601	2182.01	1.05932	0.139037	7.61892	2.55803e-14	4.68322e-13
ENSG00000064607	3726.54	-0.40582	0.0643224	-6.30915	2.80574e-10	3.40206e-09
ENSG00000064651	752.791	0.675683	0.162256	4.16431	3.12302e-05	0.000185266
ENSG00000064652	341.542	0.404917	0.0998988	4.05327	5.05069e-05	0.000288676
ENSG00000064655	2144.24	-0.838597	0.105272	-7.966	1.63899e-15	3.36414e-14
ENSG00000064666	1714	1.54088	0.236	6.52914	6.61478e-11	8.58695e-10
ENSG00000064687	188.16	0.752058	0.226062	3.32678	0.000878558	0.00381951
ENSG00000064692	1325.75	-0.0849369	0.105739	-0.803266	0.421821	0.604661
ENSG00000064703	780.594	-0.194008	0.108344	-1.79067	0.0733463	0.169061
ENSG00000064726	2174.35	0.54658	0.118588	4.60908	4.0446e-06	2.78566e-05
ENSG00000064763	101.843	-0.691076	0.168456	-4.10242	4.08859e-05	0.000237439
ENSG00000064787	4.22379	0.27776	0.765728	0.36274	0.716799	0.836687
ENSG00000064835	0.48501	0.0790264	2.38353	0.0331552	0.973551	NA
ENSG00000064886	42.6035	1.39348	0.21087	6.60827	3.88837e-11	5.1933e-10
ENSG00000064932	746.421	0.0397277	0.180414	0.220203	0.825713	0.904393
ENSG00000064933	378.502	0.209942	0.198282	1.0588	0.289691	0.470577
ENSG00000064961	1190.79	0.0953049	0.134093	0.710739	0.477246	0.655643
ENSG00000064989	12.7809	0.880989	0.446009	1.97527	0.0482375	0.120979
ENSG00000064995	532.348	-0.190803	0.0919697	-2.07463	0.0380206	0.0996206
ENSG00000064999	954.815	-0.406076	0.124061	-3.27318	0.00106344	0.00453132
ENSG00000065000	5538.19	-0.256093	0.112591	-2.27454	0.0229335	0.0654695
ENSG00000065029	663.49	-0.139965	0.149383	-0.936953	0.348783	0.534293
ENSG00000065054	142.746	0.854276	0.192235	4.44391	8.83399e-06	5.76132e-05
ENSG00000065057	123.17	0.015604	0.149436	0.104419	0.916837	0.956347
ENSG00000065060	1232.71	-0.221909	0.0931856	-2.38137	0.0172485	0.0513975
ENSG00000065135	2886.95	-0.00618258	0.100538	-0.061495	0.950965	0.975012
ENSG00000065150	7119.22	0.377566	0.0836953	4.5112	6.44611e-06	4.30189e-05
ENSG00000065154	873.814	0.323611	0.102956	3.14321	0.00167108	0.00679333
ENSG00000065183	1091.71	-0.0456269	0.119661	-0.381301	0.70298	0.827441
ENSG00000065243	1805.88	0.412834	0.145219	2.84284	0.00447141	0.0160706
ENSG00000065268	741.939	-0.362608	0.200688	-1.80683	0.0707895	0.164322
ENSG00000065308	1017.26	1.24526	0.118806	10.4814	1.05146e-25	4.62784e-24
ENSG00000065320	4228.48	0.496345	0.15358	3.23185	0.00122993	0.00516353
ENSG00000065325	0.948884	1.12564	1.34689	0.835734	0.403305	0.586683
ENSG00000065328	665.096	0.320436	0.0995862	3.21768	0.00129233	0.00539837
ENSG00000065357	141.236	0.914068	0.150957	6.05517	1.40271e-09	1.58517e-08
ENSG00000065361	31.9855	-1.71322	0.249688	-6.86142	6.8177e-12	9.89044e-11
ENSG00000065371	0.196169	0.0790213	3.00331	0.0263114	0.979009	NA
ENSG00000065413	25.8636	-0.24274	0.287658	-0.843851	0.398753	0.5824
ENSG00000065427	2531.5	-0.0816521	0.114209	-0.714938	0.474647	0.653119
ENSG00000065457	441.778	-0.0488546	0.100377	-0.486713	0.626461	0.774089
ENSG00000065485	957.793	1.06175	0.113986	9.31477	1.22216e-20	3.82186e-19
ENSG00000065491	575.377	-0.69844	0.109282	-6.39119	1.64602e-10	2.05645e-09
ENSG00000065518	957.914	-0.140942	0.0766453	-1.83889	0.0659308	0.155226
ENSG00000065526	6185.41	-0.416059	0.0785194	-5.2988	1.16566e-07	1.03171e-06
ENSG00000065534	195.318	2.79194	0.266662	10.4699	1.18715e-25	5.20739e-24
ENSG00000065548	1114.01	0.0872943	0.164627	0.530255	0.595935	0.750718
ENSG00000065559	957.582	0.0176573	0.098268	0.179685	0.8574	0.922528
ENSG00000065600	577.608	0.157486	0.098271	1.60257	0.109029	0.229795
ENSG00000065609	681.324	-0.805272	0.0966195	-8.33447	7.78442e-17	1.7954e-15
ENSG00000065613	1218.27	0.630171	0.180377	3.49364	0.000476489	0.00221331
ENSG00000065615	536.149	-0.79117	0.14387	-5.49919	3.81549e-08	3.60469e-07
ENSG00000065618	1.28707	-0.158867	1.0749	-0.147796	0.882503	0.937121
ENSG00000065621	58.0294	-0.0835572	0.188995	-0.442114	0.658407	0.79777
ENSG00000065665	646.064	-0.428453	0.084953	-5.04342	4.57292e-07	3.70579e-06
ENSG00000065675	42.4918	-0.017421	0.205045	-0.0849619	0.932292	0.965436
ENSG00000065717	1631.84	-1.55589	0.172164	-9.03727	1.6063e-19	4.60129e-18
ENSG00000065802	2069.33	-0.253174	0.0858087	-2.95044	0.0031732	0.0119117
ENSG00000065809	1833.44	-0.522294	0.140157	-3.72649	0.000194161	0.000984053
ENSG00000065833	184.848	1.43425	0.150027	9.55992	1.17846e-21	3.96759e-20
ENSG00000065882	1766.86	0.389827	0.0777976	5.01079	5.42061e-07	4.33448e-06
ENSG00000065883	1622.26	-0.202342	0.0803524	-2.51818	0.0117962	0.0372416
ENSG00000065911	310.777	0.369176	0.124067	2.97562	0.00292394	0.0111014
ENSG00000065923	674.274	0.209271	0.0789439	2.65088	0.00802828	0.0267513
ENSG00000065970	1004.68	-0.490304	0.114785	-4.27148	1.94179e-05	0.000119855
ENSG00000065978	16666.6	-0.487519	0.10081	-4.83604	1.32453e-06	9.94127e-06
ENSG00000065989	67.1263	-0.00356198	0.207028	-0.0172053	0.986273	0.993825
ENSG00000066027	365.173	0.288421	0.136534	2.11244	0.0346485	0.0923722
ENSG00000066032	327.796	-2.14148	0.168472	-12.7112	5.12373e-37	5.08918e-35
ENSG00000066044	3014.92	-0.297206	0.0847212	-3.50805	0.000451402	0.00210926
ENSG00000066056	1.66034	0.552992	0.970273	0.569934	0.568722	0.729197
ENSG00000066084	6636.65	-0.473529	0.0836133	-5.66332	1.48472e-08	1.47132e-07
ENSG00000066117	4576.36	-1.08095	0.117521	-9.19793	3.64913e-20	1.10257e-18
ENSG00000066135	2831.82	-0.353475	0.0945261	-3.73945	0.000184426	0.000938855
ENSG00000066136	1275.74	-0.214779	0.0910776	-2.3582	0.0183637	0.0541471
ENSG00000066185	0.948692	-0.579204	1.36657	-0.423839	0.671684	0.806701
ENSG00000066230	22.3007	-0.179129	0.332379	-0.53893	0.589935	0.745842
ENSG00000066248	30.0832	1.11303	0.28247	3.94036	8.13587e-05	0.000447231
ENSG00000066279	1968.03	0.522251	0.187129	2.79086	0.00525684	0.0184709
ENSG00000066294	0.484593	-2.36878	2.01663	-1.17462	0.240146	NA
ENSG00000066322	442.903	0.520797	0.175614	2.96558	0.00302115	0.011422
ENSG00000066336	1.04935	-0.798789	1.44816	-0.551587	0.581231	0.738867
ENSG00000066379	108.753	0.152791	0.167745	0.910851	0.362374	0.547319
ENSG00000066382	4185.01	-0.821058	0.147223	-5.57696	2.44762e-08	2.35532e-07
ENSG00000066405	3.96634	0.953437	0.695815	1.37024	0.17061	0.322487
ENSG00000066422	801.917	-0.0872004	0.135887	-0.641714	0.521059	0.692359
ENSG00000066427	537.297	-0.147089	0.133853	-1.09889	0.271816	0.450345
ENSG00000066455	819.913	0.0475165	0.113451	0.418827	0.675342	0.808851
ENSG00000066468	2199.5	-0.231593	0.0931333	-2.48669	0.0128938	0.0401658
ENSG00000066557	714.153	-0.368501	0.178184	-2.06809	0.0386316	0.100987
ENSG00000066583	420.746	-0.073212	0.109921	-0.66604	0.505386	0.67895
ENSG00000066629	534.621	1.23976	0.12413	9.98755	1.72796e-23	6.78721e-22
ENSG00000066651	317.053	0.0275761	0.188444	0.146336	0.883656	0.937619
ENSG00000066654	999.622	0.137393	0.138244	0.993844	0.320299	0.504798
ENSG00000066697	740.012	-0.244496	0.115174	-2.12285	0.0337665	0.0904768
ENSG00000066735	1023.26	-2.46734	0.22945	-10.7533	5.71801e-27	2.7916e-25
ENSG00000066739	1426.16	-0.161749	0.0940792	-1.71928	0.0855629	0.190643
ENSG00000066777	2229.38	0.47284	0.121142	3.9032	9.49283e-05	0.000514084
ENSG00000066813	0.381454	-2.02906	2.13348	-0.951058	0.341575	NA
ENSG00000066827	283.337	-0.454314	0.14555	-3.12137	0.00180012	0.0072615
ENSG00000066855	311.271	0.141552	0.141507	1.00032	0.317156	0.501475
ENSG00000066923	590.959	-0.915014	0.0959061	-9.54072	1.41838e-21	4.7384e-20
ENSG00000066926	711.518	0.440225	0.100489	4.38085	1.1822e-05	7.58032e-05
ENSG00000066933	1287.52	-0.180301	0.132452	-1.36125	0.173434	0.326451
ENSG00000067048	0.754075	-1.45572	1.66394	-0.87486	0.38165	NA
ENSG00000067057	687.777	0.698541	0.173009	4.03759	5.40024e-05	0.000306806
ENSG00000067064	2350.07	-0.0901898	0.158553	-0.568829	0.569472	0.729794
ENSG00000067066	46.0633	2.27839	0.291471	7.81688	5.41508e-15	1.05948e-13
ENSG00000067082	779.716	-0.473948	0.0926235	-5.11693	3.10551e-07	2.59199e-06
ENSG00000067113	139.397	1.02077	0.163776	6.2327	4.58464e-10	5.44195e-09
ENSG00000067141	5935.43	0.534541	0.103244	5.17744	2.2495e-07	1.91703e-06
ENSG00000067167	1545.81	1.0504	0.143973	7.29582	2.9684e-13	4.96469e-12
ENSG00000067177	235.136	0.276238	0.107	2.58165	0.0098328	0.0318512
ENSG00000067182	1402.09	0.817377	0.115246	7.09244	1.31771e-12	2.05661e-11
ENSG00000067191	279.321	-0.878405	0.162488	-5.40597	6.446e-08	5.88195e-07
ENSG00000067208	486.504	1.18497	0.169732	6.98139	2.92279e-12	4.40461e-11
ENSG00000067221	351.468	-1.00153	0.167381	-5.98354	2.18335e-09	2.40242e-08
ENSG00000067225	14732.6	0.633392	0.122177	5.1842	2.16947e-07	1.85187e-06
ENSG00000067248	876.998	-0.114066	0.138356	-0.824434	0.409693	0.593047
ENSG00000067334	930.353	0.122244	0.168932	0.723633	0.469291	0.648019
ENSG00000067365	318.008	-0.758956	0.144426	-5.25497	1.48046e-07	1.29354e-06
ENSG00000067369	3436.26	-0.0390146	0.0914981	-0.426398	0.669818	0.805449
ENSG00000067445	1927.82	-0.590736	0.131778	-4.48282	7.36647e-06	4.8642e-05
ENSG00000067533	487.326	0.343149	0.199587	1.7193	0.0855606	0.190643
ENSG00000067560	8631.63	0.260056	0.0992954	2.61901	0.00881843	0.0290187
ENSG00000067596	2518.48	-0.405264	0.0969001	-4.18229	2.88583e-05	0.000172022
ENSG00000067601	39.0268	0.0467082	0.236167	0.197776	0.84322	0.914553
ENSG00000067606	417.231	-1.0813	0.100167	-10.795	3.63462e-27	1.80505e-25
ENSG00000067646	0.23554	1.23317	2.82686	0.436232	0.662668	NA
ENSG00000067704	1669.8	0.315828	0.103103	3.06323	0.0021896	0.00862924
ENSG00000067715	906.265	-1.13421	0.146753	-7.7287	1.08648e-14	2.08174e-13
ENSG00000067798	1109.99	-1.72356	0.129849	-13.2735	3.29675e-40	4.08923e-38
ENSG00000067829	1118.93	-0.259085	0.161312	-1.60612	0.108248	0.228535
ENSG00000067836	407.27	-0.169311	0.184307	-0.918634	0.358287	0.54314
ENSG00000067840	3135.73	-1.84966	0.136702	-13.5306	1.03201e-41	1.40809e-39
ENSG00000067842	54.674	-1.42122	0.215942	-6.58148	4.65795e-11	6.17345e-10
ENSG00000067900	1208.39	0.258256	0.173753	1.48634	0.137188	0.273707
ENSG00000067955	890.655	0.770262	0.113829	6.76684	1.3163e-11	1.85859e-10
ENSG00000067992	199.807	0.42269	0.123151	3.4323	0.000598487	0.00271958
ENSG00000068001	586.117	-0.0934871	0.202379	-0.461941	0.644124	0.787245
ENSG00000068024	1578.36	-1.03476	0.106954	-9.67486	3.85632e-22	1.35279e-20
ENSG00000068028	318.16	-0.347368	0.148697	-2.33608	0.019487	0.0569988
ENSG00000068078	1488.91	1.27137	0.249484	5.09599	3.4693e-07	2.86393e-06
ENSG00000068079	121.957	1.39503	0.152342	9.15727	5.32253e-20	1.58599e-18
ENSG00000068097	971.569	-0.306379	0.113913	-2.6896	0.00715388	0.0241669
ENSG00000068120	717.397	-0.15247	0.140711	-1.08357	0.278556	0.457665
ENSG00000068137	552.038	-0.0220947	0.160815	-0.137392	0.890721	0.941965
ENSG00000068305	679.608	-0.122627	0.0987592	-1.24168	0.214354	0.380872
ENSG00000068308	1843.84	-0.189145	0.105096	-1.79973	0.071903	0.166445
ENSG00000068323	1682.63	0.268866	0.126081	2.13248	0.032967	0.0886461
ENSG00000068354	436.996	-0.610513	0.164712	-3.70654	0.000210113	0.00105623
ENSG00000068366	744.605	0.310047	0.15855	1.95551	0.0505226	0.125611
ENSG00000068383	457.377	-0.266004	0.12038	-2.2097	0.0271261	0.0754282
ENSG00000068394	508.99	-0.163965	0.105645	-1.55204	0.120654	0.248457
ENSG00000068400	1187.28	-0.313464	0.0917109	-3.41796	0.000630924	0.00285048
ENSG00000068438	502.738	-0.30868	0.115153	-2.6806	0.00734907	0.0247553
ENSG00000068489	841.42	0.642937	0.106206	6.05368	1.41573e-09	1.59779e-08
ENSG00000068615	821.133	-1.35392	0.121362	-11.156	6.69187e-29	3.81275e-27
ENSG00000068650	1128.14	0.194619	0.111462	1.74605	0.0808015	0.182259
ENSG00000068654	3112.52	-0.101834	0.0970536	-1.04925	0.294061	0.475769
ENSG00000068697	3159.84	0.689778	0.0945625	7.29441	2.99961e-13	5.01365e-12
ENSG00000068724	460.669	0.67871	0.159432	4.25705	2.07146e-05	0.000127192
ENSG00000068745	2567.32	-0.649153	0.106066	-6.12025	9.34311e-10	1.06984e-08
ENSG00000068781	20.4169	7.24381	0.994096	7.28683	3.1734e-13	5.30072e-12
ENSG00000068784	447.182	0.398181	0.128737	3.09298	0.00198156	0.0078958
ENSG00000068796	2173.72	-0.210141	0.139406	-1.5074	0.131707	0.265483
ENSG00000068831	34.248	-0.614145	0.244619	-2.51062	0.012052	0.0379399
ENSG00000068878	1970	0.148354	0.093694	1.58339	0.113333	0.236923
ENSG00000068885	328.019	0.823336	0.227615	3.61722	0.000297781	0.00144672
ENSG00000068903	1366.95	-0.678937	0.123981	-5.47613	4.34721e-08	4.06996e-07
ENSG00000068912	1430.61	0.41654	0.155729	2.67478	0.00747794	0.0251307
ENSG00000068971	521.77	-0.818073	0.132505	-6.1739	6.66242e-10	7.76254e-09
ENSG00000068976	67.1075	0.339264	0.21633	1.56827	0.116819	0.24239
ENSG00000068985	0	NA	NA	NA	NA	NA
ENSG00000069011	1.04557	-1.37596	1.43402	-0.959512	0.337301	0.52201
ENSG00000069018	0.955286	-2.62751	1.58375	-1.65904	0.097107	0.209906
ENSG00000069020	425.941	0.0417654	0.0973255	0.429132	0.667827	0.804113
ENSG00000069122	0.189037	-1.07512	3.04102	-0.35354	0.723684	NA
ENSG00000069188	1409.96	-0.365239	0.138874	-2.63	0.00853837	0.0282225
ENSG00000069206	0.289998	0.656097	2.68845	0.244043	0.807198	NA
ENSG00000069248	2088.25	-0.110614	0.0925311	-1.19542	0.231923	0.403091
ENSG00000069275	14097.8	0.365717	0.106799	3.42434	0.000616287	0.00279165
ENSG00000069329	4690.15	-0.0336684	0.116512	-0.28897	0.772605	0.872626
ENSG00000069345	2341.35	0.142721	0.114811	1.24309	0.213833	0.380154
ENSG00000069399	222.763	0.420858	0.214295	1.96392	0.0495398	0.123642
ENSG00000069424	327.531	-0.68189	0.157741	-4.32284	1.5403e-05	9.68835e-05
ENSG00000069431	82.7477	-1.10363	0.175082	-6.30347	2.91052e-10	3.52252e-09
ENSG00000069482	8.05113	-1.41472	0.498168	-2.83984	0.00451362	0.0162065
ENSG00000069493	86.7545	-0.182856	0.181455	-1.00772	0.313589	0.497581
ENSG00000069509	315.195	0.232026	0.155217	1.49485	0.134955	0.270305
ENSG00000069535	192.056	0.42386	0.16212	2.61448	0.00893629	0.0293489
ENSG00000069667	166.859	-0.529189	0.162312	-3.26031	0.00111289	0.00471722
ENSG00000069696	30.7039	-0.922923	0.342184	-2.69716	0.00699344	0.0236929
ENSG00000069702	92.6956	2.90518	0.201969	14.3842	6.49935e-47	1.18654e-44
ENSG00000069712	0	NA	NA	NA	NA	NA
ENSG00000069764	5.69409	-1.57708	0.589134	-2.67694	0.00742976	0.0250012
ENSG00000069812	2.46654	1.62879	1.02818	1.58414	0.113161	0.236694
ENSG00000069849	1432.86	0.399193	0.076857	5.19397	2.05859e-07	1.76128e-06
ENSG00000069869	364.512	0.960421	0.140528	6.83437	8.23661e-12	1.18824e-10
ENSG00000069943	134.393	0.989274	0.146467	6.75423	1.43599e-11	2.0177e-10
ENSG00000069956	2535.01	-0.239923	0.141231	-1.6988	0.0893564	0.196975
ENSG00000069966	716.514	-0.464715	0.0951766	-4.88266	1.04664e-06	7.98271e-06
ENSG00000069974	101.145	1.24467	0.209038	5.95426	2.61256e-09	2.8493e-08
ENSG00000069998	622.393	-0.503119	0.130937	-3.84245	0.00012181	0.000643138
ENSG00000070010	940.63	0.00968379	0.0879369	0.110122	0.912313	0.954196
ENSG00000070018	2325.61	0.188139	0.121721	1.54566	0.122187	0.250819
ENSG00000070019	0.384305	0.0790276	2.00031	0.0395077	0.968486	NA
ENSG00000070031	4.20841	-1.98779	0.752056	-2.64314	0.00821412	0.0272934
ENSG00000070047	2026.41	-0.522417	0.11144	-4.6879	2.76028e-06	1.9498e-05
ENSG00000070061	1140.67	-0.4463	0.094006	-4.74758	2.0587e-06	1.48994e-05
ENSG00000070081	975.964	0.610322	0.164112	3.71893	0.000200069	0.00101143
ENSG00000070087	11167.7	-0.515295	0.129685	-3.97344	7.08422e-05	0.000394356
ENSG00000070159	78.7589	3.09501	0.234793	13.1818	1.1162e-39	1.32129e-37
ENSG00000070182	40.342	-1.57823	0.236266	-6.67988	2.39135e-11	3.27142e-10
ENSG00000070190	3.96045	-1.39766	0.706646	-1.97788	0.0479422	0.120408
ENSG00000070193	0	NA	NA	NA	NA	NA
ENSG00000070214	6795.89	0.62924	0.0962326	6.53874	6.204e-11	8.08609e-10
ENSG00000070269	387.477	0.508779	0.150393	3.38301	0.00071697	0.0031899
ENSG00000070366	1707.25	-0.227694	0.0884681	-2.57374	0.0100606	0.0324755
ENSG00000070367	2918.02	-0.0804048	0.167393	-0.480336	0.630989	0.777386
ENSG00000070371	120.263	-0.201383	0.18577	-1.08404	0.278346	0.457467
ENSG00000070388	14.7475	-0.818476	0.388684	-2.10576	0.0352249	0.0936392
ENSG00000070404	174.538	1.36395	0.239698	5.69028	1.26833e-08	1.26804e-07
ENSG00000070413	3829.05	-0.42215	0.1556	-2.71304	0.00666692	0.0227113
ENSG00000070423	613.252	-0.514031	0.167905	-3.06145	0.00220271	0.00866906
ENSG00000070444	761.109	-0.43801	0.162043	-2.70305	0.00687062	0.0233103
ENSG00000070476	1015.32	-0.58606	0.13404	-4.37228	1.22957e-05	7.86849e-05
ENSG00000070495	894.019	-0.925862	0.120522	-7.68207	1.56532e-14	2.94054e-13
ENSG00000070501	467.975	-0.645287	0.132121	-4.88407	1.03919e-06	7.93288e-06
ENSG00000070526	0.569181	-2.60781	1.90845	-1.36646	0.171796	NA
ENSG00000070540	214.401	0.51898	0.105467	4.92079	8.61948e-07	6.67418e-06
ENSG00000070601	92.1695	-0.778721	0.226442	-3.43894	0.000584007	0.0026603
ENSG00000070610	1324.74	-0.457059	0.125316	-3.64727	0.000265044	0.0013038
ENSG00000070614	4498.99	-0.203698	0.136832	-1.48867	0.136573	0.272725
ENSG00000070669	691.173	-0.676074	0.110271	-6.13102	8.73168e-10	1.00159e-08
ENSG00000070718	991.427	-0.30514	0.101457	-3.00757	0.00263344	0.0101501
ENSG00000070729	1.14979	-3.61977	1.33249	-2.71655	0.0065966	0.0225013
ENSG00000070731	233.786	2.98285	0.216744	13.7621	4.30772e-43	6.53061e-41
ENSG00000070748	0	NA	NA	NA	NA	NA
ENSG00000070756	13489.2	0.427646	0.0786044	5.44048	5.31359e-08	4.91261e-07
ENSG00000070759	31.9467	0.0843633	0.248923	0.338913	0.734675	0.848345
ENSG00000070761	1069.42	-0.321492	0.0797759	-4.02994	5.57904e-05	0.00031641
ENSG00000070770	2220.8	0.129023	0.0770398	1.67476	0.0939815	0.204398
ENSG00000070778	1241.05	-0.129701	0.0838952	-1.54599	0.122108	0.250696
ENSG00000070785	352.95	-0.0843211	0.123162	-0.684635	0.493574	0.669113
ENSG00000070808	219.582	0.610863	0.179688	3.39959	0.000674881	0.00302326
ENSG00000070814	1069.36	-0.20664	0.0926414	-2.23053	0.025712	0.0721773
ENSG00000070831	4597.11	-0.0111509	0.104784	-0.106418	0.915251	0.955538
ENSG00000070882	312.575	1.81484	0.148476	12.2232	2.3379e-34	1.85913e-32
ENSG00000070886	0.772328	-2.2789	1.49914	-1.52014	0.128477	NA
ENSG00000070915	0.904682	-0.240443	1.3883	-0.173193	0.8625	0.925589
ENSG00000070950	469.627	-0.00432333	0.120936	-0.0357488	0.971483	0.985588
ENSG00000070961	1469.79	0.280704	0.149459	1.87814	0.0603626	0.144678
ENSG00000070985	0.559237	1.85707	1.78451	1.04066	0.298035	NA
ENSG00000071051	1248.65	-0.0696659	0.110847	-0.628488	0.529684	0.699233
ENSG00000071054	26740.1	-0.18687	0.081079	-2.30479	0.0211783	0.0612683
ENSG00000071073	201.905	1.06354	0.171861	6.18839	6.078e-10	7.11038e-09
ENSG00000071082	7449.38	0.611255	0.0954706	6.40255	1.52807e-10	1.91278e-09
ENSG00000071127	5612.24	0.380803	0.119306	3.19182	0.0014138	0.00585393
ENSG00000071189	1030.85	0.195627	0.159773	1.2244	0.2208	0.388939
ENSG00000071203	0.0989501	-0.498052	3.16075	-0.157574	0.874792	NA
ENSG00000071205	32.5026	2.61041	0.320979	8.13264	4.20054e-16	9.08971e-15
ENSG00000071242	1770.39	-0.348428	0.102392	-3.40288	0.000666791	0.00298908
ENSG00000071243	455.44	0.0417256	0.143615	0.290537	0.771405	0.872041
ENSG00000071246	2574.67	-1.30248	0.138427	-9.40915	5.00149e-21	1.60867e-19
ENSG00000071282	585.349	1.18064	0.148913	7.9284	2.21988e-15	4.50298e-14
ENSG00000071462	861.474	0.171059	0.118394	1.44483	0.148505	0.290555
ENSG00000071537	2756.75	0.30133	0.0922023	3.26814	0.00108257	0.00460527
ENSG00000071539	450.251	0.324788	0.110436	2.94098	0.00327177	0.0122427
ENSG00000071553	3968	-0.000554104	0.113899	-0.00486485	0.996118	0.998422
ENSG00000071564	3884.07	-0.414174	0.138981	-2.98009	0.00288167	0.0109634
ENSG00000071575	3274.01	-0.111495	0.111609	-0.998979	0.317805	0.502089
ENSG00000071626	1427.16	-0.37353	0.0997612	-3.74424	0.000180938	0.000922262
ENSG00000071655	1853.25	-0.746707	0.191528	-3.89868	9.6718e-05	0.000522793
ENSG00000071677	0	NA	NA	NA	NA	NA
ENSG00000071794	1720.73	0.239147	0.14788	1.61716	0.105843	0.224613
ENSG00000071859	1510.96	0.0486818	0.0912387	0.533565	0.593642	0.748666
ENSG00000071889	535.275	-0.0261359	0.194479	-0.134389	0.893095	0.943289
ENSG00000071894	2311.03	-0.327023	0.174173	-1.87757	0.0604394	0.144795
ENSG00000071909	50.254	0.512258	0.202469	2.53006	0.0114044	0.036157
ENSG00000071967	1325.32	0.711772	0.0912821	7.7975	6.31459e-15	1.22621e-13
ENSG00000071991	0.281635	-0.498048	2.36303	-0.210767	0.833069	NA
ENSG00000071994	1010.23	0.119913	0.078884	1.52012	0.12848	0.260742
ENSG00000072041	1.04992	-0.785112	1.3175	-0.59591	0.551235	0.715943
ENSG00000072042	2043.55	0.0719956	0.102451	0.702729	0.482225	0.660042
ENSG00000072062	1628.33	0.102315	0.0899	1.1381	0.25508	0.430625
ENSG00000072071	2661.97	-0.509619	0.143324	-3.55572	0.000376952	0.00179239
ENSG00000072080	0.0972194	0.65609	3.16075	0.207574	0.835561	NA
ENSG00000072110	6243.7	0.618396	0.115486	5.35473	8.56841e-08	7.68607e-07
ENSG00000072121	1755.92	-0.187564	0.114349	-1.64027	0.10095	0.216461
ENSG00000072133	138.007	0.597923	0.1825	3.27629	0.00105179	0.00448832
ENSG00000072134	1020.96	-0.467651	0.137308	-3.40585	0.000659572	0.00296236
ENSG00000072135	146.14	0.352428	0.174559	2.01896	0.0434909	0.111299
ENSG00000072163	15.3598	2.20069	0.443761	4.95917	7.0794e-07	5.55131e-06
ENSG00000072182	179.576	-1.4211	0.26195	-5.42508	5.79287e-08	5.31779e-07
ENSG00000072195	1365.24	0.313984	0.180946	1.73524	0.0826988	0.185553
ENSG00000072201	64.6387	-0.167452	0.195648	-0.855885	0.392061	0.576081
ENSG00000072210	2725.46	0.213878	0.117192	1.82503	0.067997	0.159208
ENSG00000072274	2406.04	0.346664	0.0964986	3.59243	0.000327612	0.00157336
ENSG00000072310	2663.54	0.610917	0.19694	3.10204	0.0019219	0.00769473
ENSG00000072315	13.854	-0.214468	0.379754	-0.564755	0.572241	0.731894
ENSG00000072364	8068.15	-0.0686185	0.104664	-0.655605	0.512079	0.684787
ENSG00000072401	641.258	-0.138007	0.136412	-1.0117	0.311684	0.495381
ENSG00000072415	2077.9	0.690265	0.122558	5.63216	1.77963e-08	1.73832e-07
ENSG00000072422	680.87	0.22862	0.10543	2.16845	0.0301244	0.0823408
ENSG00000072501	5326.58	-0.0402215	0.0600648	-0.669636	0.50309	0.676844
ENSG00000072506	860.073	-0.139358	0.12415	-1.1225	0.261651	0.438551
ENSG00000072518	1359.34	-0.660279	0.105461	-6.26089	3.82789e-10	4.57934e-09
ENSG00000072571	217.45	1.01787	0.182009	5.59244	2.23897e-08	2.16579e-07
ENSG00000072609	772.216	-0.264814	0.121325	-2.18269	0.0290587	0.0799445
ENSG00000072657	2.59181	1.53286	0.864517	1.77308	0.0762156	0.173973
ENSG00000072682	92.4681	2.09497	0.232814	8.9985	2.2882e-19	6.50431e-18
ENSG00000072694	0.191527	0.0790211	3.02763	0.0261	0.979178	NA
ENSG00000072736	727.763	0.343656	0.0864701	3.97428	7.05938e-05	0.000393141
ENSG00000072756	402.794	0.400825	0.163037	2.45848	0.0139525	0.0430395
ENSG00000072778	1892.38	0.945983	0.117262	8.06728	7.18804e-16	1.53368e-14
ENSG00000072786	219.72	0.0741467	0.155067	0.478159	0.632537	0.778512
ENSG00000072803	2618.15	-0.196998	0.0843701	-2.33492	0.0195474	0.0571627
ENSG00000072818	25.8399	0.545277	0.269776	2.02122	0.0432569	0.110842
ENSG00000072832	13212.2	-1.59756	0.139457	-11.4555	2.20601e-30	1.37804e-28
ENSG00000072840	967.575	0.730089	0.13629	5.35688	8.46713e-08	7.59785e-07
ENSG00000072849	882.519	-0.0764062	0.0923255	-0.827574	0.407912	0.591426
ENSG00000072858	5.6967	0.181167	0.530414	0.341557	0.732684	0.847383
ENSG00000072864	861.215	0.187147	0.098744	1.89528	0.0580556	0.140215
ENSG00000072952	12.0579	-1.12223	0.385745	-2.90924	0.00362305	0.0133719
ENSG00000072954	144.494	-0.220073	0.182313	-1.20712	0.227386	0.397488
ENSG00000072958	1876	-0.572276	0.120419	-4.75236	2.01052e-06	1.45792e-05
ENSG00000073008	342.631	0.0457052	0.106201	0.430365	0.66693	0.803588
ENSG00000073050	470.767	0.179876	0.139706	1.28753	0.197908	0.359409
ENSG00000073060	1318.4	0.30094	0.17278	1.74175	0.0815522	0.183648
ENSG00000073067	6.73071	-2.06343	0.610418	-3.38036	0.000723915	0.00321616
ENSG00000073111	3515.54	0.011093	0.138125	0.0803111	0.93599	0.966972
ENSG00000073146	1.8561	0.751226	0.925649	0.811567	0.41704	0.599831
ENSG00000073150	114.671	-0.902544	0.188995	-4.77548	1.79275e-06	1.3099e-05
ENSG00000073169	390.587	-0.471914	0.193927	-2.43346	0.0149551	0.0456382
ENSG00000073282	0.475294	-1.4431	2.0498	-0.704019	0.481421	NA
ENSG00000073331	43.956	1.3484	0.267494	5.04086	4.63436e-07	3.75207e-06
ENSG00000073350	8.28963	0.105965	0.437411	0.242256	0.808582	0.894804
ENSG00000073417	343.992	0.284142	0.123644	2.29806	0.0215582	0.0622007
ENSG00000073464	419.435	0.0313163	0.104158	0.300663	0.763672	0.867129
ENSG00000073536	433.916	-0.251389	0.146108	-1.72057	0.0853287	0.190271
ENSG00000073578	1546.22	0.0532919	0.10477	0.508655	0.610994	0.762286
ENSG00000073584	1862.95	-0.0201301	0.111194	-0.181035	0.85634	0.921994
ENSG00000073598	2.70065	0.042886	0.750534	0.0571407	0.954433	0.976892
ENSG00000073605	122.512	-0.806847	0.150263	-5.36957	7.8923e-08	7.10663e-07
ENSG00000073614	2714.73	0.0161114	0.0900666	0.178883	0.85803	0.922633
ENSG00000073670	86.6633	-0.918919	0.18914	-4.85842	1.18328e-06	8.94587e-06
ENSG00000073711	614.898	0.143373	0.128115	1.1191	0.263097	0.440298
ENSG00000073712	3018.26	0.620785	0.108181	5.73841	9.55693e-09	9.70442e-08
ENSG00000073734	2.44851	2.02789	1.04355	1.94327	0.0519838	0.128456
ENSG00000073737	0.385125	1.19257	2.50785	0.475537	0.634404	NA
ENSG00000073754	0	NA	NA	NA	NA	NA
ENSG00000073756	1.31981	3.15438	1.35822	2.32244	0.0202091	0.0588058
ENSG00000073792	1332.54	0.368331	0.122785	2.99981	0.00270146	0.0103675
ENSG00000073803	724.294	-0.134224	0.114101	-1.17636	0.239451	0.411667
ENSG00000073849	166.339	-1.98826	0.145245	-13.689	1.18047e-42	1.70014e-40
ENSG00000073861	1.42488	-0.574195	1.23179	-0.466146	0.641111	0.784975
ENSG00000073905	82.9581	0.210513	0.18574	1.13337	0.257057	0.432781
ENSG00000073910	1287.72	-2.27842	0.131312	-17.3511	1.93342e-67	1.06642e-64
ENSG00000073921	2735.25	-0.134904	0.106716	-1.26415	0.206178	0.370149
ENSG00000073969	1001.48	-0.0354594	0.0961203	-0.368906	0.712198	0.833404
ENSG00000074047	1451.44	0.214813	0.137753	1.55941	0.118901	0.245745
ENSG00000074054	6864.23	-0.630559	0.0836581	-7.53733	4.7968e-14	8.6057e-13
ENSG00000074071	817.355	-0.190296	0.148375	-1.28254	0.199654	0.361921
ENSG00000074181	3358.01	0.525149	0.190433	2.75766	0.0058216	0.0202142
ENSG00000074201	1885.72	0.339113	0.0843156	4.02194	5.77203e-05	0.000326712
ENSG00000074211	310.183	-0.298348	0.128603	-2.31992	0.0203454	0.0591428
ENSG00000074219	947.966	0.252539	0.110652	2.28228	0.0224727	0.064388
ENSG00000074266	466.126	0.154419	0.108996	1.41674	0.156559	0.302003
ENSG00000074276	44.6395	-1.60802	0.296358	-5.42593	5.76539e-08	5.29444e-07
ENSG00000074317	3.1014	-3.22587	1.05344	-3.06222	0.00219702	0.00865061
ENSG00000074319	1335.39	-0.401623	0.0922954	-4.35149	1.35213e-05	8.58925e-05
ENSG00000074356	1863.49	-0.37694	0.0675232	-5.58237	2.37263e-08	2.28995e-07
ENSG00000074370	10.7567	0.71588	0.429968	1.66496	0.0959207	0.207847
ENSG00000074410	478.617	-0.711647	0.139118	-5.11544	3.13018e-07	2.61174e-06
ENSG00000074416	541.049	-1.54942	0.170811	-9.07096	1.17977e-19	3.42106e-18
ENSG00000074527	411.102	0.337736	0.107045	3.15508	0.00160456	0.00655373
ENSG00000074582	338.539	-0.396636	0.128659	-3.08283	0.0020504	0.00813883
ENSG00000074590	1818.66	0.214729	0.0879315	2.442	0.014606	0.0447097
ENSG00000074603	1021.7	0.15505	0.150348	1.03128	0.30241	0.485429
ENSG00000074621	124.027	0.611981	0.160391	3.81555	0.000135882	0.000710344
ENSG00000074657	3700.91	-0.49624	0.0862957	-5.75046	8.89987e-09	9.08705e-08
ENSG00000074660	10.2073	-1.41603	0.478009	-2.96234	0.00305311	0.0115159
ENSG00000074695	1205.16	0.795511	0.161166	4.93596	7.97581e-07	6.2178e-06
ENSG00000074696	4392.9	0.121716	0.0725855	1.67686	0.0935694	0.203669
ENSG00000074706	18.9953	-0.242028	0.313928	-0.770968	0.440726	0.62284
ENSG00000074755	2777.33	-0.686962	0.094998	-7.23132	4.78307e-13	7.82806e-12
ENSG00000074771	1.04971	0.816001	1.31055	0.622638	0.533522	0.701958
ENSG00000074800	12112.5	0.75171	0.125038	6.01186	1.83401e-09	2.03968e-08
ENSG00000074803	1.14797	-2.20288	1.36881	-1.60933	0.107543	0.227345
ENSG00000074842	900.195	0.311623	0.143929	2.16512	0.0303785	0.0829243
ENSG00000074855	721.01	-0.808934	0.187963	-4.30369	1.67975e-05	0.000104703
ENSG00000074935	192.895	-0.324118	0.150482	-2.15387	0.0312507	0.0848094
ENSG00000074964	1280.33	-0.424317	0.146334	-2.89965	0.00373585	0.0137373
ENSG00000074966	1.74997	2.92276	1.23222	2.37196	0.0176942	0.0524654
ENSG00000075035	35.9768	-2.33981	0.306743	-7.62793	2.38557e-14	4.37366e-13
ENSG00000075043	3760.19	-1.87974	0.209852	-8.95746	3.32247e-19	9.29144e-18
ENSG00000075073	17.5196	0.220729	0.308299	0.715958	0.474017	0.652772
ENSG00000075089	566.069	-0.0687967	0.169822	-0.405111	0.685396	0.815317
ENSG00000075131	188.463	0.148109	0.155625	0.951699	0.34125	0.526037
ENSG00000075142	2994.89	0.337313	0.113789	2.96436	0.00303311	0.0114583
ENSG00000075151	2533.62	0.134154	0.115576	1.16075	0.245745	0.419262
ENSG00000075188	194.485	0.523491	0.118462	4.41908	9.9123e-06	6.41935e-05
ENSG00000075213	1528.71	2.64087	0.166601	15.8515	1.37249e-56	4.18592e-54
ENSG00000075218	894.595	0.201304	0.108674	1.85236	0.0639738	0.151568
ENSG00000075223	144.763	2.34513	0.285042	8.22733	1.91439e-16	4.27464e-15
ENSG00000075234	460.707	0.496369	0.140936	3.52194	0.000428402	0.00201048
ENSG00000075239	866.177	0.154327	0.128482	1.20116	0.229689	0.400326
ENSG00000075240	650.778	-1.19143	0.120089	-9.92129	3.36381e-23	1.26934e-21
ENSG00000075275	2406.1	1.28064	0.194244	6.59296	4.31149e-11	5.74069e-10
ENSG00000075290	1.08493	0.32499	1.19309	0.272394	0.785319	0.880487
ENSG00000075292	2595.67	-0.00533082	0.190957	-0.0279164	0.977729	0.989369
ENSG00000075303	322.253	0.485521	0.16982	2.85904	0.00424929	0.0153714
ENSG00000075336	471.858	0.0924951	0.167401	0.552535	0.580582	0.738409
ENSG00000075340	4542.41	-0.257884	0.0862616	-2.98956	0.00279382	0.0106698
ENSG00000075388	6.55049	-0.0236044	0.487801	-0.0483894	0.961406	0.979789
ENSG00000075391	1690.5	0.175399	0.0958756	1.82945	0.0673327	0.157838
ENSG00000075399	347.713	-0.517125	0.210076	-2.46162	0.0138313	0.0427165
ENSG00000075407	725.957	0.0831204	0.193934	0.428601	0.668214	0.804358
ENSG00000075413	3391.73	0.207837	0.0655202	3.1721	0.00151339	0.00621072
ENSG00000075415	7425.93	0.017084	0.0846386	0.201847	0.840037	0.91301
ENSG00000075420	1970.77	1.80479	0.117429	15.3692	2.63407e-53	7.03976e-51
ENSG00000075426	832.32	2.08237	0.244466	8.51805	1.62264e-17	3.93502e-16
ENSG00000075429	1240.51	1.27968	0.177403	7.21343	5.45588e-13	8.87316e-12
ENSG00000075461	6475.21	-0.758653	0.121649	-6.23638	4.47805e-10	5.32274e-09
ENSG00000075539	2979.28	0.238825	0.133496	1.78901	0.073613	0.169423
ENSG00000075568	3463.5	-0.110647	0.0733691	-1.50808	0.131533	0.265235
ENSG00000075618	9521.53	-0.955518	0.176906	-5.40127	6.61698e-08	6.02312e-07
ENSG00000075624	70777.3	-0.312745	0.131434	-2.37948	0.0173369	0.0516184
ENSG00000075643	15.6849	-0.301479	0.325094	-0.927358	0.353741	0.538768
ENSG00000075651	31.3053	3.22733	0.381694	8.45529	2.78402e-17	6.62138e-16
ENSG00000075673	0.0955592	-0.498052	3.16075	-0.157574	0.874792	NA
ENSG00000075702	458.614	-0.154657	0.153652	-1.00654	0.314157	0.49827
ENSG00000075711	1919.61	1.20376	0.159587	7.54293	4.59531e-14	8.25564e-13
ENSG00000075785	5890.85	0.0542288	0.0873164	0.621061	0.53456	0.70277
ENSG00000075790	737.572	0.47662	0.166679	2.85951	0.00424293	0.0153579
ENSG00000075826	130.005	-0.51682	0.134129	-3.85316	0.000116602	0.000618423
ENSG00000075856	2073.07	-0.306053	0.0812158	-3.76839	0.000164301	0.000844104
ENSG00000075884	1.43604	-2.58181	1.28268	-2.01283	0.044133	0.112598
ENSG00000075886	4.65879	-0.885171	0.642203	-1.37834	0.168099	0.318693
ENSG00000075891	7.38505	4.58732	0.946591	4.84615	1.25882e-06	9.48929e-06
ENSG00000075914	404.104	0.105017	0.11469	0.915658	0.359846	0.54458
ENSG00000075945	2175.49	-0.618632	0.104165	-5.93895	2.86854e-09	3.10658e-08
ENSG00000075975	1051.42	0.0925366	0.0766788	1.20681	0.227506	0.397564
ENSG00000076003	2113.52	0.303141	0.0770919	3.93221	8.41683e-05	0.000461209
ENSG00000076043	282.911	0.478703	0.192299	2.48936	0.0127972	0.0399128
ENSG00000076053	381.864	0.47933	0.174234	2.75107	0.00594011	0.0205733
ENSG00000076067	463.83	0.519106	0.0931915	5.57032	2.54277e-08	2.44324e-07
ENSG00000076108	2457.69	-0.265027	0.101615	-2.60815	0.00910319	0.0298044
ENSG00000076201	1906.57	-0.439123	0.144832	-3.03196	0.00242975	0.00945068
ENSG00000076242	924.456	0.230744	0.0912062	2.52991	0.0114092	0.0361667
ENSG00000076248	1099.66	0.013106	0.0969977	0.135117	0.892519	0.942894
ENSG00000076258	13.1882	0.12742	0.352424	0.361554	0.717686	0.837095
ENSG00000076321	685.903	-0.160013	0.107243	-1.49206	0.135683	0.271456
ENSG00000076344	34.1074	0.666353	0.311201	2.14123	0.0322556	0.0870614
ENSG00000076351	87.6604	-0.434082	0.179727	-2.41523	0.0157252	0.0476182
ENSG00000076356	2283.23	-0.980924	0.0943874	-10.3925	2.68149e-25	1.15282e-23
ENSG00000076382	1035.62	0.25218	0.104175	2.42073	0.0154893	0.0470357
ENSG00000076513	1063.44	0.218476	0.0921887	2.36987	0.0177942	0.0526895
ENSG00000076554	78.9549	2.87815	0.260809	11.0355	2.57727e-28	1.4007e-26
ENSG00000076555	214.412	-0.194102	0.146394	-1.32589	0.184877	0.341717
ENSG00000076604	1580.58	-1.0217	0.187984	-5.43502	5.47909e-08	5.05198e-07
ENSG00000076641	998.517	-0.49121	0.141263	-3.47726	0.000506561	0.00234125
ENSG00000076650	431.376	-0.39279	0.116527	-3.37079	0.000749526	0.00331978
ENSG00000076662	1.24482	-1.68929	1.29888	-1.30057	0.193407	0.353388
ENSG00000076685	863.918	0.0779601	0.104419	0.746611	0.455299	0.635706
ENSG00000076706	860.211	0.732349	0.132737	5.5173	3.44244e-08	3.27013e-07
ENSG00000076716	5267.85	1.44463	0.0850043	16.9948	8.97707e-65	3.94443e-62
ENSG00000076770	232.032	1.11863	0.175683	6.36731	1.92368e-10	2.38155e-09
ENSG00000076826	417.38	-1.88882	0.198072	-9.53599	1.48461e-21	4.94693e-20
ENSG00000076864	461.885	-1.50253	0.126197	-11.9063	1.09781e-32	7.94962e-31
ENSG00000076924	1525.14	-0.692434	0.152087	-4.55288	5.29163e-06	3.5836e-05
ENSG00000076928	523.048	-0.0910672	0.159538	-0.570817	0.568123	0.729002
ENSG00000076944	10.872	-0.446972	0.409149	-1.09244	0.274638	0.453447
ENSG00000076984	574.408	-0.438352	0.125117	-3.50353	0.000459134	0.00214268
ENSG00000077009	0.475282	-1.44501	1.85238	-0.780081	0.435343	NA
ENSG00000077044	950.24	-0.402406	0.123719	-3.25257	0.00114366	0.00483265
ENSG00000077063	87.6187	0.0943415	0.168569	0.559659	0.575712	0.734496
ENSG00000077080	515.545	-3.26079	0.242679	-13.4366	3.688e-41	4.92823e-39
ENSG00000077092	553.501	0.362452	0.0921694	3.93245	8.40838e-05	0.000460843
ENSG00000077097	11320.1	-0.454884	0.145015	-3.13681	0.00170796	0.00692698
ENSG00000077147	4236.27	0.567654	0.152568	3.72067	0.000198695	0.00100526
ENSG00000077150	209.852	1.07094	0.206268	5.19198	2.08064e-07	1.77839e-06
ENSG00000077152	392.496	0.304202	0.126686	2.40123	0.0163402	0.0491247
ENSG00000077157	1649.89	-0.661426	0.085005	-7.78103	7.19348e-15	1.39375e-13
ENSG00000077232	2346.24	0.979156	0.169603	5.77321	7.77768e-09	7.99479e-08
ENSG00000077235	4674.45	-0.291227	0.0982607	-2.96382	0.00303851	0.0114725
ENSG00000077238	34.8097	3.0239	0.39886	7.58136	3.41952e-14	6.19481e-13
ENSG00000077254	2676.81	-0.131603	0.136358	-0.965126	0.334481	0.519345
ENSG00000077264	1638.06	-0.859055	0.135809	-6.32547	2.52457e-10	3.07986e-09
ENSG00000077274	6.4412	-2.59407	0.609538	-4.2558	2.08304e-05	0.000127812
ENSG00000077279	23502.3	-2.15593	0.179688	-11.9981	3.63365e-33	2.71466e-31
ENSG00000077312	942.971	-0.115697	0.156508	-0.73924	0.459761	0.639252
ENSG00000077327	13.5959	3.17778	0.474682	6.69454	2.16355e-11	2.97075e-10
ENSG00000077348	123.989	0.147317	0.200711	0.733976	0.462963	0.642051
ENSG00000077380	3654.44	-0.249633	0.0875793	-2.85036	0.00436698	0.0157432
ENSG00000077420	0.240774	1.23317	2.81173	0.438579	0.660966	NA
ENSG00000077454	92.0674	-0.248299	0.203931	-1.21757	0.223389	0.392619
ENSG00000077458	785.328	0.0388447	0.185382	0.209539	0.834028	0.909644
ENSG00000077463	370.158	-0.933921	0.19113	-4.8863	1.02746e-06	7.85723e-06
ENSG00000077498	2.32397	0.993864	0.929988	1.06869	0.285212	0.465196
ENSG00000077514	757.82	0.119188	0.0874882	1.36234	0.173091	0.326177
ENSG00000077522	212.225	-1.05967	0.188043	-5.63527	1.74784e-08	1.7092e-07
ENSG00000077549	3790.6	9.80752e-05	0.0845106	0.00116051	0.999074	0.999614
ENSG00000077585	815.086	-0.206078	0.0965069	-2.13537	0.0327307	0.0881296
ENSG00000077616	25.7395	-0.733346	0.388081	-1.88967	0.058802	0.141671
ENSG00000077684	1696.63	0.462307	0.0966137	4.78511	1.70897e-06	1.25363e-05
ENSG00000077713	29.1769	0.656777	0.255079	2.5748	0.0100299	0.0324008
ENSG00000077721	1433.47	0.224515	0.107769	2.08329	0.0372244	0.0978808
ENSG00000077782	4519.92	0.577699	0.132188	4.3703	1.24077e-05	7.93826e-05
ENSG00000077800	0	NA	NA	NA	NA	NA
ENSG00000077935	4.52434	0.176395	0.678189	0.260097	0.794789	0.887076
ENSG00000077942	2458.36	1.26682	0.138513	9.14588	5.91453e-20	1.75433e-18
ENSG00000077943	0.378063	-2.01946	2.13726	-0.944881	0.34472	NA
ENSG00000077984	0.478033	-0.483209	1.77083	-0.272871	0.784953	NA
ENSG00000078018	16302.3	-0.623917	0.116712	-5.34577	9.00322e-08	8.06773e-07
ENSG00000078043	1331.35	-0.0909026	0.108445	-0.838236	0.401898	0.585418
ENSG00000078053	704.065	-0.115807	0.0916302	-1.26386	0.206282	0.370208
ENSG00000078061	720.956	0.244358	0.141915	1.72187	0.0850935	0.189875
ENSG00000078070	682.722	0.195046	0.101171	1.92788	0.0538701	0.132134
ENSG00000078081	7.23009	1.74942	0.547107	3.19757	0.00138589	0.0057549
ENSG00000078098	4.95371	2.68507	0.788487	3.40534	0.000660817	0.00296641
ENSG00000078114	1921.06	2.69896	0.167819	16.0826	3.37884e-58	1.15254e-55
ENSG00000078124	1116.08	0.358723	0.124959	2.87072	0.00409537	0.014882
ENSG00000078140	1870.24	-0.11047	0.15445	-0.715248	0.474456	0.653028
ENSG00000078142	1550.75	-0.101416	0.131192	-0.773037	0.439501	0.621752
ENSG00000078177	1178.56	0.0315191	0.207958	0.151565	0.87953	0.935538
ENSG00000078237	535.154	0.309335	0.153958	2.00922	0.0445135	0.113379
ENSG00000078246	1021.68	-0.167295	0.0785776	-2.12904	0.0332506	0.0892419
ENSG00000078269	823.706	2.69745	0.240712	11.2061	3.8039e-29	2.19627e-27
ENSG00000078295	775.995	-0.478987	0.11133	-4.30239	1.68966e-05	0.000105295
ENSG00000078304	2745.09	-0.0126899	0.0972859	-0.13044	0.896219	0.945011
ENSG00000078319	114.019	0.369957	0.156052	2.37072	0.0177534	0.0525929
ENSG00000078328	70.9346	-0.941398	0.216359	-4.3511	1.35457e-05	8.60261e-05
ENSG00000078369	18987.4	-0.496407	0.0879133	-5.64655	1.63699e-08	1.60869e-07
ENSG00000078399	0	NA	NA	NA	NA	NA
ENSG00000078401	48.4339	2.63621	0.292502	9.01263	2.01168e-19	5.74347e-18
ENSG00000078403	924.18	0.0507833	0.104978	0.483752	0.628562	0.775451
ENSG00000078487	47.8971	-0.473293	0.20889	-2.26575	0.0234665	0.0667413
ENSG00000078549	812.73	0.177385	0.146799	1.20836	0.22691	0.396923
ENSG00000078579	0	NA	NA	NA	NA	NA
ENSG00000078589	0	NA	NA	NA	NA	NA
ENSG00000078596	0.772577	-3.04275	1.57075	-1.93713	0.0527295	NA
ENSG00000078618	2827.98	0.0239167	0.105449	0.226807	0.820574	0.901227
ENSG00000078668	1419.05	-0.211599	0.114648	-1.84565	0.0649435	0.153277
ENSG00000078674	4844.74	0.152606	0.183913	0.829771	0.406668	0.590317
ENSG00000078687	1825.82	-1.08365	0.124835	-8.68065	3.93512e-18	1.00506e-16
ENSG00000078699	1489.02	-0.58977	0.113938	-5.17624	2.26403e-07	1.92688e-06
ENSG00000078725	1576.95	0.518035	0.124996	4.1444	3.40703e-05	0.00020101
ENSG00000078747	923.005	0.235533	0.101958	2.31009	0.0208831	0.0605225
ENSG00000078795	2.19238	-0.258713	0.923348	-0.28019	0.779332	0.876693
ENSG00000078804	1972.67	-1.11155	0.1215	-9.14853	5.77142e-20	1.71384e-18
ENSG00000078808	2776.55	0.44607	0.123004	3.62647	0.000287326	0.00140117
ENSG00000078814	21.6122	-0.949478	0.343577	-2.76351	0.0057183	0.0198955
ENSG00000078898	0.0919848	0.65609	3.16075	0.207574	0.835561	NA
ENSG00000078900	115.453	0.151195	0.195215	0.774506	0.438632	0.621065
ENSG00000078902	1914.12	-0.508134	0.135325	-3.75491	0.000173403	0.000887349
ENSG00000078967	376.762	-0.0577338	0.120652	-0.478516	0.632283	0.778335
ENSG00000079101	8.99565	0.0923431	0.465592	0.198335	0.842783	0.914448
ENSG00000079102	1263.99	-3.06512	0.157329	-19.4823	1.55261e-84	1.75e-81
ENSG00000079112	2.22608	-0.33569	0.863246	-0.38887	0.697372	0.823662
ENSG00000079134	559.393	0.0355689	0.188476	0.188718	0.850314	0.91871
ENSG00000079150	136.525	0.34644	0.189952	1.82383	0.068178	0.159517
ENSG00000079156	791.522	0.534005	0.133157	4.01035	6.06277e-05	0.000341751
ENSG00000079215	10131.1	-0.100678	0.109535	-0.919138	0.358023	0.542867
ENSG00000079246	12094.3	-0.198338	0.109704	-1.80794	0.0706159	0.164036
ENSG00000079257	4.71474	1.92614	0.765519	2.51612	0.0118653	0.0374433
ENSG00000079263	5.36178	-0.103484	0.51844	-0.199607	0.841788	0.913933
ENSG00000079277	288.932	0.482806	0.115352	4.18551	2.84526e-05	0.000169994
ENSG00000079308	101.97	-0.031666	0.166474	-0.190215	0.84914	0.917906
ENSG00000079313	582.25	-0.940552	0.162201	-5.79867	6.68428e-09	6.91198e-08
ENSG00000079332	2488.43	0.0144411	0.113283	0.127478	0.898562	0.946039
ENSG00000079335	146.294	0.771553	0.136656	5.64595	1.6427e-08	1.61369e-07
ENSG00000079337	45.4198	-2.09856	0.259703	-8.08062	6.44371e-16	1.38055e-14
ENSG00000079385	10.7991	1.48341	0.467795	3.17107	0.00151879	0.0062309
ENSG00000079387	661.489	-0.0900532	0.116249	-0.774655	0.438544	0.620975
ENSG00000079393	0.382044	-1.05158	1.97084	-0.533572	0.593638	NA
ENSG00000079432	3256.46	-0.368977	0.164841	-2.23838	0.0251961	0.070921
ENSG00000079435	193.499	-0.768286	0.166915	-4.60286	4.16728e-06	2.86482e-05
ENSG00000079459	5382.65	-0.0382579	0.0739305	-0.517485	0.604818	0.757597
ENSG00000079462	1398.1	-1.1137	0.171286	-6.50198	7.92713e-11	1.01885e-09
ENSG00000079482	955.941	-0.235296	0.0806983	-2.91574	0.00354841	0.01313
ENSG00000079557	0	NA	NA	NA	NA	NA
ENSG00000079616	1450.36	-0.159257	0.122072	-1.30462	0.192023	0.351678
ENSG00000079689	10144.9	-2.55987	0.206681	-12.3856	3.12698e-35	2.69315e-33
ENSG00000079691	1137.36	0.0691282	0.0868845	0.795634	0.426245	0.608965
ENSG00000079739	839.678	0.0801647	0.108411	0.739453	0.459632	0.639175
ENSG00000079785	2734.84	0.0888252	0.143261	0.620025	0.535241	0.703356
ENSG00000079805	2462.58	-0.24033	0.115195	-2.08629	0.0369528	0.0972552
ENSG00000079819	1910.92	1.02395	0.110556	9.26184	2.00942e-20	6.18674e-19
ENSG00000079841	97.946	-2.87858	0.233682	-12.3183	7.21617e-35	6.01518e-33
ENSG00000079931	9183.28	-0.857648	0.0956004	-8.97118	2.93356e-19	8.23047e-18
ENSG00000079950	1799.29	-0.684354	0.137833	-4.9651	6.86661e-07	5.39915e-06
ENSG00000079974	265.191	-0.0256286	0.121564	-0.210824	0.833025	0.909239
ENSG00000079999	1674.81	-0.219902	0.131574	-1.67131	0.09466	0.205525
ENSG00000080007	0.287976	-1.62129	2.32113	-0.698493	0.484869	NA
ENSG00000080031	26.1414	2.84599	0.488758	5.8229	5.78363e-09	6.03117e-08
ENSG00000080166	2307.03	0.40661	0.146726	2.77122	0.0055846	0.0194774
ENSG00000080189	723.833	-0.180909	0.163091	-1.10925	0.267323	0.445292
ENSG00000080200	321.877	0.673191	0.158924	4.23594	2.27596e-05	0.00013847
ENSG00000080224	0.482464	-2.36378	1.79408	-1.31754	0.187657	NA
ENSG00000080293	1.60749	2.83799	1.18293	2.39912	0.0164346	0.0493742
ENSG00000080298	1362.63	-0.348838	0.141936	-2.45771	0.0139826	0.0431274
ENSG00000080345	2801.65	0.140649	0.186799	0.752944	0.451484	0.63256
ENSG00000080371	1478.31	0.315775	0.172511	1.83046	0.0671805	0.157524
ENSG00000080493	1659.23	-1.09355	0.0952396	-11.482	1.62391e-30	1.03182e-28
ENSG00000080503	2758.63	0.998088	0.114795	8.69451	3.48339e-18	8.92327e-17
ENSG00000080511	0.186064	0.0790209	3.05736	0.0258461	0.97938	NA
ENSG00000080546	647.022	0.418446	0.127076	3.29287	0.000991707	0.00425223
ENSG00000080561	10.8677	2.2872	0.455814	5.01785	5.22538e-07	4.1939e-06
ENSG00000080572	0	NA	NA	NA	NA	NA
ENSG00000080573	166.948	0.510425	0.195192	2.61499	0.008923	0.0293181
ENSG00000080603	220.077	-0.534158	0.16799	-3.17969	0.00147432	0.00607797
ENSG00000080608	461.468	1.18475	0.183982	6.4395	1.19865e-10	1.51431e-09
ENSG00000080618	3.28519	-1.00775	0.730848	-1.37887	0.167934	0.318454
ENSG00000080644	18.6242	0.626004	0.298741	2.09548	0.0361287	0.0955423
ENSG00000080709	6.62087	-1.05687	0.521591	-2.02624	0.0427401	0.1098
ENSG00000080802	1010.05	-0.338295	0.0934007	-3.62197	0.000292367	0.00142388
ENSG00000080815	2970.03	0.00479254	0.0954238	0.0502238	0.959944	0.978998
ENSG00000080819	316.454	0.419901	0.119184	3.52314	0.000426463	0.00200283
ENSG00000080822	964.726	0.213405	0.112817	1.89159	0.0585451	0.14117
ENSG00000080823	227.231	0.0753925	0.130434	0.578013	0.563255	0.725052
ENSG00000080824	16179.5	0.168217	0.150046	1.12111	0.262242	0.439399
ENSG00000080839	591.908	0.0893626	0.161045	0.554891	0.578969	0.736901
ENSG00000080845	3477.56	-0.569483	0.122195	-4.66046	3.15496e-06	2.20337e-05
ENSG00000080854	561.556	0.889177	0.229483	3.8747	0.000106756	0.000572515
ENSG00000080910	0	NA	NA	NA	NA	NA
ENSG00000080947	206.858	-0.161239	0.150456	-1.07167	0.283869	0.463658
ENSG00000080986	628.859	0.511387	0.157108	3.255	0.00113392	0.00479869
ENSG00000081014	450.967	0.107846	0.137652	0.783466	0.433354	0.615744
ENSG00000081019	1450.54	-0.491026	0.133898	-3.66715	0.000245268	0.00121597
ENSG00000081026	1529.21	-0.0648959	0.105873	-0.612958	0.539904	0.707009
ENSG00000081041	0.37937	0.0790269	2.22151	0.0355735	0.971622	NA
ENSG00000081051	4.47412	3.05639	0.791757	3.86026	0.000113265	0.000602686
ENSG00000081052	45.1939	1.45723	0.24166	6.03008	1.63875e-09	1.83353e-08
ENSG00000081059	65.4134	0.852496	0.181141	4.70626	2.52299e-06	1.7944e-05
ENSG00000081087	1018.84	0.472851	0.149516	3.16255	0.00156394	0.00639692
ENSG00000081138	18.3978	-1.02524	0.358046	-2.86342	0.00419098	0.0151933
ENSG00000081148	14.2847	-0.662778	0.355624	-1.8637	0.0623632	0.148471
ENSG00000081154	2301.44	0.392443	0.158757	2.47198	0.0134368	0.0416727
ENSG00000081177	931.74	-0.253701	0.108902	-2.32964	0.0198254	0.0578256
ENSG00000081181	56.435	-1.07496	0.209927	-5.12062	3.04532e-07	2.54503e-06
ENSG00000081189	492.041	-1.23912	0.182883	-6.77551	1.23965e-11	1.75706e-10
ENSG00000081237	1.03924	1.32811	1.35835	0.977735	0.328205	0.512801
ENSG00000081248	1.12821	1.51274	1.36434	1.10877	0.267529	0.445544
ENSG00000081277	4.64011	0.693626	0.700315	0.990448	0.321955	0.506485
ENSG00000081307	779.66	0.164544	0.162121	1.01495	0.310129	0.494035
ENSG00000081320	152.437	0.402457	0.183179	2.19708	0.0280151	0.0775011
ENSG00000081377	399.308	-0.00793986	0.0995559	-0.0797528	0.936434	0.967253
ENSG00000081386	934.699	-0.562898	0.102425	-5.49573	3.89091e-08	3.66485e-07
ENSG00000081479	971.148	3.36588	0.244415	13.7712	3.79973e-43	5.79437e-41
ENSG00000081665	494.752	-0.437565	0.119021	-3.67638	0.000236568	0.00117779
ENSG00000081692	119.333	-0.135185	0.203194	-0.665302	0.505857	0.679368
ENSG00000081721	429.944	-0.162251	0.0916976	-1.76942	0.0768244	0.175147
ENSG00000081760	623.569	0.030504	0.103303	0.295286	0.767775	0.869922
ENSG00000081791	809.368	0.306455	0.144801	2.1164	0.0343111	0.0915858
ENSG00000081800	0.189037	-1.07512	3.04102	-0.35354	0.723684	NA
ENSG00000081803	20.0889	1.25063	0.321981	3.88416	0.000102682	0.000553072
ENSG00000081818	94.0511	-0.510342	0.143579	-3.55444	0.000378789	0.00180046
ENSG00000081842	29.1749	-2.06773	0.280457	-7.3727	1.67202e-13	2.86486e-12
ENSG00000081853	317.49	-0.348433	0.115973	-3.00444	0.0026607	0.0102338
ENSG00000081870	340.801	0.610012	0.140864	4.33051	1.48761e-05	9.38548e-05
ENSG00000081913	3139.88	-0.189145	0.132378	-1.42882	0.153056	0.29706
ENSG00000081923	28.5712	1.7623	0.283497	6.21629	5.09046e-10	5.99841e-09
ENSG00000081985	2.72062	0.405809	0.77232	0.525441	0.599277	0.753393
ENSG00000082014	1036.17	-0.36959	0.105773	-3.49417	0.000475546	0.00221085
ENSG00000082068	588.201	-0.219718	0.0903968	-2.4306	0.0150738	0.0459301
ENSG00000082074	0.860096	-1.69419	1.62417	-1.04311	0.296896	NA
ENSG00000082126	3.68746	-0.403656	0.847271	-0.476419	0.633776	0.779476
ENSG00000082146	490.278	0.396881	0.0981292	4.04447	5.24418e-05	0.000298398
ENSG00000082153	2888.51	0.341053	0.111992	3.04534	0.00232418	0.00908505
ENSG00000082175	0.282504	-1.59874	2.68473	-0.595492	0.551514	NA
ENSG00000082196	25.6124	-0.8027	0.273311	-2.93695	0.00331455	0.0123795
ENSG00000082212	1330.61	-0.0012893	0.112896	-0.0114203	0.990888	0.996191
ENSG00000082213	705.022	0.510682	0.113822	4.48666	7.23481e-06	4.77969e-05
ENSG00000082258	1467.37	-0.359135	0.12099	-2.96831	0.00299446	0.0113293
ENSG00000082269	1047.19	0.8141	0.148982	5.46443	4.64404e-08	4.32754e-07
ENSG00000082293	1.15412	-1.56022	1.41804	-1.10026	0.271218	0.449527
ENSG00000082397	4459.54	0.346775	0.107785	3.21727	0.00129419	0.00540439
ENSG00000082438	195.487	0.149307	0.153162	0.97483	0.329644	0.514491
ENSG00000082458	734.023	-0.233369	0.0920987	-2.5339	0.0112799	0.0358579
ENSG00000082482	853.254	-1.29936	0.111682	-11.6345	2.75357e-31	1.80718e-29
ENSG00000082497	592.645	-0.14347	0.151798	-0.945138	0.344589	0.529652
ENSG00000082512	137.632	1.51732	0.162631	9.32981	1.06065e-20	3.32885e-19
ENSG00000082515	426.872	0.0752954	0.150929	0.498879	0.617865	0.767754
ENSG00000082516	1121.25	-0.0908353	0.108499	-0.8372	0.40248	0.585976
ENSG00000082556	15.0603	-1.10365	0.394871	-2.79495	0.00519071	0.0182778
ENSG00000082641	6527.42	0.589818	0.0902714	6.53384	6.41063e-11	8.33865e-10
ENSG00000082684	3930.87	0.433653	0.165857	2.61462	0.00893267	0.0293425
ENSG00000082701	3534.57	-0.484464	0.101549	-4.77074	1.83549e-06	1.33962e-05
ENSG00000082781	4241.75	0.884045	0.162509	5.43998	5.32856e-08	4.92469e-07
ENSG00000082805	1709.46	0.130644	0.0706431	1.84936	0.0644062	0.152328
ENSG00000082898	3927.45	0.278389	0.158482	1.7566	0.078986	0.179036
ENSG00000082929	31.9168	1.32723	0.273446	4.85373	1.2116e-06	9.15466e-06
ENSG00000082996	898.411	0.736869	0.119426	6.17011	6.82417e-10	7.94743e-09
ENSG00000083067	85.8479	0.860698	0.18447	4.66578	3.07444e-06	2.14945e-05
ENSG00000083093	345.937	0.17829	0.104347	1.70863	0.0875199	0.193804
ENSG00000083097	825.546	-0.310506	0.135138	-2.29769	0.0215794	0.0622481
ENSG00000083099	1128.43	0.313917	0.129631	2.42162	0.0154514	0.0469318
ENSG00000083123	605.463	0.98751	0.122833	8.03946	9.02378e-16	1.90035e-14
ENSG00000083168	4452.2	-0.404603	0.0826857	-4.89327	9.91734e-07	7.59968e-06
ENSG00000083223	610.027	-0.219105	0.1856	-1.18052	0.237792	0.410011
ENSG00000083290	1097.79	-0.317905	0.0806101	-3.94374	8.02197e-05	0.000441626
ENSG00000083307	0.576754	-0.8897	1.68108	-0.529242	0.596638	NA
ENSG00000083312	5758.5	0.197276	0.112808	1.74877	0.08033	0.181432
ENSG00000083444	1327.25	1.2901	0.17215	7.49407	6.67689e-14	1.18232e-12
ENSG00000083454	1.25116	-2.35113	1.31379	-1.78957	0.0735223	0.169331
ENSG00000083457	279.045	0.129383	0.125677	1.02949	0.303251	0.486447
ENSG00000083520	1322.15	-0.0628205	0.14346	-0.437894	0.661463	0.799346
ENSG00000083535	289.865	0.115586	0.185782	0.62216	0.533837	0.702203
ENSG00000083544	396.104	0.446186	0.156262	2.85537	0.00429864	0.0155346
ENSG00000083622	0	NA	NA	NA	NA	NA
ENSG00000083635	276.94	-0.0572925	0.139631	-0.410314	0.681575	0.812857
ENSG00000083642	2460.9	0.255353	0.145998	1.74902	0.0802884	0.181385
ENSG00000083720	1358.04	0.4805	0.111985	4.29075	1.78072e-05	0.00011065
ENSG00000083750	525.69	0.0967197	0.103886	0.931018	0.351844	0.537194
ENSG00000083782	0.48164	-1.47322	2.04683	-0.719756	0.471675	NA
ENSG00000083799	831.709	0.140703	0.103214	1.36321	0.172815	0.325799
ENSG00000083807	112.101	0.313473	0.189995	1.6499	0.0989629	0.213084
ENSG00000083812	423.607	-0.715097	0.142592	-5.015	5.30336e-07	4.2499e-06
ENSG00000083814	480.191	-0.523421	0.100648	-5.2005	1.98751e-07	1.70441e-06
ENSG00000083817	236.726	-0.278521	0.169162	-1.64647	0.0996662	0.214241
ENSG00000083828	235.481	-0.329859	0.106997	-3.08289	0.00205003	0.0081386
ENSG00000083838	199.935	-0.568665	0.178343	-3.1886	0.00142965	0.00591201
ENSG00000083844	1494.75	-0.545789	0.102479	-5.32586	1.00475e-07	8.96323e-07
ENSG00000083845	8121.96	0.123517	0.163378	0.756023	0.449635	0.630755
ENSG00000083857	10705.7	1.16712	0.0924566	12.6235	1.56772e-36	1.51084e-34
ENSG00000083896	2517.53	-0.458493	0.126011	-3.63851	0.000274218	0.00134433
ENSG00000083937	821.185	0.505406	0.175419	2.88114	0.0039624	0.0144434
ENSG00000084070	1009.18	-0.871419	0.101165	-8.61387	7.06353e-18	1.76923e-16
ENSG00000084072	649.049	-0.0316357	0.0932511	-0.339253	0.734419	0.84818
ENSG00000084073	1079.96	0.674489	0.145844	4.62471	3.75118e-06	2.59252e-05
ENSG00000084090	5416.04	0.0446228	0.0930326	0.479646	0.631479	0.777768
ENSG00000084092	632.15	0.0514067	0.0950869	0.540628	0.588764	0.745051
ENSG00000084093	1075.77	1.14817	0.124216	9.24335	2.38899e-20	7.3206e-19
ENSG00000084110	1.22429	1.18344	1.1547	1.02489	0.305413	0.488948
ENSG00000084112	1250.74	-0.175261	0.0746742	-2.347	0.018925	0.0555934
ENSG00000084207	4938.16	0.0509051	0.168615	0.301902	0.762727	0.86655
ENSG00000084234	17923.2	0.964129	0.0995839	9.68157	3.61123e-22	1.27198e-20
ENSG00000084444	638.581	-0.225894	0.0949403	-2.37932	0.0173445	0.0516351
ENSG00000084453	16.2525	1.98737	0.366896	5.41671	6.07061e-08	5.56684e-07
ENSG00000084463	2307.48	-0.107251	0.0869466	-1.23353	0.217377	0.384583
ENSG00000084623	2195.37	0.0371483	0.0980086	0.379031	0.704665	0.828445
ENSG00000084628	158.26	-3.56306	0.226682	-15.7183	1.1337e-55	3.30226e-53
ENSG00000084636	109.28	0.553249	0.174336	3.17347	0.00150631	0.00619146
ENSG00000084652	1822.71	0.277914	0.0918773	3.02483	0.0024877	0.00965003
ENSG00000084674	0.196169	0.0790213	3.00331	0.0263114	0.979009	NA
ENSG00000084676	2832.76	-0.26887	0.0815366	-3.29753	0.000975377	0.00419262
ENSG00000084693	865.058	-0.0896916	0.111124	-0.807132	0.419591	0.602383
ENSG00000084710	2603.14	-0.138472	0.0964362	-1.43589	0.151033	0.294212
ENSG00000084731	5543.02	-1.65287	0.126646	-13.0511	6.26025e-39	7.08693e-37
ENSG00000084733	3736.16	0.132319	0.0971173	1.36247	0.17305	0.32617
ENSG00000084734	2.22018	0.89017	0.870443	1.02266	0.306467	0.489939
ENSG00000084754	5751.01	0.097766	0.0964084	1.01408	0.310544	0.494414
ENSG00000084764	869.198	-0.802932	0.0926092	-8.67011	4.31711e-18	1.09938e-16
ENSG00000084774	1266.52	0.435282	0.147169	2.95771	0.00309935	0.0116666
ENSG00000085063	5074.53	0.608292	0.0737419	8.24894	1.59804e-16	3.58681e-15
ENSG00000085117	95.2062	-0.335258	0.158984	-2.10875	0.0349663	0.0930675
ENSG00000085185	715.105	-0.226779	0.167868	-1.35093	0.176716	0.331107
ENSG00000085224	4827.22	-0.073057	0.212404	-0.343952	0.730882	0.846201
ENSG00000085231	320.669	0.413843	0.223397	1.8525	0.063954	0.151535
ENSG00000085265	0.284993	-0.498048	2.35518	-0.211469	0.832521	NA
ENSG00000085274	403.236	-0.29753	0.151481	-1.96413	0.0495147	0.123637
ENSG00000085276	2.15329	0.312759	0.958214	0.326398	0.744123	0.854426
ENSG00000085365	1416.9	-0.212099	0.157359	-1.34787	0.1777	0.332325
ENSG00000085377	771.224	-0.521153	0.094811	-5.49675	3.86846e-08	3.64676e-07
ENSG00000085382	728.13	0.170059	0.134907	1.26057	0.207465	0.371764
ENSG00000085415	808.403	0.531018	0.12259	4.33165	1.47997e-05	9.33954e-05
ENSG00000085433	3341.57	-0.616543	0.106871	-5.76901	7.97374e-09	8.18658e-08
ENSG00000085449	1385.95	0.178936	0.123942	1.4437	0.148822	0.291021
ENSG00000085465	29.7258	-0.875181	0.241839	-3.61887	0.000295897	0.00143945
ENSG00000085491	473.362	0.402984	0.174085	2.31486	0.0206204	0.0598548
ENSG00000085511	731.037	0.116172	0.0825064	1.40803	0.159122	0.305606
ENSG00000085514	18.4217	-0.170701	0.325712	-0.524086	0.600219	0.754001
ENSG00000085552	403.739	0.405533	0.212855	1.9052	0.0567536	0.137799
ENSG00000085563	2556.72	2.34283	0.1537	15.2429	1.83598e-52	4.66627e-50
ENSG00000085644	715.665	-1.15592	0.19812	-5.83441	5.3982e-09	5.64286e-08
ENSG00000085662	2110.25	-0.19602	0.137479	-1.42581	0.153923	0.298251
ENSG00000085719	3215.6	0.119378	0.10437	1.14379	0.252711	0.42751
ENSG00000085721	1455.01	-0.553152	0.122597	-4.51196	6.42321e-06	4.29163e-05
ENSG00000085733	3552.83	0.0503116	0.103051	0.488219	0.625395	0.77325
ENSG00000085741	9.06523	2.05891	0.576071	3.57406	0.000351486	0.0016821
ENSG00000085760	428.275	0.717952	0.138584	5.18061	2.21164e-07	1.88663e-06
ENSG00000085788	1416.05	-0.10263	0.107741	-0.952563	0.340812	0.525529
ENSG00000085831	13.9847	0.478736	0.354412	1.35079	0.176763	0.33117
ENSG00000085832	1596.96	0.7455	0.099721	7.47586	7.67008e-14	1.35286e-12
ENSG00000085840	362.325	0.0736674	0.140428	0.524592	0.599867	0.753766
ENSG00000085871	124.352	1.2636	0.159409	7.92677	2.24921e-15	4.55536e-14
ENSG00000085872	1219.74	-0.659405	0.143556	-4.59337	4.3614e-06	2.98876e-05
ENSG00000085978	635.918	-0.534065	0.102739	-5.19825	2.01169e-07	1.724e-06
ENSG00000085982	735.654	0.411609	0.0919643	4.47575	7.61431e-06	5.0189e-05
ENSG00000085998	1731.28	0.156589	0.141021	1.1104	0.266827	0.444753
ENSG00000085999	194.686	0.167	0.173014	0.965243	0.334423	0.519292
ENSG00000086015	1625.81	-0.743072	0.138044	-5.38288	7.33034e-08	6.63983e-07
ENSG00000086061	4741.35	-0.11961	0.133313	-0.897215	0.369604	0.553979
ENSG00000086062	597.246	1.93016	0.154578	12.4867	8.82787e-36	8.05823e-34
ENSG00000086065	1293.68	-0.0897491	0.135006	-0.664779	0.506192	0.679643
ENSG00000086102	1241.41	-0.300538	0.0783752	-3.83461	0.000125762	0.000661711
ENSG00000086159	5.69575	0.345143	0.557596	0.618984	0.535927	0.704139
ENSG00000086189	908.122	-0.0671788	0.162013	-0.414652	0.678397	0.810749
ENSG00000086200	705.016	0.310357	0.138241	2.24505	0.0247649	0.0699123
ENSG00000086205	134.816	-1.92718	0.149515	-12.8896	5.15257e-38	5.49692e-36
ENSG00000086232	3624.43	0.205408	0.0805046	2.55151	0.0107257	0.0343189
ENSG00000086288	2.1292	2.66593	1.08929	2.44739	0.0143893	0.044182
ENSG00000086289	1252.85	2.08465	0.163747	12.7309	3.9798e-37	3.98349e-35
ENSG00000086300	65.7241	0.823479	0.216584	3.80213	0.000143457	0.000747382
ENSG00000086475	2288.46	-0.0973116	0.0806848	-1.20607	0.22779	0.3979
ENSG00000086504	935.273	-0.27295	0.146687	-1.86077	0.0627769	0.149264
ENSG00000086506	3.60805	-0.0224956	0.653141	-0.0344422	0.972525	0.986211
ENSG00000086544	269.171	-0.314011	0.143892	-2.18227	0.0290894	0.0800121
ENSG00000086548	0.484578	-2.36911	2.28662	-1.03608	0.300166	NA
ENSG00000086570	128.547	4.16656	0.321639	12.9542	2.22568e-38	2.41416e-36
ENSG00000086589	1523.49	-0.475564	0.117471	-4.04835	5.15799e-05	0.000294139
ENSG00000086598	3725.53	0.478536	0.143897	3.32554	0.000882478	0.0038339
ENSG00000086619	130.608	-0.0753836	0.170158	-0.443023	0.657749	0.797246
ENSG00000086666	1480.13	0.300692	0.147124	2.04379	0.0409739	0.105993
ENSG00000086696	1.31558	0.441571	1.10938	0.398033	0.690606	0.819072
ENSG00000086712	674.332	-0.132446	0.13398	-0.98855	0.322883	0.507299
ENSG00000086717	4.20349	0.535114	0.691322	0.774045	0.438904	0.621282
ENSG00000086730	27.1154	-0.281237	0.274511	-1.0245	0.305599	0.489166
ENSG00000086758	10616.9	-0.023649	0.0979368	-0.241472	0.809189	0.895247
ENSG00000086827	444.066	0.244618	0.102301	2.39115	0.0167957	0.0502902
ENSG00000086848	517.985	-0.491831	0.11424	-4.30524	1.66807e-05	0.00010405
ENSG00000086967	2.43857	-0.528044	0.809219	-0.652535	0.514056	0.686474
ENSG00000086991	138.262	1.9419	0.181107	10.7224	7.99147e-27	3.8365e-25
ENSG00000087008	492.818	0.00733723	0.135535	0.0541353	0.956827	0.978083
ENSG00000087053	1073.36	0.0472749	0.0992712	0.47622	0.633918	0.779476
ENSG00000087074	1128.97	-0.820655	0.0884281	-9.28047	1.68727e-20	5.21965e-19
ENSG00000087076	88.8253	0.506645	0.220321	2.29957	0.0214724	0.061981
ENSG00000087077	961.525	0.677124	0.134772	5.02423	5.05463e-07	4.06188e-06
ENSG00000087085	126.588	1.94987	0.20935	9.31391	1.23208e-20	3.84825e-19
ENSG00000087086	18863.4	0.258582	0.116517	2.21927	0.0264685	0.0739805
ENSG00000087087	2268.5	-0.217462	0.0896825	-2.4248	0.0153169	0.0466107
ENSG00000087088	1165.44	0.190006	0.12589	1.50929	0.131224	0.264736
ENSG00000087095	1057.28	-0.676249	0.105498	-6.4101	1.45427e-10	1.82393e-09
ENSG00000087111	991.927	0.620272	0.125983	4.92346	8.50262e-07	6.59748e-06
ENSG00000087116	5.41953	-0.798734	0.568575	-1.4048	0.160081	0.307039
ENSG00000087128	0	NA	NA	NA	NA	NA
ENSG00000087152	1654.18	-0.456274	0.0940271	-4.85257	1.2187e-06	9.20026e-06
ENSG00000087157	670.299	-0.28202	0.118168	-2.38661	0.0170046	0.0507924
ENSG00000087191	1711.74	0.12724	0.0982609	1.29492	0.195349	0.356109
ENSG00000087206	463.7	0.201891	0.111158	1.81626	0.0693306	0.161703
ENSG00000087237	0.946405	1.1329	1.34768	0.840629	0.400556	0.584171
ENSG00000087245	10867	0.907249	0.123238	7.36174	1.81529e-13	3.08789e-12
ENSG00000087250	220.586	-1.01714	0.199352	-5.10223	3.35674e-07	2.77958e-06
ENSG00000087253	351.486	1.62889	0.180888	9.00496	2.15753e-19	6.1396e-18
ENSG00000087258	4151.85	-1.36677	0.155204	-8.80626	1.29391e-18	3.45806e-17
ENSG00000087263	768.993	0.286835	0.0973457	2.94656	0.00321326	0.0120446
ENSG00000087266	1117.33	-0.684451	0.136865	-5.00093	5.7053e-07	4.53694e-06
ENSG00000087269	699.014	0.278344	0.105152	2.64706	0.00811952	0.0270182
ENSG00000087274	10037.7	-0.436819	0.101091	-4.32106	1.5528e-05	9.76112e-05
ENSG00000087299	192.301	0.155553	0.142552	1.0912	0.275185	0.454098
ENSG00000087301	751.744	0.0198255	0.164865	0.120253	0.904283	0.949165
ENSG00000087302	1718.94	0.29959	0.11238	2.66587	0.0076789	0.0257194
ENSG00000087303	13.1921	-1.33587	0.443466	-3.01234	0.00259242	0.0100098
ENSG00000087338	438.386	0.22462	0.146544	1.53278	0.125331	0.255511
ENSG00000087365	6401.89	-0.267944	0.0894499	-2.99546	0.00274033	0.0105012
ENSG00000087448	1280.71	-0.129522	0.117057	-1.10649	0.268513	0.446472
ENSG00000087460	41280.2	-0.445819	0.10848	-4.10969	3.96182e-05	0.000230749
ENSG00000087470	1541.13	-0.0464767	0.157074	-0.29589	0.767314	0.869594
ENSG00000087494	7.4644	1.70192	0.555625	3.06307	0.00219077	0.00863122
ENSG00000087495	136.437	-3.33209	0.204352	-16.3057	8.99693e-60	3.28502e-57
ENSG00000087502	645.262	0.249836	0.16899	1.47841	0.139299	0.276868
ENSG00000087510	262.252	2.85229	0.208465	13.6823	1.295e-42	1.8446e-40
ENSG00000087586	753.295	0.839042	0.122863	6.82906	8.54711e-12	1.23166e-10
ENSG00000087589	5.99752	-1.31151	0.558364	-2.34885	0.0188316	0.0553442
ENSG00000087842	439.66	0.816755	0.117236	6.96678	3.24281e-12	4.85934e-11
ENSG00000087884	83.6427	0.518895	0.158772	3.26818	0.0010824	0.00460527
ENSG00000087903	513.036	0.513215	0.133537	3.84324	0.000121421	0.000641215
ENSG00000087995	637.773	-0.472847	0.111839	-4.22791	2.3587e-05	0.000143034
ENSG00000088002	2.86958	0.100001	0.865408	0.115554	0.908006	0.951461
ENSG00000088035	119.996	0.348319	0.140574	2.47783	0.0132185	0.0410636
ENSG00000088038	1211.86	-0.250913	0.132646	-1.8916	0.0585441	0.14117
ENSG00000088053	3.00741	-0.701725	0.76488	-0.917433	0.358916	0.543764
ENSG00000088179	943.175	0.194237	0.146352	1.32719	0.184447	0.341147
ENSG00000088205	1508.73	-0.0205239	0.139529	-0.147094	0.883058	0.937221
ENSG00000088247	6002.28	-0.205094	0.092061	-2.2278	0.0258937	0.0726323
ENSG00000088256	1949.21	-0.67853	0.128742	-5.27045	1.36089e-07	1.19309e-06
ENSG00000088280	959.61	0.645445	0.141416	4.56417	5.01479e-06	3.408e-05
ENSG00000088298	283.034	0.329024	0.126405	2.60294	0.0092428	0.0301929
ENSG00000088305	232.94	-0.295904	0.138149	-2.14192	0.0322	0.0869542
ENSG00000088320	0.185451	0.0790209	3.06077	0.0258173	0.979403	NA
ENSG00000088325	2661.01	0.313001	0.106133	2.94915	0.00318651	0.0119565
ENSG00000088340	4.45869	0.382048	0.616692	0.619513	0.535579	0.703724
ENSG00000088356	634.16	-0.467757	0.11257	-4.15525	3.24927e-05	0.000192183
ENSG00000088367	1810.94	-0.142299	0.117961	-1.20633	0.227692	0.397782
ENSG00000088386	1.80114	0.0935574	1.05146	0.0889786	0.929099	0.96369
ENSG00000088387	111.292	1.36545	0.208849	6.53797	6.23593e-11	8.12363e-10
ENSG00000088448	1884.34	-0.12813	0.101449	-1.263	0.206591	0.370634
ENSG00000088451	173.472	0.652346	0.168914	3.86199	0.000112465	0.000598922
ENSG00000088538	972.272	-0.483424	0.107512	-4.49648	6.90879e-06	4.58182e-05
ENSG00000088543	96.3179	-0.39519	0.172127	-2.29592	0.0216807	0.0624986
ENSG00000088682	655.622	-0.0824785	0.119599	-0.689623	0.490431	0.666454
ENSG00000088726	0.470052	0.577654	1.90812	0.302735	0.762092	NA
ENSG00000088727	97.8403	0.489435	0.14693	3.33108	0.000865098	0.00376921
ENSG00000088756	114.551	-1.15936	0.154291	-7.51414	5.72851e-14	1.02136e-12
ENSG00000088766	961.229	0.489014	0.113103	4.32363	1.53484e-05	9.65993e-05
ENSG00000088782	0	NA	NA	NA	NA	NA
ENSG00000088808	400.981	-0.606596	0.129591	-4.68086	2.85671e-06	2.01243e-05
ENSG00000088812	3981.43	0.0448809	0.0632366	0.70973	0.477872	0.656197
ENSG00000088826	489.905	-0.161364	0.128451	-1.25624	0.20903	0.373796
ENSG00000088827	3.16096	-1.61368	0.790348	-2.04173	0.0411784	0.106442
ENSG00000088832	1390.16	0.202152	0.0786091	2.5716	0.0101228	0.0326561
ENSG00000088833	2070.99	-0.371915	0.0905846	-4.10572	4.03052e-05	0.000234487
ENSG00000088836	77.963	2.42104	0.212534	11.3913	4.61906e-30	2.82416e-28
ENSG00000088854	1556.96	-0.721218	0.0981752	-7.34624	2.03865e-13	3.44749e-12
ENSG00000088876	251.218	0.183254	0.10133	1.80848	0.0705312	0.163898
ENSG00000088881	853.271	-0.154468	0.145945	-1.0584	0.289873	0.470637
ENSG00000088882	1447.23	1.5007	0.166502	9.01314	2.00242e-19	5.72333e-18
ENSG00000088888	3463.8	-0.0207968	0.103292	-0.20134	0.840433	0.913287
ENSG00000088899	369.407	-0.682685	0.166399	-4.1027	4.08348e-05	0.000237248
ENSG00000088926	0.0934663	-0.498052	3.16075	-0.157574	0.874792	NA
ENSG00000088930	2634.41	-0.00205927	0.0956243	-0.021535	0.982819	0.992119
ENSG00000088970	122.199	0.626226	0.151438	4.13519	3.54657e-05	0.000208389
ENSG00000088986	2461.72	0.149903	0.0830917	1.80407	0.0712204	0.165071
ENSG00000088992	80.3933	-0.210549	0.182561	-1.15331	0.248784	0.422783
ENSG00000089006	1910.93	0.678079	0.119811	5.65958	1.51747e-08	1.50149e-07
ENSG00000089009	7677.34	0.516694	0.0821419	6.29025	3.16948e-10	3.81987e-09
ENSG00000089012	0	NA	NA	NA	NA	NA
ENSG00000089022	1047.94	-0.253325	0.0930715	-2.72184	0.00649204	0.0222119
ENSG00000089041	112.934	0.853238	0.168101	5.07575	3.85972e-07	3.16443e-06
ENSG00000089048	554.605	0.265107	0.220928	1.19997	0.230151	0.40097
ENSG00000089050	1005.35	0.22856	0.109924	2.07924	0.037595	0.098695
ENSG00000089053	2514.63	-0.014957	0.10386	-0.144011	0.885492	0.938864
ENSG00000089057	2292.18	-0.288847	0.0917891	-3.14685	0.00165038	0.00672288
ENSG00000089060	121.418	0.58476	0.179131	3.26442	0.00109688	0.00465851
ENSG00000089063	1142.52	0.406519	0.08841	4.59811	4.26333e-06	2.92465e-05
ENSG00000089091	127.838	-0.315971	0.122636	-2.5765	0.00998063	0.0322616
ENSG00000089094	2107.21	-0.589753	0.10379	-5.68217	1.32995e-08	1.32504e-07
ENSG00000089101	60.0844	0.708861	0.201077	3.52531	0.000422985	0.0019883
ENSG00000089116	0.58351	-2.63491	1.69794	-1.55183	0.120704	NA
ENSG00000089123	99.2302	0.28822	0.154886	1.86086	0.0627646	0.149263
ENSG00000089127	5.0043	1.17546	0.609552	1.9284	0.053805	0.132025
ENSG00000089154	3169.15	-0.0781326	0.130026	-0.600902	0.547905	0.713403
ENSG00000089157	17925.6	0.315497	0.155303	2.0315	0.0422047	0.108672
ENSG00000089159	874.677	0.732174	0.130108	5.62745	1.82891e-08	1.7841e-07
ENSG00000089163	19.6151	-0.116195	0.311819	-0.372635	0.70942	0.831832
ENSG00000089169	127.521	-4.30798	0.253127	-17.019	5.93392e-65	2.65226e-62
ENSG00000089177	109.598	1.34976	0.180684	7.47025	8.00398e-14	1.4077e-12
ENSG00000089195	292.636	-0.154584	0.128395	-1.20397	0.2286	0.399053
ENSG00000089199	442.125	-1.62237	0.137959	-11.7598	6.2911e-32	4.33751e-30
ENSG00000089220	6809.82	-0.309252	0.108553	-2.84885	0.00438775	0.0158093
ENSG00000089225	0.570467	-2.61027	1.90782	-1.3682	0.17125	NA
ENSG00000089234	1001.02	-0.255514	0.0900599	-2.83715	0.00455182	0.0163241
ENSG00000089248	1762.02	0.344535	0.0891363	3.86526	0.000110972	0.0005917
ENSG00000089250	49.6351	2.81565	0.252539	11.1494	7.21191e-29	4.09106e-27
ENSG00000089280	8806.56	-0.340186	0.0697446	-4.8776	1.07382e-06	8.17793e-06
ENSG00000089289	750.318	0.255196	0.0957008	2.6666	0.00766221	0.0256734
ENSG00000089327	5.43012	0.119487	0.547716	0.218154	0.827309	0.905478
ENSG00000089335	1088.68	-0.0785764	0.15107	-0.520134	0.60297	0.756127
ENSG00000089351	1721.43	-0.60398	0.145152	-4.16103	3.16822e-05	0.000187733
ENSG00000089356	3.79813	-1.9103	0.808228	-2.36356	0.0181001	0.0534731
ENSG00000089472	445.992	0.285817	0.143017	1.99849	0.0456639	0.115706
ENSG00000089486	1355.13	-0.29478	0.149708	-1.96903	0.0489495	0.122463
ENSG00000089505	31.6773	-0.359221	0.280354	-1.28131	0.200084	0.362422
ENSG00000089558	2.02548	-1.66645	1.00546	-1.65741	0.0974375	0.210533
ENSG00000089597	9403.69	0.656254	0.116127	5.65117	1.59358e-08	1.569e-07
ENSG00000089639	371.753	-0.940009	0.198772	-4.72909	2.25529e-06	1.62001e-05
ENSG00000089682	163.463	0.366625	0.228271	1.60609	0.108253	0.228535
ENSG00000089685	1786.07	0.179874	0.110306	1.63067	0.102959	0.219794
ENSG00000089692	7.71467	-0.505508	0.515704	-0.980229	0.326973	0.511616
ENSG00000089693	4057.08	-0.321947	0.111606	-2.88468	0.0039181	0.014304
ENSG00000089723	55.7066	-0.573481	0.201048	-2.85246	0.00433823	0.0156592
ENSG00000089737	5140.86	-0.232487	0.0910776	-2.55262	0.0106916	0.0342184
ENSG00000089775	387.513	-0.321647	0.118551	-2.71315	0.0066646	0.0227064
ENSG00000089818	1125.73	-0.671258	0.08572	-7.83081	4.84718e-15	9.54126e-14
ENSG00000089820	44.0502	-0.596325	0.233804	-2.55053	0.0107558	0.0344068
ENSG00000089847	26.8019	-0.251456	0.255713	-0.983351	0.325435	0.510022
ENSG00000089876	1091.15	-0.050133	0.109147	-0.459318	0.646006	0.788728
ENSG00000089902	1154.65	0.0947006	0.110439	0.857491	0.391173	0.575135
ENSG00000089916	2541.02	-0.307147	0.123815	-2.4807	0.0131126	0.0407688
ENSG00000090006	267.643	1.44956	0.237306	6.10842	1.00625e-09	1.15119e-08
ENSG00000090013	277.784	0.346342	0.168021	2.0613	0.0392745	0.102368
ENSG00000090020	393.163	0.225849	0.171539	1.31661	0.18797	0.345992
ENSG00000090054	1457.03	0.23179	0.094576	2.45084	0.0142524	0.0438448
ENSG00000090060	4514.51	0.0691092	0.131699	0.524752	0.599756	0.753766
ENSG00000090061	297.385	-0.190155	0.11604	-1.63871	0.101273	0.216994
ENSG00000090097	1198.94	-0.273841	0.173541	-1.57796	0.114576	0.23894
ENSG00000090104	0.196169	0.0790213	3.00331	0.0263114	0.979009	NA
ENSG00000090238	496.61	-0.767216	0.138986	-5.5201	3.38803e-08	3.2208e-07
ENSG00000090263	424.722	-0.126178	0.104299	-1.20977	0.226368	0.396273
ENSG00000090266	738.21	0.0778313	0.125828	0.618551	0.536212	0.7043
ENSG00000090273	2037.29	-0.108046	0.0972037	-1.11154	0.266335	0.444217
ENSG00000090316	1457.67	-0.255821	0.100142	-2.55459	0.0106313	0.0340632
ENSG00000090339	99.0516	1.40491	0.217334	6.46429	1.01775e-10	1.29524e-09
ENSG00000090372	2754.59	-0.760949	0.149193	-5.10043	3.38885e-07	2.80142e-06
ENSG00000090376	10.6996	-0.159205	0.370501	-0.429701	0.667413	0.803922
ENSG00000090382	0.765553	-0.7149	1.57602	-0.453612	0.650108	NA
ENSG00000090402	0.188	0.079021	3.04668	0.0259368	0.979308	NA
ENSG00000090432	860.142	-0.298146	0.115467	-2.5821	0.00982002	0.0318218
ENSG00000090447	229.309	-0.398843	0.121644	-3.27878	0.00104258	0.00445194
ENSG00000090470	644.799	-0.149577	0.103788	-1.44117	0.149537	0.292089
ENSG00000090487	2082.3	0.124931	0.101999	1.22483	0.220641	0.388765
ENSG00000090512	0.469189	1.54167	1.8518	0.832526	0.405112	NA
ENSG00000090520	714.382	0.418685	0.13449	3.11313	0.00185111	0.00743889
ENSG00000090530	934.052	2.24975	0.246224	9.13701	6.42057e-20	1.90225e-18
ENSG00000090534	2.95942	0.0640627	0.867302	0.0738643	0.941118	0.969542
ENSG00000090539	62.2051	0.496307	0.263572	1.883	0.0597003	0.143343
ENSG00000090554	2.14642	-0.74745	0.837854	-0.892101	0.372339	0.557086
ENSG00000090565	1872.07	-0.55788	0.142401	-3.91767	8.94099e-05	0.000487048
ENSG00000090581	810.778	0.360635	0.150341	2.39877	0.01645	0.0494092
ENSG00000090612	793.747	-0.126565	0.167509	-0.755575	0.449904	0.630927
ENSG00000090615	1441.35	-0.296418	0.0814472	-3.63939	0.000273289	0.00134003
ENSG00000090621	1260.26	0.0485777	0.0838759	0.579162	0.56248	0.724414
ENSG00000090659	0.615087	1.05452	1.57469	0.669672	0.503067	NA
ENSG00000090661	583.294	-0.0986868	0.115561	-0.853983	0.393114	0.577007
ENSG00000090674	325.345	-0.0407701	0.166312	-0.245142	0.806346	0.893429
ENSG00000090686	1485.39	0.307238	0.144447	2.127	0.0334198	0.0896218
ENSG00000090776	6012.13	-0.380967	0.12978	-2.93548	0.00333031	0.012433
ENSG00000090857	700.578	-0.093558	0.108887	-0.859219	0.39022	0.574188
ENSG00000090861	3889.19	0.237443	0.0964705	2.4613	0.0138436	0.0427494
ENSG00000090863	9768.12	0.366349	0.0692786	5.28806	1.23623e-07	1.09119e-06
ENSG00000090889	1043.54	0.260887	0.102782	2.53825	0.011141	0.0354621
ENSG00000090905	1881.17	0.219172	0.0836647	2.61965	0.00880199	0.0289719
ENSG00000090924	1593.96	-0.324589	0.147211	-2.20493	0.0274593	0.0761832
ENSG00000090932	108.876	-0.997919	0.228954	-4.3586	1.30898e-05	8.33759e-05
ENSG00000090971	582.132	-0.103147	0.166723	-0.618673	0.536132	0.70423
ENSG00000090975	221.302	0.720898	0.184344	3.91062	9.20596e-05	0.000499697
ENSG00000090989	1503.46	-0.313837	0.125595	-2.49881	0.012461	0.0390001
ENSG00000091009	585.898	-0.141464	0.18891	-0.748845	0.453951	0.634645
ENSG00000091010	2.26988	-0.0563908	0.878248	-0.0642083	0.948804	0.974046
ENSG00000091039	3712.54	0.205325	0.173587	1.18284	0.236874	0.40891
ENSG00000091073	67.8355	-0.275347	0.222347	-1.23837	0.21558	0.382416
ENSG00000091106	6.59376	0.211871	0.473725	0.447245	0.654698	0.795042
ENSG00000091127	212.853	0.901053	0.144156	6.25053	4.09058e-10	4.87784e-09
ENSG00000091128	7.04132	0.616395	0.508503	1.21218	0.225445	0.395034
ENSG00000091129	6986.32	0.789107	0.113801	6.9341	4.08801e-12	6.06974e-11
ENSG00000091136	2625.99	1.50884	0.113781	13.261	3.89887e-40	4.81307e-38
ENSG00000091137	2.35343	-1.22004	0.853123	-1.43009	0.152692	0.296531
ENSG00000091138	0.483099	-0.483138	1.76739	-0.273362	0.784575	NA
ENSG00000091140	1431.82	0.234382	0.149922	1.56336	0.117967	0.244342
ENSG00000091157	917.027	-0.616231	0.0838123	-7.35251	1.94523e-13	3.29811e-12
ENSG00000091164	1724.02	-0.0768948	0.124589	-0.61719	0.53711	0.704762
ENSG00000091181	1.2295	-1.1398	1.31711	-0.865379	0.386831	0.57144
ENSG00000091262	12.5371	0.609692	0.412545	1.47788	0.13944	0.277085
ENSG00000091317	934.189	0.521955	0.130171	4.00976	6.07805e-05	0.000342538
ENSG00000091409	2259.93	-0.203625	0.138946	-1.4655	0.142784	0.282215
ENSG00000091428	80.747	-0.162872	0.206576	-0.788434	0.430443	0.61302
ENSG00000091436	1766.23	0.595985	0.147104	4.05145	5.09009e-05	0.000290651
ENSG00000091482	0.471126	0.589998	1.90835	0.309167	0.757195	NA
ENSG00000091483	1179.14	0.125824	0.0871002	1.44459	0.148574	0.290646
ENSG00000091490	2190.77	0.46068	0.157936	2.91688	0.00353555	0.0130862
ENSG00000091513	1522.36	0.59876	0.154122	3.88497	0.000102342	0.000551353
ENSG00000091527	3338.51	0.0390731	0.0841622	0.46426	0.642462	0.786087
ENSG00000091536	6.06491	-1.16739	0.528806	-2.2076	0.0272718	0.0757603
ENSG00000091542	1909.52	-0.0802839	0.120991	-0.66355	0.506978	0.680345
ENSG00000091583	1.17906	0.470036	1.32632	0.354392	0.723045	0.841047
ENSG00000091592	2637.71	-0.366655	0.111426	-3.29057	0.000999845	0.00428288
ENSG00000091622	218.219	-1.32777	0.191379	-6.9379	3.97979e-12	5.91584e-11
ENSG00000091640	877.672	-0.120363	0.100992	-1.1918	0.233338	0.404863
ENSG00000091651	421.22	0.487711	0.131157	3.71851	0.000200399	0.0010125
ENSG00000091656	4425.25	0.138681	0.0851023	1.62958	0.10319	0.220136
ENSG00000091664	1.13884	-0.980833	1.21743	-0.805656	0.420441	0.603189
ENSG00000091704	0.143555	0.65609	3.16075	0.207574	0.835561	NA
ENSG00000091732	453.6	-0.161226	0.09987	-1.61436	0.106449	0.225677
ENSG00000091831	13.5828	-0.560507	0.401762	-1.39512	0.162979	0.311216
ENSG00000091844	318.005	-0.512842	0.212663	-2.41153	0.0158858	0.0479982
ENSG00000091879	12.6107	0.477539	0.43714	1.09242	0.27465	0.453447
ENSG00000091947	335.036	0.361234	0.142318	2.53822	0.0111418	0.0354621
ENSG00000091972	890.826	-1.31935	0.142413	-9.26425	1.96445e-20	6.05545e-19
ENSG00000091986	334.618	0.850482	0.101791	8.3552	6.53208e-17	1.51465e-15
ENSG00000092009	0.905553	1.0729	1.34859	0.795573	0.42628	0.608965
ENSG00000092010	1215.32	0.938069	0.100847	9.3019	1.37955e-20	4.28819e-19
ENSG00000092020	458.612	0.359477	0.158585	2.26677	0.0234042	0.0665859
ENSG00000092036	123.757	0.81038	0.142041	5.70526	1.16168e-08	1.1659e-07
ENSG00000092051	367.716	-1.19397	0.115803	-10.3104	6.32593e-25	2.66656e-23
ENSG00000092054	60.2132	-0.556714	0.227912	-2.44267	0.0145792	0.0446447
ENSG00000092067	0.0925972	0.65609	3.16075	0.207574	0.835561	NA
ENSG00000092068	19.0757	-0.566011	0.318028	-1.77975	0.0751164	0.171979
ENSG00000092094	561.942	-0.101933	0.0924712	-1.10233	0.27032	0.448421
ENSG00000092096	584.114	-0.147773	0.161504	-0.914979	0.360203	0.544992
ENSG00000092098	426.891	-0.0409456	0.15604	-0.262405	0.793009	0.88589
ENSG00000092108	870.577	0.293394	0.160353	1.82968	0.0672984	0.157781
ENSG00000092140	439.65	0.0601443	0.185449	0.324318	0.745697	0.855526
ENSG00000092148	4207.71	0.11391	0.0994895	1.14494	0.252234	0.426877
ENSG00000092199	9569.54	-0.192562	0.0924395	-2.08312	0.0372406	0.0978936
ENSG00000092200	11.2294	-0.304536	0.368138	-0.827233	0.408105	0.591637
ENSG00000092201	5182.78	0.0225334	0.105958	0.212664	0.831589	0.908455
ENSG00000092203	1765.86	-0.126188	0.075568	-1.66986	0.0949466	0.206009
ENSG00000092208	189.278	0.0281515	0.138334	0.203504	0.838741	0.912252
ENSG00000092295	16.5557	-0.622231	0.348688	-1.78449	0.0743435	0.1705
ENSG00000092330	997.866	-0.228116	0.107109	-2.12975	0.0331924	0.0891268
ENSG00000092345	0.477013	-2.35226	1.79683	-1.30912	0.190495	NA
ENSG00000092377	0	NA	NA	NA	NA	NA
ENSG00000092421	3237.48	0.171454	0.0786013	2.18132	0.0291599	0.080155
ENSG00000092439	1011.07	0.390211	0.185663	2.10171	0.0355783	0.0943755
ENSG00000092445	769.926	0.502552	0.166225	3.02332	0.00250014	0.00968819
ENSG00000092470	616.82	0.233502	0.103231	2.26194	0.0237013	0.067276
ENSG00000092529	4.82763	0.462715	0.682856	0.677617	0.498015	0.672774
ENSG00000092531	248.256	0.797524	0.159234	5.00851	5.48523e-07	4.38075e-06
ENSG00000092607	4.84002	-0.684712	0.623228	-1.09865	0.271919	0.450438
ENSG00000092621	2210.6	0.364615	0.162803	2.23961	0.025116	0.0707648
ENSG00000092758	600.241	0.95175	0.205412	4.63338	3.59745e-06	2.49226e-05
ENSG00000092820	6763.44	0.116651	0.0961181	1.21362	0.224893	0.394481
ENSG00000092841	8675.37	0.184655	0.104793	1.76209	0.0780536	0.177419
ENSG00000092847	3990.38	0.336163	0.0885628	3.79576	0.00014719	0.000764682
ENSG00000092850	42.9956	0.270287	0.2397	1.1276	0.259487	0.43588
ENSG00000092853	526.368	0.432493	0.129073	3.35076	0.000805914	0.00353631
ENSG00000092871	421.615	0.198202	0.104941	1.88869	0.0589334	0.141893
ENSG00000092929	24.7808	0.444629	0.258624	1.71921	0.085576	0.190656
ENSG00000092931	345.358	-0.067965	0.108961	-0.623758	0.532787	0.701364
ENSG00000092964	16174.1	-0.233221	0.0780977	-2.98627	0.00282402	0.0107741
ENSG00000092969	917.388	1.11129	0.15276	7.2747	3.47178e-13	5.7657e-12
ENSG00000092978	471.304	0.235162	0.134922	1.74294	0.0813437	0.183306
ENSG00000093000	1668.56	-0.0146863	0.098635	-0.148895	0.881636	0.936664
ENSG00000093009	472.259	0.273631	0.12332	2.21887	0.0264958	0.0740489
ENSG00000093010	1364.21	-0.11462	0.148656	-0.771042	0.440682	0.622812
ENSG00000093072	18.3266	-1.34954	0.323189	-4.17569	2.97085e-05	0.000176603
ENSG00000093100	3.73106	0.996548	0.644433	1.5464	0.122009	0.25062
ENSG00000093134	0	NA	NA	NA	NA	NA
[truncated: 56,053 more rows]

## Sheet: Supplementary Data 7B
Supplementary Data 7B: Differential gene expression following RBFOX1 overexpression in the human glioblastoma cell line A172. DESeq2 estimates are provided.
GeneID	baseMean	log2FoldChange	lfcSE	stat	pvalue	padj
ENSG00000000003	1.0419	-2.05021	1.95365	-1.04942	0.293984	NA
ENSG00000000005	0.0956965	-0.503331	4.07769	-0.123435	0.901762	NA
ENSG00000000419	753.379	-0.195892	0.0838904	-2.33509	0.0195385	0.0532933
ENSG00000000457	246.559	-0.13013	0.132377	-0.983021	0.325597	0.520859
ENSG00000000460	420.358	0.686014	0.100352	6.83607	8.13926e-12	7.78689e-11
ENSG00000000938	0.173687	1.40091	4.08047	0.34332	0.731358	NA
ENSG00000000971	64.6357	-0.380166	0.240071	-1.58356	0.113294	0.233582
ENSG00000001036	1036.82	-0.884786	0.071699	-12.3403	5.49534e-35	1.62603e-33
ENSG00000001084	376.373	0.0212959	0.10605	0.20081	0.840847	0.920478
ENSG00000001167	486.324	0.0437884	0.111734	0.391901	0.695132	0.83194
ENSG00000001460	55.0677	-1.41068	0.275659	-5.11748	3.09648e-07	1.88875e-06
ENSG00000001461	386.816	-1.0341	0.11424	-9.05198	1.40405e-19	2.21594e-18
ENSG00000001497	856.206	0.358979	0.077288	4.6447	3.40576e-06	1.83625e-05
ENSG00000001561	0	NA	NA	NA	NA	NA
ENSG00000001617	25.1821	-0.767111	0.382431	-2.00588	0.0448688	0.108363
ENSG00000001626	0.347518	-1.65427	3.15709	-0.523985	0.600289	NA
ENSG00000001629	2572.83	-0.277285	0.061097	-4.53844	5.66717e-06	2.9788e-05
ENSG00000001630	99.2305	-0.367488	0.205666	-1.78682	0.0739667	0.165627
ENSG00000001631	548.695	-0.492117	0.0899275	-5.47237	4.44046e-08	2.97511e-07
ENSG00000002016	123.515	-0.0968311	0.175333	-0.55227	0.580763	0.7542
ENSG00000002079	295.356	-3.43943	0.163414	-21.0474	2.41668e-98	2.97322e-96
ENSG00000002330	1033.43	-0.266694	0.0854993	-3.11925	0.00181312	0.00638615
ENSG00000002549	730.197	0.237324	0.0856983	2.7693	0.00561776	0.0177404
ENSG00000002586	3825.33	-0.572739	0.0508301	-11.2677	1.89448e-29	4.62368e-28
ENSG00000002587	0	NA	NA	NA	NA	NA
ENSG00000002726	0.31784	2.15246	3.25161	0.661967	0.507992	NA
ENSG00000002745	0	NA	NA	NA	NA	NA
ENSG00000002746	575.14	0.82923	0.0882881	9.39232	5.86925e-21	9.88609e-20
ENSG00000002822	573.498	-0.209404	0.0975002	-2.14773	0.0317354	0.0806535
ENSG00000002834	5841.37	-0.318918	0.056683	-5.62634	1.84071e-08	1.28441e-07
ENSG00000002919	344.78	0.346561	0.111638	3.10432	0.00190719	0.00668568
ENSG00000002933	0	NA	NA	NA	NA	NA
ENSG00000003056	873.537	-0.621668	0.0760169	-8.17802	2.88542e-16	3.77744e-15
ENSG00000003096	26.0356	-0.816186	0.375746	-2.17217	0.0298425	0.076611
ENSG00000003137	3.27594	0.172531	1.03806	0.166206	0.867995	0.935256
ENSG00000003147	247.429	0.975293	0.136119	7.16499	7.77908e-13	7.99884e-12
ENSG00000003249	474.094	0.0318177	0.0981289	0.324244	0.745753	0.866334
ENSG00000003393	1683.7	0.0169249	0.0609913	0.277497	0.781398	0.885868
ENSG00000003400	66.5188	0.00403179	0.234428	0.0171984	0.986278	0.994551
ENSG00000003402	1864.27	0.240342	0.0600454	4.00268	6.26298e-05	0.000284904
ENSG00000003436	5897.17	0.209826	0.0451274	4.64964	3.32513e-06	1.79461e-05
ENSG00000003509	266.144	-0.345503	0.123507	-2.79744	0.00515095	0.0164165
ENSG00000003756	1200.04	-0.0926293	0.0679786	-1.36263	0.173001	0.328098
ENSG00000003987	0.269383	0.457427	3.50219	0.130612	0.896083	NA
ENSG00000003989	58.0991	0.531119	0.274563	1.93442	0.0530619	0.125387
ENSG00000004059	649.603	-0.215704	0.0899339	-2.39847	0.0164637	0.0459063
ENSG00000004139	384.763	0.136705	0.110059	1.24211	0.214197	0.385943
ENSG00000004142	2110.78	-0.345371	0.0609966	-5.66214	1.49497e-08	1.05188e-07
ENSG00000004399	2709.91	-0.0190454	0.0601658	-0.316549	0.751586	0.869922
ENSG00000004455	1393.31	-0.0933547	0.0683219	-1.3664	0.171815	0.326405
ENSG00000004468	1.26722	1.21677	1.68107	0.723805	0.469185	NA
ENSG00000004478	1090.08	-0.268685	0.0706806	-3.80139	0.000143884	0.000618899
ENSG00000004487	1650.88	0.638106	0.0602793	10.5858	3.46681e-26	7.46517e-25
ENSG00000004534	702.072	0.0555036	0.0858149	0.646783	0.517772	0.70429
ENSG00000004660	324.614	-0.113129	0.11201	-1.00999	0.312501	0.506276
ENSG00000004700	1592.43	0.185414	0.0672215	2.75825	0.00581111	0.0182824
ENSG00000004766	880.828	0.124027	0.0780694	1.58867	0.112134	0.231759
ENSG00000004776	0.605584	-1.11109	2.45723	-0.452171	0.651146	NA
ENSG00000004777	29.5196	1.11928	0.35679	3.13707	0.00170647	0.00605308
ENSG00000004779	1103.79	-0.0925063	0.0798002	-1.15922	0.246365	0.427643
ENSG00000004799	5.23721	2.24983	0.925676	2.43047	0.0150792	0.0424852
ENSG00000004809	0	NA	NA	NA	NA	NA
ENSG00000004838	16.6091	0.444919	0.475161	0.936356	0.34909	0.546376
ENSG00000004846	0.144153	1.40091	4.08047	0.34332	0.731358	NA
ENSG00000004848	3.40032	-0.142389	1.06441	-0.133773	0.893582	0.949789
ENSG00000004864	694.262	0.491807	0.0836904	5.87651	4.19014e-09	3.0974e-08
ENSG00000004866	221.44	-0.447629	0.134703	-3.32307	0.00089032	0.0033222
ENSG00000004897	2303.21	-0.0174158	0.0560127	-0.310926	0.755857	0.872188
ENSG00000004939	0.31784	2.15246	3.25161	0.661967	0.507992	NA
ENSG00000004948	7.35913	-0.179454	0.69332	-0.258833	0.795764	0.894708
ENSG00000004961	588.278	-0.335375	0.0978857	-3.42619	0.000612113	0.00234267
ENSG00000004975	881.711	-0.0568943	0.0779404	-0.729972	0.465407	0.661563
ENSG00000005001	0.286815	1.40091	3.70004	0.378621	0.704969	NA
ENSG00000005007	792.787	0.280526	0.0810509	3.46111	0.000537953	0.00208271
ENSG00000005020	925.332	-0.516327	0.0762298	-6.7733	1.25874e-11	1.18326e-10
ENSG00000005022	1104.28	-0.040076	0.0769148	-0.521044	0.602336	0.769536
ENSG00000005059	614.121	0.15822	0.0881646	1.7946	0.072718	0.163207
ENSG00000005073	8.90146	0.00468247	0.629195	0.007442	0.994062	0.997716
ENSG00000005075	463.878	-0.280779	0.0971447	-2.89032	0.00384855	0.0126426
ENSG00000005100	378.205	0.558071	0.111615	4.99997	5.734e-07	3.3971e-06
ENSG00000005102	0.144153	1.40091	4.08047	0.34332	0.731358	NA
ENSG00000005108	37.2103	-1.54377	0.334578	-4.61407	3.94854e-06	2.11534e-05
ENSG00000005156	967.36	-0.133276	0.0732113	-1.82044	0.0686927	0.15541
ENSG00000005175	689.476	-0.0598428	0.0824485	-0.72582	0.467949	0.66348
ENSG00000005187	14.4554	1.80663	0.550737	3.28038	0.00103667	0.00382019
ENSG00000005189	148.605	1.43236	0.166287	8.61374	7.07153e-18	1.01968e-16
ENSG00000005194	1043.94	0.163594	0.0724325	2.25857	0.0239103	0.0632816
ENSG00000005206	462.08	0.178964	0.100873	1.77414	0.0760398	0.169462
ENSG00000005238	906.441	-0.380014	0.079352	-4.78897	1.67638e-06	9.35978e-06
ENSG00000005243	199.986	-0.185105	0.13681	-1.35301	0.176053	0.332418
ENSG00000005249	253.261	0.573787	0.134026	4.28115	1.85931e-05	9.16071e-05
ENSG00000005302	742.291	-0.252166	0.0786797	-3.20497	0.00135077	0.00487603
ENSG00000005339	391.376	0.604201	0.115757	5.21957	1.79341e-07	1.12391e-06
ENSG00000005379	0.286815	1.40091	3.70004	0.378621	0.704969	NA
ENSG00000005381	0	NA	NA	NA	NA	NA
ENSG00000005421	0	NA	NA	NA	NA	NA
ENSG00000005436	328.855	0.381098	0.11653	3.27039	0.00107398	0.00394454
ENSG00000005448	642.362	-0.14294	0.0840612	-1.70042	0.0890513	0.192624
ENSG00000005469	357.5	-0.396527	0.108522	-3.6539	0.000258288	0.00106359
ENSG00000005471	0.164651	-0.558118	4.07565	-0.13694	0.891079	NA
ENSG00000005483	515.76	0.0792526	0.0913431	0.867637	0.385593	0.58563
ENSG00000005486	1101.7	-0.209627	0.0721298	-2.90624	0.003658	0.0120698
ENSG00000005513	7.15012	2.51416	0.840392	2.99165	0.00277477	0.00941541
ENSG00000005700	1707.23	-0.116079	0.0609063	-1.90586	0.0566678	0.132582
ENSG00000005801	512.617	-0.179882	0.0931308	-1.93149	0.053422	0.126124
ENSG00000005810	1106.12	-0.212526	0.0781377	-2.71989	0.00653046	0.0202697
ENSG00000005812	615.561	-0.344382	0.0860382	-4.00266	6.26333e-05	0.000284904
ENSG00000005844	0.173687	1.40091	4.08047	0.34332	0.731358	NA
ENSG00000005882	313.117	0.609942	0.119285	5.1133	3.16583e-07	1.92772e-06
ENSG00000005884	19202.9	-1.10276	0.0529979	-20.8077	3.68849e-96	4.35946e-94
ENSG00000005889	1175.09	0.303173	0.0670639	4.52067	6.16451e-06	3.22289e-05
ENSG00000005893	1600.29	-0.773502	0.0637089	-12.1412	6.38916e-34	1.82878e-32
ENSG00000005961	6.48881	0.454983	0.758749	0.599649	0.54874	0.730079
ENSG00000005981	0.763337	-1.49122	2.28178	-0.653534	0.513412	NA
ENSG00000006007	2118.09	0.329833	0.0637264	5.17576	2.26983e-07	1.40532e-06
ENSG00000006015	345.853	-0.612394	0.118283	-5.17737	2.2504e-07	1.3937e-06
ENSG00000006016	193.986	1.14683	0.142105	8.07028	7.0136e-16	9.00257e-15
ENSG00000006025	153.223	-0.177409	0.161886	-1.09589	0.273127	0.460309
ENSG00000006042	0	NA	NA	NA	NA	NA
ENSG00000006047	7.40718	1.55033	0.723331	2.14332	0.0320871	0.0814096
ENSG00000006059	0	NA	NA	NA	NA	NA
ENSG00000006062	930.264	0.417479	0.0949155	4.39843	1.09036e-05	5.53281e-05
ENSG00000006071	0	NA	NA	NA	NA	NA
ENSG00000006116	0.144153	1.40091	4.08047	0.34332	0.731358	NA
ENSG00000006118	3564.88	-0.752441	0.0572142	-13.1513	1.67274e-39	5.76902e-38
ENSG00000006125	4808.53	-0.0380019	0.155025	-0.245134	0.806353	0.901336
ENSG00000006128	0.430968	2.37587	2.92913	0.811119	0.417297	NA
ENSG00000006194	858.236	0.613594	0.0795607	7.71227	1.23601e-14	1.4535e-13
ENSG00000006210	8.02361	3.84328	0.938167	4.09658	4.19302e-05	0.000195985
ENSG00000006282	1235.46	-0.471545	0.0715327	-6.59203	4.33851e-11	3.86916e-10
ENSG00000006283	18.1385	3.22571	0.570653	5.65267	1.57972e-08	1.11002e-07
ENSG00000006327	3652.79	-0.0197741	0.0657831	-0.300595	0.763723	0.877366
ENSG00000006377	0	NA	NA	NA	NA	NA
ENSG00000006432	114.486	-0.149727	0.181796	-0.823602	0.410165	0.609569
ENSG00000006451	1640.89	-0.502445	0.0745588	-6.7389	1.59587e-11	1.4882e-10
ENSG00000006453	298.032	0.238093	0.113937	2.08969	0.036646	0.0913566
ENSG00000006459	304.542	-0.291287	0.119959	-2.42822	0.0151732	0.0427213
ENSG00000006468	637.489	-1.04191	0.091871	-11.341	8.22392e-30	2.04994e-28
ENSG00000006530	379.843	0.271027	0.106586	2.5428	0.0109967	0.0321631
ENSG00000006534	282.181	-0.540058	0.11929	-4.52729	5.97459e-06	3.12982e-05
ENSG00000006555	0	NA	NA	NA	NA	NA
ENSG00000006576	1520.65	0.822525	0.0706396	11.644	2.4628e-31	6.49278e-30
ENSG00000006606	11.2928	0.766064	0.580485	1.3197	0.186937	0.348403
ENSG00000006607	693.913	0.380074	0.0816109	4.65715	3.20621e-06	1.73399e-05
ENSG00000006611	0	NA	NA	NA	NA	NA
ENSG00000006625	280.457	0.760466	0.122331	6.21645	5.0853e-10	4.12749e-09
ENSG00000006634	484.514	1.29887	0.102299	12.6968	6.15583e-37	1.94163e-35
ENSG00000006638	135.285	0.829234	0.173466	4.78039	1.74955e-06	9.75535e-06
ENSG00000006652	1724.75	-0.298551	0.0664741	-4.49124	7.08087e-06	3.67912e-05
ENSG00000006659	0	NA	NA	NA	NA	NA
ENSG00000006695	304.107	-0.210236	0.120805	-1.74029	0.0818076	0.179896
ENSG00000006704	1021.83	0.0185101	0.072826	0.254168	0.799366	0.897197
ENSG00000006712	1131.21	0.349524	0.0690558	5.06147	4.16026e-07	2.50067e-06
ENSG00000006715	2747.85	-0.417625	0.0535293	-7.80179	6.10346e-15	7.3374e-14
ENSG00000006740	23.5602	-0.153142	0.388801	-0.393882	0.693668	0.831468
ENSG00000006744	1674.14	0.01308	0.0631949	0.206979	0.836026	0.917827
ENSG00000006747	5.10812	5.02192	1.37079	3.66354	0.000248758	0.00102716
ENSG00000006756	770.64	-0.482881	0.0813003	-5.93948	2.85935e-09	2.14839e-08
ENSG00000006757	0	NA	NA	NA	NA	NA
ENSG00000006788	0.173687	1.40091	4.08047	0.34332	0.731358	NA
ENSG00000006831	543.392	-0.199372	0.102232	-1.95019	0.0511536	0.121464
ENSG00000006837	32.9715	0.57843	0.333807	1.73283	0.0831258	0.182214
ENSG00000007001	0.23985	0.45775	3.65451	0.125256	0.900321	NA
ENSG00000007038	0	NA	NA	NA	NA	NA
ENSG00000007047	127.314	-0.211288	0.175781	-1.202	0.229364	0.406073
ENSG00000007062	2.54883	0.642586	1.15513	0.556291	0.578012	0.75225
ENSG00000007080	461.397	-0.350912	0.109694	-3.19901	0.00137898	0.00496934
ENSG00000007129	0	NA	NA	NA	NA	NA
ENSG00000007168	2691.31	0.153793	0.0573812	2.6802	0.00735792	0.0226046
ENSG00000007171	3.0188	2.63705	1.25354	2.10368	0.0354064	0.0887207
ENSG00000007174	2.03825	-0.48286	1.32464	-0.364522	0.715468	0.845529
ENSG00000007202	7364.97	-0.110252	0.0444743	-2.47899	0.0131754	0.0378821
ENSG00000007216	0	NA	NA	NA	NA	NA
ENSG00000007237	35.4792	3.62581	0.440165	8.2374	1.75995e-16	2.34045e-15
ENSG00000007255	93.3875	0.0199791	0.198327	0.100738	0.919758	0.963112
ENSG00000007264	0.432459	2.5398	3.12325	0.813193	0.416108	NA
ENSG00000007306	0	NA	NA	NA	NA	NA
ENSG00000007312	2.26943	0.649662	1.22928	0.528492	0.597158	0.766292
ENSG00000007314	0.876739	-3.06445	2.21661	-1.38249	0.166821	NA
ENSG00000007341	250.54	-0.420857	0.148976	-2.825	0.0047281	0.0151909
ENSG00000007350	0	NA	NA	NA	NA	NA
ENSG00000007372	12.3042	-0.555578	0.550953	-1.00839	0.313265	0.507094
ENSG00000007376	459.713	-0.00611648	0.0967248	-0.0632359	0.949579	0.977939
ENSG00000007384	1078.01	-0.976243	0.0780616	-12.5061	6.9166e-36	2.10581e-34
ENSG00000007392	550.809	0.339742	0.0918391	3.69932	0.000216181	0.000900417
ENSG00000007402	14.9166	-0.34443	0.516762	-0.666517	0.505081	0.693686
ENSG00000007516	52.6873	0.475579	0.262141	1.81421	0.0696454	0.157227
ENSG00000007520	832.553	-0.449791	0.0809208	-5.55841	2.72245e-08	1.86989e-07
ENSG00000007541	870.106	-0.224343	0.0776381	-2.8896	0.00385738	0.0126641
ENSG00000007545	169.307	0.205722	0.156573	1.31391	0.188877	0.351133
ENSG00000007866	183.317	0.0226182	0.146625	0.154259	0.877406	0.940648
ENSG00000007908	0	NA	NA	NA	NA	NA
ENSG00000007923	523.227	-0.00510972	0.0905867	-0.056407	0.955018	0.979954
ENSG00000007933	14.7688	-0.2779	0.491948	-0.564897	0.572144	0.748183
ENSG00000007944	50.6198	0.223742	0.269871	0.829071	0.407064	0.606288
ENSG00000007952	0.23985	0.45775	3.65451	0.125256	0.900321	NA
ENSG00000007968	48.8391	2.16555	0.303246	7.14121	9.25101e-13	9.4753e-12
ENSG00000008018	2612.85	-0.440103	0.0657035	-6.69832	2.10827e-11	1.94705e-10
ENSG00000008056	3.15985	1.09736	1.09817	0.999264	0.317667	0.512231
ENSG00000008083	267.691	0.318733	0.128036	2.48941	0.0127957	0.0369115
ENSG00000008086	269.198	-0.0995963	0.121741	-0.818098	0.413301	0.612844
ENSG00000008118	12.459	0.973113	0.529377	1.83822	0.0660293	0.150468
ENSG00000008128	6.01381	0.0934935	0.78035	0.11981	0.904634	0.955646
ENSG00000008130	470.481	-0.228593	0.106313	-2.15019	0.0315404	0.080245
ENSG00000008196	0	NA	NA	NA	NA	NA
ENSG00000008197	0	NA	NA	NA	NA	NA
ENSG00000008226	2.72246	0.224306	1.15006	0.195039	0.845362	0.923307
ENSG00000008256	1042.46	0.588912	0.0710715	8.28618	1.16939e-16	1.58007e-15
ENSG00000008277	174.232	0.389213	0.151568	2.56792	0.0102312	0.0301843
ENSG00000008282	1005.3	0.0115594	0.0898183	0.128698	0.897597	0.951764
ENSG00000008283	739.27	-0.0960967	0.0850346	-1.13009	0.258439	0.442971
ENSG00000008294	2436.64	-0.305507	0.0570635	-5.35381	8.61219e-08	5.59035e-07
ENSG00000008300	368.165	-0.0628858	0.112479	-0.55909	0.5761	0.750883
ENSG00000008311	386.229	-0.799954	0.1095	-7.30552	2.76198e-13	2.92099e-12
ENSG00000008323	0.32702	0.408775	3.27567	0.124792	0.900689	NA
ENSG00000008324	141.366	-0.201221	0.167157	-1.20378	0.228673	0.405396
ENSG00000008382	80.0324	0.241068	0.212936	1.13211	0.257587	0.441763
ENSG00000008394	200.05	-2.05463	0.177177	-11.5965	4.29138e-31	1.11322e-29
ENSG00000008405	324.541	0.335284	0.110911	3.02301	0.00250276	0.00856704
ENSG00000008438	0	NA	NA	NA	NA	NA
ENSG00000008441	557.944	0.327484	0.116959	2.8	0.00511033	0.0163093
ENSG00000008513	228.056	0.249384	0.130006	1.91825	0.0550799	0.129501
ENSG00000008516	12.0543	1.04308	0.549245	1.89911	0.0575498	0.134257
ENSG00000008517	589.754	-0.334846	0.0950889	-3.5214	0.00042928	0.00169282
ENSG00000008710	1953.89	0.023962	0.0700756	0.341944	0.732393	0.857393
ENSG00000008735	115.997	-0.0461355	0.186204	-0.247768	0.804314	0.900166
ENSG00000008838	835.396	-0.198889	0.077407	-2.56939	0.0101878	0.0300773
ENSG00000008853	238.007	0.100147	0.129214	0.775046	0.438313	0.636429
ENSG00000008869	708.11	-0.188693	0.0805572	-2.34235	0.0191626	0.0523971
ENSG00000008952	1998.6	-0.198466	0.0741071	-2.67809	0.00740427	0.0227171
ENSG00000008988	5028.07	-0.405962	0.052001	-7.80682	5.86507e-15	7.05889e-14
ENSG00000009307	9344.22	-0.226937	0.0500922	-4.5304	5.88732e-06	3.08564e-05
ENSG00000009335	2186.44	-0.0927454	0.0587942	-1.57746	0.11469	0.235814
ENSG00000009413	813.723	-0.0318425	0.0808656	-0.393771	0.69375	0.831468
ENSG00000009694	56.954	-0.274609	0.256795	-1.06937	0.284903	0.474719
ENSG00000009709	0	NA	NA	NA	NA	NA
ENSG00000009724	0	NA	NA	NA	NA	NA
ENSG00000009765	0	NA	NA	NA	NA	NA
ENSG00000009780	207.517	0.120757	0.137536	0.878008	0.37994	0.579341
ENSG00000009790	0.308804	0.408257	3.33804	0.122304	0.902658	NA
ENSG00000009830	294.233	-0.638394	0.118584	-5.38347	7.30649e-08	4.79607e-07
ENSG00000009844	1440.49	0.84124	0.064213	13.1008	3.25954e-39	1.12049e-37
ENSG00000009950	0.971371	-0.157622	1.92155	-0.0820286	0.934624	NA
ENSG00000009954	5649.83	-0.00822629	0.0498727	-0.164946	0.868987	0.935727
ENSG00000010017	650.82	0.0795347	0.0866063	0.918347	0.358437	0.556804
ENSG00000010030	6.60894	3.08473	0.900146	3.42693	0.000610453	0.00233782
ENSG00000010072	509.434	-0.216032	0.0919478	-2.34951	0.018798	0.0515207
ENSG00000010165	1111.27	0.449425	0.0713052	6.30285	2.9223e-10	2.41933e-09
ENSG00000010219	128.676	0.435346	0.176625	2.46481	0.0137087	0.0391214
ENSG00000010244	3460.86	0.288787	0.0567696	5.087	3.63778e-07	2.19919e-06
ENSG00000010256	3302.55	-0.381553	0.0587096	-6.49899	8.08622e-11	7.05006e-10
ENSG00000010270	1468.21	-0.081607	0.0732486	-1.11411	0.265232	0.450759
ENSG00000010278	714.558	-0.620759	0.0836164	-7.42389	1.13731e-13	1.23716e-12
ENSG00000010282	0.643369	1.46318	2.46628	0.593276	0.552996	NA
ENSG00000010292	1299.84	0.849743	0.0670893	12.6659	9.14157e-37	2.87045e-35
ENSG00000010295	148.296	0.0267513	0.157688	0.169647	0.865288	0.933855
ENSG00000010310	10.4814	-0.926212	0.633352	-1.4624	0.143632	0.283491
ENSG00000010318	85.1274	-0.0590821	0.211793	-0.278961	0.780275	0.885317
ENSG00000010319	4.33499	3.10031	1.1362	2.72865	0.00635933	0.0198028
ENSG00000010322	1453.63	0.395608	0.0652875	6.05948	1.36564e-09	1.06055e-08
ENSG00000010327	2.79227	-0.274897	1.1335	-0.24252	0.808377	0.902832
ENSG00000010361	164.949	0.911787	0.155029	5.88141	4.0678e-09	3.01445e-08
ENSG00000010379	0.0956965	-0.503331	4.07769	-0.123435	0.901762	NA
ENSG00000010404	1713.84	-0.302968	0.077791	-3.89464	9.83431e-05	0.000434195
ENSG00000010438	29.8258	-2.53858	0.430904	-5.89128	3.83208e-09	2.84672e-08
ENSG00000010539	220.612	0.0579092	0.131995	0.438724	0.660861	0.810115
ENSG00000010610	0.23985	0.45775	3.65451	0.125256	0.900321	NA
ENSG00000010626	153.835	-0.298127	0.159521	-1.86889	0.0616375	0.142138
ENSG00000010671	0.164651	-0.558118	4.07565	-0.13694	0.891079	NA
ENSG00000010704	299.309	-0.693036	0.122973	-5.63568	1.74374e-08	1.21957e-07
ENSG00000010803	371.051	0.0199674	0.108075	0.184754	0.853422	0.927644
ENSG00000010810	885.535	-0.309476	0.083234	-3.71814	0.000200696	0.000840581
ENSG00000010818	778.813	0.110649	0.0897591	1.23273	0.217676	0.390673
ENSG00000010932	0.173687	1.40091	4.08047	0.34332	0.731358	NA
ENSG00000011007	559.011	-0.240832	0.0884865	-2.72168	0.00649503	0.0201686
ENSG00000011009	560.986	-0.682471	0.0921003	-7.41009	1.26218e-13	1.37016e-12
ENSG00000011021	123.445	-0.337149	0.189731	-1.77699	0.0755706	0.168595
ENSG00000011028	3263.46	-0.458814	0.058932	-7.78548	6.94499e-15	8.30163e-14
ENSG00000011052	0	NA	NA	NA	NA	NA
ENSG00000011083	0.338338	0.409144	3.23316	0.126546	0.8993	NA
ENSG00000011105	322.733	0.293478	0.111865	2.62349	0.00870331	0.0261796
ENSG00000011114	492.273	-0.134446	0.101838	-1.32019	0.186771	0.348155
ENSG00000011132	365.416	-0.378482	0.107096	-3.53404	0.000409266	0.00162149
ENSG00000011143	300.452	0.0148641	0.115215	0.129012	0.897348	0.951581
ENSG00000011198	247.807	0.455569	0.127981	3.55966	0.000371336	0.00148042
ENSG00000011201	188.021	1.88534	0.15546	12.1275	7.55356e-34	2.1562e-32
ENSG00000011243	738.553	-0.404013	0.082426	-4.90152	9.50956e-07	5.48115e-06
ENSG00000011258	328.213	0.133971	0.112706	1.18868	0.234566	0.413299
ENSG00000011260	924.041	0.219273	0.0743508	2.94917	0.00318633	0.0106742
ENSG00000011275	2381.78	0.101388	0.0574259	1.76555	0.077472	0.172017
ENSG00000011295	979.198	0.322972	0.0752248	4.29343	1.75937e-05	8.69479e-05
ENSG00000011304	2193.16	0.647591	0.0561112	11.5412	8.17779e-31	2.09045e-29
ENSG00000011332	59.6577	0.767357	0.269345	2.84898	0.00438598	0.0142242
ENSG00000011347	23.461	-1.69059	0.429745	-3.93394	8.35651e-05	0.000373575
ENSG00000011376	592.993	-0.156353	0.0904817	-1.72801	0.0839864	0.183689
ENSG00000011405	2422.42	0.00587647	0.0533116	0.110229	0.912228	0.959285
ENSG00000011422	3004.05	-1.17017	0.0531527	-22.0152	2.06136e-107	3.05401e-105
ENSG00000011426	2388.18	1.41264	0.0607684	23.2463	1.54904e-119	2.88395e-117
ENSG00000011451	476.47	0.0554449	0.0955669	0.580168	0.561801	0.739577
ENSG00000011454	2049.9	0.335714	0.0751855	4.46515	8.00129e-06	4.13083e-05
ENSG00000011465	0.769306	1.9209	2.19071	0.876839	0.380574	NA
ENSG00000011478	64.595	-0.437682	0.243616	-1.79661	0.0723974	0.16262
ENSG00000011485	495.991	0.449088	0.0945102	4.75174	2.01678e-06	1.11861e-05
ENSG00000011523	698.681	0.413544	0.0909522	4.54684	5.44586e-06	2.87287e-05
ENSG00000011566	710.038	0.190764	0.083196	2.29295	0.0218511	0.0586686
ENSG00000011590	0.286815	1.40091	3.70004	0.378621	0.704969	NA
ENSG00000011600	0	NA	NA	NA	NA	NA
ENSG00000011638	256.703	-1.32023	0.130352	-10.1282	4.14322e-24	8.08582e-23
ENSG00000011677	115.191	-0.208836	0.184303	-1.13311	0.257168	0.44123
ENSG00000012048	1085.5	0.934934	0.0724449	12.9054	4.19368e-38	1.38503e-36
ENSG00000012061	804.013	-0.579881	0.0873669	-6.63731	3.19459e-11	2.88693e-10
ENSG00000012124	46.0376	-1.7454	0.309578	-5.63801	1.72022e-08	1.20473e-07
ENSG00000012171	173.896	0.484474	0.146828	3.29961	0.000968209	0.00359055
ENSG00000012174	632.054	0.271113	0.106792	2.5387	0.0111266	0.0324978
ENSG00000012211	21.6304	0.0176372	0.40607	0.0434338	0.965356	0.984591
ENSG00000012223	0.384003	1.12647	3.0677	0.367205	0.713466	NA
ENSG00000012232	1630.04	-0.735856	0.0618573	-11.896	1.24116e-32	3.4267e-31
ENSG00000012504	0.288306	2.05726	3.66	0.562094	0.574052	NA
ENSG00000012660	1107.3	-0.0916252	0.0715414	-1.28073	0.200289	0.36647
ENSG00000012779	31.2142	0.904855	0.351112	2.57711	0.00996294	0.0294796
ENSG00000012817	928.89	-0.208281	0.0733536	-2.83941	0.00451965	0.014588
ENSG00000012822	981.804	-0.0462746	0.073118	-0.632875	0.526815	0.711981
ENSG00000012963	425.323	0.837848	0.106302	7.88178	3.22753e-15	3.94771e-14
ENSG00000012983	628.083	-0.373156	0.085178	-4.3809	1.18191e-05	5.95569e-05
ENSG00000013016	212.98	-0.306485	0.148367	-2.06572	0.0388545	0.0960543
ENSG00000013275	2650.57	-0.20181	0.0613826	-3.28775	0.00100992	0.00372953
ENSG00000013288	687.422	-0.520378	0.0873893	-5.95471	2.60538e-09	1.96741e-08
ENSG00000013293	0	NA	NA	NA	NA	NA
ENSG00000013297	4.08344	2.49849	1.06395	2.34831	0.018859	0.0516639
ENSG00000013306	1895.84	0.246604	0.0608547	4.05235	5.07059e-05	0.000234348
ENSG00000013364	5343.79	-0.40724	0.0482801	-8.43494	3.31366e-17	4.60454e-16
ENSG00000013374	1023.34	-0.0897908	0.0718565	-1.24959	0.211451	0.381944
ENSG00000013375	1643.59	-0.0426881	0.0657885	-0.64887	0.516423	0.702845
ENSG00000013392	207.81	-0.378822	0.138498	-2.73522	0.00623393	0.0194497
ENSG00000013441	898.643	0.0196974	0.0752441	0.261779	0.793491	0.893429
ENSG00000013503	271.47	0.684395	0.119066	5.74802	9.02938e-09	6.48993e-08
ENSG00000013523	202.986	-0.000367766	0.139904	-0.0026287	0.997903	0.999225
ENSG00000013561	2062.16	-0.46413	0.0601693	-7.71374	1.22188e-14	1.43849e-13
ENSG00000013563	819.04	-0.622875	0.0811147	-7.67895	1.60399e-14	1.86229e-13
ENSG00000013573	347.448	0.0320998	0.11291	0.284296	0.776184	0.883303
ENSG00000013583	96.2016	0.153674	0.227216	0.676337	0.498827	0.688961
ENSG00000013588	275.149	0.689181	0.140344	4.91067	9.07675e-07	5.24318e-06
ENSG00000013619	77.1395	0.445673	0.248976	1.79003	0.0734495	0.164684
ENSG00000013725	1.06516	3.70769	2.01571	1.8394	0.0658561	NA
ENSG00000013810	822.044	1.21579	0.0950814	12.7869	1.94186e-37	6.24661e-36
ENSG00000014123	749.578	-0.306895	0.0793803	-3.86614	0.000110573	0.000483827
ENSG00000014138	426.554	0.697538	0.100128	6.96646	3.25017e-12	3.1922e-11
ENSG00000014164	104.18	-0.126791	0.210105	-0.603462	0.546201	0.728338
ENSG00000014216	1778.61	-0.286709	0.0598228	-4.79264	1.646e-06	9.21218e-06
ENSG00000014257	1.46211	1.33632	1.60508	0.832555	0.405096	0.604383
ENSG00000014641	2691.62	-0.165139	0.0658624	-2.50734	0.0121644	0.0352258
ENSG00000014824	1736.06	0.0478683	0.0613002	0.780884	0.434871	0.633267
ENSG00000014914	470.919	-0.0761492	0.103083	-0.738719	0.460077	0.656124
ENSG00000014919	911.198	0.116622	0.0730175	1.59718	0.110226	0.228669
ENSG00000015133	93.7106	0.863259	0.203278	4.2467	2.16943e-05	0.000106017
ENSG00000015153	251.215	0.0040704	0.132206	0.0307883	0.975438	0.988691
ENSG00000015171	2663.8	0.456916	0.0553859	8.24968	1.58819e-16	2.11873e-15
ENSG00000015285	13.4826	-0.00129252	0.513134	-0.00251887	0.99799	0.999225
ENSG00000015413	4.28642	1.52252	1.00823	1.51009	0.13102	0.263144
ENSG00000015475	635.748	0.295058	0.0873798	3.37673	0.000733538	0.00277208
ENSG00000015479	77.5699	0.162638	0.229412	0.708933	0.478366	0.672673
ENSG00000015520	0.491671	-0.6668	2.66293	-0.250401	0.802277	NA
ENSG00000015532	968.656	-0.267029	0.0712403	-3.74828	0.000178052	0.000752785
ENSG00000015568	35.3162	-0.102627	0.387067	-0.265141	0.790901	0.892182
ENSG00000015592	2.5117	5.04301	1.59722	3.15737	0.00159201	0.00567674
ENSG00000015676	3961.41	0.290373	0.0477534	6.08067	1.19679e-09	9.34947e-09
ENSG00000016082	0	NA	NA	NA	NA	NA
ENSG00000016391	26.8879	0.770839	0.36677	2.1017	0.03558	0.0890791
ENSG00000016402	0.347374	2.23424	3.41032	0.655141	0.512377	NA
ENSG00000016490	0	NA	NA	NA	NA	NA
ENSG00000016602	0	NA	NA	NA	NA	NA
ENSG00000016864	939.944	-0.0594169	0.0742955	-0.799738	0.423862	0.622482
ENSG00000017260	1832.37	-0.564191	0.0649779	-8.6828	3.86142e-18	5.64927e-17
ENSG00000017427	0.173687	1.40091	4.08047	0.34332	0.731358	NA
ENSG00000017483	2.70692	0.421363	1.22793	0.343149	0.731487	0.856802
ENSG00000017797	1650.56	-0.0990789	0.0614545	-1.61223	0.106912	0.223353
ENSG00000018189	592.157	-0.130073	0.0867356	-1.49965	0.133704	0.26751
ENSG00000018236	107.356	-0.106588	0.19129	-0.557203	0.577389	0.751659
ENSG00000018280	11.9476	0.811063	0.571138	1.42008	0.155584	0.301675
ENSG00000018408	3764.6	0.264319	0.0746849	3.53913	0.000401452	0.00159234
ENSG00000018510	1979.51	-0.225099	0.0583017	-3.86093	0.000112957	0.000493436
ENSG00000018607	0.625937	0.430264	2.44791	0.175768	0.860476	NA
ENSG00000018610	216.995	0.0119592	0.138442	0.0863842	0.931161	0.968454
ENSG00000018625	185.173	4.7099	0.242915	19.3891	9.53766e-84	9.03844e-82
ENSG00000018699	384.873	-0.199602	0.105935	-1.88419	0.0595387	0.138147
ENSG00000018869	28.4914	1.21447	0.367908	3.30101	0.000963386	0.00357329
ENSG00000019102	0.191393	-1.06143	4.05954	-0.261466	0.793733	NA
ENSG00000019144	1737.91	-0.310094	0.0617181	-5.02437	5.05091e-07	3.00767e-06
ENSG00000019169	0.0956965	-0.503331	4.07769	-0.123435	0.901762	NA
ENSG00000019186	0.44307	1.2924	2.92381	0.442026	0.65847	NA
ENSG00000019485	135.926	-0.103313	0.164688	-0.627328	0.530444	0.714848
ENSG00000019505	1.82132	-2.98432	1.67014	-1.78687	0.0739589	0.165627
ENSG00000019549	187.933	0.140706	0.170328	0.826087	0.408755	0.60816
ENSG00000019582	26.3912	2.29421	0.413417	5.54938	2.86678e-08	1.96454e-07
ENSG00000019991	0	NA	NA	NA	NA	NA
ENSG00000019995	733.35	0.53659	0.0854562	6.27912	3.40488e-10	2.79812e-09
ENSG00000020129	248.998	-0.0614479	0.133094	-0.461688	0.644305	0.798709
ENSG00000020181	751.893	0.809425	0.0822897	9.83628	7.85625e-23	1.43348e-21
ENSG00000020219	0.434034	-0.360818	2.77146	-0.130191	0.896415	NA
ENSG00000020256	311.49	-0.116391	0.114655	-1.01514	0.31004	0.503678
ENSG00000020426	233.403	-0.424618	0.130648	-3.2501	0.00115366	0.00421732
ENSG00000020577	346.479	1.13721	0.111643	10.1862	2.28529e-24	4.5059e-23
ENSG00000020633	0	NA	NA	NA	NA	NA
ENSG00000020922	294.951	0.342839	0.116721	2.93725	0.00331132	0.0110367
ENSG00000021300	124.92	1.12079	0.178036	6.29528	3.06841e-10	2.53349e-09
ENSG00000021355	192.048	-0.348705	0.143385	-2.43196	0.0150174	0.0423791
ENSG00000021461	0	NA	NA	NA	NA	NA
ENSG00000021488	3.82815	-1.49327	1.03009	-1.44964	0.147158	0.28877
ENSG00000021574	721.13	0.0985468	0.0806966	1.2212	0.22201	0.396388
ENSG00000021645	23.5368	0.481114	0.38996	1.23375	0.217294	0.390254
ENSG00000021762	453.642	-0.0892955	0.0966099	-0.92429	0.355335	0.553375
ENSG00000021776	1364.54	0.226963	0.0661395	3.43158	0.000600068	0.00230327
ENSG00000021826	564.441	0.34986	0.0922604	3.79209	0.000149383	0.000640846
ENSG00000021852	0	NA	NA	NA	NA	NA
ENSG00000022267	155.845	-0.942935	0.165566	-5.69524	1.23201e-08	8.7387e-08
ENSG00000022277	1325.95	-0.34724	0.0695449	-4.99303	5.94392e-07	3.51062e-06
ENSG00000022355	0.37426	-1.8323	3.03119	-0.604483	0.545523	NA
ENSG00000022556	0.260348	-1.31727	3.50751	-0.375558	0.707246	NA
ENSG00000022567	185.916	-0.364989	0.142542	-2.56058	0.0104499	0.0307388
ENSG00000022840	1222.04	-0.261813	0.0712165	-3.67629	0.000236649	0.000979272
ENSG00000022976	173.395	0.0335009	0.150045	0.223272	0.823324	0.911485
ENSG00000023041	611.491	-0.0420084	0.0847731	-0.495539	0.62022	0.781843
ENSG00000023171	246.016	-0.81355	0.129486	-6.2829	3.3232e-10	2.73313e-09
ENSG00000023191	3061.63	-0.246657	0.0632939	-3.89701	9.73859e-05	0.000430543
ENSG00000023228	3418.15	0.0354282	0.0620015	0.571408	0.567723	0.744667
ENSG00000023287	2529.75	-0.139694	0.0527805	-2.6467	0.00812812	0.0246432
ENSG00000023318	930.178	-0.078871	0.0786882	-1.00232	0.316187	0.510429
ENSG00000023330	1111.17	-0.365932	0.0689135	-5.31003	1.0961e-07	7.04026e-07
ENSG00000023445	796.55	-2.00296	0.0892123	-22.4517	1.23309e-111	2.01098e-109
ENSG00000023516	1199.05	0.154	0.0784087	1.96407	0.0495215	0.118082
ENSG00000023572	343.548	-0.630265	0.109829	-5.73858	9.54711e-09	6.83868e-08
ENSG00000023608	299.548	1.21139	0.118309	10.2391	1.32428e-24	2.65589e-23
ENSG00000023697	283.382	-0.243028	0.119557	-2.03275	0.042078	0.102588
ENSG00000023734	1436.95	-0.032081	0.0659408	-0.486512	0.626604	0.78571
ENSG00000023839	25.6953	0.371124	0.384459	0.965314	0.334388	0.530771
ENSG00000023892	2.79595	1.6852	1.16884	1.44177	0.149367	0.291989
ENSG00000023902	1560.34	-0.294184	0.0645446	-4.55785	5.16804e-06	2.73522e-05
ENSG00000023909	537.537	-0.997837	0.0949791	-10.5059	8.11825e-26	1.71996e-24
ENSG00000024048	1036.12	-0.512403	0.0723952	-7.07786	1.46396e-12	1.47503e-11
ENSG00000024422	236.366	0.114315	0.130377	0.8768	0.380595	0.580131
ENSG00000024526	800.571	2.01699	0.0878704	22.9541	1.34059e-116	2.43132e-114
ENSG00000024862	260.679	0.381468	0.122323	3.11853	0.00181757	0.00640074
ENSG00000025039	713.826	-0.720096	0.0833785	-8.63647	5.79762e-18	8.40594e-17
ENSG00000025156	351.028	-0.328969	0.107426	-3.06228	0.00219657	0.00759307
ENSG00000025293	1057.45	0.294803	0.0776024	3.79889	0.000145346	0.000624194
ENSG00000025423	136.55	3.85705	0.231846	16.6363	3.80699e-62	2.32824e-60
ENSG00000025434	174.958	0.77421	0.150288	5.15152	2.58385e-07	1.59224e-06
ENSG00000025708	0.760271	0.347476	2.3108	0.15037	0.880472	NA
ENSG00000025770	381.391	0.689119	0.116248	5.92801	3.0663e-09	2.29978e-08
ENSG00000025772	1250.84	0.051695	0.0738985	0.69954	0.484214	0.677366
ENSG00000025796	549.294	-0.137203	0.210504	-0.651781	0.514542	0.701506
ENSG00000025800	1335.22	0.0239035	0.0647564	0.36913	0.712031	0.843689
ENSG00000026025	45948.9	-0.647102	0.0472122	-13.7062	9.31504e-43	3.53099e-41
ENSG00000026036	22.238	0.801281	0.424078	1.88947	0.0588295	0.136727
ENSG00000026103	323.919	-2.16687	0.126363	-17.1479	6.51514e-66	4.40725e-64
ENSG00000026297	98.5192	-0.848264	0.213162	-3.97944	6.9077e-05	0.000312862
ENSG00000026508	9954.49	-0.895794	0.129303	-6.92789	4.27167e-12	4.16246e-11
ENSG00000026559	184.586	-0.1785	0.149315	-1.19545	0.231909	0.410027
ENSG00000026652	358.102	0.208075	0.110615	1.88108	0.0599613	0.138882
ENSG00000026751	31.1966	-1.32347	0.363278	-3.64314	0.000269337	0.00110497
ENSG00000026950	615.834	0.0508269	0.0853223	0.595705	0.551372	0.732031
ENSG00000027001	313.918	-0.255129	0.112901	-2.25976	0.0238363	0.0631174
ENSG00000027075	47.1509	-0.234609	0.282945	-0.829168	0.40701	0.606255
ENSG00000027644	1.655	0.811245	1.54305	0.525741	0.599068	0.767218
ENSG00000027697	552.713	-0.433621	0.0947845	-4.57481	4.76659e-06	2.53231e-05
ENSG00000027847	416.647	-0.223327	0.105261	-2.12164	0.033868	0.085372
ENSG00000027869	3.65553	-3.21032	1.30317	-2.46346	0.0137602	0.0392578
ENSG00000028116	1.25258	1.00552	1.67871	0.598987	0.549181	NA
ENSG00000028137	0.491527	2.70173	2.75503	0.980654	0.326763	NA
ENSG00000028203	1391.09	-0.535369	0.064797	-8.26224	1.42958e-16	1.91931e-15
ENSG00000028277	8.40337	-0.274883	0.658558	-0.417401	0.676385	0.821439
ENSG00000028310	581.321	0.313143	0.0892175	3.50988	0.000448302	0.0017632
ENSG00000028528	927.294	-0.249398	0.0901078	-2.76777	0.00564408	0.0178208
ENSG00000028839	266.327	-0.439918	0.121678	-3.61542	0.000299861	0.00121434
ENSG00000029153	1468.71	-0.853025	0.0666053	-12.8072	1.49503e-37	4.83141e-36
ENSG00000029363	2606.17	0.618358	0.0599186	10.32	5.72414e-25	1.1626e-23
ENSG00000029364	1143.48	0.0734558	0.0680555	1.07935	0.280431	0.469573
ENSG00000029534	384.881	-0.0514768	0.106283	-0.484339	0.628146	0.78679
ENSG00000029559	0	NA	NA	NA	NA	NA
ENSG00000029639	239.415	-0.890063	0.133522	-6.66606	2.62759e-11	2.40449e-10
ENSG00000029725	2138.6	0.0477948	0.0587393	0.813676	0.415831	0.615078
ENSG00000029993	1529.87	0.467486	0.0650637	7.18504	6.71872e-13	6.94929e-12
ENSG00000030066	1058.48	0.51672	0.0931467	5.54738	2.89986e-08	1.98591e-07
ENSG00000030110	520.85	0.261337	0.0921563	2.83581	0.00457101	0.0147312
ENSG00000030304	0	NA	NA	NA	NA	NA
ENSG00000030419	84.5579	-0.418219	0.216317	-1.93336	0.0531913	0.125678
ENSG00000030582	4293.36	-0.780622	0.0645014	-12.1024	1.02565e-33	2.91984e-32
ENSG00000031003	582.68	0.56305	0.0905258	6.21977	4.97889e-10	4.04269e-09
ENSG00000031081	511.577	-1.34553	0.0958426	-14.039	9.00282e-45	3.62838e-43
ENSG00000031691	129.206	-0.0676939	0.171872	-0.393861	0.693683	0.831468
ENSG00000031698	5597.71	-0.137648	0.0525361	-2.62007	0.00879129	0.0264216
ENSG00000031823	990.097	-0.00283265	0.0706079	-0.040118	0.967999	0.985662
ENSG00000032219	301.804	-0.208394	0.123956	-1.68119	0.0927258	0.198972
ENSG00000032389	584.638	-0.0142637	0.0935886	-0.152409	0.878865	0.941564
ENSG00000032444	1332.28	-0.373324	0.0732214	-5.09857	3.42237e-07	2.07672e-06
ENSG00000032742	569.181	-0.0898663	0.0873087	-1.02929	0.303342	0.496206
ENSG00000033011	518.75	-0.17625	0.095328	-1.84888	0.0644755	0.147663
ENSG00000033030	615.151	0.0129572	0.0864901	0.149811	0.880914	0.94285
ENSG00000033050	1602.95	-0.079388	0.0617058	-1.28656	0.198249	0.363782
ENSG00000033100	966.133	-0.958193	0.0874713	-10.9544	6.33175e-28	1.46221e-26
ENSG00000033122	4.67145	2.12416	0.958145	2.21695	0.0266267	0.0695089
ENSG00000033170	465.132	-0.753611	0.102425	-7.35769	1.87122e-13	2.00953e-12
ENSG00000033178	1658.09	-0.351164	0.0661326	-5.30999	1.0963e-07	7.04026e-07
ENSG00000033327	859.3	0.950127	0.0781605	12.1561	5.32452e-34	1.52612e-32
ENSG00000033627	647.35	-0.0138942	0.0836536	-0.166093	0.868084	0.93526
ENSG00000033800	552.803	0.307208	0.08888	3.45644	0.000547355	0.00211638
ENSG00000033867	1918.06	0.632027	0.0594944	10.6233	2.32204e-26	5.04139e-25
ENSG00000034053	673.823	0.131046	0.0884289	1.48194	0.138357	0.275561
ENSG00000034152	349.964	0.851714	0.134308	6.34151	2.27525e-10	1.90098e-09
ENSG00000034239	0	NA	NA	NA	NA	NA
ENSG00000034510	27520.5	0.0795955	0.0593157	1.3419	0.179629	0.337626
ENSG00000034533	155.711	-0.21602	0.154798	-1.39549	0.162867	0.31269
ENSG00000034677	1095.06	0.617797	0.0723928	8.53395	1.41437e-17	2.0051e-16
ENSG00000034693	205.114	-0.400764	0.140341	-2.85565	0.00429494	0.0139483
ENSG00000034713	1026.95	-0.20592	0.0713511	-2.88601	0.00390163	0.0127871
ENSG00000034971	0	NA	NA	NA	NA	NA
ENSG00000035115	323.033	0.406895	0.113062	3.59887	0.000319602	0.00128611
ENSG00000035141	914.864	0.130997	0.0747473	1.75253	0.0796835	0.176078
ENSG00000035403	7924.49	-0.014262	0.0442827	-0.322067	0.747402	0.867283
ENSG00000035499	176.177	1.21724	0.160623	7.57823	3.50309e-14	3.96439e-13
ENSG00000035664	32.8641	0.913584	0.330091	2.76767	0.00564578	0.0178235
ENSG00000035681	1281.71	-0.798617	0.0681631	-11.7163	1.05221e-31	2.81992e-30
ENSG00000035687	1149.54	-0.18744	0.0670288	-2.79641	0.00516739	0.016464
ENSG00000035720	0	NA	NA	NA	NA	NA
ENSG00000035862	5616.29	0.0503614	0.135335	0.372125	0.7098	0.842314
ENSG00000035928	1936.45	-0.130668	0.058358	-2.23907	0.0251514	0.0661335
ENSG00000036054	941.317	-0.40714	0.0727417	-5.59706	2.18018e-08	1.51125e-07
ENSG00000036257	1713.26	-0.171624	0.0655149	-2.61963	0.00880264	0.0264519
ENSG00000036448	110.114	0.889092	0.183077	4.85638	1.1955e-06	6.80858e-06
ENSG00000036473	0.0956965	-0.503331	4.07769	-0.123435	0.901762	NA
ENSG00000036530	3.49638	0.613211	1.05195	0.582929	0.559941	0.738369
ENSG00000036549	993.356	0.226338	0.0701599	3.22603	0.00125522	0.00456322
ENSG00000036565	0.144153	1.40091	4.08047	0.34332	0.731358	NA
ENSG00000036672	3.31166	1.99376	1.14557	1.7404	0.0817879	0.179872
ENSG00000036828	0	NA	NA	NA	NA	NA
ENSG00000037042	441.832	-0.324068	0.100428	-3.22687	0.00125151	0.00455209
ENSG00000037241	648.278	-0.312597	0.0873517	-3.57861	0.000345431	0.00138528
ENSG00000037280	268.458	1.61824	0.128222	12.6206	1.62588e-36	5.07497e-35
ENSG00000037474	1469.9	0.222544	0.0632014	3.52118	0.000429627	0.00169355
ENSG00000037637	381.312	0.0411826	0.103212	0.39901	0.689886	0.830065
ENSG00000037749	1238.88	0.533006	0.0670996	7.9435	1.96549e-15	2.43379e-14
ENSG00000037757	355.805	0.159194	0.109567	1.45294	0.14624	0.287425
ENSG00000037897	78.718	0.724729	0.213485	3.39475	0.000686904	0.00260756
ENSG00000037965	1.09954	-2.16041	1.93685	-1.11543	0.264667	NA
ENSG00000038002	433.016	-0.579778	0.0995482	-5.8241	5.74221e-09	4.20629e-08
ENSG00000038210	186.308	0.188533	0.155633	1.21139	0.225744	0.40159
ENSG00000038219	1811.02	0.114057	0.0755213	1.51027	0.130975	0.263101
ENSG00000038274	2239.85	0.666508	0.0626153	10.6445	1.84996e-26	4.02476e-25
ENSG00000038295	15.8399	5.29501	0.955894	5.53933	3.03638e-08	2.07131e-07
ENSG00000038358	480.2	0.407534	0.0980768	4.15526	3.24922e-05	0.000154409
ENSG00000038382	5482.61	0.526388	0.0479452	10.9789	4.82562e-28	1.11931e-26
ENSG00000038427	3336.77	-0.39649	0.0541116	-7.32728	2.34876e-13	2.49814e-12
ENSG00000038532	408.249	0.3743	0.114276	3.27541	0.00105507	0.00387985
ENSG00000038945	21.9678	-0.970793	0.428554	-2.26528	0.0234957	0.0623253
ENSG00000039068	2.45883	3.87681	1.55943	2.48605	0.0129171	0.0372262
ENSG00000039123	2083.89	0.11384	0.0563527	2.02014	0.0433692	0.105261
ENSG00000039139	121.739	-0.294002	0.180212	-1.63142	0.102801	0.216403
ENSG00000039319	1109.21	-0.252349	0.0710764	-3.55039	0.000384664	0.00152834
ENSG00000039523	14.2809	-0.257726	0.548201	-0.470131	0.638262	0.794635
ENSG00000039537	1.38449	4.16935	1.83948	2.26658	0.0234156	0.06216
ENSG00000039560	2407.49	0.576823	0.0567995	10.1554	3.13454e-24	6.14581e-23
ENSG00000039600	0.308804	0.408257	3.33804	0.122304	0.902658	NA
ENSG00000039650	466.015	0.220248	0.0939903	2.34331	0.0191137	0.0522838
ENSG00000039987	0.460502	2.47713	2.86547	0.864476	0.387327	NA
ENSG00000040199	777.444	0.351827	0.0830125	4.23824	2.25284e-05	0.000109796
ENSG00000040275	1922.75	2.14873	0.0667615	32.1852	2.8454e-227	1.53491e-224
ENSG00000040341	707.115	-0.429949	0.0815877	-5.26978	1.36585e-07	8.67071e-07
ENSG00000040487	240.461	-0.751599	0.135835	-5.53318	3.14476e-08	2.14247e-07
ENSG00000040531	357.526	-0.470896	0.118449	-3.9755	7.02311e-05	0.000317473
ENSG00000040608	73.2058	0.296647	0.230763	1.28551	0.198615	0.36421
ENSG00000040633	1169.12	0.180042	0.0702808	2.56175	0.0104146	0.0306694
ENSG00000040731	6.70399	-0.763545	0.758077	-1.00721	0.313832	0.507639
ENSG00000040933	954.815	-0.0873942	0.073122	-1.19518	0.232016	0.410142
ENSG00000041353	581.69	-0.953892	0.095838	-9.95317	2.44269e-23	4.57608e-22
ENSG00000041357	2596.92	-0.337727	0.0582096	-5.80191	6.55619e-09	4.77759e-08
ENSG00000041515	3.20351	-2.18945	1.19753	-1.8283	0.0675045	0.153167
ENSG00000041802	1305.96	0.489656	0.0678586	7.21583	5.36075e-13	5.57486e-12
ENSG00000041880	684.369	-0.285634	0.0863273	-3.30874	0.000937171	0.00348343
ENSG00000041982	458.654	-3.66086	0.141571	-25.8588	1.93914e-147	5.51293e-145
ENSG00000041988	202.804	0.0558423	0.145435	0.383968	0.701002	0.835795
ENSG00000042062	1.12586	1.29328	1.82617	0.70819	0.478828	NA
ENSG00000042088	576.043	0.305371	0.0891349	3.42594	0.000612673	0.00234438
ENSG00000042286	648.405	-0.635987	0.09116	-6.97661	3.02394e-12	2.97418e-11
ENSG00000042304	0	NA	NA	NA	NA	NA
ENSG00000042317	167.745	-0.511868	0.159278	-3.21368	0.00131047	0.00474522
ENSG00000042429	320.517	-0.0488355	0.114161	-0.427776	0.668814	0.815824
ENSG00000042445	1436.77	-0.342146	0.0666838	-5.13087	2.88406e-07	1.76431e-06
ENSG00000042493	7371.63	-0.755445	0.0512471	-14.7412	3.50413e-49	1.55527e-47
ENSG00000042753	941.564	-0.10645	0.0721969	-1.47444	0.140364	0.278687
ENSG00000042781	60.4518	-0.837805	0.252549	-3.31739	0.000908623	0.00338809
ENSG00000042813	0	NA	NA	NA	NA	NA
ENSG00000042832	3.60411	0.755226	0.997171	0.757369	0.448829	0.645423
ENSG00000042980	4.67827	0.718157	0.921857	0.779034	0.43596	0.634123
ENSG00000043039	0	NA	NA	NA	NA	NA
ENSG00000043093	1175.22	-0.278717	0.0820068	-3.3987	0.000677058	0.00257343
ENSG00000043143	616.078	-0.934315	0.0897333	-10.4121	2.18285e-25	4.51552e-24
ENSG00000043355	167.419	1.85685	0.171533	10.825	2.61962e-27	5.8817e-26
ENSG00000043462	0.839045	0.707336	2.08887	0.338622	0.734894	NA
ENSG00000043514	330.771	0.0139612	0.110496	0.12635	0.899455	0.952758
ENSG00000043591	13.6591	-0.756088	0.538203	-1.40484	0.16007	0.308582
ENSG00000044012	0	NA	NA	NA	NA	NA
ENSG00000044090	1055.18	-0.1498	0.0705073	-2.12461	0.0336194	0.0848064
ENSG00000044115	8663.39	-0.330578	0.0494748	-6.68175	2.36106e-11	2.17098e-10
ENSG00000044446	341.959	0.0149016	0.112482	0.13248	0.894605	0.950252
ENSG00000044459	326.52	0.0436615	0.110731	0.394304	0.693357	0.831387
ENSG00000044524	0	NA	NA	NA	NA	NA
ENSG00000044574	7666.18	-0.351665	0.200995	-1.74962	0.0801839	0.176992
ENSG00000046604	1962.05	-1.254	0.0848052	-14.7868	1.78212e-49	7.96015e-48
ENSG00000046647	248.491	-0.054219	0.129041	-0.420169	0.674362	0.819968
ENSG00000046651	751.431	-0.207273	0.0809617	-2.56013	0.0104632	0.0307728
ENSG00000046653	0.547437	-2.41706	2.62814	-0.919685	0.357738	NA
ENSG00000046774	0	NA	NA	NA	NA	NA
ENSG00000046889	0.164651	-0.558118	4.07565	-0.13694	0.891079	NA
ENSG00000047056	419.417	0.371387	0.0986941	3.76301	0.000167879	0.000712782
ENSG00000047188	1001.36	-0.364149	0.0740708	-4.91623	8.82271e-07	5.10204e-06
ENSG00000047230	925.74	0.43948	0.0734901	5.98013	2.2296e-09	1.69643e-08
ENSG00000047249	937.306	-0.540599	0.0752119	-7.18767	6.59046e-13	6.8267e-12
ENSG00000047315	4088.71	0.100894	0.0577467	1.74718	0.0806064	0.177812
ENSG00000047346	207.017	-0.151049	0.143655	-1.05147	0.293043	0.484521
ENSG00000047365	404.272	-0.162216	0.106586	-1.52193	0.128027	0.258536
ENSG00000047410	6187.52	0.176138	0.047012	3.74666	0.000179204	0.000757198
ENSG00000047457	1.08864	2.66317	2.01333	1.32277	0.185912	NA
ENSG00000047578	503.29	-0.336661	0.0978564	-3.44036	0.000580942	0.00223434
ENSG00000047579	70.7117	-0.219726	0.234736	-0.936057	0.349244	0.546482
ENSG00000047597	74.0233	0.370043	0.220015	1.6819	0.0925888	0.198764
ENSG00000047617	2.74356	4.10722	1.54407	2.65999	0.00781428	0.0238291
ENSG00000047621	329.095	0.384579	0.117758	3.26585	0.00109136	0.0040007
ENSG00000047634	340.384	0.0214637	0.111386	0.192697	0.847196	0.924249
ENSG00000047644	1297.88	-0.110904	0.0697721	-1.58952	0.111942	0.231408
ENSG00000047648	36.5404	-1.37327	0.350031	-3.9233	8.73458e-05	0.000388954
ENSG00000047662	0	NA	NA	NA	NA	NA
ENSG00000047849	3297.11	-0.00653557	0.0636972	-0.102604	0.918278	0.962279
ENSG00000047932	1121.37	0.585398	0.0705145	8.3018	1.02542e-16	1.3891e-15
ENSG00000047936	46.9504	2.96111	0.336116	8.80979	1.25386e-18	1.88824e-17
ENSG00000048028	422.679	-0.163716	0.103873	-1.57611	0.115	0.236359
ENSG00000048052	1361.81	-0.458869	0.0672319	-6.82517	8.78193e-12	8.3588e-11
ENSG00000048140	1396.49	-0.271771	0.069079	-3.93421	8.34721e-05	0.000373238
ENSG00000048162	385.393	0.186659	0.102361	1.82354	0.0682213	0.154543
ENSG00000048342	236.954	-0.101937	0.132855	-0.767281	0.442914	0.640547
ENSG00000048392	2451.77	-0.85074	0.0569892	-14.9281	2.16381e-50	1.00491e-48
ENSG00000048405	367.573	-0.518731	0.107013	-4.84738	1.25105e-06	7.10765e-06
ENSG00000048462	0	NA	NA	NA	NA	NA
ENSG00000048471	416.571	-0.878286	0.106202	-8.26993	1.34042e-16	1.8019e-15
ENSG00000048540	1.23023	-1.0529	1.7353	-0.606752	0.544015	NA
ENSG00000048544	1182.82	-0.21681	0.0751041	-2.8868	0.00389182	0.0127672
ENSG00000048545	0	NA	NA	NA	NA	NA
ENSG00000048649	1621.84	0.188158	0.0923823	2.03674	0.0416765	0.101775
ENSG00000048707	796.824	-0.284929	0.0857981	-3.32092	0.000897214	0.00334674
ENSG00000048740	0	NA	NA	NA	NA	NA
ENSG00000048828	2035.67	0.0149526	0.0623967	0.239638	0.810611	0.90375
ENSG00000048991	345.635	0.171968	0.121591	1.41431	0.15727	0.304383
ENSG00000049089	10.1575	2.06525	0.681873	3.02879	0.00245535	0.00841847
ENSG00000049130	226.942	0.141712	0.137015	1.03428	0.301004	0.493576
ENSG00000049167	295.652	-0.463768	0.121822	-3.80693	0.000140703	0.000605836
ENSG00000049192	1159.28	-0.268952	0.0668935	-4.0206	5.80512e-05	0.000265611
ENSG00000049239	815.292	-0.500772	0.08256	-6.06555	1.31504e-09	1.02277e-08
ENSG00000049245	1241.18	-0.802046	0.0711583	-11.2713	1.81866e-29	4.44894e-28
ENSG00000049246	139.144	0.356436	0.164604	2.16542	0.0303559	0.0776956
ENSG00000049247	0	NA	NA	NA	NA	NA
ENSG00000049249	73.5586	-1.07966	0.245339	-4.40068	1.0791e-05	5.48094e-05
ENSG00000049283	1.44248	0.27142	1.5851	0.171232	0.864041	0.933151
ENSG00000049323	1629.47	-0.76407	0.0609268	-12.5408	4.46495e-36	1.3733e-34
ENSG00000049449	4337.43	-0.560323	0.0523115	-10.7113	9.01061e-27	1.9829e-25
ENSG00000049540	10.6497	2.96255	0.730855	4.05354	5.04483e-05	0.000233413
ENSG00000049541	826.457	0.765807	0.0795809	9.623	6.39361e-22	1.12843e-20
ENSG00000049618	561.113	0.105251	0.110122	0.955765	0.339191	0.535527
ENSG00000049656	1990.68	-0.13538	0.0660764	-2.04883	0.0404783	0.0994198
ENSG00000049759	535.228	0.0292509	0.10842	0.269793	0.78732	0.889991
ENSG00000049768	1.62228	0.876073	1.51365	0.578782	0.562736	0.740437
ENSG00000049769	175.39	-0.0650202	0.151717	-0.428563	0.668242	0.815267
ENSG00000049860	3456.91	-0.906983	0.0570093	-15.9094	5.45459e-57	2.99618e-55
ENSG00000049883	402.499	0.175773	0.108788	1.61574	0.106151	0.222121
ENSG00000050030	0	NA	NA	NA	NA	NA
ENSG00000050130	815.079	-0.625928	0.0852335	-7.34368	2.07793e-13	2.21906e-12
ENSG00000050165	10283.6	-0.325547	0.0448936	-7.25152	4.12131e-13	4.31579e-12
ENSG00000050327	0.164651	-0.558118	4.07565	-0.13694	0.891079	NA
ENSG00000050344	3898.57	-0.941282	0.0591701	-15.9081	5.57068e-57	3.05198e-55
ENSG00000050393	395.473	-0.296662	0.112006	-2.64862	0.00808217	0.0245216
ENSG00000050405	1446.29	1.18605	0.0709733	16.7113	1.08488e-62	6.7526e-61
ENSG00000050426	454.194	0.337573	0.0957577	3.52528	0.000423032	0.00166943
ENSG00000050438	72.8744	0.69706	0.231627	3.00941	0.00261754	0.00892681
ENSG00000050555	12.0497	0.269482	0.536855	0.501964	0.615693	0.778814
ENSG00000050628	1.88221	3.40895	1.70281	2.00195	0.0452896	0.109229
ENSG00000050730	5.84221	-1.62509	0.830454	-1.95686	0.0503635	0.11978
ENSG00000050748	1262.26	-0.241953	0.0730243	-3.31332	0.000921955	0.00343476
ENSG00000050767	0.57363	2.73931	2.8511	0.960791	0.336657	NA
ENSG00000050820	1295.96	0.217153	0.0694294	3.12768	0.00176192	0.00622771
ENSG00000051009	413.489	0.119845	0.107415	1.11572	0.26454	0.450092
ENSG00000051108	2752.65	0.856718	0.0574908	14.9018	3.20743e-50	1.47011e-48
ENSG00000051128	661.351	-0.0928551	0.0849529	-1.09302	0.274386	0.462061
ENSG00000051180	140.206	1.12264	0.177953	6.30864	2.81489e-10	2.337e-09
ENSG00000051341	490.735	0.768826	0.0947399	8.11513	4.8527e-16	6.27095e-15
ENSG00000051382	280.414	0.515173	0.136524	3.77349	0.000160978	0.000685556
ENSG00000051523	2.78392	0.450857	1.15349	0.390863	0.695898	0.832608
ENSG00000051596	275.519	0.711403	0.142925	4.97747	6.44194e-07	3.78669e-06
ENSG00000051620	1004.91	-0.528175	0.0757415	-6.97339	3.09394e-12	3.04018e-11
ENSG00000051825	586.918	0.71426	0.0909488	7.85342	4.04831e-15	4.92303e-14
ENSG00000052126	359.733	-0.706662	0.1143	-6.18253	6.30826e-10	5.07702e-09
ENSG00000052344	6.62646	2.73249	0.880425	3.10361	0.00191177	0.00669685
ENSG00000052723	846.86	-0.243457	0.0785399	-3.09979	0.0019366	0.00677232
ENSG00000052749	1247.28	0.526395	0.0657631	8.00441	1.20038e-15	1.5131e-14
ENSG00000052795	410.083	1.31877	0.104875	12.5748	2.90711e-36	8.99407e-35
ENSG00000052802	918.543	-0.998196	0.0784449	-12.7248	4.30493e-37	1.36396e-35
ENSG00000052841	1848.37	-0.478606	0.067531	-7.08721	1.36843e-12	1.38209e-11
ENSG00000052850	133.915	-0.259903	0.184539	-1.40839	0.159017	0.307143
ENSG00000053108	12.06	2.80329	0.650727	4.30793	1.64791e-05	8.16502e-05
ENSG00000053254	368.321	1.02156	0.118346	8.63193	6.03255e-18	8.74056e-17
ENSG00000053328	0.547947	-0.880132	2.52876	-0.348049	0.727803	NA
ENSG00000053371	478.587	-0.0749429	0.101969	-0.734957	0.462366	0.658493
ENSG00000053372	456.302	0.420004	0.0971691	4.3224	1.54342e-05	7.67806e-05
ENSG00000053438	0.0956965	-0.503331	4.07769	-0.123435	0.901762	NA
ENSG00000053501	152.497	0.500705	0.159298	3.14321	0.00167107	0.00593749
ENSG00000053524	30.7373	-1.28634	0.369894	-3.4776	0.000505919	0.00196774
ENSG00000053702	0.164651	-0.558118	4.07565	-0.13694	0.891079	NA
ENSG00000053747	192.53	1.93699	0.152122	12.7331	3.87171e-37	1.23041e-35
ENSG00000053770	452.006	-0.375092	0.0981721	-3.82076	0.000133043	0.000574853
ENSG00000053900	439.402	-0.113853	0.0990181	-1.14982	0.250218	0.432152
ENSG00000053918	17.3382	-0.128492	0.44908	-0.286124	0.774783	0.882948
ENSG00000054116	708.662	-0.392707	0.085312	-4.60319	4.16067e-06	2.22388e-05
ENSG00000054118	1975.37	0.185416	0.0595391	3.11419	0.00184454	0.00648268
ENSG00000054148	1375.36	0.00562953	0.0684277	0.0822698	0.934432	0.970459
ENSG00000054179	0	NA	NA	NA	NA	NA
ENSG00000054219	8.48762	-1.59756	0.695748	-2.29618	0.0216656	0.0582344
ENSG00000054267	1618.37	0.198635	0.0652233	3.04547	0.00232321	0.00799798
ENSG00000054277	94.9399	-1.86653	0.226271	-8.24909	1.59604e-16	2.12785e-15
ENSG00000054282	1192.81	-1.04482	0.073627	-14.1907	1.04601e-45	4.32336e-44
ENSG00000054356	500.17	-2.40412	0.111717	-21.5196	1.02009e-102	1.44032e-100
ENSG00000054392	397.079	0.162178	0.108253	1.49814	0.134096	0.268167
ENSG00000054523	1400.98	0.159959	0.0708594	2.25741	0.0239825	0.0634089
ENSG00000054598	113.118	0.206431	0.179155	1.15225	0.249219	0.431138
ENSG00000054611	222.543	-0.26567	0.134291	-1.97831	0.0478936	0.114657
ENSG00000054654	591.236	0.837354	0.10603	7.89733	2.84938e-15	3.49535e-14
ENSG00000054690	37.6015	-0.0663442	0.314609	-0.210878	0.832982	0.915961
ENSG00000054793	1623.94	-0.121363	0.0704478	-1.72274	0.0849356	0.185322
ENSG00000054796	0	NA	NA	NA	NA	NA
ENSG00000054803	0	NA	NA	NA	NA	NA
ENSG00000054938	0.23985	0.45775	3.65451	0.125256	0.900321	NA
ENSG00000054965	1143.61	0.289273	0.0707457	4.08891	4.334e-05	0.000202215
ENSG00000054967	226.85	-0.0307366	0.130889	-0.234829	0.814342	0.906365
ENSG00000054983	0	NA	NA	NA	NA	NA
ENSG00000055044	1647.92	0.799087	0.068606	11.6475	2.36322e-31	6.23806e-30
ENSG00000055070	1251.64	0.0529573	0.0684338	0.773846	0.439022	0.636984
ENSG00000055118	70.8726	-0.603544	0.227758	-2.64994	0.0080507	0.0244437
ENSG00000055130	1150.01	-0.285147	0.0674916	-4.22492	2.39029e-05	0.000116082
ENSG00000055147	506.883	-0.162888	0.091165	-1.78673	0.0739805	0.165627
ENSG00000055163	1148.06	-0.574932	0.0682575	-8.42299	3.66991e-17	5.08614e-16
ENSG00000055208	831.051	0.0707495	0.0927985	0.7624	0.445821	0.642763
ENSG00000055211	522.027	-0.246066	0.0922074	-2.66862	0.00761646	0.0232734
ENSG00000055332	2201.52	-0.261065	0.0822505	-3.17402	0.00150342	0.00537724
ENSG00000055483	528.784	0.471342	0.102949	4.57839	4.68561e-06	2.49181e-05
ENSG00000055609	747.866	0.330951	0.0858634	3.85439	0.000116019	0.000505971
ENSG00000055732	352.929	-0.270068	0.122045	-2.21285	0.0269078	0.070147
ENSG00000055813	20.3972	-0.290165	0.439207	-0.660656	0.508833	0.696158
ENSG00000055917	1583.67	0.359676	0.179785	2.00059	0.0454361	0.109465
ENSG00000055950	768.72	-0.152765	0.0824958	-1.85179	0.0640565	0.1468
ENSG00000055955	1.38621	0.384007	1.56341	0.245622	0.805975	0.901154
ENSG00000055957	0	NA	NA	NA	NA	NA
ENSG00000056050	347.216	-0.277765	0.11093	-2.50397	0.0122808	0.0355431
ENSG00000056097	4221.03	0.085268	0.0491484	1.73491	0.0827569	0.181604
ENSG00000056277	98.5675	0.116079	0.19173	0.605429	0.544894	0.727194
ENSG00000056291	1.73349	-1.99342	1.57135	-1.2686	0.204583	0.372385
ENSG00000056487	7.77316	0.145611	0.664742	0.219049	0.826612	0.912731
ENSG00000056558	233.916	-2.21478	0.151758	-14.5942	3.05942e-48	1.33813e-46
ENSG00000056586	4513.93	0.826856	0.0498872	16.5745	1.06524e-61	6.45838e-60
ENSG00000056736	10.0989	0.0569019	0.589933	0.0964547	0.923159	0.964752
ENSG00000056972	159.559	-0.255874	0.156278	-1.6373	0.101568	0.214064
ENSG00000056998	314.639	-0.570455	0.11563	-4.93346	8.07856e-07	4.69494e-06
ENSG00000057019	62023	-0.177848	0.0397076	-4.47893	7.50198e-06	3.8867e-05
ENSG00000057149	0	NA	NA	NA	NA	NA
ENSG00000057252	2151.51	-0.269392	0.059148	-4.55455	5.24983e-06	2.77642e-05
ENSG00000057294	658.101	1.51789	0.0887354	17.1059	1.34229e-65	8.96477e-64
ENSG00000057468	3.14589	0.136046	1.0701	0.127133	0.898835	0.952533
ENSG00000057593	0	NA	NA	NA	NA	NA
ENSG00000057608	5449.26	0.192472	0.0499883	3.85034	0.000117954	0.000513451
ENSG00000057657	15.5967	0.584645	0.508212	1.1504	0.249981	0.431887
ENSG00000057663	371.203	-0.219875	0.108961	-2.01792	0.0435993	0.105685
ENSG00000057704	34.8037	-0.262204	0.325241	-0.806183	0.420137	0.619314
ENSG00000057757	415.382	0.0718077	0.102615	0.69978	0.484065	0.677246
ENSG00000057935	932.126	0.0434138	0.0747124	0.581079	0.561187	0.739092
ENSG00000058056	558.192	0.803148	0.10436	7.69595	1.40444e-14	1.63965e-13
ENSG00000058063	1635.56	-0.233212	0.0608275	-3.83398	0.000126085	0.000546245
ENSG00000058085	3826.51	-2.74554	0.0578095	-47.4929	0	0
ENSG00000058091	857.932	0.545114	0.0764125	7.13384	9.76079e-13	9.97317e-12
ENSG00000058262	6639.55	-0.319733	0.0455062	-7.02615	2.12314e-12	2.11489e-11
ENSG00000058272	2598.65	0.542457	0.055966	9.69262	3.24099e-22	5.79302e-21
ENSG00000058335	37.1271	0.274135	0.323205	0.848176	0.39634	0.595852
ENSG00000058404	55.9416	0.76513	0.263892	2.8994	0.00373872	0.0123053
ENSG00000058453	65.174	0.140375	0.250667	0.560005	0.575476	0.75039
ENSG00000058600	636.161	0.122276	0.0876981	1.39429	0.163231	0.313211
ENSG00000058668	3257.8	-0.273728	0.064936	-4.21535	2.49395e-05	0.000120754
ENSG00000058673	3359.16	-0.307817	0.050824	-6.05653	1.39093e-09	1.0786e-08
ENSG00000058729	449.259	0.229601	0.107207	2.14166	0.0322205	0.0817086
ENSG00000058799	476.175	-0.875436	0.0964665	-9.07503	1.13647e-19	1.80174e-18
ENSG00000058804	676.221	0.309586	0.0857417	3.61068	0.000305393	0.00123436
ENSG00000058866	253.779	-2.29986	0.151434	-15.1873	4.29469e-52	2.07705e-50
ENSG00000059122	1489.25	-0.85303	0.0687307	-12.4112	2.27228e-35	6.78074e-34
ENSG00000059145	377.313	-1.30214	0.111651	-11.6627	1.97786e-31	5.24058e-30
ENSG00000059377	23.1941	-1.22489	0.414052	-2.9583	0.00309337	0.0104025
ENSG00000059378	559.517	0.0939524	0.100371	0.936051	0.349247	0.546482
ENSG00000059573	1681.65	0.384624	0.0630859	6.09684	1.08187e-09	8.49588e-09
ENSG00000059588	643.561	-0.950005	0.0901769	-10.5349	5.96394e-26	1.26737e-24
ENSG00000059691	352.106	-0.321015	0.109282	-2.9375	0.00330874	0.0110298
ENSG00000059728	248.211	-0.248982	0.128923	-1.93125	0.0534525	0.126182
ENSG00000059758	1979.08	-0.679704	0.0585875	-11.6015	4.04785e-31	1.05525e-29
ENSG00000059769	83.437	-0.114345	0.209391	-0.546084	0.585008	0.757146
ENSG00000059804	725.628	-0.729438	0.0849808	-8.58356	9.19819e-18	1.3182e-16
ENSG00000059915	11.4199	2.28743	0.661994	3.45536	0.000549565	0.00212415
ENSG00000060069	243.208	0.01842	0.127117	0.144906	0.884785	0.944879
ENSG00000060138	613.898	0.034075	0.0881632	0.386499	0.699127	0.834699
ENSG00000060140	3.04166	-2.03156	1.23362	-1.64683	0.0995938	0.210727
ENSG00000060237	813.149	-0.232915	0.0953289	-2.44328	0.0145546	0.0412612
ENSG00000060303	0	NA	NA	NA	NA	NA
ENSG00000060339	1813.26	0.377366	0.058496	6.45115	1.11008e-10	9.52826e-10
ENSG00000060491	1334.63	-0.0625954	0.0711977	-0.879178	0.379305	0.578651
ENSG00000060558	5.79645	0.711089	0.782909	0.908266	0.363738	0.562422
ENSG00000060566	1.57265	-0.201288	1.7185	-0.11713	0.906757	0.956783
ENSG00000060642	293.267	-0.272287	0.128952	-2.11155	0.0347254	0.0872928
ENSG00000060656	174.725	-1.32106	0.155017	-8.52201	1.56807e-17	2.21999e-16
ENSG00000060688	602.195	-0.116448	0.0901316	-1.29198	0.196365	0.361356
ENSG00000060709	0.182867	-0.558118	4.07565	-0.13694	0.891079	NA
ENSG00000060718	363.757	5.78302	0.230761	25.0606	1.3382e-138	3.39193e-136
ENSG00000060749	853.695	0.245808	0.0884556	2.77888	0.00545464	0.0172771
ENSG00000060762	170.856	-0.206393	0.148043	-1.39415	0.163273	0.313264
ENSG00000060971	596.146	0.170367	0.103494	1.64616	0.099731	0.210929
ENSG00000060982	2176.48	-0.665378	0.0586097	-11.3527	7.19023e-30	1.79653e-28
ENSG00000061273	851.197	0.177697	0.081939	2.16865	0.0301096	0.077146
ENSG00000061337	289.838	3.19596	0.144614	22.1	3.16229e-108	4.85607e-106
ENSG00000061455	7.03732	-0.472512	0.713248	-0.662479	0.507664	0.695283
ENSG00000061492	0.44307	1.2924	2.92381	0.442026	0.65847	NA
ENSG00000061656	31.1371	-0.331957	0.354471	-0.936488	0.349022	0.546356
ENSG00000061676	5941.26	-0.431135	0.0463026	-9.31123	1.26355e-20	2.10638e-19
ENSG00000061794	709.147	0.189407	0.0876534	2.16087	0.0307056	0.0784818
ENSG00000061918	68.0562	-0.638674	0.234469	-2.72392	0.00645123	0.0200417
ENSG00000061936	547.1	0.0628949	0.0904889	0.695056	0.48702	0.6797
ENSG00000061938	579.749	0.324313	0.0859939	3.77135	0.000162366	0.000691048
ENSG00000061987	777.76	-0.161325	0.0843625	-1.91229	0.0558395	0.13095
ENSG00000062038	1.59782	0.74315	1.57655	0.471378	0.637371	0.794043
ENSG00000062096	1.03562	3.67299	2.02815	1.81101	0.0701397	NA
ENSG00000062194	2050.06	0.264259	0.0589275	4.48447	7.30964e-06	3.79236e-05
ENSG00000062282	179.316	0.314942	0.149754	2.10306	0.0354604	0.0888175
ENSG00000062370	214.541	-0.163639	0.137955	-1.18618	0.235551	0.414372
ENSG00000062485	1465.05	0.278071	0.0650314	4.27595	1.90327e-05	9.35977e-05
ENSG00000062524	81.2572	-0.803269	0.219961	-3.65187	0.000260342	0.00107121
ENSG00000062582	12.3703	0.0559887	0.547925	0.102183	0.918611	0.962451
ENSG00000062598	707.947	-0.329329	0.0816041	-4.0357	5.44407e-05	0.000250234
ENSG00000062650	1938.51	-0.00910724	0.0572885	-0.158972	0.873691	0.938555
ENSG00000062716	8313.81	-0.277065	0.048252	-5.74205	9.35365e-09	6.71153e-08
ENSG00000062725	1753.77	0.577396	0.0609511	9.4731	2.71663e-21	4.64276e-20
ENSG00000062822	384.826	0.665867	0.108991	6.10938	1.00016e-09	7.88069e-09
ENSG00000063015	0.861937	3.39586	2.27458	1.49296	0.135448	NA
ENSG00000063046	5861.61	-0.0271776	0.0518116	-0.524547	0.599898	0.767866
ENSG00000063127	21.3473	0.692542	0.42406	1.63312	0.102444	0.215759
ENSG00000063169	7.20052	0.0372591	0.692492	0.0538043	0.957091	0.980796
ENSG00000063176	144.782	-0.229931	0.160213	-1.43515	0.151243	0.294698
ENSG00000063177	2602.3	-0.0121402	0.0629263	-0.192927	0.847016	0.924202
ENSG00000063180	183.613	2.29171	0.160737	14.2575	4.0242e-46	1.67978e-44
ENSG00000063241	640.425	0.261077	0.100611	2.59491	0.00946147	0.0281741
ENSG00000063244	1879.85	0.497017	0.0587349	8.46205	2.62728e-17	3.67749e-16
ENSG00000063245	1264.53	-0.428268	0.0713542	-6.00199	1.94908e-09	1.49435e-08
ENSG00000063322	735.155	0.358522	0.0786167	4.56038	5.10616e-06	2.7052e-05
ENSG00000063438	26.2363	0.240642	0.363037	0.662859	0.507421	0.695201
ENSG00000063515	0	NA	NA	NA	NA	NA
ENSG00000063587	359.272	0.338739	0.131196	2.58193	0.00982498	0.0291413
ENSG00000063601	689.231	-0.167106	0.0827023	-2.02058	0.0433237	0.105187
ENSG00000063660	2919.67	0.0162433	0.0608265	0.267043	0.789436	0.89133
ENSG00000063761	64.8126	-0.638046	0.243288	-2.62259	0.00872644	0.0262417
ENSG00000063854	843.744	-0.282287	0.0770145	-3.66537	0.000246982	0.00102063
ENSG00000063978	1169.93	0.254066	0.0693649	3.66275	0.000249522	0.00103011
ENSG00000064012	956.406	-0.306096	0.0730256	-4.19162	2.76968e-05	0.000133185
ENSG00000064042	518.784	1.14392	0.0975346	11.7284	9.11811e-32	2.45617e-30
ENSG00000064102	593.456	0.106679	0.0919475	1.16021	0.245962	0.427049
ENSG00000064115	1392.91	-0.983282	0.0714379	-13.7641	4.18809e-43	1.61372e-41
ENSG00000064195	0.286815	1.40091	3.70004	0.378621	0.704969	NA
ENSG00000064199	136.406	-0.280209	0.164915	-1.6991	0.0892996	0.193002
ENSG00000064201	119.169	-0.31061	0.179758	-1.72793	0.0840007	0.183701
ENSG00000064205	0.987167	2.46933	2.02524	1.21928	0.222738	NA
ENSG00000064218	5.05533	2.08747	0.902064	2.3141	0.0206622	0.0559233
ENSG00000064225	43.0031	-0.712344	0.299026	-2.38221	0.017209	0.0477125
ENSG00000064270	1.00845	0.651341	1.92703	0.338003	0.735361	NA
ENSG00000064300	35.8166	0.957394	0.32083	2.98411	0.002844	0.00963014
ENSG00000064309	126.393	1.16099	0.177859	6.5276	6.68339e-11	5.87078e-10
ENSG00000064313	984.668	-0.144604	0.0740394	-1.95308	0.0508106	0.120745
ENSG00000064393	426.358	-0.506145	0.120776	-4.19079	2.77987e-05	0.000133645
ENSG00000064419	1436.62	0.0990782	0.0639836	1.54849	0.121504	0.247501
ENSG00000064489	0.781553	-1.51774	2.1479	-0.706618	0.479804	NA
ENSG00000064490	1009.4	0.221096	0.077647	2.84745	0.00440707	0.0142882
ENSG00000064545	546.501	0.141552	0.0916574	1.54436	0.122501	0.249172
ENSG00000064547	82.8222	-0.298176	0.220361	-1.35313	0.176015	0.332376
ENSG00000064601	2914.91	-0.54791	0.0525422	-10.428	1.84735e-25	3.83658e-24
ENSG00000064607	2006.82	0.378584	0.0566878	6.6784	2.41569e-11	2.22024e-10
ENSG00000064651	288.178	0.197738	0.115982	1.7049	0.088214	0.191108
ENSG00000064652	336.093	-0.0131932	0.117551	-0.112234	0.910637	0.958542
ENSG00000064655	0.286815	1.40091	3.70004	0.378621	0.704969	NA
ENSG00000064666	3031.13	0.737785	0.0556245	13.2637	3.75987e-40	1.32054e-38
ENSG00000064687	127.955	0.368639	0.167357	2.20271	0.0276154	0.0717427
ENSG00000064692	127.14	1.00592	0.175321	5.7376	9.60299e-09	6.87613e-08
ENSG00000064703	518.805	0.208033	0.099253	2.09598	0.0360836	0.0901897
ENSG00000064726	1570.55	0.0163913	0.0657046	0.249469	0.802998	0.899498
ENSG00000064763	188.134	0.095251	0.14555	0.654422	0.51284	0.700093
ENSG00000064787	1.35667	0.345697	1.57118	0.220024	0.825853	0.912328
ENSG00000064835	0.173687	1.40091	4.08047	0.34332	0.731358	NA
ENSG00000064886	9.30163	2.83822	0.757203	3.74829	0.000178041	0.000752785
ENSG00000064932	955.934	-0.00621048	0.0763082	-0.0813868	0.935134	0.9709
ENSG00000064933	626.647	0.294465	0.0842526	3.49503	0.000474011	0.0018553
ENSG00000064961	1285.49	0.140913	0.0680807	2.06979	0.0384717	0.095337
ENSG00000064989	97.5698	2.44757	0.229026	10.6868	1.17316e-26	2.56559e-25
ENSG00000064995	323.723	0.299716	0.114978	2.60673	0.00914112	0.0273389
ENSG00000064999	259.484	-0.0607764	0.122938	-0.494367	0.621047	0.782461
ENSG00000065000	3481.46	0.193109	0.0562407	3.43361	0.000595594	0.00228768
ENSG00000065029	321.934	0.259994	0.110603	2.35069	0.0187387	0.0513781
ENSG00000065054	1474.18	0.768719	0.0695518	11.0525	2.13292e-28	5.01368e-27
ENSG00000065057	398.937	-0.14113	0.104681	-1.34819	0.177599	0.334736
ENSG00000065060	940.922	0.525329	0.0737958	7.11868	1.08964e-12	1.10648e-11
ENSG00000065135	3017.09	0.674345	0.0589122	11.4466	2.44512e-30	6.15316e-29
ENSG00000065150	4201.04	0.447079	0.048792	9.16295	5.04964e-20	8.1468e-19
ENSG00000065154	1213.12	-0.171821	0.0761058	-2.25766	0.023967	0.0633838
ENSG00000065183	921.291	0.233357	0.0725358	3.21713	0.00129482	0.00469418
ENSG00000065243	675.32	-0.25016	0.0860579	-2.90688	0.00365052	0.0120525
ENSG00000065268	517.392	-0.0894503	0.0966501	-0.925507	0.354702	0.552521
ENSG00000065308	2258.77	0.644154	0.0576153	11.1803	5.09448e-29	1.22489e-27
ENSG00000065320	168.269	0.00873154	0.151799	0.0575203	0.954131	0.979649
ENSG00000065325	21.4611	2.39487	0.462394	5.17928	2.22745e-07	1.38111e-06
ENSG00000065328	377.114	0.769945	0.108915	7.06926	1.55766e-12	1.56719e-11
ENSG00000065357	445.913	-0.688043	0.0995396	-6.91226	4.77008e-12	4.62883e-11
ENSG00000065361	10.0899	0.297516	0.581763	0.511404	0.609068	0.774613
ENSG00000065371	0	NA	NA	NA	NA	NA
ENSG00000065413	35.0822	-0.129806	0.329701	-0.393707	0.693797	0.831468
ENSG00000065427	3110.01	0.541315	0.0550559	9.83208	8.19053e-23	1.49318e-21
ENSG00000065457	772.273	0.16312	0.0791007	2.06218	0.0391906	0.096726
ENSG00000065485	101.281	0.27125	0.194377	1.39548	0.16287	0.31269
ENSG00000065491	145.953	-0.0355563	0.159324	-0.223169	0.823404	0.911485
ENSG00000065518	1450.98	-0.217895	0.069162	-3.1505	0.00162989	0.005801
ENSG00000065526	247.569	0.159018	0.130754	1.21616	0.223923	0.398964
ENSG00000065534	5420.59	1.10965	0.0498874	22.2432	1.31311e-109	2.04632e-107
ENSG00000065548	1935.76	0.25624	0.0599297	4.27568	1.90556e-05	9.36662e-05
ENSG00000065559	1062.08	0.0161537	0.0727466	0.222054	0.824272	0.911713
ENSG00000065600	785.555	-0.624713	0.0820436	-7.6144	2.64915e-14	3.02567e-13
ENSG00000065609	0.739066	0.615872	2.23085	0.27607	0.782494	NA
ENSG00000065613	3697.59	0.152017	0.0551492	2.75648	0.0058428	0.0183711
ENSG00000065615	547.944	-0.50367	0.0916537	-5.49536	3.89922e-08	2.6326e-07
ENSG00000065618	63.5659	-0.423937	0.249678	-1.69793	0.0895206	0.193401
ENSG00000065621	18.6981	0.283608	0.442816	0.640464	0.521871	0.707763
ENSG00000065665	140.283	-0.0642327	0.163484	-0.392899	0.694394	0.831692
ENSG00000065675	0	NA	NA	NA	NA	NA
ENSG00000065717	113.698	1.72105	0.196885	8.74142	2.30194e-18	3.40804e-17
ENSG00000065802	2604.14	-0.535017	0.0601197	-8.8992	5.62513e-19	8.61292e-18
ENSG00000065809	857.559	0.524682	0.0855967	6.1297	8.80464e-10	6.9741e-09
ENSG00000065833	773.224	-0.862899	0.0863639	-9.99142	1.66177e-23	3.15241e-22
ENSG00000065882	1064.79	-0.401949	0.073286	-5.48466	4.14256e-08	2.78795e-07
ENSG00000065883	1564.86	-0.325114	0.062217	-5.22549	1.73697e-07	1.08984e-06
ENSG00000065911	4575.9	0.168543	0.05218	3.23003	0.00123778	0.00450525
ENSG00000065923	1295.78	-0.775266	0.0715065	-10.8419	2.17915e-27	4.90846e-26
ENSG00000065970	160.653	0.0944771	0.16678	0.566479	0.571068	0.747054
ENSG00000065978	4554.5	0.0955969	0.0527836	1.81111	0.0701239	0.158172
ENSG00000065989	9.66733	0.790028	0.612708	1.2894	0.197258	0.362627
ENSG00000066027	517.094	-0.758912	0.0994421	-7.6317	2.31685e-14	2.65913e-13
ENSG00000066032	14.9828	-0.286697	0.479998	-0.597287	0.550316	0.731136
ENSG00000066044	1212.48	0.0574499	0.0792562	0.724864	0.468536	0.664043
ENSG00000066056	9.32661	0.556944	0.639778	0.870526	0.384013	0.583859
ENSG00000066084	1586.13	0.0431934	0.0662032	0.652437	0.514119	0.701114
ENSG00000066117	897.376	-0.374414	0.0801133	-4.67355	2.96036e-06	1.61014e-05
ENSG00000066135	1347.64	0.0291683	0.0675426	0.431851	0.66585	0.81325
ENSG00000066136	736.748	0.763902	0.0842273	9.06954	1.19525e-19	1.8935e-18
ENSG00000066185	0.144153	1.40091	4.08047	0.34332	0.731358	NA
ENSG00000066230	0.260348	-1.31727	3.50751	-0.375558	0.707246	NA
ENSG00000066248	632.443	-0.0649778	0.0875306	-0.742344	0.457879	0.654318
ENSG00000066279	1914.32	1.16718	0.0595432	19.6022	1.48096e-85	1.44913e-83
ENSG00000066294	0	NA	NA	NA	NA	NA
ENSG00000066322	1534.04	-0.13278	0.0623022	-2.13122	0.0330711	0.0835434
ENSG00000066336	0.164651	-0.558118	4.07565	-0.13694	0.891079	NA
ENSG00000066379	207.484	-0.11422	0.137667	-0.829682	0.406719	0.606033
ENSG00000066382	0	NA	NA	NA	NA	NA
ENSG00000066405	0	NA	NA	NA	NA	NA
ENSG00000066422	966.779	0.349034	0.0712679	4.8975	9.70642e-07	5.59155e-06
ENSG00000066427	284.127	0.038542	0.118472	0.325325	0.744935	0.86577
ENSG00000066455	582.684	0.114134	0.0857869	1.33043	0.183375	0.343163
ENSG00000066468	0.173687	1.40091	4.08047	0.34332	0.731358	NA
ENSG00000066557	470.934	0.549073	0.095016	5.77874	7.52618e-09	5.45797e-08
ENSG00000066583	263.636	-0.306649	0.128666	-2.3833	0.0171584	0.0476162
ENSG00000066629	121.148	0.191808	0.182882	1.04881	0.294265	0.485929
ENSG00000066651	213.945	-0.192668	0.135272	-1.42429	0.154361	0.299746
ENSG00000066654	1469.4	-0.0777606	0.0624896	-1.24438	0.213361	0.384669
ENSG00000066697	1440.37	-0.469865	0.0672753	-6.98422	2.86448e-12	2.8213e-11
ENSG00000066735	17.3288	-0.0116937	0.458629	-0.025497	0.979659	0.990752
ENSG00000066739	776.491	-0.0311832	0.0783011	-0.398248	0.690448	0.830272
ENSG00000066777	799.735	-0.279126	0.0816988	-3.41652	0.000634259	0.0024195
ENSG00000066813	0	NA	NA	NA	NA	NA
ENSG00000066827	133.482	0.159185	0.175718	0.90591	0.364983	0.563934
ENSG00000066855	236.693	-0.0639786	0.129919	-0.492449	0.622402	0.783016
ENSG00000066923	97.7844	0.778601	0.192802	4.03834	5.38305e-05	0.000247538
ENSG00000066926	546.483	-0.223845	0.0913821	-2.44955	0.0143035	0.0406536
ENSG00000066933	855.467	0.415626	0.0773338	5.37444	7.68205e-08	5.03317e-07
ENSG00000067048	2598.84	0.928352	0.0585822	15.847	1.47482e-56	7.95569e-55
ENSG00000067057	3077.23	-0.537756	0.053698	-10.0144	1.31694e-23	2.50958e-22
ENSG00000067064	791.477	-0.232018	0.0858696	-2.70198	0.00689288	0.0212972
ENSG00000067066	1188.54	-0.0787179	0.0769101	-1.02351	0.306069	0.498921
ENSG00000067082	1527.14	-0.37458	0.155977	-2.4015	0.0163279	0.045582
ENSG00000067113	275.455	0.229531	0.125233	1.83283	0.0668273	0.151892
ENSG00000067141	215.502	-0.673908	0.142367	-4.73361	2.20559e-06	1.21852e-05
ENSG00000067167	1574.41	-0.287038	0.0766547	-3.74456	0.000180711	0.000762494
ENSG00000067177	469.327	-0.719436	0.0977916	-7.35683	1.88332e-13	2.02047e-12
ENSG00000067182	1308.34	-0.293373	0.0680153	-4.31335	1.60803e-05	7.98369e-05
ENSG00000067191	173.349	0.0706892	0.154809	0.456621	0.647944	0.801095
ENSG00000067208	642.877	-0.456111	0.0986712	-4.62254	3.79074e-06	2.03495e-05
ENSG00000067221	404.256	1.33181	0.102925	12.9396	2.6896e-38	8.98154e-37
ENSG00000067225	41983.8	-0.0993376	0.0388937	-2.55408	0.0106469	0.0312484
ENSG00000067248	1931.04	0.153506	0.0606833	2.52963	0.0114183	0.0332483
ENSG00000067334	1457.22	-0.324607	0.0649769	-4.99573	5.86133e-07	3.46573e-06
ENSG00000067365	351.69	-0.752559	0.113365	-6.63834	3.17227e-11	2.86922e-10
ENSG00000067369	3526.77	-0.00663831	0.0512312	-0.129576	0.896902	0.951252
ENSG00000067445	239.168	0.745263	0.127346	5.85226	4.84925e-09	3.57083e-08
ENSG00000067533	674.898	-0.156884	0.0818254	-1.9173	0.0552002	0.129725
ENSG00000067560	4800.41	-0.141154	0.0589003	-2.3965	0.0165526	0.0461359
ENSG00000067596	1538.14	-0.0727214	0.0621923	-1.1693	0.242283	0.422817
ENSG00000067601	88.6978	0.196135	0.203458	0.964003	0.335044	0.531564
ENSG00000067606	37.8536	0.350118	0.307554	1.13839	0.254956	0.438503
ENSG00000067646	399.299	0.204684	0.103114	1.98502	0.0471421	0.113075
ENSG00000067704	2958.47	-0.430608	0.0512781	-8.3975	4.56071e-17	6.29168e-16
ENSG00000067715	918.596	-1.16861	0.0787536	-14.8388	8.22215e-50	3.72797e-48
ENSG00000067798	2482.57	-1.31628	0.0587368	-22.4097	3.16293e-111	5.04104e-109
ENSG00000067829	864.236	0.220372	0.0823031	2.67757	0.00741582	0.0227405
ENSG00000067836	293.901	0.0177139	0.118749	0.149171	0.881418	0.943102
ENSG00000067840	301.091	0.33351	0.113497	2.93848	0.0032983	0.0110002
ENSG00000067842	0.634189	2.97346	2.53828	1.17144	0.24142	NA
ENSG00000067900	2046.25	0.20471	0.0657226	3.11475	0.00184099	0.00647239
ENSG00000067955	835.168	0.544134	0.0839152	6.48434	8.91239e-11	7.72873e-10
ENSG00000067992	123.279	0.0576247	0.178234	0.32331	0.74646	0.866814
ENSG00000068001	601.796	-0.100395	0.0901335	-1.11385	0.265346	0.450807
ENSG00000068024	300.637	0.843661	0.125011	6.74869	1.49189e-11	1.39453e-10
ENSG00000068028	287.907	2.28516	0.131235	17.4127	6.60581e-68	4.67923e-66
ENSG00000068078	147.233	0.213063	0.16301	1.30706	0.191193	0.354171
ENSG00000068079	1036.86	0.794947	0.0909439	8.74107	2.30906e-18	3.41618e-17
ENSG00000068097	515.218	0.0301853	0.0966053	0.31246	0.754691	0.871639
ENSG00000068120	987.336	0.134935	0.0892747	1.51146	0.130672	0.262643
ENSG00000068137	520.002	-0.0731142	0.0927557	-0.788244	0.430554	0.628911
ENSG00000068305	979.364	0.182965	0.0741094	2.46884	0.013555	0.0387829
ENSG00000068308	776.053	0.0412095	0.0838512	0.49146	0.623101	0.783316
ENSG00000068323	1525.27	-0.0493859	0.0674256	-0.732451	0.463893	0.660221
ENSG00000068354	191.316	0.0448081	0.14296	0.313432	0.753953	0.871206
ENSG00000068366	857.016	-0.425138	0.0759916	-5.59453	2.21218e-08	1.53091e-07
ENSG00000068383	173.337	-0.589217	0.151185	-3.89733	9.72589e-05	0.000430131
ENSG00000068394	722.261	-0.350906	0.0828791	-4.23395	2.2962e-05	0.000111771
ENSG00000068400	814.943	0.246095	0.0796751	3.08873	0.00201012	0.00700379
ENSG00000068438	1013.15	-0.0494965	0.0733367	-0.674922	0.499725	0.689435
ENSG00000068489	561.674	1.28735	0.0892394	14.4258	3.56225e-47	1.52013e-45
ENSG00000068615	98.2314	0.903564	0.193309	4.67419	2.95113e-06	1.60594e-05
ENSG00000068650	400.605	0.107999	0.128108	0.843037	0.399208	0.598826
ENSG00000068654	1376.44	0.525043	0.0697496	7.52754	5.17056e-14	5.79224e-13
ENSG00000068697	4700.07	1.16448	0.0631401	18.4429	5.95181e-76	4.89118e-74
ENSG00000068724	434.623	-0.54196	0.0995816	-5.44237	5.25751e-08	3.50245e-07
ENSG00000068745	1104.23	-0.170771	0.0702008	-2.43261	0.0149905	0.042326
ENSG00000068781	0.288306	2.05726	3.66	0.562094	0.574052	NA
ENSG00000068784	407.15	0.368581	0.103374	3.56551	0.000363155	0.00144972
ENSG00000068796	1194.25	-0.0308112	0.0685756	-0.449302	0.653214	0.80453
ENSG00000068831	5.48801	5.15896	1.35779	3.79954	0.000144965	0.00062307
ENSG00000068878	1257.15	-0.328494	0.0883223	-3.71926	0.000199808	0.000837194
ENSG00000068885	364.563	0.235662	0.106783	2.20693	0.0273192	0.0710756
ENSG00000068903	1034.9	0.067668	0.0835889	0.809534	0.418208	0.617595
ENSG00000068912	1018.01	-0.617282	0.0730156	-8.45411	2.81215e-17	3.93103e-16
ENSG00000068971	434.444	-0.0338277	0.0985359	-0.343303	0.73137	0.856765
ENSG00000068976	21.7602	4.49921	0.666434	6.75118	1.46648e-11	1.3718e-10
ENSG00000068985	11.6538	0.29083	0.542014	0.536573	0.591563	0.761977
ENSG00000069011	382.997	-0.0866994	0.102603	-0.844998	0.398112	0.597693
ENSG00000069018	0	NA	NA	NA	NA	NA
ENSG00000069020	93.8073	-1.00146	0.208395	-4.80561	1.54282e-06	8.66805e-06
ENSG00000069122	0.430968	2.37587	2.92913	0.811119	0.417297	NA
ENSG00000069188	22.6464	0.119594	0.401797	0.297649	0.765971	0.878502
ENSG00000069206	0.604655	2.90974	2.43019	1.19733	0.231178	NA
ENSG00000069248	1731.23	-0.273373	0.0647913	-4.21929	2.45077e-05	0.0001188
ENSG00000069275	7995.78	0.572918	0.0507355	11.2923	1.43305e-29	3.51791e-28
ENSG00000069329	4290.41	-0.168848	0.0472931	-3.57024	0.000356648	0.001427
ENSG00000069345	2358.79	0.0648267	0.0575141	1.12714	0.259682	0.444241
ENSG00000069399	58.653	0.0216306	0.25201	0.0858325	0.9316	0.968713
ENSG00000069424	115.798	-1.13863	0.186072	-6.11928	9.39999e-10	7.42331e-09
ENSG00000069431	1.03962	-0.986971	1.83001	-0.539324	0.589663	NA
ENSG00000069482	4.16152	1.58082	1.01602	1.5559	0.119731	0.244317
ENSG00000069493	22.5225	-0.497991	0.395463	-1.25926	0.207936	0.37689
ENSG00000069509	274.96	-0.130798	0.117989	-1.10856	0.26762	0.453625
ENSG00000069535	0.288306	2.05726	3.66	0.562094	0.574052	NA
ENSG00000069667	8.32457	-1.19321	0.69109	-1.72657	0.0842457	0.184084
ENSG00000069696	0.868723	-1.6793	2.19094	-0.766475	0.443394	NA
ENSG00000069702	54.0666	-1.37931	0.275677	-5.00337	5.63355e-07	3.34232e-06
ENSG00000069712	0	NA	NA	NA	NA	NA
ENSG00000069764	0	NA	NA	NA	NA	NA
ENSG00000069812	412.22	2.56512	0.119089	21.5395	6.63658e-103	9.49799e-101
ENSG00000069849	1387.08	-0.0886784	0.0632163	-1.40278	0.160683	0.309423
ENSG00000069869	3745.8	0.0890773	0.0507927	1.75374	0.0794746	0.175666
ENSG00000069943	159.451	-0.367196	0.15915	-2.30723	0.021042	0.0567687
ENSG00000069956	3668.67	1.03828	0.0542186	19.1499	9.69963e-82	8.95004e-80
ENSG00000069966	673.084	-0.757991	0.0830999	-9.12144	7.41325e-20	1.18781e-18
ENSG00000069974	282.616	0.14633	0.154635	0.946291	0.344	0.540888
ENSG00000069998	236.851	0.508869	0.13629	3.73373	0.000188668	0.000792888
ENSG00000070010	683.042	-0.219673	0.0821024	-2.6756	0.00745953	0.0228633
ENSG00000070018	511.672	-0.185462	0.09113	-2.03514	0.0418371	0.102108
ENSG00000070019	0.164651	-0.558118	4.07565	-0.13694	0.891079	NA
ENSG00000070031	0	NA	NA	NA	NA	NA
ENSG00000070047	386.542	0.179247	0.103452	1.73266	0.0831566	0.182234
ENSG00000070061	2051.98	-0.117997	0.0556357	-2.12088	0.0339321	0.0855131
ENSG00000070081	1148.95	-0.0757107	0.0702785	-1.0773	0.281348	0.470546
ENSG00000070087	4383.77	0.39865	0.0585766	6.80562	1.00617e-11	9.53935e-11
ENSG00000070159	450.762	-0.264634	0.0975667	-2.71234	0.00668103	0.0206943
ENSG00000070182	33.3379	0.452164	0.333551	1.35561	0.175225	0.331419
ENSG00000070190	0	NA	NA	NA	NA	NA
ENSG00000070193	5.68974	5.19763	1.35489	3.83619	0.000124959	0.000541817
ENSG00000070214	1490.03	-0.676916	0.0638126	-10.6079	2.73947e-26	5.93543e-25
ENSG00000070269	213.611	-0.4163	0.139351	-2.98742	0.0028134	0.00953113
ENSG00000070366	564.042	0.107575	0.0915207	1.17541	0.239829	0.419726
ENSG00000070367	1084.66	-0.23896	0.0776066	-3.07912	0.00207611	0.00721103
ENSG00000070371	412.685	0.269455	0.0989078	2.72431	0.00644369	0.0200299
ENSG00000070388	1.5169	1.0379	1.55689	0.66665	0.504996	0.693673
ENSG00000070404	1971.82	1.42283	0.0669607	21.2487	3.39018e-100	4.51408e-98
ENSG00000070413	516.06	0.434532	0.0924363	4.70088	2.59039e-06	1.41771e-05
ENSG00000070423	298.943	0.10237	0.115818	0.883884	0.376759	0.576245
ENSG00000070444	166.642	-0.0995474	0.149789	-0.664584	0.506316	0.694674
ENSG00000070476	680.863	-0.0776976	0.0899026	-0.864242	0.387455	0.587734
ENSG00000070495	563.014	-0.341155	0.0914778	-3.72937	0.000191958	0.000806394
ENSG00000070501	825.158	-0.443746	0.0802629	-5.52866	3.22678e-08	2.19692e-07
ENSG00000070526	0.807876	3.34131	2.33776	1.42928	0.152925	NA
ENSG00000070540	767.717	-1.00795	0.0795408	-12.6721	8.44461e-37	2.65557e-35
ENSG00000070601	4.07492	2.60214	1.09714	2.37175	0.0177042	0.0488702
ENSG00000070610	485.788	-0.153272	0.0977148	-1.56856	0.116749	0.239146
ENSG00000070614	2639.84	-0.00645166	0.0726527	-0.0888015	0.92924	0.967809
ENSG00000070669	4286.53	-0.258218	0.0498122	-5.18382	2.17385e-07	1.34987e-06
ENSG00000070718	1013.92	-0.0986264	0.069769	-1.41361	0.157475	0.30464
ENSG00000070729	0.847571	0.475128	2.02278	0.234889	0.814295	NA
ENSG00000070731	51.1393	1.0392	0.26961	3.85446	0.000115987	0.000505937
ENSG00000070748	0	NA	NA	NA	NA	NA
ENSG00000070756	2606.43	0.248673	0.190929	1.30244	0.192767	0.356378
ENSG00000070759	18.1461	-0.47602	0.465432	-1.02275	0.306427	0.499273
ENSG00000070761	576.112	0.309309	0.0956693	3.23311	0.00122452	0.00446009
ENSG00000070770	590.396	0.228279	0.103877	2.1976	0.0279779	0.0724964
ENSG00000070778	320.605	0.0516793	0.114747	0.450378	0.652438	0.804194
ENSG00000070785	456.2	0.0398419	0.0995111	0.400376	0.68888	0.829412
ENSG00000070808	18.6166	-0.996192	0.448328	-2.22202	0.0262821	0.0687544
ENSG00000070814	1554.41	0.481951	0.0671366	7.17867	7.03931e-13	7.26658e-12
ENSG00000070831	2676.98	-0.275186	0.0540731	-5.08914	3.59695e-07	2.17637e-06
ENSG00000070882	1060.83	-0.513959	0.0697082	-7.373	1.66833e-13	1.79899e-12
ENSG00000070886	0.287089	-1.51043	3.65409	-0.413353	0.679348	NA
ENSG00000070915	1.77618	2.44326	1.58104	1.54534	0.122263	0.248759
ENSG00000070950	772.793	1.12281	0.0798951	14.0536	7.32519e-45	2.9636e-43
ENSG00000070961	2676.79	-0.615963	0.0535926	-11.4934	1.42314e-30	3.62469e-29
ENSG00000070985	0.173687	1.40091	4.08047	0.34332	0.731358	NA
ENSG00000071051	904.149	-0.656193	0.0786373	-8.34455	7.14831e-17	9.73373e-16
ENSG00000071054	11543.6	-1.45691	0.0480729	-30.3063	9.47933e-202	3.98852e-199
ENSG00000071073	389.174	0.378741	0.105087	3.60408	0.000313259	0.001263
ENSG00000071082	5718.74	-0.398653	0.0519043	-7.68055	1.58404e-14	1.84117e-13
ENSG00000071127	5469.46	0.138874	0.0470265	2.95311	0.00314586	0.0105588
ENSG00000071189	1493.63	-0.208539	0.0650766	-3.20452	0.00135286	0.0048819
ENSG00000071203	0	NA	NA	NA	NA	NA
ENSG00000071205	303.034	-0.422865	0.122429	-3.45397	0.000552391	0.00213311
ENSG00000071242	940.893	0.356608	0.0756744	4.7124	2.44816e-06	1.34511e-05
ENSG00000071243	191.303	0.0401294	0.142583	0.281447	0.778368	0.884625
ENSG00000071246	347.449	0.0971102	0.110018	0.882675	0.377412	0.576939
ENSG00000071282	15.3929	1.00148	0.497733	2.01207	0.0442122	0.106949
ENSG00000071462	1278.67	-0.0688474	0.0660817	-1.04185	0.29748	0.489773
ENSG00000071537	2337.37	-1.19437	0.0565167	-21.1331	3.94562e-99	5.06146e-97
ENSG00000071539	633.558	1.47232	0.09649	15.2588	1.43852e-52	6.98928e-51
ENSG00000071553	2033.05	-0.231688	0.0567591	-4.08195	4.46586e-05	0.000208136
ENSG00000071564	2346.82	-0.100739	0.0573934	-1.75524	0.0792177	0.175282
ENSG00000071575	423.71	1.13178	0.110242	10.2664	9.98973e-25	2.01306e-23
ENSG00000071626	1095.26	0.495752	0.0733293	6.76064	1.37387e-11	1.28861e-10
ENSG00000071655	1240.24	-0.122815	0.0775515	-1.58366	0.113271	0.233559
ENSG00000071677	0	NA	NA	NA	NA	NA
ENSG00000071794	2917	-0.147669	0.0585253	-2.52316	0.0116304	0.0338096
ENSG00000071859	2307.38	-0.356139	0.0582601	-6.11291	9.7831e-10	7.71138e-09
ENSG00000071889	568.379	-0.277065	0.0939253	-2.94984	0.00317937	0.010656
ENSG00000071894	521.914	0.341225	0.0974556	3.50134	0.000462923	0.00181596
ENSG00000071909	5.81849	1.20687	0.831086	1.45216	0.146457	0.287717
ENSG00000071967	3156.8	-0.56873	0.0527378	-10.7841	4.09196e-27	9.14842e-26
ENSG00000071991	0	NA	NA	NA	NA	NA
ENSG00000071994	973.602	-0.0108091	0.0757802	-0.142637	0.886577	0.945592
ENSG00000072041	0	NA	NA	NA	NA	NA
ENSG00000072042	1007.37	-0.80935	0.0747128	-10.8328	2.40661e-27	5.41501e-26
ENSG00000072062	208.354	0.488153	0.144512	3.37793	0.000730326	0.00276044
ENSG00000072071	316.008	0.790716	0.125623	6.29435	3.0869e-10	2.54676e-09
ENSG00000072080	0	NA	NA	NA	NA	NA
ENSG00000072110	4175.79	0.229421	0.0659441	3.47902	0.000503245	0.00195879
ENSG00000072121	570.588	-0.507428	0.0901902	-5.6262	1.84225e-08	1.28505e-07
ENSG00000072133	0.827727	0.580265	2.19684	0.264137	0.791674	NA
ENSG00000072134	467.262	-0.704464	0.10352	-6.80511	1.0097e-11	9.56848e-11
ENSG00000072135	340.331	0.0707723	0.130042	0.544228	0.586284	0.757938
ENSG00000072163	98.4423	-0.429826	0.208614	-2.06039	0.0393613	0.0970543
ENSG00000072182	4.51145	1.00518	0.891374	1.12767	0.259458	0.444032
ENSG00000072195	1020.92	-0.0486628	0.0734409	-0.662612	0.507579	0.695256
ENSG00000072201	136.658	0.358149	0.167802	2.13435	0.032814	0.082994
ENSG00000072210	2803.85	-0.742856	0.0564567	-13.158	1.53124e-39	5.29838e-38
ENSG00000072274	2572.72	-0.180779	0.0547388	-3.30258	0.000957993	0.00355454
ENSG00000072310	1059.29	0.494037	0.0706411	6.99362	2.67874e-12	2.64083e-11
ENSG00000072315	0	NA	NA	NA	NA	NA
ENSG00000072364	3700.65	-0.127444	0.0657314	-1.93886	0.0525181	0.124353
ENSG00000072401	320.064	-0.59467	0.116444	-5.10693	3.27443e-07	1.99097e-06
ENSG00000072415	1030.38	0.810933	0.0727268	11.1504	7.12773e-29	1.70595e-27
ENSG00000072422	1128.26	0.333091	0.0680644	4.89376	9.89264e-07	5.69104e-06
ENSG00000072501	1716.38	1.06628	0.0779645	13.6765	1.40262e-42	5.29772e-41
ENSG00000072506	779.581	0.31212	0.0803648	3.88379	0.000102839	0.000452621
ENSG00000072518	310.79	0.56442	0.129811	4.34802	1.37371e-05	6.88261e-05
ENSG00000072571	539.696	1.82431	0.0957802	19.0468	6.97775e-81	6.35489e-79
ENSG00000072609	224.426	0.0642125	0.13184	0.487047	0.626225	0.78532
ENSG00000072657	7.74381	-1.62186	0.737136	-2.20022	0.0277915	0.0721291
ENSG00000072682	1324.81	-0.845888	0.0671465	-12.5977	2.17525e-36	6.7497e-35
ENSG00000072694	0	NA	NA	NA	NA	NA
ENSG00000072736	287.532	0.308088	0.120023	2.56692	0.0102607	0.0302669
ENSG00000072756	528.831	0.287866	0.0988618	2.91181	0.00359346	0.0118736
ENSG00000072778	3281.55	0.13518	0.0595864	2.26863	0.0232908	0.0619248
ENSG00000072786	930.862	-0.540268	0.0782091	-6.90799	4.9156e-12	4.76345e-11
ENSG00000072803	2901.95	0.272743	0.0644953	4.22888	2.34853e-05	0.00011416
ENSG00000072818	22.9077	2.24603	0.449017	5.00209	5.67107e-07	3.36268e-06
ENSG00000072832	2061.03	0.543238	0.0650186	8.35512	6.53675e-17	8.94149e-16
ENSG00000072840	475.465	0.129934	0.102497	1.26768	0.20491	0.372787
ENSG00000072849	838.229	-0.101	0.0793778	-1.2724	0.20323	0.370595
ENSG00000072858	0.288306	2.05726	3.66	0.562094	0.574052	NA
ENSG00000072864	395.533	0.264867	0.101822	2.60127	0.00928787	0.027716
ENSG00000072952	0.874039	2.34057	2.08056	1.12497	0.260601	NA
ENSG00000072954	126.582	-0.349764	0.17337	-2.01744	0.0436492	0.105782
ENSG00000072958	1163.41	-0.130305	0.0715446	-1.82131	0.0685603	0.155232
ENSG00000073008	1238.64	-0.676156	0.0728154	-9.2859	1.60352e-20	2.66048e-19
ENSG00000073050	724.237	0.571605	0.0812093	7.03867	1.94081e-12	1.93786e-11
ENSG00000073060	288.248	-0.382114	0.126279	-3.02594	0.00247858	0.00849025
ENSG00000073067	0.260348	-1.31727	3.50751	-0.375558	0.707246	NA
ENSG00000073111	1849.05	0.886462	0.0586562	15.1128	1.33268e-51	6.37204e-50
ENSG00000073146	102.841	-0.988721	0.198382	-4.98392	6.23078e-07	3.66666e-06
ENSG00000073150	49.4768	-1.55036	0.29213	-5.3071	1.11383e-07	7.13979e-07
ENSG00000073169	137.276	-0.123191	0.174519	-0.705888	0.480258	0.674128
ENSG00000073282	4.31913	2.03326	0.97308	2.08951	0.0366619	0.0913746
ENSG00000073331	437.073	-0.396643	0.0979514	-4.04938	5.1353e-05	0.00023687
ENSG00000073350	23.5543	0.28426	0.405098	0.701705	0.482863	0.676141
ENSG00000073417	371.451	-0.232036	0.113059	-2.05234	0.0401366	0.0987053
ENSG00000073464	986.201	0.581118	0.0745006	7.80018	6.18173e-15	7.42725e-14
ENSG00000073536	366.789	0.400587	0.105775	3.78715	0.000152386	0.000652727
ENSG00000073578	1659.07	-0.282141	0.0676328	-4.17165	3.02399e-05	0.000144293
ENSG00000073584	1202.57	-0.0286669	0.068913	-0.415986	0.67742	0.821858
ENSG00000073598	0.144153	1.40091	4.08047	0.34332	0.731358	NA
ENSG00000073605	120.432	-0.209812	0.173848	-1.20687	0.227483	0.403761
ENSG00000073614	1266.95	-0.0366384	0.0659955	-0.555165	0.578782	0.752792
ENSG00000073670	183.003	3.60727	0.19799	18.2195	3.61641e-74	2.84951e-72
ENSG00000073711	948.197	0.0239713	0.0750172	0.319544	0.749314	0.868307
ENSG00000073712	1348.17	1.37223	0.0682326	20.1111	5.89919e-90	6.26803e-88
ENSG00000073734	0.164651	-0.558118	4.07565	-0.13694	0.891079	NA
ENSG00000073737	0	NA	NA	NA	NA	NA
ENSG00000073754	0.751875	0.960461	2.16369	0.443899	0.657115	NA
ENSG00000073756	0.182867	-0.558118	4.07565	-0.13694	0.891079	NA
ENSG00000073792	599.815	0.130419	0.0852953	1.52903	0.126258	0.255648
ENSG00000073803	380.45	-0.0277472	0.104729	-0.264941	0.791055	0.892296
ENSG00000073849	739.938	-0.659512	0.0961918	-6.85621	7.07094e-12	6.78333e-11
ENSG00000073861	0	NA	NA	NA	NA	NA
ENSG00000073905	82.4458	-0.322905	0.221004	-1.46108	0.143993	0.28383
ENSG00000073910	33.9658	1.00761	0.34669	2.90636	0.00365657	0.012067
ENSG00000073921	4195.24	0.122709	0.0518551	2.36637	0.0179633	0.0494649
ENSG00000073969	805.062	0.756177	0.0837613	9.02776	1.75218e-19	2.7571e-18
ENSG00000074047	89.3402	0.614162	0.204079	3.00943	0.00261739	0.00892681
ENSG00000074054	1646.47	0.0387118	0.0676333	0.572377	0.567067	0.744226
ENSG00000074071	840.576	-0.0371434	0.0825691	-0.449846	0.652822	0.804343
ENSG00000074181	388.501	-0.286331	0.121813	-2.35058	0.018744	0.0513861
ENSG00000074201	1612.63	-0.200599	0.0653427	-3.06996	0.0021409	0.00742136
ENSG00000074211	255.535	-1.40159	0.146064	-9.59568	8.33637e-22	1.4615e-20
ENSG00000074219	622.927	0.344765	0.0852096	4.04608	5.20823e-05	0.000240023
ENSG00000074266	243.442	-0.12804	0.126755	-1.01014	0.312426	0.506225
ENSG00000074276	7.01864	0.93893	0.706287	1.32939	0.18372	0.343625
ENSG00000074317	27.7626	2.60952	0.423283	6.16496	7.05019e-10	5.65036e-09
ENSG00000074319	1420.8	-0.340946	0.0634117	-5.3767	7.58621e-08	4.97525e-07
ENSG00000074356	929.086	-0.0562284	0.0778272	-0.722477	0.470001	0.665358
ENSG00000074370	75.201	-0.680111	0.226376	-3.00434	0.00266156	0.00906343
ENSG00000074410	52.7188	0.0356687	0.260374	0.13699	0.891038	0.948619
ENSG00000074416	1362.6	-0.528284	0.0687791	-7.68088	1.58e-14	1.83748e-13
ENSG00000074527	312.696	-0.437628	0.117378	-3.72836	0.000192731	0.000809477
ENSG00000074582	322.016	0.232145	0.11185	2.07549	0.0379407	0.0942158
ENSG00000074590	1705.7	1.0723	0.0642211	16.697	1.3791e-62	8.55853e-61
ENSG00000074603	1025.82	-0.0491094	0.0765932	-0.641172	0.521411	0.707533
ENSG00000074621	218.811	0.0831144	0.13269	0.626378	0.531067	0.715184
ENSG00000074657	776.03	0.194853	0.0792977	2.45723	0.0140014	0.0398863
ENSG00000074660	21.6845	-0.00746954	0.418955	-0.017829	0.985775	0.994235
ENSG00000074695	1976.33	-0.117382	0.0574834	-2.04201	0.0411503	0.100782
ENSG00000074696	2983.87	0.0245099	0.0587607	0.417114	0.676595	0.821598
ENSG00000074706	17.658	0.339326	0.470336	0.721455	0.47063	0.665755
ENSG00000074755	1256.11	0.281813	0.0725663	3.88353	0.000102952	0.000453022
ENSG00000074771	1.12256	-0.0641895	1.82076	-0.0352543	0.971877	NA
ENSG00000074800	12517.2	-0.0749111	0.0548847	-1.36488	0.17229	0.327104
ENSG00000074803	0.0956965	-0.503331	4.07769	-0.123435	0.901762	NA
ENSG00000074842	876.452	-0.0821222	0.076258	-1.0769	0.281525	0.470727
ENSG00000074855	244.511	0.242855	0.132405	1.83419	0.0666265	0.151568
ENSG00000074935	306.3	-0.0681282	0.122983	-0.553965	0.579603	0.753384
ENSG00000074964	250.469	-0.178874	0.133463	-1.34025	0.180163	0.338297
ENSG00000074966	2.83055	-1.56948	1.21953	-1.28695	0.19811	0.363655
ENSG00000075035	0.286815	1.40091	3.70004	0.378621	0.704969	NA
ENSG00000075043	2.32134	0.976375	1.31461	0.74271	0.457657	0.654222
ENSG00000075073	0.669327	1.75685	2.56743	0.684283	0.493797	NA
ENSG00000075089	338.405	-0.314417	0.11028	-2.85108	0.00435717	0.0141395
ENSG00000075131	145.631	0.329287	0.161508	2.03882	0.0414679	0.10143
ENSG00000075142	1206.6	-0.280071	0.0725429	-3.86077	0.000113032	0.00049366
ENSG00000075151	884.111	-0.153538	0.0732451	-2.09622	0.0360626	0.090148
ENSG00000075188	414.273	-0.63375	0.102119	-6.20599	5.43553e-10	4.39649e-09
ENSG00000075213	494.355	0.0101581	0.0964455	0.105325	0.916118	0.961069
ENSG00000075218	187.37	2.02066	0.152585	13.2428	4.96516e-40	1.73805e-38
ENSG00000075223	3911.53	2.75441	0.0628023	43.8584	0	0
ENSG00000075234	218.914	0.019472	0.133303	0.146074	0.883863	0.944421
ENSG00000075239	714.397	-0.148026	0.0892857	-1.65789	0.0973401	0.207125
ENSG00000075240	338.776	-0.205328	0.11372	-1.80555	0.070988	0.16
ENSG00000075275	709.229	-0.662491	0.0915992	-7.2325	4.74195e-13	4.94601e-12
ENSG00000075290	0	NA	NA	NA	NA	NA
ENSG00000075292	2864.07	-0.139353	0.0526482	-2.64687	0.008124	0.0246379
ENSG00000075303	207.286	-0.0731535	0.135698	-0.539091	0.589824	0.760758
ENSG00000075336	222.762	-0.119187	0.136215	-0.874987	0.381581	0.581254
ENSG00000075340	1561.3	0.241203	0.0855259	2.82023	0.00479886	0.0153971
ENSG00000075388	0	NA	NA	NA	NA	NA
ENSG00000075391	784.656	-0.0635196	0.0779099	-0.815295	0.414904	0.614354
ENSG00000075399	386.9	-0.385776	0.105997	-3.63951	0.00027316	0.00111804
ENSG00000075407	1380.01	0.078721	0.065164	1.20805	0.22703	0.403176
ENSG00000075413	796.075	0.22576	0.0781101	2.89028	0.00384903	0.0126426
ENSG00000075415	4510.54	0.0712575	0.0596961	1.19367	0.232607	0.410949
ENSG00000075420	3433.27	-0.481688	0.060446	-7.9689	1.60099e-15	2.00247e-14
ENSG00000075426	1813.46	0.837302	0.0626832	13.3577	1.06853e-40	3.82309e-39
ENSG00000075429	0	NA	NA	NA	NA	NA
ENSG00000075461	307.02	0.16557	0.112207	1.47558	0.140058	0.278212
ENSG00000075539	1805.28	0.5683	0.0589517	9.64009	5.41399e-22	9.57944e-21
ENSG00000075568	890.616	-0.451435	0.0958418	-4.7102	2.4747e-06	1.35899e-05
ENSG00000075618	3071.24	-0.438092	0.0550005	-7.96524	1.64909e-15	2.06019e-14
ENSG00000075624	61816.9	0.588163	0.0512946	11.4664	1.94628e-30	4.91546e-29
ENSG00000075643	529.075	-0.62643	0.0993944	-6.30246	2.92953e-10	2.42262e-09
ENSG00000075651	569.154	-1.73493	0.09673	-17.9358	6.19335e-72	4.63686e-70
ENSG00000075673	1.57546	-0.815022	1.54308	-0.528179	0.597375	0.766312
ENSG00000075702	231.454	1.27609	0.134297	9.50205	2.05802e-21	3.546e-20
ENSG00000075711	2644.92	-0.398702	0.0583831	-6.82906	8.54757e-12	8.14789e-11
ENSG00000075785	1485.05	-0.361888	0.210218	-1.72149	0.0851621	0.185739
ENSG00000075790	1090.06	-0.366459	0.0695015	-5.27268	1.34443e-07	8.54249e-07
ENSG00000075826	84.0422	0.0329604	0.231036	0.142664	0.886556	0.945592
ENSG00000075856	998.652	0.0641108	0.0697158	0.919602	0.357781	0.556319
ENSG00000075884	0.859688	-2.9685	2.27469	-1.30501	0.191889	NA
ENSG00000075886	0.286815	1.40091	3.70004	0.378621	0.704969	NA
ENSG00000075891	7.85009	-0.329518	0.670588	-0.491387	0.623153	0.783324
ENSG00000075914	269.031	0.0499792	0.121057	0.412856	0.679712	0.822886
ENSG00000075945	5081.58	0.994232	0.0542326	18.3328	4.53387e-75	3.65455e-73
ENSG00000075975	911.046	0.0539193	0.0784795	0.68705	0.492052	0.68418
ENSG00000076003	1024.85	0.848534	0.0846241	10.0271	1.15887e-23	2.21841e-22
ENSG00000076043	799.585	-0.500665	0.086809	-5.76743	8.04904e-09	5.8151e-08
ENSG00000076053	345.229	1.27273	0.122043	10.4286	1.83604e-25	3.81687e-24
ENSG00000076067	451.314	0.0579852	0.0999841	0.579945	0.561952	0.739682
ENSG00000076108	718.709	-0.131942	0.184459	-0.715289	0.47443	0.669107
ENSG00000076201	103.972	0.154701	0.190275	0.813037	0.416197	0.615532
ENSG00000076242	1155.11	0.303034	0.0666391	4.54738	5.43169e-06	2.86611e-05
ENSG00000076248	627.829	-0.0198498	0.0921441	-0.215421	0.829439	0.914234
ENSG00000076258	25.7851	-0.212129	0.372253	-0.569852	0.568778	0.74545
ENSG00000076321	493.646	-0.283873	0.0956854	-2.96673	0.00300985	0.010146
ENSG00000076344	0.382512	0.456352	3.11191	0.146647	0.88341	NA
ENSG00000076351	89.8423	0.356894	0.206896	1.72499	0.0845289	0.184555
ENSG00000076356	890.568	-2.24403	0.0925561	-24.2451	7.45224e-130	1.5998e-127
ENSG00000076382	1407.32	1.48424	0.0730224	20.3258	7.60299e-92	8.33082e-90
ENSG00000076513	1734.05	0.972904	0.0683873	14.2264	6.28454e-46	2.60777e-44
ENSG00000076554	283.53	-0.0128004	0.122541	-0.104458	0.916806	0.961503
ENSG00000076555	120.554	0.0596804	0.177919	0.335436	0.737296	0.860732
ENSG00000076604	1494.05	0.185776	0.0623552	2.97932	0.00288891	0.00977264
ENSG00000076641	42.5952	-0.296288	0.289366	-1.02392	0.305872	0.498794
ENSG00000076650	261.77	0.053272	0.123392	0.43173	0.665937	0.813258
ENSG00000076662	62.4319	-1.00293	0.249007	-4.02772	5.63201e-05	0.000258365
ENSG00000076685	2394.93	-0.0191728	0.0541612	-0.353995	0.723342	0.851315
ENSG00000076706	80.0127	1.84253	0.231413	7.96205	1.69206e-15	2.11137e-14
ENSG00000076716	66.7414	0.940284	0.250885	3.74787	0.000178339	0.000753849
ENSG00000076770	3.9828	-0.0269845	0.951381	-0.0283635	0.977372	0.989698
ENSG00000076826	35.3657	0.455664	0.329333	1.38359	0.166483	0.318278
ENSG00000076864	9.07876	-0.274291	0.687831	-0.398777	0.690058	0.830184
ENSG00000076924	560.24	0.0831201	0.105657	0.786699	0.431458	0.629911
ENSG00000076928	1141.57	-0.361124	0.0725439	-4.978	6.42439e-07	3.77743e-06
ENSG00000076944	5.02003	1.11663	0.866683	1.2884	0.197608	0.363008
ENSG00000076984	273.006	0.0617781	0.127988	0.482687	0.629318	0.787509
ENSG00000077009	0	NA	NA	NA	NA	NA
ENSG00000077044	867.285	-0.432873	0.0760772	-5.68991	1.27107e-08	8.99755e-08
ENSG00000077063	0.23985	0.45775	3.65451	0.125256	0.900321	NA
ENSG00000077080	0	NA	NA	NA	NA	NA
ENSG00000077092	13.3985	-0.636571	0.522775	-1.21768	0.223346	0.398166
ENSG00000077097	4029.68	0.156845	0.0512402	3.06098	0.00220617	0.007625
ENSG00000077147	4017.37	-0.614866	0.053709	-11.4481	2.40325e-30	6.05503e-29
ENSG00000077150	1486.42	-0.359493	0.0699872	-5.13655	2.79831e-07	1.71635e-06
ENSG00000077152	490.276	0.284271	0.100673	2.8237	0.00474726	0.0152501
ENSG00000077157	383.946	0.634182	0.104478	6.07001	1.27906e-09	9.95887e-09
ENSG00000077232	3176.17	-0.52657	0.0521237	-10.1023	5.39449e-24	1.04888e-22
ENSG00000077235	2877.69	0.0314345	0.0546678	0.575009	0.565285	0.742629
ENSG00000077238	1117.93	-0.364269	0.0682515	-5.33716	9.44142e-08	6.09852e-07
ENSG00000077254	1323.8	0.285774	0.0680918	4.19689	2.70606e-05	0.000130305
ENSG00000077264	7.41948	-1.29907	0.76109	-1.70686	0.0878486	0.19048
ENSG00000077274	0	NA	NA	NA	NA	NA
ENSG00000077279	0	NA	NA	NA	NA	NA
ENSG00000077312	712.956	0.897814	0.0854853	10.5025	8.4079e-26	1.77953e-24
ENSG00000077327	3.27829	-0.503211	1.03041	-0.48836	0.625295	0.784715
ENSG00000077348	288.14	0.316162	0.124798	2.5334	0.0112964	0.0329204
ENSG00000077380	2619.1	-0.0669807	0.0609258	-1.09938	0.271601	0.458519
ENSG00000077420	0	NA	NA	NA	NA	NA
ENSG00000077454	58.2661	-0.405616	0.255348	-1.58849	0.112176	0.231824
ENSG00000077458	116.989	0.48763	0.178817	2.72698	0.00639168	0.0198849
ENSG00000077463	390.087	-0.738485	0.10667	-6.92306	4.42006e-12	4.30107e-11
ENSG00000077498	0	NA	NA	NA	NA	NA
ENSG00000077514	571.109	0.154023	0.09501	1.62112	0.104991	0.220213
ENSG00000077522	0.604655	2.90974	2.43019	1.19733	0.231178	NA
ENSG00000077549	687.934	-0.142507	0.195968	-0.727195	0.467106	0.662753
ENSG00000077585	308.656	-0.916096	0.118407	-7.73683	1.01926e-14	1.204e-13
ENSG00000077616	0.260348	-1.31727	3.50751	-0.375558	0.707246	NA
ENSG00000077684	933.159	1.43253	0.0756966	18.9246	7.15307e-80	6.37654e-78
ENSG00000077713	263.564	-0.862663	0.126492	-6.81989	9.11083e-12	8.66125e-11
ENSG00000077721	605.1	-0.408706	0.0870291	-4.69621	2.65039e-06	1.44941e-05
ENSG00000077782	2583.79	0.419658	0.0530655	7.9083	2.60928e-15	3.21018e-14
ENSG00000077800	0.712598	-1.38209	2.19517	-0.629604	0.528954	NA
ENSG00000077935	0	NA	NA	NA	NA	NA
ENSG00000077942	1298.71	0.667551	0.178275	3.74449	0.000180758	0.00076254
ENSG00000077943	184.465	-0.724865	0.150635	-4.81206	1.49379e-06	8.41179e-06
ENSG00000077984	21.0426	0.22987	0.414488	0.554587	0.579177	0.753127
ENSG00000078018	197.2	1.51256	0.159384	9.49007	2.30886e-21	3.96522e-20
ENSG00000078043	348.252	-0.0464545	0.109207	-0.425381	0.670559	0.817289
ENSG00000078053	135.361	0.906309	0.168587	5.37593	7.61896e-08	4.99338e-07
ENSG00000078061	628.449	-0.244237	0.0847969	-2.88025	0.00397356	0.0130029
ENSG00000078070	384.56	-0.290263	0.104171	-2.78642	0.00532946	0.0169316
ENSG00000078081	23.3624	-2.88434	0.502044	-5.7452	9.1812e-09	6.59229e-08
ENSG00000078098	13.8258	0.509594	0.523359	0.973699	0.330206	0.526358
ENSG00000078114	107.562	-1.25163	0.194282	-6.44232	1.17659e-10	1.00869e-09
ENSG00000078124	687.02	-0.497679	0.0830785	-5.99046	2.09245e-09	1.59669e-08
ENSG00000078140	958.816	0.278122	0.176111	1.57924	0.114281	0.235134
ENSG00000078142	930.394	0.155152	0.0726597	2.13532	0.0327349	0.0828434
ENSG00000078177	299.363	0.988771	0.117062	8.44658	2.99948e-17	4.18733e-16
ENSG00000078237	245.946	-0.743762	0.133049	-5.59013	2.26905e-08	1.56821e-07
ENSG00000078246	418.356	-0.161727	0.102746	-1.57405	0.115475	0.237173
ENSG00000078269	1261.68	-0.799656	0.0677174	-11.8087	3.51878e-32	9.60156e-31
ENSG00000078295	68.2787	0.484974	0.237421	2.04268	0.0410844	0.100656
ENSG00000078304	1420.25	-0.267122	0.0658651	-4.0556	5.00059e-05	0.000231519
ENSG00000078319	216.653	-0.0212935	0.132223	-0.161043	0.87206	0.937523
ENSG00000078328	8900.19	13.6726	0.647393	21.1195	5.2677e-99	6.63604e-97
ENSG00000078369	3362.72	0.0492902	0.0567862	0.867996	0.385397	0.585413
ENSG00000078399	243.85	0.910552	0.132459	6.87421	6.23325e-12	6.0016e-11
ENSG00000078401	255.677	2.59986	0.152083	17.095	1.61665e-65	1.0729e-63
ENSG00000078403	554.887	-0.155506	0.0920542	-1.68929	0.0911634	0.196244
ENSG00000078487	102.935	0.170242	0.196493	0.866406	0.386267	0.586397
ENSG00000078549	2.34756	0.113218	1.24068	0.0912548	0.92729	0.966764
ENSG00000078579	1.68392	-1.88463	1.60862	-1.17158	0.241367	0.421646
ENSG00000078589	0	NA	NA	NA	NA	NA
ENSG00000078596	0	NA	NA	NA	NA	NA
ENSG00000078618	2110.83	0.0914628	0.0753207	1.21431	0.224629	0.399875
ENSG00000078668	2264.72	0.259604	0.0624822	4.15485	3.25496e-05	0.000154613
ENSG00000078674	4965.53	0.203904	0.0487803	4.18004	2.91457e-05	0.000139419
ENSG00000078687	197.639	-0.320128	0.146279	-2.18847	0.028635	0.0739261
ENSG00000078699	398.736	-0.0820906	0.119556	-0.686627	0.492318	0.684365
ENSG00000078725	0	NA	NA	NA	NA	NA
ENSG00000078747	824.591	-0.00877655	0.0816544	-0.107484	0.914405	0.960438
ENSG00000078795	1.98467	1.97775	1.49148	1.32603	0.18483	0.345364
ENSG00000078804	94.4797	0.661299	0.195737	3.3785	0.000728812	0.00275571
ENSG00000078808	862.481	-0.0378181	0.0775496	-0.487664	0.625788	0.784985
ENSG00000078814	3.42678	0.268078	1.01643	0.263744	0.791977	0.892766
ENSG00000078898	0.173687	1.40091	4.08047	0.34332	0.731358	NA
ENSG00000078900	31.9249	1.64665	0.354476	4.64531	3.39563e-06	1.83125e-05
ENSG00000078902	683.687	-0.085075	0.0870872	-0.976895	0.328621	0.524349
ENSG00000078967	225.516	0.180298	0.132082	1.36504	0.172239	0.327036
ENSG00000079101	0.578188	0.405586	2.37988	0.170423	0.864678	NA
ENSG00000079102	0	NA	NA	NA	NA	NA
ENSG00000079112	0	NA	NA	NA	NA	NA
ENSG00000079134	599.844	0.180801	0.0887018	2.03831	0.0415193	0.101485
ENSG00000079150	84.8316	0.46561	0.205633	2.26427	0.0235574	0.0624653
ENSG00000079156	346.124	-0.143113	0.108582	-1.31802	0.187497	0.349137
ENSG00000079215	0.278564	-1.37862	3.42137	-0.402943	0.68699	NA
ENSG00000079246	9651.9	0.14215	0.0495609	2.86818	0.00412834	0.0134592
ENSG00000079257	0	NA	NA	NA	NA	NA
ENSG00000079263	21.795	-0.380926	0.408174	-0.933244	0.350694	0.547972
ENSG00000079277	281.137	-0.0889219	0.117861	-0.754464	0.450571	0.647392
ENSG00000079308	36.317	2.85314	0.380161	7.50508	6.13889e-14	6.84057e-13
ENSG00000079313	320.578	0.229117	0.11641	1.9682	0.0490455	0.117053
ENSG00000079332	2328.23	0.0969641	0.0566979	1.71019	0.0872306	0.189426
ENSG00000079335	110.051	0.1156	0.181252	0.637786	0.523613	0.709093
ENSG00000079337	67.0372	0.34462	0.239879	1.43664	0.15082	0.294065
ENSG00000079385	6.80402	-0.180006	0.730014	-0.246579	0.805234	0.900804
ENSG00000079387	494.116	0.174086	0.098407	1.76904	0.0768874	0.170987
ENSG00000079393	1.22249	-1.29471	1.74952	-0.740037	0.459277	NA
ENSG00000079432	627.684	0.323664	0.0983297	3.29162	0.000996137	0.00368632
ENSG00000079435	1.77111	2.62916	1.75564	1.49755	0.13425	0.268424
ENSG00000079459	1882.44	-0.404672	0.063061	-6.41715	1.38853e-10	1.18075e-09
ENSG00000079462	623.484	0.446548	0.0898836	4.96807	6.76213e-07	3.96604e-06
ENSG00000079482	327.644	0.561646	0.113219	4.96071	7.02377e-07	4.10918e-06
ENSG00000079557	0	NA	NA	NA	NA	NA
ENSG00000079616	1052.91	1.57185	0.0712573	22.0588	7.87136e-108	1.19135e-105
ENSG00000079689	0.347518	-1.65427	3.15709	-0.523985	0.600289	NA
ENSG00000079691	170.74	-0.0972094	0.162363	-0.598717	0.549362	0.730423
ENSG00000079739	653.159	-0.514872	0.0864098	-5.95849	2.54576e-09	1.92446e-08
ENSG00000079785	2133.71	0.228249	0.0834965	2.73363	0.00626396	0.019526
ENSG00000079805	1910.39	0.218351	0.0639315	3.41539	0.000636909	0.00242917
ENSG00000079819	1036.29	0.0302265	0.0881303	0.342975	0.731617	0.856872
ENSG00000079841	3.34117	0.836661	1.0628	0.78722	0.431153	0.629596
ENSG00000079931	484.892	0.141018	0.102251	1.37913	0.167854	0.320387
ENSG00000079950	847.445	-0.401832	0.0777156	-5.17054	2.33413e-07	1.44385e-06
ENSG00000079974	96.3765	-0.243951	0.219294	-1.11244	0.26595	0.451489
ENSG00000079999	1592.1	-0.0713028	0.0655236	-1.0882	0.276507	0.46474
ENSG00000080007	0	NA	NA	NA	NA	NA
ENSG00000080031	483.081	-0.439046	0.0964001	-4.55441	5.2533e-06	2.77755e-05
ENSG00000080166	7.48333	0.946523	0.768112	1.23227	0.217848	0.390814
ENSG00000080189	782.082	-0.310508	0.0805582	-3.85446	0.000115987	0.000505937
ENSG00000080200	823.203	0.11575	0.0759784	1.52345	0.127645	0.25784
ENSG00000080224	0	NA	NA	NA	NA	NA
ENSG00000080293	0.144153	1.40091	4.08047	0.34332	0.731358	NA
ENSG00000080298	235.287	0.459675	0.134355	3.42134	0.000623141	0.00238141
ENSG00000080345	4259.01	0.694005	0.0501703	13.833	1.61189e-43	6.29144e-42
ENSG00000080371	1001.41	-0.093198	0.0784134	-1.18855	0.234618	0.413323
ENSG00000080493	0.616902	-1.06636	2.32306	-0.459032	0.646211	NA
ENSG00000080503	1138.68	-0.0558745	0.0693338	-0.805877	0.420314	0.619459
ENSG00000080511	0.460502	2.47713	2.86547	0.864476	0.387327	NA
ENSG00000080546	567.695	0.25836	0.0885818	2.91663	0.00353833	0.0117209
ENSG00000080561	75.415	-0.896208	0.230029	-3.89607	9.77676e-05	0.000431927
ENSG00000080572	0	NA	NA	NA	NA	NA
ENSG00000080573	19.2616	4.2735	0.671727	6.36196	1.99199e-10	1.67162e-09
ENSG00000080603	26.0311	0.296048	0.367721	0.80509	0.420768	0.619784
ENSG00000080608	678.017	0.455378	0.0837984	5.43422	5.50375e-08	3.66186e-07
ENSG00000080618	0.0956965	-0.503331	4.07769	-0.123435	0.901762	NA
ENSG00000080644	6.26044	3.3596	0.975863	3.44269	0.000575952	0.00221637
ENSG00000080709	0.97957	-0.364314	2.11924	-0.171908	0.86351	NA
ENSG00000080802	245.644	0.586769	0.136796	4.28937	1.79181e-05	8.84261e-05
ENSG00000080815	1862.06	-0.0739394	0.057376	-1.28868	0.197509	0.362995
ENSG00000080819	424.395	-0.552341	0.100808	-5.47912	4.27452e-08	2.87124e-07
ENSG00000080822	739.771	-0.606632	0.0827176	-7.33377	2.23768e-13	2.38361e-12
ENSG00000080823	215.349	0.983664	0.139204	7.06633	1.59081e-12	1.59901e-11
ENSG00000080824	10624	0.239071	0.119541	1.99991	0.0455102	0.109597
ENSG00000080839	391.543	-0.316217	0.104218	-3.0342	0.00241173	0.00828104
ENSG00000080845	674.515	0.21234	0.0884901	2.3996	0.0164132	0.0457898
ENSG00000080854	14.7677	0.569419	0.48441	1.17549	0.239799	0.419708
ENSG00000080910	0	NA	NA	NA	NA	NA
ENSG00000080947	84.3825	-0.406165	0.215917	-1.88111	0.0599565	0.138882
ENSG00000080986	695.053	1.82693	0.0844371	21.6366	8.13418e-104	1.18019e-101
ENSG00000081014	774.654	0.0880068	0.0787085	1.11814	0.263508	0.44893
ENSG00000081019	421.082	0.716362	0.103108	6.94768	3.71352e-12	3.63203e-11
ENSG00000081026	276.155	0.659571	0.120519	5.47278	4.43031e-08	2.9702e-07
ENSG00000081041	9.3506	-0.998983	0.657142	-1.52019	0.128462	0.25917
ENSG00000081051	1.40712	-3.71773	1.80345	-2.06145	0.0392602	0.0968709
ENSG00000081052	41.7714	0.763343	0.299774	2.54639	0.0108843	0.0318653
ENSG00000081059	138.116	2.54369	0.19584	12.9886	1.41911e-38	4.7616e-37
ENSG00000081087	1114.81	-0.442193	0.0744673	-5.93807	2.88389e-09	2.16606e-08
ENSG00000081138	0.903572	2.38831	2.17287	1.09915	0.271701	NA
ENSG00000081148	13.7216	1.18608	0.534334	2.21975	0.0264361	0.0690799
ENSG00000081154	1619.25	-0.291648	0.0852271	-3.42201	0.000621611	0.00237642
ENSG00000081177	250.755	-0.42417	0.126814	-3.34482	0.000823348	0.00309259
ENSG00000081181	30.7062	-0.405338	0.345452	-1.17336	0.240653	0.420818
ENSG00000081189	35.9549	0.266806	0.316155	0.843908	0.398721	0.598394
ENSG00000081237	36.0908	1.85806	0.351101	5.29208	1.20934e-07	7.72141e-07
ENSG00000081248	1.48709	3.01889	1.80518	1.67235	0.0944546	0.202109
ENSG00000081277	1.19957	1.64611	1.88346	0.873981	0.382129	NA
ENSG00000081307	653.47	-0.0497116	0.0877992	-0.566197	0.57126	0.747259
ENSG00000081320	839.499	-0.787292	0.0780051	-10.0928	5.94286e-24	1.15231e-22
ENSG00000081377	809.023	-0.184703	0.0802332	-2.30208	0.0213307	0.0574297
ENSG00000081386	400.919	-0.0853152	0.102407	-0.833103	0.404787	0.60405
ENSG00000081479	0.604655	2.90974	2.43019	1.19733	0.231178	NA
ENSG00000081665	0	NA	NA	NA	NA	NA
ENSG00000081692	669.986	0.363904	0.0904343	4.02396	5.72286e-05	0.000262133
ENSG00000081721	562.37	-0.421155	0.0881961	-4.77521	1.79519e-06	1.00046e-05
ENSG00000081760	363.646	-0.12938	0.106067	-1.21979	0.222543	0.397071
ENSG00000081791	424.065	0.220491	0.106138	2.07739	0.0377653	0.0938356
ENSG00000081800	0.173687	1.40091	4.08047	0.34332	0.731358	NA
ENSG00000081803	132.834	0.255094	0.17376	1.46808	0.142082	0.281092
ENSG00000081818	15.8087	-0.482729	0.489895	-0.985373	0.324441	0.519787
ENSG00000081842	3.94949	0.131447	0.9782	0.134377	0.893105	0.94967
ENSG00000081853	15.3931	-0.0255055	0.502398	-0.0507675	0.959511	0.981701
ENSG00000081870	318.042	0.375317	0.112812	3.32693	0.000878081	0.00327944
ENSG00000081913	72.4818	0.304151	0.232047	1.31073	0.18995	0.352667
ENSG00000081923	529.881	0.892042	0.103372	8.62947	6.16376e-18	8.92451e-17
ENSG00000081985	0	NA	NA	NA	NA	NA
ENSG00000082014	330.807	1.05925	0.118619	8.92991	4.26362e-19	6.58576e-18
ENSG00000082068	571.834	-0.0675621	0.0918252	-0.735769	0.461871	0.658017
ENSG00000082074	5.17098	-1.73646	0.922363	-1.88262	0.0597524	0.138581
ENSG00000082126	277.463	-0.323298	0.118115	-2.73715	0.00619739	0.0193529
ENSG00000082146	915.827	-0.183412	0.0792816	-2.31343	0.0206993	0.0559948
ENSG00000082153	3751.25	-0.3513	0.0532155	-6.60145	4.07143e-11	3.64179e-10
ENSG00000082175	0	NA	NA	NA	NA	NA
ENSG00000082196	4.15822	1.12494	0.974736	1.1541	0.24846	0.430073
ENSG00000082212	714.188	-0.200533	0.0795207	-2.52178	0.0116764	0.033934
ENSG00000082213	850.176	0.364011	0.0767666	4.74179	2.11841e-06	1.17344e-05
ENSG00000082258	995.137	0.49907	0.0754422	6.61526	3.709e-11	3.33604e-10
ENSG00000082269	265.697	0.167018	0.12457	1.34076	0.179999	0.33813
ENSG00000082293	0	NA	NA	NA	NA	NA
ENSG00000082397	0	NA	NA	NA	NA	NA
ENSG00000082438	210.87	0.9158	0.141367	6.47819	9.28324e-11	8.03707e-10
ENSG00000082458	779.49	0.251257	0.079495	3.16067	0.00157408	0.00561945
ENSG00000082482	2.14099	3.64329	1.61323	2.25838	0.0239221	0.0633047
ENSG00000082497	288.074	0.443404	0.11909	3.72326	0.000196666	0.000825181
ENSG00000082512	367.385	0.082649	0.104065	0.794202	0.427078	0.625687
ENSG00000082515	529.997	-0.273593	0.100877	-2.71215	0.00668477	0.0207028
ENSG00000082516	1399.25	0.144251	0.0649713	2.22023	0.0264034	0.0690032
ENSG00000082556	0	NA	NA	NA	NA	NA
ENSG00000082641	10301.8	-0.434642	0.047005	-9.24673	2.31455e-20	3.78525e-19
ENSG00000082684	0	NA	NA	NA	NA	NA
ENSG00000082701	1216.96	-0.0980895	0.0794106	-1.23522	0.216749	0.389441
ENSG00000082781	3354.6	-0.512202	0.0505597	-10.1306	4.04035e-24	7.89971e-23
ENSG00000082805	453.858	0.274246	0.125578	2.18388	0.0289713	0.0746752
ENSG00000082898	4344.87	0.199156	0.0517658	3.84725	0.000119452	0.000519329
ENSG00000082929	0.308804	0.408257	3.33804	0.122304	0.902658	NA
ENSG00000082996	946.466	-1.2825	0.0821275	-15.6159	5.67353e-55	2.96178e-53
ENSG00000083067	4.29066	-0.874197	0.911894	-0.958661	0.33773	0.533941
ENSG00000083093	389.009	0.0412281	0.105209	0.391869	0.695155	0.83194
ENSG00000083097	421.574	-0.0138226	0.104769	-0.131934	0.895036	0.950519
ENSG00000083099	767.498	0.0399792	0.0775647	0.515431	0.606252	0.772542
ENSG00000083123	143.111	0.173604	0.16313	1.0642	0.287236	0.477509
ENSG00000083168	1362.9	0.103443	0.0712819	1.45118	0.14673	0.288171
ENSG00000083223	1714.39	-1.48543	0.0654728	-22.6877	5.92507e-114	1.02173e-111
ENSG00000083290	742.741	0.106753	0.0798142	1.33752	0.181054	0.339575
ENSG00000083307	0.288306	2.05726	3.66	0.562094	0.574052	NA
ENSG00000083312	6882.39	-0.231145	0.0458964	-5.03625	4.74749e-07	2.83663e-06
ENSG00000083444	1369.03	-0.348336	0.0690643	-5.04364	4.56756e-07	2.73456e-06
ENSG00000083454	155.671	-0.522427	0.164513	-3.17559	0.00149534	0.00535289
ENSG00000083457	293.058	0.222792	0.114988	1.93753	0.0526808	0.124626
ENSG00000083520	1054.92	0.198996	0.0693273	2.87038	0.00409973	0.0133763
ENSG00000083535	445.04	0.297629	0.0998488	2.9808	0.00287501	0.00972888
ENSG00000083544	304.375	0.339894	0.118309	2.87292	0.00406693	0.0132775
ENSG00000083622	0	NA	NA	NA	NA	NA
ENSG00000083635	202.122	0.118366	0.13725	0.862412	0.388461	0.588263
ENSG00000083642	344.483	0.399161	0.130095	3.06823	0.00215332	0.00746197
ENSG00000083720	757.963	0.66643	0.0810592	8.22153	2.00927e-16	2.66023e-15
ENSG00000083750	473.964	-0.151821	0.0952774	-1.59347	0.111056	0.229982
ENSG00000083782	0.173687	1.40091	4.08047	0.34332	0.731358	NA
ENSG00000083799	2614.66	-0.0222017	0.0540635	-0.41066	0.681322	0.824051
ENSG00000083807	39.6642	-0.218848	0.303647	-0.720731	0.471075	0.666027
ENSG00000083812	312.592	0.242397	0.11256	2.1535	0.0312792	0.0796867
ENSG00000083814	0	NA	NA	NA	NA	NA
ENSG00000083817	243.279	-0.0254569	0.136536	-0.186449	0.852093	0.926809
ENSG00000083828	260.099	0.159141	0.12373	1.2862	0.198375	0.363918
ENSG00000083838	342.316	-0.0652863	0.111203	-0.58709	0.557143	0.736394
ENSG00000083844	935.814	0.0399029	0.0741116	0.538417	0.590289	0.761124
ENSG00000083845	8272.29	0.184805	0.0563919	3.27715	0.00104861	0.00385812
ENSG00000083857	7954.98	-0.517805	0.0545843	-9.48633	2.39307e-21	4.10648e-20
ENSG00000083896	867.198	0.383612	0.0764448	5.01816	5.21698e-07	3.10217e-06
ENSG00000083937	630.236	-0.566457	0.0877477	-6.45552	1.07848e-10	9.26459e-10
ENSG00000084070	248.248	0.0681914	0.125809	0.542024	0.587802	0.758941
ENSG00000084072	538.779	-0.19377	0.097706	-1.98319	0.0473459	0.113499
ENSG00000084073	1720.51	-0.0499214	0.0592703	-0.842266	0.399639	0.599144
ENSG00000084090	2274.92	-0.1747	0.0556149	-3.14124	0.00168231	0.00597443
ENSG00000084092	267.372	-0.108346	0.127695	-0.848473	0.396175	0.59572
ENSG00000084093	2079.24	0.282648	0.064915	4.35413	1.33596e-05	6.70148e-05
ENSG00000084110	1.64469	-1.96212	1.62197	-1.20971	0.226389	0.402337
ENSG00000084112	1096.52	0.399771	0.0949668	4.20959	2.5584e-05	0.000123647
ENSG00000084207	3802.82	-0.0373131	0.0552505	-0.675343	0.499458	0.689248
ENSG00000084234	3142.12	-0.469651	0.0533336	-8.8059	1.29801e-18	1.95333e-17
ENSG00000084444	81.6482	0.289871	0.20835	1.39127	0.164145	0.314577
ENSG00000084453	77.9969	-0.80342	0.221466	-3.62774	0.000285908	0.00116478
ENSG00000084463	487.169	0.315133	0.094201	3.34532	0.000821863	0.00308756
ENSG00000084623	2179.27	-0.227921	0.0662353	-3.44109	0.000579384	0.00222916
ENSG00000084628	15.7126	0.621477	0.503139	1.2352	0.216757	0.389441
ENSG00000084636	311.341	0.755318	0.119347	6.32877	2.47116e-10	2.06139e-09
ENSG00000084652	809.009	0.147927	0.0766644	1.92954	0.0536641	0.126582
ENSG00000084674	0	NA	NA	NA	NA	NA
ENSG00000084676	964.056	0.577671	0.074198	7.78554	6.94176e-15	8.30163e-14
ENSG00000084693	1199.57	-0.475769	0.0740454	-6.42536	1.31555e-10	1.12141e-09
ENSG00000084710	320.796	1.03022	0.116499	8.84311	9.30936e-19	1.41204e-17
ENSG00000084731	2715.25	-0.582361	0.0586414	-9.93088	3.05537e-23	5.69849e-22
ENSG00000084733	3389.11	-0.359603	0.0560167	-6.41957	1.36661e-10	1.16259e-09
ENSG00000084734	4.28614	-1.7891	1.00421	-1.7816	0.0748152	0.167141
ENSG00000084754	2464.49	-0.0857805	0.0540922	-1.58582	0.11278	0.232756
ENSG00000084764	223.145	-0.182071	0.140642	-1.29457	0.19547	0.360033
ENSG00000084774	1457.22	0.206844	0.0924052	2.23844	0.0251922	0.066216
ENSG00000085063	6954.58	-0.340742	0.0539767	-6.31275	2.74121e-10	2.27943e-09
ENSG00000085117	1216.82	-0.443585	0.0821935	-5.39684	6.78254e-08	4.46607e-07
ENSG00000085185	37.1876	0.127136	0.331154	0.383919	0.701038	0.835795
ENSG00000085224	3193.1	0.213618	0.0707971	3.01733	0.00255009	0.00872054
ENSG00000085231	244.898	-0.0664788	0.1261	-0.527192	0.59806	0.766665
ENSG00000085265	0.164651	-0.558118	4.07565	-0.13694	0.891079	NA
ENSG00000085274	552.342	0.323487	0.0894428	3.61669	0.00029839	0.00120908
ENSG00000085276	349.47	-0.512286	0.108802	-4.70841	2.49656e-06	1.36885e-05
ENSG00000085365	1809.5	0.187844	0.0618547	3.03686	0.00239053	0.00821495
ENSG00000085377	314.955	0.235483	0.119402	1.97218	0.0485887	0.116094
ENSG00000085382	321.648	0.38903	0.127513	3.05089	0.00228162	0.0078651
ENSG00000085415	890.728	0.933478	0.0746027	12.5127	6.36543e-36	1.94645e-34
ENSG00000085433	976.736	0.801061	0.0856777	9.3497	8.78939e-21	1.47105e-19
ENSG00000085449	1623.34	-0.179644	0.063701	-2.82011	0.00480075	0.0154008
ENSG00000085465	8.2128	-0.806488	0.660714	-1.22063	0.222226	0.396673
ENSG00000085491	1613.86	-0.634581	0.0617639	-10.2743	9.2018e-25	1.85785e-23
ENSG00000085511	612.312	0.210582	0.0860224	2.44798	0.0143658	0.0408086
ENSG00000085514	2.95985	0.157414	1.17297	0.134201	0.893244	0.94967
ENSG00000085552	50.0477	0.99238	0.28497	3.4824	0.000496933	0.00193601
ENSG00000085563	1.90504	-2.21062	1.54928	-1.42687	0.153618	0.298524
ENSG00000085644	110.876	-0.0991334	0.197932	-0.500845	0.61648	0.77909
ENSG00000085662	1224.41	-0.249633	0.0667678	-3.73882	0.000184888	0.0007784
ENSG00000085719	2152.77	-0.374192	0.0576003	-6.49635	8.22901e-11	7.15675e-10
ENSG00000085721	1413.07	0.427884	0.0656265	6.51999	7.03137e-11	6.16872e-10
ENSG00000085733	4132.71	-0.0431157	0.0506152	-0.851834	0.394306	0.594063
ENSG00000085741	14.2629	4.28551	0.77699	5.51553	3.47734e-08	2.3576e-07
ENSG00000085760	1162.64	-0.0498364	0.0700695	-0.711242	0.476934	0.671377
ENSG00000085788	2194.55	0.437729	0.0549863	7.9607	1.71073e-15	2.13339e-14
ENSG00000085831	103.432	-2.59843	0.242946	-10.6955	1.06831e-26	2.34605e-25
ENSG00000085832	1319.75	-0.0861971	0.0640489	-1.3458	0.178366	0.335775
ENSG00000085840	152.731	0.617942	0.163192	3.7866	0.000152721	0.000653969
ENSG00000085871	76.4093	-0.494051	0.226226	-2.18389	0.0289707	0.0746752
ENSG00000085872	160.898	0.707346	0.161114	4.39034	1.13174e-05	5.72343e-05
ENSG00000085978	988.361	-0.258248	0.0846487	-3.05082	0.0022822	0.0078658
ENSG00000085982	2091.64	-0.200233	0.0583161	-3.43357	0.000595681	0.00228768
ENSG00000085998	1398.73	-0.401106	0.0664215	-6.0388	1.55264e-09	1.19738e-08
ENSG00000085999	73.1738	0.649117	0.224925	2.88592	0.00390273	0.0127871
ENSG00000086015	972.806	0.347855	0.0919599	3.78268	0.000155149	0.00066288
ENSG00000086061	5295.86	-0.129013	0.0503314	-2.56327	0.0103691	0.0305525
ENSG00000086062	535.35	-0.412412	0.113134	-3.64534	0.000267037	0.00109661
ENSG00000086065	1310.95	-0.43578	0.0689949	-6.31612	2.6821e-10	2.23204e-09
ENSG00000086102	729.403	0.614777	0.0921478	6.67164	2.52959e-11	2.32087e-10
ENSG00000086159	0.491527	2.70173	2.75503	0.980654	0.326763	NA
ENSG00000086189	431.664	-0.100475	0.0978464	-1.02686	0.304486	0.497457
ENSG00000086200	678.546	-0.178408	0.0923987	-1.93085	0.0535017	0.12627
ENSG00000086205	0	NA	NA	NA	NA	NA
ENSG00000086232	1699.53	0.252198	0.0622193	4.05338	5.04831e-05	0.000233421
ENSG00000086288	0.182867	-0.558118	4.07565	-0.13694	0.891079	NA
ENSG00000086289	736.918	-0.469581	0.087702	-5.35428	8.58963e-08	5.57903e-07
ENSG00000086300	325.286	-1.14009	0.118516	-9.61969	6.60268e-22	1.1624e-20
ENSG00000086475	1203.08	0.423834	0.0655471	6.46609	1.00569e-10	8.66438e-10
ENSG00000086504	1226.78	-0.0224204	0.0721197	-0.310877	0.755894	0.872188
ENSG00000086506	0	NA	NA	NA	NA	NA
ENSG00000086544	455.563	-0.176385	0.0988307	-1.78471	0.0743076	0.166201
ENSG00000086548	0	NA	NA	NA	NA	NA
ENSG00000086570	33.6601	1.25247	0.337426	3.71185	0.000205754	0.000860052
ENSG00000086589	1010.91	0.283882	0.0730104	3.88825	0.000100971	0.000445146
ENSG00000086598	2804.38	-0.195813	0.0550117	-3.55948	0.000371585	0.00148113
ENSG00000086619	160.289	-0.595535	0.156729	-3.79978	0.000144826	0.000622695
ENSG00000086666	1339.13	0.840074	0.0712939	11.7832	4.7621e-32	1.29605e-30
ENSG00000086696	3.71126	3.66582	1.32817	2.76004	0.00577938	0.0181959
ENSG00000086712	643.227	0.233904	0.082775	2.82578	0.0047165	0.0151559
ENSG00000086717	2.36225	1.12655	1.30653	0.862249	0.38855	0.588288
ENSG00000086730	9.45754	0.788729	0.612398	1.28794	0.197768	0.36309
ENSG00000086758	5324.3	-0.0963741	0.0672689	-1.43267	0.151952	0.295887
ENSG00000086827	363.459	-0.0455631	0.105664	-0.431209	0.666317	0.813485
ENSG00000086848	95.8079	-0.010548	0.199312	-0.0529222	0.957794	0.981055
ENSG00000086967	36.6428	7.05321	1.05622	6.67776	2.42625e-11	2.228e-10
ENSG00000086991	0.260348	-1.31727	3.50751	-0.375558	0.707246	NA
ENSG00000087008	265.847	-0.501917	0.123609	-4.06053	4.89612e-05	0.000226933
ENSG00000087053	526.203	0.725433	0.0923645	7.85403	4.02887e-15	4.90221e-14
ENSG00000087074	813.657	-0.157888	0.0792918	-1.99123	0.0464552	0.111592
ENSG00000087076	64.3762	-0.598538	0.244579	-2.44721	0.0143966	0.040874
ENSG00000087077	1833.27	-0.565654	0.0685469	-8.25208	1.55658e-16	2.08052e-15
ENSG00000087085	31.4716	0.435863	0.347041	1.25594	0.209137	0.378447
ENSG00000087086	11704.3	-0.907417	0.0499589	-18.1633	1.00827e-73	7.85633e-72
ENSG00000087087	786.477	0.15974	0.0789801	2.02253	0.0431217	0.104769
ENSG00000087088	560.261	-1.06855	0.0917212	-11.65	2.29412e-31	6.06329e-30
ENSG00000087095	457.975	-0.108691	0.10091	-1.0771	0.281436	0.470618
ENSG00000087111	1036.44	-0.0325995	0.0691976	-0.471107	0.637564	0.794237
ENSG00000087116	5.13638	0.0240394	0.814305	0.0295213	0.976449	0.989048
ENSG00000087128	0.36508	-0.123033	3.13542	-0.0392398	0.968699	NA
ENSG00000087152	1308.16	0.329959	0.0656379	5.02695	4.98331e-07	2.9691e-06
ENSG00000087157	514.634	-0.172403	0.0917683	-1.87868	0.0602888	0.139502
ENSG00000087191	2263.54	-0.293763	0.0869489	-3.37857	0.000728626	0.0027555
ENSG00000087206	704.507	-0.0236139	0.0819815	-0.288039	0.773317	0.882556
ENSG00000087237	0.182867	-0.558118	4.07565	-0.13694	0.891079	NA
ENSG00000087245	3120.05	-0.841396	0.0661158	-12.7261	4.23471e-37	1.34374e-35
ENSG00000087250	1.32393	4.0623	1.88203	2.15847	0.0308914	0.078861
ENSG00000087253	388.399	-0.377035	0.106906	-3.52678	0.000420645	0.00166189
ENSG00000087258	0.740557	0.860923	2.17259	0.396265	0.691909	NA
ENSG00000087263	1213.13	-0.162318	0.0701577	-2.31362	0.0206888	0.0559736
ENSG00000087266	1165.91	0.441708	0.0679878	6.49687	8.20099e-11	7.13828e-10
ENSG00000087269	766.307	0.173877	0.0804412	2.16154	0.0306536	0.0783776
ENSG00000087274	2682.37	-0.138642	0.0530724	-2.61232	0.00899296	0.0269545
ENSG00000087299	66.2582	0.273336	0.244714	1.11696	0.26401	0.449409
ENSG00000087301	125.695	1.62516	0.18338	8.86224	7.84201e-19	1.19292e-17
ENSG00000087302	1256.48	-0.139961	0.070286	-1.99131	0.0464469	0.111585
ENSG00000087303	0	NA	NA	NA	NA	NA
ENSG00000087338	437.751	0.12038	0.098553	1.22147	0.221907	0.396273
ENSG00000087365	2951.79	0.271471	0.0515926	5.26183	1.42632e-07	9.03549e-07
ENSG00000087448	828.284	-0.109502	0.0747975	-1.46398	0.143199	0.282875
ENSG00000087460	6175.01	-0.119948	0.0474684	-2.5269	0.0115073	0.0334872
ENSG00000087470	2112.09	0.162833	0.0587839	2.77003	0.00560514	0.0177085
ENSG00000087494	18.1114	-0.632432	0.450172	-1.40487	0.160061	0.308582
ENSG00000087495	0.173687	1.40091	4.08047	0.34332	0.731358	NA
ENSG00000087502	1043.03	-0.313423	0.0724483	-4.32617	1.51727e-05	7.54973e-05
ENSG00000087510	26.8478	-0.84458	0.367273	-2.2996	0.0214711	0.0577632
ENSG00000087586	772.464	1.40293	0.0876437	16.0072	1.13867e-57	6.37108e-56
ENSG00000087589	3.01795	3.48694	1.43113	2.4365	0.0148303	0.0419579
ENSG00000087842	551.436	-1.54207	0.104173	-14.803	1.40156e-49	6.28702e-48
ENSG00000087884	273.965	0.19525	0.129403	1.50886	0.131336	0.263649
ENSG00000087903	296.282	1.22872	0.12183	10.0855	6.40239e-24	1.23913e-22
ENSG00000087995	540.698	0.0421422	0.0961123	0.438468	0.661047	0.810234
ENSG00000088002	3.51125	1.65721	1.03828	1.59611	0.110465	0.229029
ENSG00000088035	216.892	-0.244593	0.133157	-1.83688	0.0662274	0.150822
ENSG00000088038	401.514	0.501079	0.12848	3.90005	9.61729e-05	0.000425686
ENSG00000088053	2.56443	0.842091	1.26872	0.663734	0.506861	0.695061
ENSG00000088179	887.829	-0.134802	0.0775526	-1.7382	0.0821757	0.180536
ENSG00000088205	1752.62	0.666477	0.061893	10.7682	4.86349e-27	1.08388e-25
ENSG00000088247	983.718	0.244581	0.0801038	3.05329	0.00226344	0.00780755
ENSG00000088256	2031.83	0.0178673	0.0622763	0.286904	0.774186	0.882686
ENSG00000088280	637.875	0.0995846	0.0865785	1.15022	0.250052	0.43194
ENSG00000088298	648.087	-0.523585	0.0936781	-5.5892	2.2812e-08	1.57609e-07
ENSG00000088305	85.3524	1.33538	0.217714	6.13365	8.58842e-10	6.81052e-09
ENSG00000088320	0	NA	NA	NA	NA	NA
ENSG00000088325	2106.18	1.27801	0.0585508	21.8273	1.27714e-105	1.86587e-103
ENSG00000088340	1.27868	-0.314819	1.65955	-0.189702	0.849543	NA
ENSG00000088356	305.535	0.83046	0.119605	6.94335	3.82914e-12	3.74164e-11
ENSG00000088367	530.972	-0.0539744	0.119652	-0.451094	0.651922	0.803841
ENSG00000088386	0.460776	-0.596429	2.86858	-0.207918	0.835293	NA
ENSG00000088387	2243.9	0.326894	0.0584495	5.59275	2.23495e-08	1.54617e-07
ENSG00000088448	4189.28	0.736047	0.0591992	12.4334	1.72169e-35	5.18182e-34
ENSG00000088451	233.339	-0.181241	0.133872	-1.35384	0.175788	0.332082
ENSG00000088538	223.018	-0.339719	0.143153	-2.37312	0.0176383	0.0487167
ENSG00000088543	11.148	2.04342	0.611987	3.339	0.000840807	0.00314861
ENSG00000088682	923.769	0.0407869	0.0792208	0.514851	0.606657	0.772571
ENSG00000088726	13.5943	1.05078	0.525526	1.99949	0.0455554	0.109669
ENSG00000088727	94.2425	0.177875	0.210087	0.846672	0.397178	0.596504
ENSG00000088756	239.308	0.561573	0.131418	4.27319	1.92697e-05	9.46303e-05
ENSG00000088766	554.387	0.118749	0.0909476	1.30569	0.191659	0.354826
ENSG00000088782	0	NA	NA	NA	NA	NA
ENSG00000088808	78.6965	0.396718	0.215489	1.84101	0.06562	0.149747
ENSG00000088812	1535.18	-0.42908	0.0672752	-6.37799	1.7943e-10	1.51176e-09
ENSG00000088826	403.686	0.172606	0.105055	1.643	0.100383	0.211947
ENSG00000088827	0.36508	-0.123033	3.13542	-0.0392398	0.968699	NA
ENSG00000088832	1805.49	-0.252423	0.068711	-3.67368	0.000239077	0.000988933
ENSG00000088833	1399.52	-0.467673	0.0727266	-6.43055	1.27139e-10	1.08553e-09
ENSG00000088836	122.588	-0.481881	0.198232	-2.43089	0.0150617	0.0424528
ENSG00000088854	221.987	-0.560585	0.151735	-3.69449	0.000220329	0.000916787
ENSG00000088876	227.907	0.187668	0.1304	1.43917	0.150101	0.29292
ENSG00000088881	93.1421	-0.392341	0.197012	-1.99146	0.0464303	0.111558
ENSG00000088882	0	NA	NA	NA	NA	NA
ENSG00000088888	2154.21	-0.693933	0.0593647	-11.6893	1.44532e-31	3.84408e-30
ENSG00000088899	227.833	-0.178453	0.137214	-1.30055	0.193414	0.357372
ENSG00000088926	0	NA	NA	NA	NA	NA
ENSG00000088930	2862.65	0.0205338	0.0523845	0.391982	0.695072	0.831935
ENSG00000088970	255.964	0.312559	0.128174	2.43855	0.0147462	0.0417708
ENSG00000088986	3647.26	0.215874	0.0726331	2.97211	0.00295759	0.00998423
ENSG00000088992	34.8689	0.527798	0.33119	1.59364	0.111017	0.229924
ENSG00000089006	1065.26	0.0417059	0.0693982	0.600965	0.547863	0.729607
ENSG00000089009	5428.52	0.0479601	0.056667	0.846349	0.397358	0.596732
ENSG00000089012	0.144153	1.40091	4.08047	0.34332	0.731358	NA
ENSG00000089022	452.566	0.0387818	0.0972062	0.398965	0.689919	0.830065
ENSG00000089041	312.814	-0.468757	0.115738	-4.05014	5.11863e-05	0.000236444
ENSG00000089048	556.03	-0.156295	0.0932203	-1.67662	0.0936174	0.200685
ENSG00000089050	962.673	-0.022288	0.0715467	-0.311516	0.755408	0.872087
ENSG00000089053	1662.4	0.195464	0.0711285	2.74804	0.00599535	0.0187973
ENSG00000089057	890.325	-0.658752	0.0755801	-8.71595	2.88334e-18	4.23897e-17
ENSG00000089060	621.364	-1.40436	0.0899031	-15.6208	5.25632e-55	2.7508e-53
ENSG00000089063	1712.37	-0.494651	0.0607923	-8.13674	4.06047e-16	5.27636e-15
ENSG00000089091	88.5638	0.202565	0.201338	1.00609	0.314371	0.508162
ENSG00000089094	526.658	0.581633	0.0905564	6.42288	1.33718e-10	1.13801e-09
ENSG00000089101	16.3664	1.00646	0.482385	2.08642	0.0369408	0.0919717
ENSG00000089116	0	NA	NA	NA	NA	NA
ENSG00000089123	96.9898	-0.169473	0.196318	-0.86326	0.387995	0.588086
ENSG00000089127	216.726	1.80415	0.44447	4.05911	4.92597e-05	0.000228215
ENSG00000089154	2395.96	0.299772	0.0553224	5.41863	6.00567e-08	3.97025e-07
ENSG00000089157	12601	-0.177086	0.0540922	-3.27378	0.00106121	0.00390104
ENSG00000089159	2080.25	-0.435299	0.0681407	-6.38823	1.67814e-10	1.41729e-09
ENSG00000089163	22.1203	0.429361	0.399387	1.07505	0.282353	0.471664
ENSG00000089169	0	NA	NA	NA	NA	NA
ENSG00000089177	343.104	-0.448756	0.110734	-4.05254	5.06639e-05	0.000234205
ENSG00000089195	631.447	0.0364786	0.0903747	0.403638	0.686479	0.827672
ENSG00000089199	35.2585	0.747902	0.319618	2.33999	0.0192843	0.0526886
ENSG00000089220	3646.77	0.123052	0.0593122	2.07464	0.0380196	0.094356
ENSG00000089225	0	NA	NA	NA	NA	NA
ENSG00000089234	517.36	0.269919	0.0923285	2.92347	0.00346153	0.0114936
ENSG00000089248	1327.28	0.110303	0.0666243	1.6556	0.0978029	0.207857
ENSG00000089250	8.17782	6.69781	1.32198	5.06649	4.05228e-07	2.43995e-06
ENSG00000089280	870.309	0.544645	0.340905	1.59765	0.110122	0.228475
ENSG00000089289	740.482	-0.492504	0.0807538	-6.09883	1.06848e-09	8.39693e-09
ENSG00000089327	1258.29	-0.142312	0.0668142	-2.12997	0.0331742	0.0837838
ENSG00000089335	66.5089	-0.0345725	0.233805	-0.147869	0.882446	0.943578
ENSG00000089351	905.934	-0.127748	0.0751352	-1.70024	0.0890865	0.19268
ENSG00000089356	3.30491	2.31882	1.14545	2.02436	0.0429328	0.104334
ENSG00000089472	0.719275	3.19825	2.41724	1.3231	0.185802	NA
ENSG00000089486	280.82	0.467502	0.118307	3.9516	7.76292e-05	0.000348445
ENSG00000089505	55.9231	-0.388624	0.256021	-1.51794	0.12903	0.260063
ENSG00000089558	0.512025	1.25071	2.78996	0.448288	0.653945	NA
ENSG00000089597	4433.39	-0.381512	0.0593673	-6.42631	1.30738e-10	1.11533e-09
ENSG00000089639	237.751	-0.00233652	0.139239	-0.0167806	0.986612	0.99484
ENSG00000089682	181.152	0.00205985	0.14846	0.0138748	0.98893	0.995967
ENSG00000089685	1347.16	1.98328	0.0768765	25.7983	9.27713e-147	2.6023e-144
ENSG00000089692	1.92218	0.344258	1.32496	0.259825	0.794999	0.894252
ENSG00000089693	919.853	-0.178506	0.0728694	-2.44967	0.0142987	0.0406452
ENSG00000089723	69.0489	-0.513179	0.233387	-2.19883	0.0278899	0.0723577
ENSG00000089737	1627.02	0.09877	0.0639673	1.54407	0.122571	0.249246
ENSG00000089775	202.27	-0.13609	0.137178	-0.992065	0.321166	0.516211
ENSG00000089818	363.875	0.300756	0.110668	2.71765	0.00657481	0.0203863
ENSG00000089820	88.8089	0.181686	0.205354	0.884744	0.376294	0.575954
ENSG00000089847	40.9378	0.236179	0.309386	0.763379	0.445238	0.642185
ENSG00000089876	693.726	-0.664511	0.0885742	-7.50231	6.27045e-14	6.97978e-13
ENSG00000089902	415.692	1.21942	0.101964	11.9593	5.80229e-33	1.61895e-31
ENSG00000089916	609.422	-0.326068	0.086765	-3.75805	0.000171241	0.000725299
ENSG00000090006	150.598	-0.445076	0.162491	-2.73909	0.00616102	0.0192451
ENSG00000090013	2023.25	-1.46556	0.0784665	-18.6776	7.53886e-78	6.3441e-76
ENSG00000090020	76.4534	-0.111822	0.237417	-0.470996	0.637644	0.794241
ENSG00000090054	1741.75	-0.345643	0.0594566	-5.81336	6.12308e-09	4.47341e-08
ENSG00000090060	2141.94	-0.0158766	0.0757094	-0.209705	0.833898	0.916338
ENSG00000090061	56.3541	-0.345131	0.254664	-1.35524	0.17534	0.331578
ENSG00000090097	1063.18	0.322195	0.069728	4.62074	3.82374e-06	2.05161e-05
ENSG00000090104	0	NA	NA	NA	NA	NA
ENSG00000090238	177.037	0.316232	0.154396	2.04819	0.0405417	0.099535
ENSG00000090263	470.242	0.0852852	0.0954617	0.893397	0.371645	0.57113
ENSG00000090266	578.028	0.185212	0.0928702	1.99431	0.0461187	0.11091
ENSG00000090273	1392.25	0.0125272	0.0681638	0.183781	0.854185	0.927837
ENSG00000090316	986.327	0.203952	0.0716967	2.84464	0.00444612	0.0143948
ENSG00000090339	1.41346	1.11702	1.63338	0.683871	0.494057	0.685482
ENSG00000090372	555.305	-0.0392133	0.103276	-0.379696	0.704171	0.838248
ENSG00000090376	1.42171	2.9599	1.82012	1.62621	0.103905	0.218326
ENSG00000090382	0.164651	-0.558118	4.07565	-0.13694	0.891079	NA
ENSG00000090402	0.356554	0.409628	3.17939	0.128839	0.897485	NA
ENSG00000090432	363.705	-0.400409	0.109882	-3.64399	0.000268449	0.00110176
ENSG00000090447	142.667	-0.145212	0.1841	-0.788764	0.43025	0.628715
ENSG00000090470	308.505	-0.504431	0.121902	-4.13799	3.50354e-05	0.000165821
ENSG00000090487	1216.47	-0.252541	0.0662092	-3.81429	0.000136574	0.000589625
ENSG00000090512	4.8119	-2.13539	1.05435	-2.02532	0.0428347	0.104132
ENSG00000090520	721.244	-0.221783	0.0826847	-2.68228	0.0073123	0.0224775
ENSG00000090530	70.1592	0.813471	0.237161	3.43003	0.000603508	0.00231521
ENSG00000090534	11.135	0.383798	0.567926	0.675789	0.499175	0.689111
ENSG00000090539	84.2272	0.302735	0.209664	1.4439	0.148766	0.29122
ENSG00000090554	1.89088	1.21072	1.40526	0.861566	0.388926	0.588647
ENSG00000090565	395.742	0.0867792	0.112598	0.770698	0.440886	0.638553
ENSG00000090581	612.224	-0.628494	0.0930039	-6.75772	1.4018e-11	1.31305e-10
ENSG00000090612	392.401	0.100998	0.108117	0.934157	0.350223	0.547562
ENSG00000090615	1175.73	-0.0791524	0.0739193	-1.0708	0.284261	0.473991
ENSG00000090621	1012.53	0.0572773	0.0807298	0.709493	0.478018	0.672454
ENSG00000090659	0.286815	1.40091	3.70004	0.378621	0.704969	NA
ENSG00000090661	288.136	-0.00559903	0.128125	-0.0436998	0.965144	0.984591
ENSG00000090674	196.783	0.326716	0.155672	2.09874	0.0358397	0.0896653
ENSG00000090686	606.482	0.361705	0.0933971	3.87277	0.000107606	0.000472246
ENSG00000090776	126.899	-0.3255	0.179517	-1.81319	0.0698018	0.157535
ENSG00000090857	1156.34	0.0702606	0.0730878	0.961317	0.336393	0.532788
ENSG00000090861	6417.45	0.0501134	0.0562761	0.890491	0.373202	0.572804
ENSG00000090863	4174.03	-0.481834	0.0588397	-8.18892	2.63584e-16	3.46147e-15
ENSG00000090889	667.453	1.76166	0.0887748	19.8442	1.23691e-87	1.28188e-85
ENSG00000090905	2184.93	0.153149	0.0556972	2.74967	0.00596556	0.0187235
ENSG00000090924	456.087	0.242666	0.104681	2.31816	0.0204408	0.0554023
ENSG00000090932	0.164651	-0.558118	4.07565	-0.13694	0.891079	NA
ENSG00000090971	654.255	0.290094	0.0887494	3.26869	0.00108046	0.00396627
ENSG00000090975	76.984	-0.891321	0.238102	-3.74344	0.000181515	0.000765425
ENSG00000090989	1248.96	0.165931	0.0700203	2.36976	0.0177997	0.0491108
ENSG00000091009	713.3	0.117376	0.0836144	1.40378	0.160386	0.308992
ENSG00000091010	1.0741	-0.811431	1.90681	-0.425543	0.670441	NA
ENSG00000091039	2780.93	0.451629	0.0570061	7.92248	2.3282e-15	2.8694e-14
ENSG00000091073	338.686	0.752184	0.119304	6.30477	2.88624e-10	2.39152e-09
ENSG00000091106	3.92511	-0.416747	1.01353	-0.411183	0.680938	0.823887
ENSG00000091127	374.324	-0.00955452	0.109405	-0.0873316	0.930408	0.96835
ENSG00000091128	0.809367	3.42343	2.28874	1.49577	0.134714	NA
ENSG00000091129	23.7694	1.0134	0.400532	2.53014	0.0114016	0.0332134
ENSG00000091136	10105.4	-0.611057	0.0440862	-13.8605	1.09891e-43	4.29718e-42
ENSG00000091137	2.96963	-1.00679	1.23712	-0.813817	0.41575	0.615044
ENSG00000091138	0	NA	NA	NA	NA	NA
ENSG00000091140	1619.87	-0.086904	0.0739994	-1.17439	0.24024	0.42027
ENSG00000091157	323.686	0.0658873	0.113559	0.580205	0.561776	0.739577
ENSG00000091164	666.351	0.0557309	0.0856174	0.650929	0.515092	0.701892
ENSG00000091181	0.856607	1.56922	2.16838	0.723684	0.46926	NA
ENSG00000091262	11.7675	-0.195598	0.553446	-0.353419	0.723774	0.851561
ENSG00000091317	1871.44	-1.38951	0.06661	-20.8603	1.2277e-96	1.48439e-94
ENSG00000091409	6875.64	-1.80924	0.0493837	-36.6365	7.5208e-294	6.32891e-291
ENSG00000091428	2.4927	-0.0647	1.18871	-0.0544285	0.956594	0.980742
ENSG00000091436	1661.65	0.439522	0.065667	6.69319	2.18357e-11	2.01394e-10
ENSG00000091482	11.537	1.57058	0.582903	2.6944	0.00705145	0.021752
ENSG00000091483	2083.85	0.316954	0.0596603	5.31264	1.08049e-07	6.94721e-07
ENSG00000091490	3264.61	-1.62939	0.0544699	-29.9137	1.30763e-196	5.19055e-194
ENSG00000091513	3.89198	3.27563	1.23609	2.64999	0.00804944	0.0244434
ENSG00000091527	5637.78	0.763947	0.0477358	16.0037	1.20489e-57	6.72371e-56
ENSG00000091536	4.60807	0.91143	0.996519	0.914614	0.360395	0.558772
ENSG00000091542	2176.52	-0.0873079	0.0579647	-1.50622	0.132009	0.264738
ENSG00000091583	0.164651	-0.558118	4.07565	-0.13694	0.891079	NA
ENSG00000091592	652.351	0.374724	0.0852863	4.39372	1.11429e-05	5.64335e-05
ENSG00000091622	155.377	0.47487	0.16159	2.93872	0.00329567	0.010995
ENSG00000091640	645.612	0.141417	0.0853515	1.65687	0.0975452	0.207435
ENSG00000091651	388.194	0.740009	0.112271	6.59126	4.36103e-11	3.88431e-10
ENSG00000091656	126.147	0.0363695	0.180484	0.201511	0.840299	0.920213
ENSG00000091664	0	NA	NA	NA	NA	NA
ENSG00000091704	160.747	11.0073	1.18682	9.27462	1.78258e-20	2.94595e-19
ENSG00000091732	364.741	-0.154952	0.110993	-1.39605	0.1627	0.312421
ENSG00000091831	2.10855	0.574938	1.27036	0.45258	0.650851	0.803073
ENSG00000091844	424.374	-1.25655	0.108585	-11.572	5.71168e-31	1.46898e-29
ENSG00000091879	3.04456	3.31084	1.38637	2.38813	0.0169345	0.047063
ENSG00000091947	581.212	-0.211096	0.0935008	-2.25769	0.0239651	0.0633838
ENSG00000091972	0.0956965	-0.503331	4.07769	-0.123435	0.901762	NA
ENSG00000091986	1287.49	1.49323	0.0701127	21.2975	1.19698e-100	1.60396e-98
ENSG00000092009	0	NA	NA	NA	NA	NA
ENSG00000092010	1412.75	-0.154561	0.0734236	-2.10506	0.0352857	0.0884898
ENSG00000092020	338.415	0.454975	0.118799	3.8298	0.000128249	0.000555051
ENSG00000092036	125.605	0.0535113	0.184357	0.290259	0.771618	0.881628
ENSG00000092051	1.53782	3.17514	1.76534	1.79859	0.0720829	0.162017
ENSG00000092054	2.29646	3.77295	1.58341	2.3828	0.0171817	0.0476619
ENSG00000092067	0	NA	NA	NA	NA	NA
ENSG00000092068	16.6924	2.05396	0.498615	4.11934	3.79967e-05	0.000178991
ENSG00000092094	192.661	0.519788	0.14428	3.60264	0.000314999	0.00126904
ENSG00000092096	48.8221	0.912485	0.270758	3.37012	0.000751362	0.00283536
ENSG00000092098	159.185	0.297228	0.159702	1.86114	0.0627241	0.14417
ENSG00000092108	641.498	0.198897	0.0867436	2.29293	0.0218522	0.0586686
ENSG00000092140	287.413	1.0474	0.120481	8.6935	3.51442e-18	5.14877e-17
ENSG00000092148	3361.47	-0.178206	0.0509006	-3.50107	0.000463396	0.00181747
ENSG00000092199	5022.94	0.133226	0.0521514	2.55461	0.0106308	0.0312099
ENSG00000092200	0.260348	-1.31727	3.50751	-0.375558	0.707246	NA
ENSG00000092201	2046.85	0.343025	0.061501	5.57756	2.43921e-08	1.6836e-07
ENSG00000092203	805.211	-0.0274048	0.0781957	-0.350465	0.72599	0.853023
ENSG00000092208	119.481	0.66223	0.181045	3.65782	0.00025437	0.00104869
ENSG00000092295	12.2782	0.687722	0.545637	1.2604	0.207524	0.376371
ENSG00000092330	543.838	-0.225609	0.0942718	-2.39317	0.0167034	0.0465132
ENSG00000092345	0.500707	1.1787	2.64645	0.445389	0.656038	NA
ENSG00000092377	0	NA	NA	NA	NA	NA
ENSG00000092421	16.954	-0.112743	0.472632	-0.238543	0.81146	0.904115
ENSG00000092439	1738.48	-0.818592	0.0608613	-13.4501	3.07371e-41	1.11826e-39
ENSG00000092445	561.807	-0.425826	0.0895784	-4.75367	1.99755e-06	1.10912e-05
ENSG00000092470	434.137	0.241976	0.0988713	2.44738	0.0143898	0.04086
ENSG00000092529	0.93871	1.54401	2.14464	0.719937	0.471564	NA
ENSG00000092531	967.016	-0.502748	0.0735977	-6.83104	8.43028e-12	8.03972e-11
ENSG00000092607	1.0251	2.31645	2.25133	1.02892	0.303515	NA
ENSG00000092621	2898.46	-0.373571	0.0584414	-6.39224	1.63474e-10	1.38119e-09
ENSG00000092758	12.1125	2.04525	0.586242	3.48875	0.000485294	0.00189488
ENSG00000092820	4762.23	0.497024	0.0544118	9.13449	6.57181e-20	1.0546e-18
ENSG00000092841	4521.95	0.0492867	0.0652602	0.755233	0.450109	0.646923
ENSG00000092847	759.8	-0.208049	0.0867402	-2.39854	0.0164608	0.0459043
ENSG00000092850	0.0956965	-0.503331	4.07769	-0.123435	0.901762	NA
ENSG00000092853	263.233	0.873479	0.129995	6.71933	1.82564e-11	1.69496e-10
ENSG00000092871	377.893	-0.385997	0.11771	-3.27924	0.00104089	0.00383238
ENSG00000092929	1372.43	-0.086135	0.0702144	-1.22674	0.219919	0.393557
ENSG00000092931	342.308	-0.316119	0.109882	-2.8769	0.00401599	0.0131356
ENSG00000092964	5418.72	-0.29332	0.0463677	-6.32596	2.51657e-10	2.09761e-09
ENSG00000092969	928.767	1.50699	0.0858109	17.5618	4.8335e-69	3.47055e-67
ENSG00000092978	731.48	-0.108542	0.0815655	-1.33074	0.183276	0.343009
ENSG00000093000	989.142	0.570124	0.0730929	7.79999	6.19102e-15	7.43418e-14
ENSG00000093009	192.933	1.1627	0.149407	7.78207	7.13468e-15	8.51386e-14
ENSG00000093010	998.289	-0.379158	0.0787651	-4.81379	1.48097e-06	8.3485e-06
ENSG00000093072	0.286815	1.40091	3.70004	0.378621	0.704969	NA
ENSG00000093100	2.67216	1.28077	1.23976	1.03308	0.301567	0.494264
ENSG00000093134	0	NA	NA	NA	NA	NA
[truncated: 56,053 more rows]
