# Supplementary material for: Pan-cancer analysis of mRNA stability for decoding tumour post-transcriptional programs
Source: Commun Biol. 2022 Aug 20;5:851. doi: 10.1038/s42003-022-03796-w (PMC9392771; doi:10.1038/s42003-022-03796-w)
Supplement: Supplementary file 11 — Supplementary Data 8 [file 42003_2022_3796_MOESM11_ESM.xlsx]

## Sheet: Supplementary Data 8A
Supplementary Data 8A: Differential gene expression in the miR-29 mimic relative to control mimic expression in 786-O cells. DESeq2 estimates are provided.
GeneID	baseMean	log2FoldChange	lfcSE	stat	pvalue	padj
ENSG00000000003	1607.39	-0.376263	0.311082	-1.20953	0.226459	0.711137
ENSG00000000005	0	NA	NA	NA	NA	NA
ENSG00000000419	1274.57	-0.302819	0.315774	-0.958974	0.337572	0.807997
ENSG00000000457	448.714	-0.060464	0.362446	-0.166822	0.86751	0.981318
ENSG00000000460	1518.66	0.236367	0.319447	0.739927	0.459344	0.881344
ENSG00000000938	0.518438	3.4389	6.84253	0.502578	0.615261	NA
ENSG00000000971	507.205	0.0912952	0.352427	0.259047	0.795599	0.971361
ENSG00000001036	5568.15	0.258359	0.323549	0.798516	0.424571	0.866122
ENSG00000001084	2479.63	-0.437529	0.3032	-1.44304	0.14901	0.593123
ENSG00000001167	2538.16	0.668843	0.299982	2.22961	0.0257734	0.230566
ENSG00000001460	627.684	0.0642538	0.3647	0.176183	0.860151	0.980539
ENSG00000001461	1211.48	-0.853441	0.405174	-2.10636	0.0351735	0.27742
ENSG00000001497	2493.44	-0.0642405	0.328131	-0.195777	0.844784	0.980028
ENSG00000001561	82.534	-0.290053	0.643226	-0.450934	0.652037	0.944383
ENSG00000001617	635.62	0.607293	0.370541	1.63894	0.101227	0.496157
ENSG00000001626	2.73526	-0.588335	3.1239	-0.188334	0.850615	NA
ENSG00000001629	7716.48	-0.587799	0.290871	-2.02083	0.0432979	0.312902
ENSG00000001630	57.6756	-0.57601	0.783733	-0.734957	0.462366	0.883221
ENSG00000001631	2164.02	0.187559	0.330433	0.567615	0.570296	0.923574
ENSG00000002016	417.872	-0.472081	0.403207	-1.17082	0.241673	0.728606
ENSG00000002079	65.1249	-0.859043	0.809401	-1.06133	0.288539	0.769818
ENSG00000002330	635.17	-0.0406061	0.349726	-0.116108	0.907567	0.988663
ENSG00000002549	3430.55	0.0294758	0.294545	0.100072	0.920287	0.991335
ENSG00000002586	3867.54	-0.127879	0.603361	-0.211944	0.832151	0.977619
ENSG00000002587	45.0811	0.305896	0.772592	0.395935	0.692153	0.951841
ENSG00000002726	0.411349	-0.00362923	7.06694	-0.00051355	0.99959	NA
ENSG00000002745	0.695294	-2.44586	6.91823	-0.353539	0.723685	NA
ENSG00000002746	867.16	0.0267388	0.578148	0.046249	0.963112	0.995561
ENSG00000002822	875.59	-0.00877147	0.327101	-0.0268158	0.978607	0.997178
ENSG00000002834	29888.8	-1.12954	0.303142	-3.72611	0.000194456	0.00635448
ENSG00000002919	1272.56	-0.861756	0.336891	-2.55797	0.0105286	0.125452
ENSG00000002933	0	NA	NA	NA	NA	NA
ENSG00000003056	5843.15	0.25369	0.350329	0.724148	0.468975	0.887562
ENSG00000003096	512.846	0.426075	0.474312	0.898302	0.369025	0.829608
ENSG00000003137	11.749	-1.64085	1.38024	-1.18882	0.234511	NA
ENSG00000003147	4.84649	-0.00342175	1.96974	-0.00173716	0.998614	NA
ENSG00000003249	506.915	0.0238313	0.354836	0.0671615	0.946453	0.994835
ENSG00000003393	4853.66	-0.502809	0.296477	-1.69594	0.0898968	0.468776
ENSG00000003400	478.158	-1.21274	0.425063	-2.85308	0.00432971	0.0671908
ENSG00000003402	5672.56	-0.855343	0.445132	-1.92155	0.0546628	0.35745
ENSG00000003436	10752.3	-0.217615	0.299192	-0.727343	0.467016	0.886533
ENSG00000003509	694.554	-0.0816846	0.340055	-0.24021	0.810167	0.974572
ENSG00000003756	3072.82	-0.140116	0.298359	-0.469622	0.638625	0.940828
ENSG00000003987	0.613667	-0.0037152	7.06694	-0.000525715	0.999581	NA
ENSG00000003989	209.534	0.604988	0.519825	1.16383	0.244493	0.732983
ENSG00000004059	2076.87	-1.15038	0.310598	-3.70375	0.000212435	0.00687874
ENSG00000004139	1173.65	-0.856003	0.34893	-2.45322	0.0141583	0.155173
ENSG00000004142	9021.3	-0.188745	0.284863	-0.662582	0.507598	0.903181
ENSG00000004399	2251.29	-0.597782	0.30797	-1.94104	0.0522533	0.349299
ENSG00000004455	8593.26	-0.175653	0.289508	-0.60673	0.54403	0.917483
ENSG00000004468	1.29649	0.581594	4.40893	0.131913	0.895053	NA
ENSG00000004478	7926.2	-0.0174979	0.289592	-0.0604226	0.951819	0.99512
ENSG00000004487	5240.8	-0.38219	0.298825	-1.27898	0.200905	0.679643
ENSG00000004534	2529.7	0.130313	0.304894	0.427403	0.669086	0.946508
ENSG00000004660	1524.82	-0.978783	0.336039	-2.9127	0.00358316	0.058619
ENSG00000004700	2954.97	0.512607	0.540062	0.949164	0.342537	0.812039
ENSG00000004766	1137.02	0.328795	0.353061	0.931269	0.351715	0.817604
ENSG00000004776	8.43216	0.122108	1.94168	0.0628878	0.949856	NA
ENSG00000004777	323.711	0.247334	0.424181	0.583086	0.559835	0.923574
ENSG00000004779	979.027	0.498127	0.333265	1.49469	0.134996	0.565067
ENSG00000004799	29.1246	0.096104	0.93835	0.102418	0.918425	NA
ENSG00000004809	0.456335	2.43898	6.91815	0.352548	0.724427	NA
ENSG00000004838	23.9691	-0.481475	1.08149	-0.445197	0.656177	NA
ENSG00000004846	7.94866	0.996554	1.87732	0.530837	0.595532	NA
ENSG00000004848	10.688	1.21898	1.90228	0.640802	0.521652	NA
ENSG00000004864	4594.77	-2.23518	0.295868	-7.55466	4.19946e-14	2.48731e-11
ENSG00000004866	1464.02	-0.489776	0.310388	-1.57795	0.114577	0.528805
ENSG00000004897	10275.3	0.463581	0.291202	1.59196	0.111395	0.52191
ENSG00000004939	1.30701	-0.0034312	4.21815	-0.000813438	0.999351	NA
ENSG00000004948	34.5051	-0.181768	0.868312	-0.209334	0.834187	NA
ENSG00000004961	2260.08	0.164498	0.303176	0.542581	0.587418	0.926205
ENSG00000004975	3220.58	-0.333076	0.292548	-1.13853	0.254897	0.741145
ENSG00000005001	0.233657	-0.00357786	7.06694	-0.000506282	0.999596	NA
ENSG00000005007	5199.42	-0.0996792	0.31228	-0.319198	0.749576	0.96541
ENSG00000005020	4690.66	-0.205519	0.305364	-0.673031	0.500927	0.901101
ENSG00000005022	15132.3	-0.29229	0.288545	-1.01298	0.31107	0.788931
ENSG00000005059	853.139	-0.102014	0.356878	-0.285851	0.774992	0.968501
ENSG00000005073	337.142	0.0230395	0.489913	0.0470276	0.962491	0.995561
ENSG00000005075	1373.1	0.174881	0.349267	0.500708	0.616577	0.933803
ENSG00000005100	5304.64	-0.0573376	0.289769	-0.197873	0.843144	0.980028
ENSG00000005102	0.313453	-0.00359491	7.06694	-0.000508694	0.999594	NA
ENSG00000005108	14.4697	0.613242	1.65462	0.370623	0.710918	NA
ENSG00000005156	3298.91	-0.428683	0.396631	-1.08081	0.279781	0.761432
ENSG00000005175	2021.58	0.0748543	0.382176	0.195863	0.844717	0.980028
ENSG00000005187	217.643	-0.992234	0.460511	-2.15464	0.0311902	0.257923
ENSG00000005189	345.277	0.382846	0.498962	0.767285	0.442912	0.874322
ENSG00000005194	1881.99	-0.347546	0.315944	-1.10002	0.271322	0.757662
ENSG00000005206	810.871	-1.00596	0.370449	-2.71552	0.0066172	0.0909705
ENSG00000005238	795.905	-0.157098	0.363522	-0.432156	0.665628	0.946001
ENSG00000005243	358.263	0.119327	0.386877	0.308436	0.757751	0.966105
ENSG00000005249	394.92	0.101077	0.381897	0.264672	0.791263	0.970391
ENSG00000005302	1146.83	-0.27918	0.330808	-0.843934	0.398706	0.848445
ENSG00000005339	11297.4	0.235021	0.3435	0.684195	0.493852	0.898746
ENSG00000005379	0.374345	4.02399	6.81714	0.590275	0.555006	NA
ENSG00000005381	0.487612	-0.0035855	7.06694	-0.000507363	0.999595	NA
ENSG00000005421	0.398807	2.43899	6.91815	0.35255	0.724426	NA
ENSG00000005436	1048.64	-0.360985	0.323985	-1.1142	0.265192	0.751421
ENSG00000005448	617.185	-0.214421	0.400348	-0.535586	0.592245	0.926815
ENSG00000005469	853.979	0.065582	0.411061	0.159543	0.873241	0.982539
ENSG00000005471	4.24076	0.166518	2.33219	0.0713997	0.94308	NA
ENSG00000005483	4533.57	-0.282174	0.294341	-0.958665	0.337728	0.807997
ENSG00000005486	2004.72	-0.20972	0.304371	-0.689026	0.490807	0.897747
ENSG00000005513	0.316715	-3.44569	6.84265	-0.50356	0.61457	NA
ENSG00000005700	6362.67	-0.323659	0.485996	-0.66597	0.50543	0.90254
ENSG00000005801	1564.7	0.447281	0.309937	1.44314	0.148982	0.593123
ENSG00000005810	4174.1	-0.260158	0.289523	-0.898574	0.36888	0.829556
ENSG00000005812	1540.39	0.290019	0.308471	0.940182	0.347124	0.814155
ENSG00000005844	1.91827	-0.41838	4.04917	-0.103325	0.917705	NA
ENSG00000005882	955.024	-0.138451	0.33705	-0.410774	0.681238	0.949579
ENSG00000005884	46899.8	0.129393	0.371884	0.347939	0.727886	0.960132
ENSG00000005889	3007.23	0.0556799	0.294078	0.189337	0.849829	0.980266
ENSG00000005893	12223	-0.300991	0.300925	-1.00022	0.317205	0.794864
ENSG00000005961	6.0407	2.08402	2.33977	0.890694	0.373093	NA
ENSG00000005981	2.26697	-0.58838	2.81659	-0.208898	0.834528	NA
ENSG00000006007	5673.37	0.0450884	0.719775	0.0626423	0.950051	0.994835
ENSG00000006015	674.864	-0.00827441	0.373115	-0.0221766	0.982307	0.997192
ENSG00000006016	0.972338	-1.5881	5.84132	-0.271874	0.785719	NA
ENSG00000006025	558.137	-0.343172	0.416272	-0.824393	0.409716	0.855878
ENSG00000006042	2134.57	-0.198242	0.304235	-0.651608	0.514654	0.905337
ENSG00000006047	5.71538	1.11205	2.05628	0.540807	0.588641	NA
ENSG00000006059	0.937604	4.43899	5.31881	0.834583	0.403952	NA
ENSG00000006062	4524.75	-0.803479	0.335004	-2.39841	0.0164663	0.171857
ENSG00000006071	0.125079	-2.44578	6.91824	-0.353526	0.723694	NA
ENSG00000006116	0.315084	-2.44586	6.91823	-0.353539	0.723685	NA
ENSG00000006118	3473.45	-1.28444	0.305872	-4.19928	2.67763e-05	0.00133086
ENSG00000006125	25103.1	0.0143985	0.284458	0.0506173	0.95963	0.995515
ENSG00000006128	0	NA	NA	NA	NA	NA
ENSG00000006194	1253.27	0.130566	0.313151	0.416942	0.676721	0.948142
ENSG00000006210	510.269	-2.21658	0.642302	-3.451	0.000558516	0.0147746
ENSG00000006282	2076.37	-0.237538	0.362659	-0.654991	0.512474	0.904351
ENSG00000006283	20.728	0.996567	1.09188	0.912703	0.361399	NA
ENSG00000006327	8166.86	0.0902213	0.329275	0.274	0.784085	0.969061
ENSG00000006377	0.123448	-0.00351576	7.06694	-0.000497493	0.999603	NA
ENSG00000006432	3779.79	-0.183498	0.447065	-0.410451	0.681475	0.949579
ENSG00000006451	2944.9	-0.574862	0.298984	-1.92272	0.0545154	0.357114
ENSG00000006453	1633.73	0.147009	0.312765	0.470032	0.638332	0.940689
ENSG00000006459	433.122	-1.60654	0.460819	-3.48628	0.000489796	0.0134544
ENSG00000006468	164.79	0.380908	0.60787	0.626627	0.530904	0.912006
ENSG00000006530	1885.43	-0.784708	0.31085	-2.5244	0.0115896	0.135038
ENSG00000006534	1253.09	-1.07366	0.426747	-2.51592	0.0118721	0.137512
ENSG00000006555	0.714148	-0.00367007	7.06694	-0.00051933	0.999586	NA
ENSG00000006576	2145.81	-1.38287	0.62425	-2.21525	0.026743	0.236119
ENSG00000006606	3.93477	2.99652	2.53367	1.18268	0.236936	NA
ENSG00000006607	4939.29	-0.0184538	0.370641	-0.0497889	0.960291	0.995515
ENSG00000006611	1.65199	-0.00340437	5.18275	-0.000656867	0.999476	NA
ENSG00000006625	391.912	-1.45526	0.41488	-3.50766	0.000452073	0.0126718
ENSG00000006634	1917.28	0.533368	0.463859	1.14985	0.250206	0.737168
ENSG00000006638	12.2215	0.996572	1.44935	0.687601	0.491704	NA
ENSG00000006652	2096.93	-0.105411	0.329126	-0.320275	0.74876	0.965058
ENSG00000006659	0	NA	NA	NA	NA	NA
ENSG00000006695	3172.98	-0.791138	0.302534	-2.61504	0.00892175	0.111644
ENSG00000006704	1548.64	-0.24424	0.355003	-0.687995	0.491456	0.897808
ENSG00000006712	2969.54	0.0980848	0.360921	0.271763	0.785805	0.96909
ENSG00000006715	3692.04	0.43361	0.37984	1.14156	0.253637	0.740167
ENSG00000006740	1.01044	-1.00331	5.03136	-0.199412	0.84194	NA
ENSG00000006744	7881.8	0.542835	0.319219	1.70051	0.0890346	0.466504
ENSG00000006747	8.35704	0.674635	1.67522	0.402714	0.687159	NA
ENSG00000006756	1431.81	-0.959965	0.37015	-2.59345	0.00950194	0.116742
ENSG00000006757	469.661	0.810282	0.402752	2.01186	0.0442344	0.316453
ENSG00000006788	10.3364	0.527086	1.84254	0.286065	0.774828	NA
ENSG00000006831	4351.7	-0.513076	0.332397	-1.54356	0.122694	0.544212
ENSG00000006837	31.5347	0.850717	1.04899	0.810989	0.417372	NA
ENSG00000007001	1.26062	2.43896	6.0509	0.403074	0.686894	NA
ENSG00000007038	0.350682	2.43905	6.91815	0.352559	0.724419	NA
ENSG00000007047	1604.89	0.433299	0.333609	1.29883	0.194004	0.66774
ENSG00000007062	4.15668	1.1665	2.19846	0.530597	0.595698	NA
ENSG00000007080	1835.56	-0.199131	0.331303	-0.601055	0.547803	0.918514
ENSG00000007129	0	NA	NA	NA	NA	NA
ENSG00000007168	10008.6	-0.221017	0.36041	-0.613236	0.53972	0.915309
ENSG00000007171	2.10442	1.99653	2.99702	0.66617	0.505302	NA
ENSG00000007174	2.19357	4.76098	4.10682	1.15929	0.246339	NA
ENSG00000007202	23323.9	-0.15169	0.29592	-0.512606	0.608227	0.931976
ENSG00000007216	0.0665565	-0.00354355	7.06694	-0.000501426	0.9996	NA
ENSG00000007237	26.0852	1.37508	0.997126	1.37904	0.167882	NA
ENSG00000007255	55.0133	-1.00343	0.735897	-1.36355	0.17271	0.63454
ENSG00000007264	9.88737	0.22792	2.00945	0.113424	0.909694	NA
ENSG00000007306	0.370345	-0.00354815	7.06694	-0.000502077	0.999599	NA
ENSG00000007312	0.202318	-0.00360454	7.06694	-0.000510057	0.999593	NA
ENSG00000007314	1.38821	-0.00337733	4.69472	-0.000719389	0.999426	NA
ENSG00000007341	1071.58	0.0321541	0.34487	0.0932355	0.925716	0.992576
ENSG00000007350	0.370345	-0.00354815	7.06694	-0.000502077	0.999599	NA
ENSG00000007372	945.694	-0.186405	0.334509	-0.55725	0.577357	0.925287
ENSG00000007376	2022.03	0.319343	0.329684	0.968633	0.332728	0.806373
ENSG00000007384	894.076	-0.279846	0.333894	-0.838129	0.401958	0.850758
ENSG00000007392	1233.1	-0.0992027	0.312317	-0.317635	0.750762	0.96567
ENSG00000007402	1.5727	0.99654	3.922	0.25409	0.799426	NA
ENSG00000007516	27.8522	1.20807	1.06739	1.1318	0.25772	NA
ENSG00000007520	922.495	0.147731	0.332002	0.44497	0.656342	0.944413
ENSG00000007541	1253.17	-0.634283	0.34314	-1.84847	0.0645348	0.38951
ENSG00000007545	472.893	-0.00963817	0.402665	-0.0239359	0.980904	0.997178
ENSG00000007866	820.093	1.31216	0.333966	3.92901	8.52973e-05	0.00334945
ENSG00000007908	0.191636	-2.44583	6.91824	-0.353534	0.723688	NA
ENSG00000007923	3595.69	0.327568	0.303646	1.07878	0.280684	0.761432
ENSG00000007933	0.124782	2.4391	6.91815	0.352565	0.724415	NA
ENSG00000007944	747.271	-0.431181	0.3517	-1.22599	0.220202	0.703221
ENSG00000007952	0.464666	-0.00368494	7.06694	-0.000521434	0.999584	NA
ENSG00000007968	367.251	1.68273	0.391212	4.30134	1.69767e-05	0.000928166
ENSG00000008018	4387.84	0.122476	0.294864	0.415364	0.677876	0.948338
ENSG00000008056	1.52528	1.99656	5.08344	0.392757	0.694499	NA
ENSG00000008083	1690.36	-1.18353	0.360066	-3.28698	0.00101267	0.0235599
ENSG00000008086	2986.97	-0.479662	0.390648	-1.22786	0.219498	0.702108
ENSG00000008118	4.09574	-0.488837	2.34234	-0.208696	0.834685	NA
ENSG00000008128	17.5867	0.148572	1.16916	0.127076	0.89888	NA
ENSG00000008130	1538.42	-0.555972	0.676447	-0.8219	0.411134	0.85756
ENSG00000008196	0.609171	-3.44575	6.84265	-0.503569	0.614564	NA
ENSG00000008197	0	NA	NA	NA	NA	NA
ENSG00000008226	0.373309	-0.00322935	6.76616	-0.00047728	0.999619	NA
ENSG00000008256	2243.46	0.0929845	0.338071	0.275045	0.783282	0.969061
ENSG00000008277	704.046	0.0189059	0.348029	0.0543227	0.956678	0.995297
ENSG00000008282	8799.89	0.216139	0.29654	0.728871	0.466081	0.885977
ENSG00000008283	2422.55	-0.72389	0.298433	-2.42564	0.0152814	0.163204
ENSG00000008294	8736.62	0.122684	0.356017	0.344601	0.730395	0.960132
ENSG00000008300	199.159	0.706625	0.452755	1.56072	0.118589	0.536018
ENSG00000008311	1265.85	-0.278461	0.398644	-0.69852	0.484852	0.894855
ENSG00000008323	0.511912	3.43893	6.84253	0.502582	0.615258	NA
ENSG00000008324	634.033	-0.0847038	0.340626	-0.248671	0.803615	0.9727
ENSG00000008382	376.451	-0.382288	0.383495	-0.996854	0.318836	0.796249
ENSG00000008394	4467.38	-0.118785	0.368987	-0.321922	0.747511	0.964688
ENSG00000008405	1864.61	1.46855	0.364916	4.02434	5.71343e-05	0.00245507
ENSG00000008438	0.2259	-0.00352681	7.06694	-0.000499057	0.999602	NA
ENSG00000008441	6043.62	-0.983391	0.295561	-3.3272	0.000877222	0.0209223
ENSG00000008513	2841	0.209965	0.341936	0.614048	0.539184	0.914946
ENSG00000008516	9.22139	-1.17335	1.51647	-0.773736	0.439087	NA
ENSG00000008517	8860.8	-1.13702	0.41	-2.77322	0.00555046	0.0815924
ENSG00000008710	3028.95	-0.162977	0.361327	-0.451051	0.651953	0.944383
ENSG00000008735	88.3266	1.06696	0.598184	1.78366	0.0744793	0.423659
ENSG00000008838	3599.63	-1.02759	0.313603	-3.27672	0.00105022	0.0241567
ENSG00000008853	834.541	-0.137074	0.345693	-0.39652	0.691722	0.951841
ENSG00000008869	2324.82	0.0628906	0.305244	0.206034	0.836765	0.97898
ENSG00000008952	5032.69	1.04786	0.297426	3.52308	0.000426565	0.0120789
ENSG00000008988	25147	0.138194	0.282683	0.488867	0.624936	0.936031
ENSG00000009307	28128.8	-0.288816	0.295832	-0.976286	0.328923	0.803961
ENSG00000009335	8720.1	-0.479941	0.341515	-1.40533	0.159924	0.614244
ENSG00000009413	4743.05	-1.02278	0.293666	-3.4828	0.000496199	0.0135644
ENSG00000009694	2470.58	0.858354	0.327151	2.62372	0.00869744	0.110585
ENSG00000009709	0.359608	-0.00357719	7.06694	-0.000506187	0.999596	NA
ENSG00000009724	10.6219	4.08396	2.16311	1.88801	0.0590247	NA
ENSG00000009765	0.385919	-3.44569	6.84265	-0.50356	0.61457	NA
ENSG00000009780	327.154	-0.465959	0.446301	-1.04405	0.296463	0.775648
ENSG00000009790	0.124782	2.4391	6.91815	0.352565	0.724415	NA
ENSG00000009830	2263.85	-0.684145	0.369249	-1.8528	0.063911	0.388004
ENSG00000009844	4964.37	-1.16476	0.388818	-2.99564	0.00273872	0.0479993
ENSG00000009950	2.10783	-0.0034557	3.63625	-0.000950348	0.999242	NA
ENSG00000009954	8255.96	0.195221	0.331403	0.589075	0.555811	0.922277
ENSG00000010017	2916.28	0.125661	0.302532	0.415363	0.677876	0.948338
ENSG00000010030	5.941	-1.58836	2.08767	-0.760829	0.446759	NA
ENSG00000010072	854.172	-0.281189	0.368325	-0.763426	0.445209	0.874387
ENSG00000010165	1979.02	-0.0487132	0.496235	-0.0981654	0.921801	0.991335
ENSG00000010219	374.092	-0.0805575	0.404254	-0.199274	0.842048	0.980028
ENSG00000010244	11578.1	0.506031	0.294759	1.71676	0.086023	0.45936
ENSG00000010256	4302.76	-0.248231	0.29999	-0.827463	0.407975	0.855628
ENSG00000010270	4297.1	1.00398	0.291194	3.44779	0.000565184	0.014878
ENSG00000010278	0.401309	2.43903	6.91815	0.352555	0.724422	NA
ENSG00000010282	0.263343	-2.44581	6.91824	-0.353531	0.72369	NA
ENSG00000010292	11309.9	0.731331	0.319017	2.29245	0.0218797	0.207347
ENSG00000010295	601.522	0.113795	0.3679	0.309308	0.757087	0.966105
ENSG00000010310	10.3138	-0.85142	1.49217	-0.570592	0.568277	NA
ENSG00000010318	179.724	0.932436	0.541764	1.72111	0.0852309	0.457353
ENSG00000010319	13.5024	0.939985	1.35586	0.693274	0.488137	NA
ENSG00000010322	2568.74	-0.32354	0.300087	-1.07815	0.280965	0.761432
ENSG00000010327	6.0012	-1.00343	2.10911	-0.47576	0.634245	NA
ENSG00000010361	0.246897	-0.00353391	7.06694	-0.000500062	0.999601	NA
ENSG00000010379	10.5884	-0.00342397	1.56972	-0.00218126	0.99826	NA
ENSG00000010404	4927.97	0.228765	0.323339	0.70751	0.47925	0.892043
ENSG00000010438	0.815403	-0.00364656	7.06694	-0.000516003	0.999588	NA
ENSG00000010539	884.15	-0.0100507	0.433486	-0.0231858	0.981502	0.997192
ENSG00000010610	1.28155	-3.44594	5.68777	-0.60585	0.544614	NA
ENSG00000010626	145.613	-0.485449	0.508488	-0.95469	0.339735	0.810535
ENSG00000010671	3.99066	3.69697	2.58505	1.43014	0.152678	NA
ENSG00000010704	692.491	0.684739	0.490159	1.39697	0.162422	0.61924
ENSG00000010803	2068.16	-0.389893	0.325127	-1.1992	0.23045	0.716245
ENSG00000010810	304.35	0.104574	0.431685	0.242246	0.808589	0.97437
ENSG00000010818	5726.42	-0.629038	0.29887	-2.10472	0.0353156	0.277969
ENSG00000010932	0	NA	NA	NA	NA	NA
ENSG00000011007	4751.9	1.53867	0.290326	5.29982	1.15916e-07	1.47121e-05
ENSG00000011009	1667.85	-0.123005	0.303788	-0.404906	0.685547	0.949963
ENSG00000011021	1630.47	0.158687	0.343282	0.462265	0.643891	0.943135
ENSG00000011028	4932.21	-0.262685	0.332682	-0.789597	0.429763	0.86747
ENSG00000011052	0	NA	NA	NA	NA	NA
ENSG00000011083	0.124782	2.4391	6.91815	0.352565	0.724415	NA
ENSG00000011105	956.67	-0.956218	0.365448	-2.61657	0.00888194	0.111436
ENSG00000011114	4483.04	-0.191825	0.321166	-0.597276	0.550323	0.919373
ENSG00000011132	590.782	-0.90215	0.367172	-2.45702	0.0140095	0.15378
ENSG00000011143	536.115	-0.511821	0.365252	-1.40128	0.16113	0.615881
ENSG00000011198	1212.88	-1.6276	0.374514	-4.34591	1.38703e-05	0.000821524
ENSG00000011201	73.3411	-0.375399	0.772854	-0.485731	0.627158	0.936395
ENSG00000011243	1650.48	0.220864	0.325814	0.677885	0.497845	0.900009
ENSG00000011258	1157.16	-0.282097	0.354439	-0.795895	0.426093	0.866139
ENSG00000011260	2295.11	0.308511	0.33467	0.921836	0.356614	0.820802
ENSG00000011275	5899.62	-0.129029	0.286794	-0.449901	0.652782	0.944383
ENSG00000011295	2576.02	-0.893488	0.30655	-2.91465	0.00356085	0.0585173
ENSG00000011304	19520.9	0.277379	0.283802	0.977367	0.328387	0.803613
ENSG00000011332	104.809	-0.0874969	0.570102	-0.153476	0.878023	0.983147
ENSG00000011347	23.2278	-0.950962	1.1087	-0.857726	0.391044	NA
ENSG00000011376	1643.08	-0.117521	0.428176	-0.274469	0.783724	0.969061
ENSG00000011405	9864.89	0.160131	0.28428	0.563285	0.573241	0.924392
ENSG00000011422	1667.98	0.252126	0.407101	0.619321	0.535705	0.914084
ENSG00000011426	27149.3	0.175749	0.372817	0.471409	0.637349	0.940208
ENSG00000011451	4916.75	-0.2222	0.304174	-0.730501	0.465084	0.885378
ENSG00000011454	2383.02	0.445362	0.308389	1.44416	0.148695	0.593123
ENSG00000011465	0.421014	-0.00365065	7.06694	-0.000516581	0.999588	NA
ENSG00000011478	833.013	-0.417881	0.519307	-0.804691	0.420998	0.864022
ENSG00000011485	2334.38	0.0871696	0.360264	0.241961	0.808811	0.97437
ENSG00000011523	1598.7	-1.04999	0.332893	-3.15412	0.00160983	0.0332612
ENSG00000011566	2599.23	-0.0646845	0.361024	-0.179169	0.857805	0.980539
ENSG00000011590	0.798878	-0.00337574	5.56841	-0.00060623	0.999516	NA
ENSG00000011600	0	NA	NA	NA	NA	NA
ENSG00000011638	451.665	0.0573209	0.407043	0.140823	0.88801	0.984715
ENSG00000011677	23.0715	0.318496	1.02807	0.309801	0.756712	NA
ENSG00000012048	3672.01	0.127649	0.432438	0.295185	0.767853	0.966596
ENSG00000012061	1742.99	0.00321309	0.360811	0.00890519	0.992895	0.998686
ENSG00000012124	18.5887	0.456001	1.2406	0.367564	0.713198	NA
ENSG00000012171	35.7123	0.179432	0.8583	0.209055	0.834405	NA
ENSG00000012174	3972.99	0.0379687	0.448475	0.0846619	0.93253	0.992687
ENSG00000012211	943.158	0.152769	0.574141	0.266082	0.790176	0.97039
ENSG00000012223	1.26523	-0.00340738	4.72871	-0.000720573	0.999425	NA
ENSG00000012232	4303.35	-1.85593	0.291588	-6.36491	1.95403e-10	5.44638e-08
ENSG00000012504	22.0287	-1.25718	1.1176	-1.1249	0.260631	NA
ENSG00000012660	16967.6	0.189446	0.353942	0.535246	0.59248	0.926815
ENSG00000012779	17.1013	-0.308283	1.21202	-0.254355	0.799221	NA
ENSG00000012817	1372.48	-0.852413	0.358833	-2.37551	0.0175246	0.179346
ENSG00000012822	692.538	-0.376046	0.388081	-0.968987	0.332551	0.806373
ENSG00000012963	1654.64	0.588633	0.32815	1.79379	0.0728466	0.418506
ENSG00000012983	2245.21	-0.699393	0.357909	-1.95411	0.0506885	0.342931
ENSG00000013016	380.633	0.182123	0.511853	0.355811	0.721982	0.95961
ENSG00000013275	3097.39	0.576435	0.377036	1.52886	0.1263	0.548854
ENSG00000013288	2617.13	0.176992	0.361112	0.49013	0.624042	0.935537
ENSG00000013293	0.648503	-2.44589	6.91823	-0.353542	0.723682	NA
ENSG00000013297	8.97062	0.276683	1.57294	0.175902	0.860371	NA
ENSG00000013306	8502.56	0.215636	0.286254	0.753303	0.451268	0.875985
ENSG00000013364	6741.66	-0.792985	0.327287	-2.42291	0.0153969	0.164191
ENSG00000013374	1877.89	-0.327896	0.303688	-1.07971	0.280271	0.761432
ENSG00000013375	4221.7	-0.157913	0.423279	-0.373071	0.709095	0.955786
ENSG00000013392	393.293	-0.111493	0.37368	-0.298364	0.765425	0.966105
ENSG00000013441	1152.7	-0.491892	0.334587	-1.47015	0.141522	0.579752
ENSG00000013503	1568.7	-0.175655	0.307192	-0.571808	0.567452	0.923574
ENSG00000013523	1077.98	0.814205	0.403329	2.01871	0.043517	0.31353
ENSG00000013561	1597.77	-1.313	0.599405	-2.19051	0.0284873	0.244385
ENSG00000013563	1501.29	0.121043	0.357155	0.338908	0.734679	0.961202
ENSG00000013573	1402.83	0.0542605	0.313272	0.173206	0.86249	0.980978
ENSG00000013583	1534.04	0.104523	0.382324	0.27339	0.784554	0.969061
ENSG00000013588	2455.79	-0.784544	0.30768	-2.54987	0.0107763	0.127761
ENSG00000013619	1770.4	-0.320336	0.352829	-0.907907	0.363928	0.825999
ENSG00000013725	4.64889	0.774192	2.23636	0.346185	0.729204	NA
ENSG00000013810	6007.52	0.515703	0.28935	1.78228	0.0747031	0.424253
ENSG00000014123	2578.32	0.250273	0.319775	0.782652	0.433831	0.870834
ENSG00000014138	2162.17	0.102452	0.304076	0.336927	0.736172	0.961474
ENSG00000014164	2822.99	0.424443	0.308742	1.37475	0.16921	0.629546
ENSG00000014216	7777.62	0.162908	0.329914	0.493789	0.621455	0.934398
ENSG00000014257	0	NA	NA	NA	NA	NA
ENSG00000014641	5877.82	0.0830558	0.287899	0.288489	0.772972	0.967789
ENSG00000014824	5310.33	0.109762	0.485201	0.22622	0.82103	0.976071
ENSG00000014914	164.952	-0.41847	0.483106	-0.866208	0.386376	0.839986
ENSG00000014919	3653.23	0.475675	0.32715	1.454	0.145947	0.58964
ENSG00000015133	1581.86	-0.145821	0.37331	-0.390617	0.69608	0.95313
ENSG00000015153	1009.45	-0.0965424	0.344468	-0.280265	0.779274	0.968603
ENSG00000015171	4639.24	0.273244	0.29902	0.913797	0.360824	0.823759
ENSG00000015285	12.272	-0.00343021	1.45986	-0.00234969	0.998125	NA
ENSG00000015413	1.39542	-2.00318	5.39581	-0.371246	0.710454	NA
ENSG00000015475	1640.79	-0.0922078	0.330909	-0.27865	0.780513	0.968905
ENSG00000015479	759.321	0.574583	0.395643	1.45228	0.146425	0.590309
ENSG00000015520	28.7168	0.688446	1.11877	0.615362	0.538316	NA
ENSG00000015532	3576.42	0.071705	0.3354	0.21379	0.830711	0.977113
ENSG00000015568	56.9719	-1.21493	0.964823	-1.25923	0.207948	0.689522
ENSG00000015592	0.135761	-0.00354355	7.06694	-0.000501426	0.9996	NA
ENSG00000015676	3186.15	-0.451489	0.312413	-1.44516	0.148412	0.592604
ENSG00000016082	0.287901	-0.00361107	7.06694	-0.000510981	0.999592	NA
ENSG00000016391	8.80644	-0.877893	1.7387	-0.504914	0.613619	NA
ENSG00000016402	0.248527	-2.44581	6.91824	-0.35353	0.723691	NA
ENSG00000016490	0.135761	-0.00354355	7.06694	-0.000501426	0.9996	NA
ENSG00000016602	0.246897	-0.00353391	7.06694	-0.000500062	0.999601	NA
ENSG00000016864	1107.21	-0.325735	0.336733	-0.967339	0.333374	0.806373
ENSG00000017260	6160.98	-0.100486	0.477257	-0.210549	0.833239	0.977699
ENSG00000017427	1.76412	-5.03094	4.0182	-1.25204	0.210556	NA
ENSG00000017483	4577.44	-0.00629608	0.322944	-0.0194959	0.984446	0.99756
ENSG00000017797	4853.25	0.0163985	1.35766	0.0120786	0.990363	0.998686
ENSG00000018189	2442.08	-0.304249	0.315978	-0.962881	0.335607	0.806474
ENSG00000018236	864.106	-1.42392	0.448192	-3.17704	0.00148785	0.0313107
ENSG00000018280	3.02431	0.996582	2.5303	0.393859	0.693685	NA
ENSG00000018408	21118.4	0.836987	0.29905	2.79882	0.00512895	0.0764235
ENSG00000018510	6142.84	-0.645439	0.310409	-2.07932	0.0375881	0.289411
ENSG00000018607	0	NA	NA	NA	NA	NA
ENSG00000018610	773.576	0.444476	0.331221	1.34193	0.179618	0.64535
ENSG00000018625	22.4679	-2.03905	1.0844	-1.88034	0.0600615	NA
ENSG00000018699	2000.47	-0.801294	0.371863	-2.15481	0.0311768	0.257923
ENSG00000018869	3.2985	0.318508	2.5619	0.124325	0.901058	NA
ENSG00000019102	3.55599	3.43908	3.38827	1.015	0.310108	NA
ENSG00000019144	5993.63	-0.641649	0.397959	-1.61235	0.106886	0.511218
ENSG00000019169	9.21935	-2.63567	1.79899	-1.46508	0.142898	NA
ENSG00000019186	13.2123	-2.58838	1.64116	-1.57716	0.114758	NA
ENSG00000019485	1616.61	-0.244662	0.455594	-0.537018	0.591255	0.92667
ENSG00000019505	2035.93	-0.0311353	0.305807	-0.101814	0.918905	0.991335
ENSG00000019549	1206.97	-0.340328	0.494579	-0.688117	0.491379	0.897808
ENSG00000019582	147.364	-0.860692	0.540101	-1.59357	0.111031	0.521633
ENSG00000019991	0.414611	-3.44572	6.84265	-0.503565	0.614567	NA
ENSG00000019995	1975.85	-0.513132	0.402538	-1.27474	0.2024	0.682158
ENSG00000020129	2100.88	-0.222432	0.321544	-0.691761	0.489088	0.897339
ENSG00000020181	64.1014	-0.440837	0.737652	-0.597622	0.550092	0.919299
ENSG00000020219	0.222975	-2.44581	6.91824	-0.35353	0.723691	NA
ENSG00000020256	1160.32	0.250884	0.315866	0.794272	0.427037	0.866816
ENSG00000020426	308.455	0.0903503	0.596504	0.151466	0.879608	0.983147
ENSG00000020577	4486.08	-0.852063	0.315609	-2.69974	0.00693935	0.0939456
ENSG00000020633	5.80858	-5.03103	3.01486	-1.66874	0.0951685	NA
ENSG00000020922	1591.34	-0.414852	0.328451	-1.26306	0.206569	0.687033
ENSG00000021300	4.97968	2.58151	2.12405	1.21537	0.224225	NA
ENSG00000021355	1113.42	-0.507038	0.410427	-1.23539	0.216684	0.698926
ENSG00000021461	0.135761	-0.00354355	7.06694	-0.000501426	0.9996	NA
ENSG00000021488	3.0303	-0.0034261	2.71015	-0.00126418	0.998991	NA
ENSG00000021574	1534.13	0.218661	0.472278	0.462993	0.64337	0.943009
ENSG00000021645	886.897	0.606867	0.492589	1.23199	0.217951	0.700628
ENSG00000021762	839.4	-0.464567	0.351863	-1.32031	0.186732	0.657029
ENSG00000021776	4977	0.211764	0.288547	0.733897	0.463011	0.883688
ENSG00000021826	3756.9	-1.20285	0.291711	-4.12342	3.73282e-05	0.00173974
ENSG00000021852	0.0665565	-0.00354355	7.06694	-0.000501426	0.9996	NA
ENSG00000022267	3003.11	0.134744	0.318483	0.42308	0.672237	0.947571
ENSG00000022277	1774.74	-0.0916122	0.303598	-0.301755	0.762839	0.966105
ENSG00000022355	10.3283	-0.588385	1.6799	-0.350251	0.726151	NA
ENSG00000022556	0.903599	-0.003579	7.06694	-0.000506443	0.999596	NA
ENSG00000022567	1081.55	1.68561	0.478347	3.52381	0.000425382	0.0120695
ENSG00000022840	7037.89	-0.0571551	0.333124	-0.171573	0.863773	0.981184
ENSG00000022976	569.489	0.267639	0.394397	0.678601	0.497391	0.900009
ENSG00000023041	2720.79	-0.17579	0.309385	-0.568193	0.569904	0.923574
ENSG00000023171	645.093	-0.586967	0.399489	-1.4693	0.141753	0.580194
ENSG00000023191	6239.73	0.214899	0.286472	0.750157	0.45316	0.877492
ENSG00000023228	8682.18	-0.068171	0.286566	-0.237889	0.811967	0.974758
ENSG00000023287	9506.79	0.293214	0.298872	0.981069	0.326559	0.802044
ENSG00000023318	2508.65	-0.0602323	0.323038	-0.186456	0.852087	0.980266
ENSG00000023330	3930.52	-0.0640387	0.295831	-0.21647	0.828621	0.97687
ENSG00000023445	5999.47	-1.74023	0.389416	-4.46883	7.86493e-06	0.000517592
ENSG00000023516	4075.21	0.0787247	0.293051	0.268638	0.788208	0.969939
ENSG00000023572	517.38	-0.259115	0.363875	-0.712098	0.476404	0.890092
ENSG00000023608	786.137	0.702211	0.410803	1.70936	0.0873842	0.462611
ENSG00000023697	1029.65	-1.20648	0.53864	-2.23987	0.0250996	0.226247
ENSG00000023734	5604.97	-0.0618296	0.417087	-0.148242	0.882152	0.983245
ENSG00000023839	448.978	-0.632049	0.62033	-1.01889	0.308255	0.785839
ENSG00000023892	5.91669	-2.17334	2.21402	-0.981626	0.326284	NA
ENSG00000023902	707.446	-0.542025	0.371047	-1.4608	0.144071	0.586137
ENSG00000023909	5195.61	0.0821253	0.55458	0.148086	0.882275	0.983245
ENSG00000024048	3140.01	-0.33543	0.300979	-1.11446	0.26508	0.751421
ENSG00000024422	1809.43	-0.873577	0.310705	-2.8116	0.00492963	0.0741531
ENSG00000024526	6721.4	0.612951	0.610104	1.00467	0.315058	0.794068
ENSG00000024862	341.72	-0.339615	0.417156	-0.81412	0.415576	0.860262
ENSG00000025039	1521.58	-0.0350986	0.314556	-0.111581	0.911155	0.989841
ENSG00000025156	784.786	0.592968	0.346647	1.71058	0.0871581	0.461951
ENSG00000025293	2715.86	-0.0566239	0.303657	-0.186473	0.852074	0.980266
ENSG00000025423	13.9783	-0.418464	1.26606	-0.330524	0.741004	NA
ENSG00000025434	370.746	0.0772714	0.406673	0.190009	0.849302	0.980256
ENSG00000025708	7.6023	-0.87789	1.90248	-0.461445	0.644479	NA
ENSG00000025770	1082.5	0.221032	0.332683	0.664392	0.506439	0.902814
ENSG00000025772	4423.59	0.306079	0.384171	0.796728	0.425609	0.866122
ENSG00000025796	4185.7	-0.305803	0.383802	-0.796774	0.425582	0.866122
ENSG00000025800	10071.9	0.22106	0.290856	0.760034	0.447234	0.874673
ENSG00000026025	180809	0.378667	0.292985	1.29245	0.196202	0.672701
ENSG00000026036	66.8916	0.395116	0.666308	0.592993	0.553186	0.920462
ENSG00000026103	984.923	-0.207026	0.489367	-0.423049	0.672259	0.947571
ENSG00000026297	464.305	0.154306	0.391942	0.393697	0.693805	0.952356
ENSG00000026508	36664.5	0.445414	0.313803	1.4194	0.155782	0.606528
ENSG00000026559	0.276528	-0.00354927	7.06694	-0.000502236	0.999599	NA
ENSG00000026652	1697.27	-1.12827	0.309191	-3.64911	0.000263153	0.00823651
ENSG00000026751	410.484	-0.591109	0.436604	-1.35388	0.175775	0.638413
ENSG00000026950	1149.37	-0.720014	0.432432	-1.66503	0.0959061	0.482757
ENSG00000027001	565.213	-0.892572	0.358158	-2.49212	0.0126983	0.143716
ENSG00000027075	337.832	0.0874518	0.561212	0.155827	0.87617	0.983147
ENSG00000027644	0.25921	-0.00357675	7.06694	-0.000506125	0.999596	NA
ENSG00000027697	2192.84	0.095499	0.408497	0.233781	0.815155	0.975215
ENSG00000027847	1389.8	0.427114	0.404612	1.05561	0.291144	0.771411
ENSG00000027869	22.0506	-1.52699	1.17404	-1.30063	0.193385	NA
ENSG00000028116	1797.26	0.0521402	0.30476	0.171086	0.864156	0.981262
ENSG00000028137	0.450845	-2.44592	6.91823	-0.353547	0.723678	NA
ENSG00000028203	3788.43	-0.187532	0.307892	-0.609084	0.542469	0.917001
ENSG00000028277	37.9673	1.76916	0.907521	1.94944	0.0512432	0.345388
ENSG00000028310	2427.35	0.254589	0.30745	0.828068	0.407632	0.85553
ENSG00000028528	2465.31	-0.692956	0.40638	-1.70519	0.0881587	0.464302
ENSG00000028839	1658.12	-0.226556	0.390862	-0.579631	0.562164	0.923574
ENSG00000029153	5458.4	-0.699068	0.393308	-1.77741	0.0755014	0.426571
ENSG00000029363	9332.76	0.398679	0.296075	1.34655	0.178126	0.642165
ENSG00000029364	5211.64	0.813222	0.334287	2.43271	0.0149863	0.161387
ENSG00000029534	17.8564	0.555998	1.40187	0.396613	0.691653	NA
ENSG00000029559	0.537749	-0.00367946	7.06694	-0.000520658	0.999585	NA
ENSG00000029639	662.54	-0.122813	0.407242	-0.301571	0.762979	0.966105
ENSG00000029725	4484.83	-0.0265003	0.289444	-0.0915558	0.927051	0.99262
ENSG00000029993	1512.42	-0.311707	0.624438	-0.49918	0.617653	0.933803
ENSG00000030066	6350.88	-1.00473	0.303992	-3.30512	0.000949368	0.0221597
ENSG00000030110	1478.39	-1.6516	0.477193	-3.46108	0.000538013	0.0144027
ENSG00000030304	1.21924	-1.58824	4.62642	-0.343297	0.731375	NA
ENSG00000030419	27.9531	0.267871	0.987907	0.27115	0.786276	NA
ENSG00000030582	8097.7	-0.321	0.293518	-1.09363	0.274118	0.757662
ENSG00000031003	2529.07	-0.240452	0.420228	-0.572193	0.567191	0.923574
ENSG00000031081	2978.99	-0.719772	0.491171	-1.46542	0.142806	0.582326
ENSG00000031691	795.091	0.0481269	0.345193	0.13942	0.889118	0.985091
ENSG00000031698	3374.67	0.12232	0.326649	0.374469	0.708056	0.955786
ENSG00000031823	2790.71	0.201825	0.298511	0.676106	0.498973	0.900481
ENSG00000032219	1422.96	0.111908	0.352967	0.317051	0.751205	0.96567
ENSG00000032389	1152.77	0.582452	0.328329	1.77399	0.0760649	0.428036
ENSG00000032444	3580.57	-0.134854	0.332757	-0.405263	0.685284	0.949909
ENSG00000032742	486.721	-0.11743	0.404476	-0.290326	0.771567	0.967238
ENSG00000033011	2189.13	-0.384916	0.366559	-1.05008	0.293682	0.77411
ENSG00000033030	1395.54	0.0235138	0.337942	0.0695792	0.944529	0.994835
ENSG00000033050	5526.95	0.171613	0.340113	0.504575	0.613857	0.933803
ENSG00000033100	3639.42	-0.0444168	0.30912	-0.143688	0.885747	0.984202
ENSG00000033122	7.44963	-0.00343725	1.88582	-0.00182268	0.998546	NA
ENSG00000033170	3562.59	-0.45562	0.347039	-1.31288	0.189224	0.660565
ENSG00000033178	11933.5	0.0941995	0.540031	0.174434	0.861525	0.980811
ENSG00000033327	841.993	0.0691581	0.328903	0.210269	0.833457	0.977778
ENSG00000033627	2380.35	0.039534	0.389571	0.101481	0.919169	0.991335
ENSG00000033800	2259.93	0.659532	0.298729	2.2078	0.0272585	0.238743
ENSG00000033867	7813.79	-0.495477	0.505389	-0.980386	0.326896	0.802044
ENSG00000034053	2.41128	-0.588369	3.18255	-0.184874	0.853328	NA
ENSG00000034152	4309.47	-1.03789	0.301469	-3.44277	0.000575799	0.015097
ENSG00000034239	0	NA	NA	NA	NA	NA
ENSG00000034510	53541.5	-0.103305	0.292643	-0.353006	0.724084	0.959987
ENSG00000034533	363.026	-0.6831	0.382639	-1.78524	0.0742232	0.422789
ENSG00000034677	3228.65	-0.3115	0.344144	-0.905146	0.365388	0.827315
ENSG00000034693	862.187	-0.154172	0.356318	-0.432681	0.665247	0.946001
ENSG00000034713	1442.98	-0.0674139	0.315256	-0.213839	0.830673	0.977113
ENSG00000034971	0.418767	-2.44584	6.91824	-0.353535	0.723687	NA
ENSG00000035115	501.917	0.897031	0.359945	2.49214	0.0126977	0.143716
ENSG00000035141	4270.06	-1.53306	0.305704	-5.01486	5.30716e-07	5.23898e-05
ENSG00000035403	37265.7	-0.873158	0.3342	-2.61268	0.00898354	0.112017
ENSG00000035499	760.728	-0.538765	0.364793	-1.47691	0.139701	0.575926
ENSG00000035664	14.9894	1.73353	1.45965	1.18763	0.234978	NA
ENSG00000035681	5025.23	-0.05048	0.301774	-0.167277	0.867152	0.981318
ENSG00000035687	1747.56	-1.41542	0.310098	-4.56444	5.00832e-06	0.000350706
ENSG00000035720	0.2259	-0.00352681	7.06694	-0.000499057	0.999602	NA
ENSG00000035862	13701.5	-0.961048	0.419345	-2.29178	0.0219182	0.207573
ENSG00000035928	5088.83	0.799236	0.566849	1.40996	0.15855	0.611447
ENSG00000036054	2046.13	0.846951	0.413343	2.04903	0.0404593	0.30188
ENSG00000036257	5830.19	0.102582	0.290824	0.352728	0.724292	0.959987
ENSG00000036448	17.3658	0.767087	1.23552	0.620864	0.534689	NA
ENSG00000036473	0.191636	-2.44583	6.91824	-0.353534	0.723688	NA
ENSG00000036530	30.8724	0.724489	0.922741	0.785148	0.432367	NA
ENSG00000036549	2901.34	0.0449583	0.306939	0.146473	0.883548	0.983245
ENSG00000036565	4.91859	-2.91029	2.16598	-1.34364	0.179066	NA
ENSG00000036672	175.704	-1.03118	0.514594	-2.00386	0.0450846	0.320138
ENSG00000036828	0.124782	2.4391	6.91815	0.352565	0.724415	NA
ENSG00000037042	660.145	-0.234659	0.349409	-0.671588	0.501846	0.90151
ENSG00000037241	1100.91	0.416036	0.316955	1.3126	0.189317	0.660565
ENSG00000037280	0.2259	-0.00352681	7.06694	-0.000499057	0.999602	NA
ENSG00000037474	9304.37	-0.254072	0.352544	-0.720683	0.471105	0.888227
ENSG00000037637	1433.07	-0.392341	0.328651	-1.19379	0.232559	0.719354
ENSG00000037749	2342.39	-0.98519	0.348583	-2.82627	0.00470932	0.0716807
ENSG00000037757	117.149	-0.824461	0.654117	-1.26042	0.207518	0.688863
ENSG00000037897	811.749	-0.0245659	0.344064	-0.0713992	0.94308	0.994797
ENSG00000037965	396.216	-0.00698213	0.38773	-0.0180077	0.985633	0.997918
ENSG00000038002	502.831	-0.194461	0.377153	-0.515603	0.606132	0.931336
ENSG00000038210	605.803	0.935168	0.80611	1.1601	0.246008	0.733278
ENSG00000038219	6074.12	-0.0584933	0.391027	-0.149589	0.881089	0.983147
ENSG00000038274	3138.75	0.301481	0.317503	0.949537	0.342347	0.811982
ENSG00000038295	35.3875	-2.28883	1.01524	-2.25447	0.0241667	NA
ENSG00000038358	2630.41	-0.0670584	0.298833	-0.224401	0.822445	0.976207
ENSG00000038382	32809.1	-0.0502911	0.28171	-0.178521	0.858314	0.980539
ENSG00000038427	56794.3	-0.00701279	0.285424	-0.0245697	0.980398	0.997178
ENSG00000038532	2655.56	0.133652	0.306485	0.436079	0.662779	0.945494
ENSG00000038945	235.575	0.413332	1.01394	0.407647	0.683533	0.949842
ENSG00000039068	3.95799	1.58152	2.3488	0.673331	0.500737	NA
ENSG00000039123	3103.63	0.0506744	0.335034	0.151252	0.879777	0.983147
ENSG00000039139	259.228	-0.0984293	0.565907	-0.173932	0.861919	0.980811
ENSG00000039319	2088.5	-0.374222	0.41043	-0.911781	0.361884	0.82427
ENSG00000039523	597.707	-0.137773	0.580021	-0.237531	0.812245	0.974785
ENSG00000039537	2.1048	0.733572	3.34187	0.219509	0.826253	NA
ENSG00000039560	20454.2	-0.0110583	0.343005	-0.0322395	0.974281	0.996917
ENSG00000039600	2.39349	-0.225747	3.12094	-0.072333	0.942337	NA
ENSG00000039650	562.603	-0.0142805	0.360981	-0.0395603	0.968444	0.996431
ENSG00000039987	0.944041	-0.588122	5.91858	-0.0993688	0.920845	NA
ENSG00000040199	3555.67	0.24745	1.41495	0.174883	0.861172	0.980811
ENSG00000040275	4584.24	-0.712465	0.340178	-2.09439	0.0362256	0.282472
ENSG00000040341	4388.51	0.596779	0.300074	1.98877	0.0467267	0.327202
ENSG00000040487	793.516	0.40035	0.358222	1.1176	0.263736	0.750479
ENSG00000040531	1517.6	0.637024	0.372384	1.71066	0.0871432	0.461951
ENSG00000040608	370.484	1.19135	0.455204	2.61717	0.00886617	0.111336
ENSG00000040633	3875.13	0.279583	0.342571	0.816131	0.414425	0.859255
ENSG00000040731	0	NA	NA	NA	NA	NA
ENSG00000040933	1524.09	0.314133	0.390187	0.805082	0.420772	0.864022
ENSG00000041353	234.172	-0.699526	0.442598	-1.5805	0.113993	0.528483
ENSG00000041357	6219.99	-0.150447	0.287834	-0.522686	0.601193	0.929332
ENSG00000041515	0.853785	-1.00329	5.51617	-0.181882	0.855676	NA
ENSG00000041802	3412.72	0.330024	0.299995	1.1001	0.271289	0.757662
ENSG00000041880	621.026	0.538168	0.347488	1.54874	0.121445	0.542532
ENSG00000041982	14065.8	-0.679249	0.306244	-2.218	0.0265548	0.235188
ENSG00000041988	422.116	0.401525	0.41812	0.960312	0.336898	0.807997
ENSG00000042062	3.82713	-1.41843	2.3784	-0.596382	0.55092	NA
ENSG00000042088	1567.58	-0.390881	0.334806	-1.16748	0.243015	0.730948
ENSG00000042286	748.609	-0.574024	0.500475	-1.14696	0.251399	0.738668
ENSG00000042304	0	NA	NA	NA	NA	NA
ENSG00000042317	208.162	-0.0310185	0.452	-0.068625	0.945288	0.994835
ENSG00000042429	2476.21	0.0721955	0.312431	0.231077	0.817255	0.97522
ENSG00000042445	1500.38	-0.0862287	0.341754	-0.252312	0.8008	0.972167
ENSG00000042493	4209.11	-0.0703281	0.315328	-0.223032	0.823511	0.976494
ENSG00000042753	4055.36	-1.17477	0.30815	-3.81234	0.000137657	0.00482504
ENSG00000042781	6.34954	0.581532	1.84144	0.315803	0.752152	NA
ENSG00000042813	0	NA	NA	NA	NA	NA
ENSG00000042832	7.51044	1.48199	1.76811	0.838178	0.401931	NA
ENSG00000042980	9.82098	3.24447	2.03143	1.59713	0.110236	NA
ENSG00000043039	0.373309	-0.00322935	6.76616	-0.00047728	0.999619	NA
ENSG00000043093	2214.39	-0.300893	0.524063	-0.574156	0.565863	0.923574
ENSG00000043143	2304.66	0.672312	0.29915	2.24741	0.0246139	0.223503
ENSG00000043355	1074.25	0.576751	0.384423	1.5003	0.133536	0.562903
ENSG00000043462	1.10033	3.439	5.14419	0.668522	0.503801	NA
ENSG00000043514	843.43	0.276319	0.333338	0.828944	0.407136	0.855371
ENSG00000043591	0	NA	NA	NA	NA	NA
ENSG00000044012	0.135761	-0.00354355	7.06694	-0.000501426	0.9996	NA
ENSG00000044090	1227.17	0.458439	0.316476	1.44857	0.147457	0.591603
ENSG00000044115	21525.5	-0.202775	0.298081	-0.680266	0.496336	0.900009
ENSG00000044446	1575.15	-0.0166407	0.307262	-0.0541582	0.956809	0.995297
ENSG00000044459	926.621	0.174747	0.338954	0.515547	0.606171	0.931336
ENSG00000044524	0.246897	-0.00353391	7.06694	-0.000500062	0.999601	NA
ENSG00000044574	29859.3	-0.245634	0.285941	-0.859037	0.39032	0.843038
ENSG00000046604	11733.8	-0.735619	0.694815	-1.05873	0.289724	0.770674
ENSG00000046647	422.542	-0.80153	0.394627	-2.03111	0.042244	0.308106
ENSG00000046651	867.61	0.057772	0.340882	0.169478	0.865421	0.981318
ENSG00000046653	0.987587	-0.00358296	7.06694	-0.000507003	0.999595	NA
ENSG00000046774	851.087	0.311112	0.337954	0.920575	0.357272	0.82112
ENSG00000046889	278.091	-0.3383	0.430154	-0.786462	0.431597	0.869001
ENSG00000047056	1039.88	0.140089	0.387899	0.36115	0.717987	0.958462
ENSG00000047188	2701.87	-0.0555405	0.29671	-0.187188	0.851513	0.980266
ENSG00000047230	1023.64	-0.189521	0.370698	-0.511254	0.609173	0.932542
ENSG00000047249	2878.13	-0.0780393	0.308052	-0.253332	0.800012	0.972167
ENSG00000047315	9875.86	0.146552	0.324018	0.452295	0.651057	0.944383
ENSG00000047346	489.443	-0.509399	0.55342	-0.920456	0.357334	0.82113
ENSG00000047365	1147.82	0.440793	0.38451	1.14638	0.25164	0.738668
ENSG00000047410	8850.83	-0.304696	0.332114	-0.917444	0.35891	0.82269
ENSG00000047457	262.132	-0.986657	0.419993	-2.34922	0.0188126	0.187795
ENSG00000047578	1798.01	0.00465746	0.318005	0.0146459	0.988315	0.998686
ENSG00000047579	469.032	0.434285	0.358767	1.21049	0.22609	0.710403
ENSG00000047597	483.703	-1.29377	0.357727	-3.61665	0.000298438	0.00912321
ENSG00000047617	41.8964	0.344492	0.775811	0.444041	0.657013	0.944714
ENSG00000047621	1497.06	-1.27829	0.373451	-3.42292	0.000619518	0.0158675
ENSG00000047634	1467.62	-0.0643414	0.488697	-0.131659	0.895254	0.986514
ENSG00000047644	2721.89	0.911069	0.339273	2.68536	0.00724526	0.0965265
ENSG00000047648	944.646	0.318238	0.488525	0.651426	0.514771	0.905337
ENSG00000047662	1.21924	-1.58824	4.62642	-0.343297	0.731375	NA
ENSG00000047849	30322.1	-0.0133377	0.288743	-0.0461922	0.963157	0.995561
ENSG00000047932	1819.78	0.680017	0.371875	1.82862	0.0674569	0.399375
ENSG00000047936	9.32757	-1.00345	2.48435	-0.40391	0.686279	NA
ENSG00000048028	2067.35	-0.538165	0.414067	-1.29971	0.193702	0.667184
ENSG00000048052	1438.91	0.146516	0.401942	0.364519	0.71547	0.958088
ENSG00000048140	2681.24	-0.203576	0.304541	-0.668469	0.503834	0.902506
ENSG00000048162	1166.07	-0.137308	0.329341	-0.416917	0.676739	0.948142
ENSG00000048342	280.181	0.0121638	0.415391	0.0292829	0.976639	0.997178
ENSG00000048392	2337.25	0.0489011	0.323393	0.151213	0.879808	0.983147
ENSG00000048405	2677.19	0.675407	0.297811	2.26791	0.0233349	0.215814
ENSG00000048462	0.346423	-2.44584	6.91824	-0.353535	0.723687	NA
ENSG00000048471	1524.15	-0.292529	0.385553	-0.758726	0.448016	0.874681
ENSG00000048540	0.387827	3.43901	6.84253	0.502593	0.61525	NA
ENSG00000048544	2856.97	-0.0127807	0.409471	-0.0312128	0.9751	0.996917
ENSG00000048545	0.497422	-0.00361277	7.06694	-0.000511222	0.999592	NA
ENSG00000048649	3569.41	0.217073	0.3125	0.694634	0.487284	0.896783
ENSG00000048707	4465.61	0.129718	0.291777	0.444579	0.656624	0.944416
ENSG00000048740	4.91109	0.803924	2.10111	0.38262	0.702002	NA
ENSG00000048828	16725	-0.0804615	0.320847	-0.250779	0.801985	0.972167
ENSG00000048991	6024.8	0.0962234	0.287978	0.334135	0.738278	0.962459
ENSG00000049089	140.396	-0.890801	0.567624	-1.56935	0.116566	0.532841
ENSG00000049130	5215.06	0.0199447	0.315468	0.0632227	0.949589	0.994835
ENSG00000049167	547.593	0.0564167	0.368544	0.15308	0.878335	0.983147
ENSG00000049192	463.98	-0.0309142	0.385713	-0.0801482	0.936119	0.993519
ENSG00000049239	2599.17	-0.877828	0.504589	-1.73969	0.0819137	0.446974
ENSG00000049245	10063.7	0.215312	0.311655	0.690867	0.489649	0.897339
ENSG00000049246	1637.83	-1.06322	0.355132	-2.99387	0.00275464	0.0481638
ENSG00000049247	0.526388	-0.00326007	6.76616	-0.00048182	0.999616	NA
ENSG00000049249	3705.77	-3.3967	0.474626	-7.15659	8.27073e-13	3.91895e-10
ENSG00000049283	1.67571	2.31846	3.50624	0.661239	0.508459	NA
ENSG00000049323	27.9027	-0.390454	0.950855	-0.410634	0.681341	NA
ENSG00000049449	19858.6	0.0835359	0.282429	0.295776	0.767401	0.966596
ENSG00000049540	3.53998	-2.81075	2.74226	-1.02498	0.305375	NA
ENSG00000049541	1461.89	0.320143	0.308365	1.03819	0.29918	0.77748
ENSG00000049618	8531.53	0.0146342	0.292823	0.0499763	0.960141	0.995515
ENSG00000049656	12184.1	0.495404	0.358439	1.38212	0.166936	0.625192
ENSG00000049759	4133.68	-0.716099	0.315547	-2.26939	0.0232447	0.2154
ENSG00000049768	7.17963	0.359143	1.78613	0.201073	0.840642	NA
ENSG00000049769	188.875	-0.193764	0.51473	-0.376438	0.706591	0.95562
ENSG00000049860	2708	-0.287945	0.296341	-0.971668	0.331216	0.805515
ENSG00000049883	839.631	-0.189952	0.336184	-0.565024	0.572058	0.923963
ENSG00000050030	1.36425	-0.00344967	4.53284	-0.000761039	0.999393	NA
ENSG00000050130	2335.88	0.707518	0.418969	1.68871	0.0912749	0.47284
ENSG00000050165	5375.54	-0.148538	0.301984	-0.491873	0.622809	0.93497
ENSG00000050327	433.393	-0.750523	0.366315	-2.04885	0.0404772	0.30188
ENSG00000050344	3947.81	0.0329628	0.354721	0.0929261	0.925962	0.992576
ENSG00000050393	1968.02	0.921962	0.339706	2.714	0.00664763	0.0912002
ENSG00000050405	6101.23	-0.509461	0.295818	-1.72221	0.0850307	0.456807
ENSG00000050426	1261.46	0.462519	0.452434	1.02229	0.306644	0.78448
ENSG00000050438	449.74	0.951856	0.694714	1.37014	0.170642	0.631445
ENSG00000050555	0.618873	-2.44585	6.91824	-0.353536	0.723687	NA
ENSG00000050628	1.65467	0.581548	3.42256	0.169916	0.865076	NA
ENSG00000050730	2.48421	-0.810718	3.06795	-0.264254	0.791584	NA
ENSG00000050748	2175.75	0.560258	0.347178	1.61375	0.106582	0.510466
ENSG00000050767	0.734509	-0.00360519	7.06694	-0.000510148	0.999593	NA
ENSG00000050820	5769.48	-0.218403	0.30539	-0.715162	0.474509	0.888691
ENSG00000051009	1147.35	-0.0341596	0.370181	-0.0922781	0.926477	0.992583
ENSG00000051108	1463.62	0.13559	0.446422	0.303726	0.761337	0.966105
ENSG00000051128	938.492	0.372589	0.393679	0.94643	0.34393	0.812925
ENSG00000051180	568.447	-0.483157	0.391157	-1.2352	0.216755	0.698997
ENSG00000051341	3371.17	0.625513	0.326552	1.91551	0.0554279	0.360283
ENSG00000051382	3951.28	-0.694416	0.335259	-2.07128	0.0383323	0.293427
ENSG00000051523	2041.08	-0.115555	0.303084	-0.381265	0.703007	0.954555
ENSG00000051596	1284.02	-0.548414	0.388765	-1.41066	0.158346	0.610824
ENSG00000051620	1300.46	-0.0747185	0.333159	-0.224273	0.822545	0.976244
ENSG00000051825	3316.76	0.0757603	0.297091	0.255006	0.798718	0.972153
ENSG00000052126	2069.81	-0.26025	0.341582	-0.761895	0.446122	0.874673
ENSG00000052344	8.21305	-0.791913	1.65754	-0.477764	0.632818	NA
ENSG00000052723	3964.07	-1.08175	0.462815	-2.33732	0.0194223	0.191065
ENSG00000052749	6588.03	0.134359	0.319375	0.420693	0.67398	0.94773
ENSG00000052795	1106.41	-0.356048	0.41837	-0.851037	0.394749	0.845965
ENSG00000052802	4380.01	0.407914	0.364184	1.12008	0.26268	0.748897
ENSG00000052841	3369.4	-0.0170859	0.298043	-0.0573269	0.954285	0.995297
ENSG00000052850	0.643435	-2.4459	6.91823	-0.353544	0.723681	NA
ENSG00000053108	1.75138	0.996538	3.55178	0.280574	0.779037	NA
ENSG00000053254	3700.4	-0.19951	0.456744	-0.43681	0.662249	0.945494
ENSG00000053328	0.274025	-0.00358416	7.06694	-0.000507174	0.999595	NA
ENSG00000053371	1310.79	-0.362706	0.317189	-1.1435	0.25283	0.739591
ENSG00000053372	2474.01	0.0876227	0.326661	0.268238	0.788516	0.969939
ENSG00000053438	1.15277	-0.00372406	7.06694	-0.00052697	0.99958	NA
ENSG00000053501	232.643	0.462743	0.471945	0.980503	0.326838	0.802044
ENSG00000053524	13.2584	-1.63569	1.30175	-1.25653	0.208924	NA
ENSG00000053702	0.133113	-0.00356852	7.06694	-0.000504959	0.999597	NA
ENSG00000053747	9712.77	-0.386549	0.300233	-1.28749	0.197922	0.675663
ENSG00000053770	2997.07	0.5251	0.369915	1.41951	0.155749	0.606528
ENSG00000053900	1385.75	-0.0916089	0.326593	-0.280499	0.779095	0.968603
ENSG00000053918	2.70316	-1.32531	3.31584	-0.399689	0.689385	NA
ENSG00000054116	1982.06	-0.223922	0.332327	-0.6738	0.500438	0.901101
ENSG00000054118	10464.9	0.189722	0.292802	0.647955	0.517014	0.906383
ENSG00000054148	1142.92	0.126707	0.377672	0.335496	0.737251	0.962
ENSG00000054179	0.382677	3.43897	6.84253	0.502587	0.615255	NA
ENSG00000054219	1.10842	-0.00368062	7.06694	-0.000520822	0.999584	NA
ENSG00000054267	1942.91	0.267502	0.348379	0.76785	0.442576	0.873903
ENSG00000054277	1159.49	0.65883	0.640364	1.02884	0.303557	0.781572
ENSG00000054282	375.434	0.0663885	0.434249	0.152881	0.878492	0.983147
ENSG00000054356	0.546093	-2.44593	6.91823	-0.353549	0.723677	NA
ENSG00000054392	838.04	-0.610945	0.330543	-1.84831	0.0645575	0.38951
ENSG00000054523	5171.92	-0.566588	0.501396	-1.13002	0.258467	0.744267
ENSG00000054598	634.122	0.262785	0.356717	0.736678	0.461318	0.882872
ENSG00000054611	1185.13	0.0273028	0.323897	0.0842949	0.932822	0.992773
ENSG00000054654	2538.59	0.379854	0.299914	1.26654	0.205319	0.685119
ENSG00000054690	902.502	-1.28493	0.455439	-2.82129	0.00478302	0.0725621
ENSG00000054793	1057.18	1.19628	0.33112	3.61284	0.000302865	0.00921889
ENSG00000054796	0	NA	NA	NA	NA	NA
ENSG00000054803	0	NA	NA	NA	NA	NA
ENSG00000054938	0.441794	-4.03057	6.81727	-0.591229	0.554367	NA
ENSG00000054965	3714.71	-0.563589	0.327488	-1.72094	0.085261	0.457353
ENSG00000054967	905.513	-0.121953	0.34176	-0.356837	0.721214	0.959451
ENSG00000054983	2.98627	1.99653	2.71736	0.734728	0.462505	NA
ENSG00000055044	4361.84	0.163393	0.300011	0.544625	0.586011	0.926205
ENSG00000055070	9484.35	-0.00782421	0.349462	-0.0223893	0.982137	0.997192
ENSG00000055118	2.39906	0.996534	3.51865	0.283215	0.777012	NA
ENSG00000055130	3458.8	0.14861	0.637782	0.233011	0.815753	0.97522
ENSG00000055147	726.122	-0.598519	0.521746	-1.14715	0.251321	0.738668
ENSG00000055163	997.892	0.931841	0.466591	1.99713	0.0458115	0.323142
ENSG00000055208	8918.71	0.344563	0.384924	0.895146	0.370709	0.830385
ENSG00000055211	3782.57	-0.720631	0.392874	-1.83425	0.0666163	0.397211
ENSG00000055332	7181.67	0.519324	0.290859	1.78548	0.0741828	0.422789
ENSG00000055483	4013.37	0.00249366	0.435696	0.0057234	0.995433	0.998686
ENSG00000055609	9165.31	0.0433246	0.309591	0.139941	0.888706	0.984888
ENSG00000055732	152.036	0.071669	0.645507	0.111027	0.911595	0.989913
ENSG00000055813	0.20482	-0.00358416	7.06694	-0.000507174	0.999595	NA
ENSG00000055917	6890.01	0.266337	0.328631	0.810445	0.417684	0.861386
ENSG00000055950	2543.37	0.114605	0.310719	0.368839	0.712247	0.95671
ENSG00000055955	4.61368	2.9965	2.6852	1.11593	0.26445	NA
ENSG00000055957	0.289532	-2.44586	6.91823	-0.353539	0.723685	NA
ENSG00000056050	287.377	0.401516	0.477264	0.841287	0.400187	0.849241
ENSG00000056097	11989.5	0.374656	0.322716	1.16095	0.245664	0.733278
ENSG00000056277	1379.5	0.215307	0.36835	0.584518	0.558872	0.923574
ENSG00000056291	0.491849	-2.44594	6.91823	-0.353551	0.723676	NA
ENSG00000056487	214.489	0.116074	0.460584	0.252015	0.801029	0.972167
ENSG00000056558	777.585	-1.83083	0.341249	-5.36508	8.0914e-08	1.06499e-05
ENSG00000056586	7033.14	-0.463596	0.449966	-1.03029	0.302873	0.781123
ENSG00000056736	3.09967	4.76097	3.63359	1.31026	0.190106	NA
ENSG00000056972	981.486	-0.38181	0.364075	-1.04871	0.294309	0.774572
ENSG00000056998	0.125079	-2.44578	6.91824	-0.353526	0.723694	NA
ENSG00000057019	90860.8	0.137555	0.373226	0.368559	0.712457	0.95671
ENSG00000057149	0.591314	2.43893	6.91815	0.352542	0.724432	NA
ENSG00000057252	4874.37	0.279359	0.338048	0.826387	0.408585	0.855628
ENSG00000057294	487.207	0.6277	0.405603	1.54757	0.121725	0.543102
ENSG00000057468	26.8943	1.65953	1.43295	1.15812	0.246816	NA
ENSG00000057593	0	NA	NA	NA	NA	NA
ENSG00000057608	14750.4	0.197905	0.292347	0.676955	0.498435	0.900353
ENSG00000057657	66.8955	-0.942031	0.736104	-1.27975	0.200632	0.679367
ENSG00000057663	1201.95	0.237491	0.331191	0.717082	0.473323	0.888691
ENSG00000057704	467.585	-1.4389	0.405023	-3.55264	0.000381391	0.0111324
ENSG00000057757	1362.13	-0.249116	0.402376	-0.619113	0.535842	0.914084
ENSG00000057935	1268.88	0.090795	0.321043	0.282813	0.777321	0.968599
ENSG00000058056	2698.42	-0.229975	0.34119	-0.674037	0.500288	0.901101
ENSG00000058063	3356.89	0.110244	0.295475	0.373106	0.70907	0.955786
ENSG00000058085	3897.12	-1.2388	0.346902	-3.57104	0.000355563	0.010508
ENSG00000058091	747.237	0.393346	0.621474	0.632924	0.526783	0.910311
ENSG00000058262	21694.9	-0.311127	0.330745	-0.940684	0.346867	0.814052
ENSG00000058272	5864.5	0.24203	0.508253	0.476199	0.633933	0.938589
ENSG00000058335	81.3787	-0.737356	0.661712	-1.11432	0.265144	0.751421
ENSG00000058404	0.905065	-2.44599	6.55296	-0.373265	0.708951	NA
ENSG00000058453	281.951	0.0937549	0.401961	0.233244	0.815572	0.975215
ENSG00000058600	1889.83	0.0433695	0.37164	0.116698	0.9071	0.98843
ENSG00000058668	11119.1	-0.676865	0.364248	-1.85825	0.0631332	0.385001
ENSG00000058673	5697.91	0.314188	0.637441	0.492889	0.622091	0.934681
ENSG00000058729	721.751	0.241736	0.410865	0.588359	0.556291	0.922543
ENSG00000058799	1044.86	0.696518	0.351284	1.98278	0.0473922	0.328945
ENSG00000058804	5372.47	0.216538	0.319292	0.678183	0.497656	0.900009
ENSG00000058866	770.895	0.609721	0.391454	1.55758	0.119333	0.538
ENSG00000059122	1647.96	-0.207925	0.313318	-0.663625	0.50693	0.903009
ENSG00000059145	1293.74	0.100365	0.318689	0.314929	0.752815	0.965717
ENSG00000059377	318.258	0.119424	0.438596	0.272286	0.785402	0.96909
ENSG00000059378	1703.3	-0.957946	0.312385	-3.06655	0.00216544	0.0408724
ENSG00000059573	8478.51	-0.1816	0.287764	-0.631074	0.527992	0.911425
ENSG00000059588	1314.33	-0.134519	0.323031	-0.416428	0.677097	0.948338
ENSG00000059691	1136	-0.119806	0.365581	-0.327715	0.743128	0.963908
ENSG00000059728	410.778	-0.407687	0.416992	-0.977686	0.32823	0.803476
ENSG00000059758	1763.43	-0.0813908	0.584073	-0.13935	0.889173	0.985091
ENSG00000059769	439.963	-0.290144	0.817538	-0.354899	0.722665	0.959615
ENSG00000059804	937.547	-1.1071	0.360049	-3.07487	0.00210597	0.0403167
ENSG00000059915	22.2419	1.58153	1.05056	1.50541	0.132219	NA
ENSG00000060069	980.753	-0.210962	0.335554	-0.628698	0.529547	0.911966
ENSG00000060138	10174.8	-1.86905	0.291231	-6.41776	1.38296e-10	4.0087e-08
ENSG00000060140	170.828	0.947381	0.831453	1.13943	0.254524	0.741145
ENSG00000060237	20594.8	0.238564	0.322372	0.740026	0.459284	0.881344
ENSG00000060303	0	NA	NA	NA	NA	NA
ENSG00000060339	6127.57	0.249162	0.343643	0.72506	0.468415	0.887384
ENSG00000060491	1412.53	-0.0626959	0.319329	-0.196336	0.844347	0.980028
ENSG00000060558	2.09431	1.99653	3.22184	0.619685	0.535465	NA
ENSG00000060566	0.894328	-2.44603	5.56948	-0.439184	0.660528	NA
ENSG00000060642	418.992	-0.427006	0.566128	-0.754257	0.450695	0.875985
ENSG00000060656	979.853	-1.03335	0.331789	-3.11448	0.00184269	0.0367375
ENSG00000060688	2890.41	0.431205	0.296279	1.4554	0.145558	0.588985
ENSG00000060709	2.49861	0.996577	3.48275	0.286147	0.774766	NA
ENSG00000060718	20.0193	-0.762422	1.13673	-0.670715	0.502402	NA
ENSG00000060749	12882.1	0.00976901	0.288169	0.0339003	0.972957	0.996917
ENSG00000060762	604.228	-0.348503	0.407889	-0.854406	0.39288	0.845067
ENSG00000060971	1240.71	0.0359834	0.339837	0.105884	0.915674	0.990436
ENSG00000060982	11522.7	-0.459596	0.298739	-1.53845	0.123938	0.545744
ENSG00000061273	5060.84	-0.625235	0.30771	-2.0319	0.0421643	0.307999
ENSG00000061337	403.776	1.49695	0.391876	3.81996	0.000133471	0.00474324
ENSG00000061455	13.6329	1.99656	1.6004	1.24754	0.212199	NA
ENSG00000061492	0	NA	NA	NA	NA	NA
ENSG00000061656	185.644	-0.353764	0.470513	-0.751869	0.45213	0.876799
ENSG00000061676	17208.5	0.289995	0.2954	0.981701	0.326247	0.802044
ENSG00000061794	2288.1	0.0964397	0.297305	0.324379	0.745651	0.964284
ENSG00000061918	451.324	-0.258933	0.491735	-0.52657	0.598492	0.928577
ENSG00000061936	2275.49	0.338389	0.300797	1.12497	0.260601	0.746384
ENSG00000061938	866.352	-0.273284	0.386603	-0.706886	0.479637	0.892226
ENSG00000061987	3776.47	0.155487	0.296846	0.523796	0.60042	0.929332
ENSG00000062038	5.37049	2.58146	2.9411	0.877719	0.380096	NA
ENSG00000062096	0	NA	NA	NA	NA	NA
ENSG00000062194	2852.77	0.719071	0.34996	2.05473	0.0399056	0.299819
ENSG00000062282	118.001	0.475331	0.559784	0.849132	0.395808	0.846536
ENSG00000062370	240.905	-0.267774	0.44968	-0.595476	0.551525	0.920018
ENSG00000062485	12418.6	0.126727	0.284974	0.444698	0.656538	0.944413
ENSG00000062524	8.08646	1.8039	1.88901	0.954944	0.339606	NA
ENSG00000062582	36.4762	-0.794844	0.936892	-0.848384	0.396224	NA
ENSG00000062598	2291.36	0.447701	0.298286	1.50091	0.133378	0.562733
ENSG00000062650	7310.29	0.774263	0.295823	2.61732	0.00886239	0.111336
ENSG00000062716	19114.4	-0.193043	0.3447	-0.560031	0.575458	0.924414
ENSG00000062725	2944.82	0.143544	0.46457	0.308982	0.757335	0.966105
ENSG00000062822	1375.16	0.310545	0.312004	0.995321	0.31958	0.796999
ENSG00000063015	1.69907	-0.588327	4.10986	-0.14315	0.886172	NA
ENSG00000063046	18984.5	0.173279	0.414569	0.417975	0.675965	0.948112
ENSG00000063127	15.2133	-0.543997	1.34735	-0.403752	0.686395	NA
ENSG00000063169	1318.9	0.210775	0.335301	0.628615	0.529601	0.911966
ENSG00000063176	828.525	0.197537	0.327953	0.602332	0.546953	0.918514
ENSG00000063177	5478.77	0.170892	0.292835	0.583579	0.559503	0.923574
ENSG00000063180	31.2271	1.31849	0.909342	1.44994	0.147074	NA
ENSG00000063241	1636.87	0.147412	0.305291	0.482857	0.629197	0.937066
ENSG00000063244	9762.37	0.218	0.284415	0.766486	0.443387	0.874387
ENSG00000063245	6047.33	0.0286071	0.300254	0.0952765	0.924095	0.99206
ENSG00000063322	2332.88	0.0444925	0.368161	0.120851	0.903809	0.987477
ENSG00000063438	63.2531	1.31849	1.12559	1.17138	0.241448	0.728391
ENSG00000063515	0.124782	2.4391	6.91815	0.352565	0.724415	NA
ENSG00000063587	1910.6	0.960528	0.367627	2.61278	0.00898087	0.112017
ENSG00000063601	1516.89	-0.233457	0.341282	-0.68406	0.493937	0.898787
ENSG00000063660	2137.82	0.454396	0.33437	1.35896	0.174158	0.636175
ENSG00000063761	305.838	0.0703449	0.405566	0.173449	0.862299	0.98092
ENSG00000063854	486.505	-0.383076	0.42157	-0.90869	0.363514	0.825718
ENSG00000063978	7657.45	0.515484	0.289358	1.78148	0.0748347	0.424748
ENSG00000064012	3135.51	-0.52574	0.301071	-1.74623	0.0807704	0.444159
ENSG00000064042	620.991	-0.0057922	0.408324	-0.0141853	0.988682	0.998686
ENSG00000064102	2157.45	-0.154737	0.399872	-0.386965	0.698782	0.953556
ENSG00000064115	3890.87	0.420493	0.403057	1.04326	0.296829	0.7757
ENSG00000064195	1.75735	-1.32527	3.53967	-0.374406	0.708102	NA
ENSG00000064199	416.239	0.0139348	0.488282	0.0285385	0.977233	0.997178
ENSG00000064201	0.490219	-0.00369704	7.06694	-0.000523146	0.999583	NA
ENSG00000064205	6.71628	-4.03107	2.83186	-1.42347	0.1546	NA
ENSG00000064218	0.135761	-0.00354355	7.06694	-0.000501426	0.9996	NA
ENSG00000064225	371.359	0.230813	0.392728	0.587717	0.556722	0.922571
ENSG00000064270	2.35184	-1.00342	3.06891	-0.326965	0.743695	NA
ENSG00000064300	14.7952	0.540897	1.57014	0.344489	0.730479	NA
ENSG00000064309	786.564	0.399773	0.346221	1.15467	0.248224	0.735497
ENSG00000064313	6220.81	0.663728	0.309112	2.14721	0.0317767	0.260951
ENSG00000064393	30548.6	0.759695	1.22994	0.617669	0.536794	0.914084
ENSG00000064419	6180.34	0.358241	0.470918	0.760729	0.446819	0.874673
ENSG00000064489	3.14859	-1.58835	3.02696	-0.524735	0.599768	NA
ENSG00000064490	830.741	-0.00343313	0.349879	-0.00981234	0.992171	0.998686
ENSG00000064545	949.775	-0.115097	0.341313	-0.337217	0.735953	0.961474
ENSG00000064547	275.457	-0.174052	0.421478	-0.412956	0.679639	0.949034
ENSG00000064601	6836.66	-0.125454	0.29072	-0.431528	0.666084	0.946098
ENSG00000064607	7526.53	-0.0471452	0.286809	-0.164379	0.869433	0.981574
ENSG00000064651	2297.02	-0.373412	0.432025	-0.864329	0.387407	0.840989
ENSG00000064652	938.723	-0.163336	0.325082	-0.502447	0.615353	0.933803
ENSG00000064655	0.621956	-0.00366015	7.06694	-0.000517926	0.999587	NA
ENSG00000064666	22594.3	-0.682211	0.309803	-2.20208	0.0276596	0.241067
ENSG00000064687	193.69	-1.18831	0.451473	-2.63207	0.00848674	0.108684
ENSG00000064692	1.30433	2.43902	4.97605	0.490152	0.624026	NA
ENSG00000064703	1523.21	-0.00606185	0.306106	-0.0198031	0.9842	0.997536
ENSG00000064726	4852.49	0.178893	0.435602	0.41068	0.681307	0.949579
ENSG00000064763	0.0665565	-0.00354355	7.06694	-0.000501426	0.9996	NA
ENSG00000064787	28.2992	-1.13669	1.43378	-0.792787	0.427902	NA
ENSG00000064835	0	NA	NA	NA	NA	NA
ENSG00000064886	5.18769	0.733541	2.01179	0.364622	0.715394	NA
ENSG00000064932	4028.98	-0.821225	0.303808	-2.7031	0.00686951	0.0932948
ENSG00000064933	1203.33	-0.186183	0.312866	-0.59509	0.551783	0.920018
ENSG00000064961	1958.2	0.419068	0.377607	1.1098	0.267085	0.752848
ENSG00000064989	15.3392	1.18921	1.49707	0.794358	0.426987	NA
ENSG00000064995	1028.26	-2.3114	0.593984	-3.89135	9.96892e-05	0.00376883
ENSG00000064999	2089.67	0.0635563	0.309556	0.205314	0.837327	0.978993
ENSG00000065000	9886.18	0.478367	0.305081	1.568	0.116882	0.532886
ENSG00000065029	1005.58	0.0518686	0.333948	0.155319	0.876569	0.983147
ENSG00000065054	929.62	-0.149396	0.532234	-0.280697	0.778943	0.968603
ENSG00000065057	228.299	-0.61641	0.433171	-1.42302	0.154732	0.605259
ENSG00000065060	5265.3	-0.842677	0.469341	-1.79545	0.0725827	0.41738
ENSG00000065135	9759.35	-0.508935	0.294292	-1.72935	0.0837463	0.451613
ENSG00000065150	15038.9	0.138611	0.32728	0.423524	0.671913	0.947571
ENSG00000065154	3330.99	0.458374	0.317095	1.44554	0.148306	0.592517
ENSG00000065183	2202.11	0.133415	0.507763	0.262751	0.792743	0.970465
ENSG00000065243	4913.43	-0.108666	0.544015	-0.199747	0.841678	0.980028
ENSG00000065268	1231.59	-1.6431	0.381485	-4.30712	1.65397e-05	0.000914772
ENSG00000065308	13192.2	-0.562002	0.303369	-1.85254	0.0639489	0.388004
ENSG00000065320	81.3714	1.06696	1.1016	0.968549	0.33277	0.806373
ENSG00000065325	177.685	-1.11776	0.779846	-1.43331	0.151769	0.598613
ENSG00000065328	2142.56	-0.395944	0.315412	-1.25532	0.209362	0.690782
ENSG00000065357	242.319	-0.156784	0.420362	-0.372974	0.709168	0.955786
ENSG00000065361	9.71666	-2.58838	1.87446	-1.38087	0.16732	NA
ENSG00000065371	0.191636	-2.44583	6.91824	-0.353534	0.723688	NA
ENSG00000065413	45.5628	-0.122077	0.801313	-0.152346	0.878914	0.983147
ENSG00000065427	9070.88	0.132693	0.296798	0.447084	0.654815	0.944413
ENSG00000065457	1449.53	0.179907	0.331017	0.5435	0.586786	0.926205
ENSG00000065485	1314.15	0.0941776	0.327395	0.287657	0.773609	0.967948
ENSG00000065491	1186.26	-0.614212	0.313679	-1.95809	0.0502193	0.340585
ENSG00000065518	2448.52	0.0400348	0.301216	0.132911	0.894264	0.986514
ENSG00000065526	7163.35	0.0138409	0.317598	0.04358	0.965239	0.99611
ENSG00000065534	8006.9	-0.481772	0.287576	-1.67529	0.0938783	0.479078
ENSG00000065548	5676.5	-0.109405	0.354742	-0.308406	0.757773	0.966105
ENSG00000065559	4115.4	0.74036	0.316386	2.34005	0.0192811	0.190732
ENSG00000065600	532.162	0.533249	0.439957	1.21205	0.225494	0.709636
ENSG00000065609	0.0665565	-0.00354355	7.06694	-0.000501426	0.9996	NA
ENSG00000065613	5414.72	0.893104	0.295051	3.02695	0.00247037	0.0446205
ENSG00000065615	1470.9	0.109517	0.365139	0.299932	0.764229	0.966105
ENSG00000065618	50.9216	-0.39575	0.865717	-0.457135	0.647574	0.943866
ENSG00000065621	76.2797	0.191584	0.659393	0.290546	0.771399	0.967238
ENSG00000065665	1061.33	0.54314	0.3243	1.67481	0.0939723	0.479303
ENSG00000065675	150.488	-0.31227	0.542657	-0.575447	0.564989	0.923574
ENSG00000065717	41.9	-0.693746	0.813281	-0.853021	0.393648	0.845314
ENSG00000065802	1669.01	0.0580038	0.348341	0.166514	0.867752	0.981318
ENSG00000065809	1734.02	-0.578722	0.342208	-1.69114	0.0908095	0.471639
ENSG00000065833	5939.31	0.13091	0.346497	0.377809	0.705572	0.95562
ENSG00000065882	6621.46	-0.018212	0.289004	-0.0630163	0.949754	0.994835
ENSG00000065883	4797.76	0.54069	0.324398	1.66675	0.0955638	0.481649
ENSG00000065911	5257.57	-0.543873	0.507891	-1.07085	0.284239	0.764286
ENSG00000065923	3022.86	-0.226317	0.443879	-0.509862	0.610148	0.933054
ENSG00000065970	1944.91	-0.62531	0.308504	-2.02691	0.0426716	0.309636
ENSG00000065978	23098	0.770232	0.285037	2.70222	0.0068878	0.0934256
ENSG00000065989	128.28	-1.14521	0.618947	-1.85025	0.0642777	0.388646
ENSG00000066027	2205.3	0.0519816	0.303903	0.171046	0.864187	0.981262
ENSG00000066032	2.82392	-0.00346727	3.22332	-0.00107568	0.999142	NA
ENSG00000066044	6304.19	0.329234	0.402247	0.818486	0.41308	0.858769
ENSG00000066056	510.009	0.264392	0.439604	0.601431	0.547553	0.918514
ENSG00000066084	4360.94	-0.681043	0.3427	-1.98729	0.0468908	0.32783
ENSG00000066117	6027.54	0.325064	0.384966	0.844398	0.398447	0.848257
ENSG00000066135	2004.55	-0.554311	0.30947	-1.79116	0.0732674	0.41962
ENSG00000066136	1886.72	-0.0461076	0.453784	-0.101607	0.919069	0.991335
ENSG00000066185	4.01504	2.99652	2.53975	1.17985	0.23806	NA
ENSG00000066230	1.30597	-0.00344306	4.93807	-0.000697249	0.999444	NA
ENSG00000066248	159.042	-0.67423	0.637898	-1.05696	0.290532	0.771102
ENSG00000066279	10540	0.387048	0.443627	0.872462	0.382956	0.838378
ENSG00000066294	0.584214	-3.4457	6.84265	-0.503562	0.614569	NA
ENSG00000066322	5845.52	0.228814	0.311133	0.735424	0.462082	0.883032
ENSG00000066336	0.969283	0.99656	5.12582	0.19442	0.845847	NA
ENSG00000066379	282.114	-0.372011	0.46673	-0.797058	0.425418	0.866122
ENSG00000066382	0.971744	1.5816	5.84269	0.270697	0.786624	NA
ENSG00000066405	1.89883	-1.00337	3.44406	-0.291333	0.770797	NA
ENSG00000066422	2282.72	0.0559903	0.305461	0.183298	0.854564	0.980266
ENSG00000066427	898.68	-0.611312	0.391922	-1.55978	0.118812	0.536334
ENSG00000066455	1957.32	0.77167	0.334012	2.3103	0.0208713	0.200247
ENSG00000066468	678.933	0.198723	0.566862	0.350566	0.725914	0.959987
ENSG00000066557	2194.66	-0.382264	0.328573	-1.16341	0.244664	0.732983
ENSG00000066583	743.913	-0.172924	0.448954	-0.38517	0.700111	0.954555
ENSG00000066629	914.559	0.312827	0.442741	0.706568	0.479835	0.892226
ENSG00000066651	777.686	-0.0445382	0.362608	-0.122827	0.902244	0.987477
ENSG00000066654	2468.33	0.546346	0.592444	0.92219	0.356429	0.820642
ENSG00000066697	2912.68	-1.65386	0.49892	-3.31489	0.0009168	0.0216484
ENSG00000066735	14.261	0.871036	1.35874	0.641061	0.521483	NA
ENSG00000066739	3548.27	-0.360667	0.302976	-1.19041	0.233883	0.720003
ENSG00000066777	9880.78	0.416622	0.545239	0.764109	0.444802	0.874387
ENSG00000066813	1.66765	-0.740275	4.0707	-0.181855	0.855697	NA
ENSG00000066827	858.52	0.109777	0.355028	0.309208	0.757163	0.966105
ENSG00000066855	3695.91	-0.188384	0.305096	-0.617458	0.536933	0.914084
ENSG00000066923	4.55704	-0.365983	2.03185	-0.180123	0.857056	NA
ENSG00000066926	1874.7	-2.33093	0.309753	-7.52514	5.26649e-14	2.87935e-11
ENSG00000066933	3751.85	0.241861	0.498093	0.485575	0.627269	0.936395
ENSG00000067048	4612.99	0.358502	0.324286	1.10551	0.268939	0.755526
ENSG00000067057	14055.4	-0.0800729	0.332165	-0.241063	0.809506	0.974432
ENSG00000067064	3779.4	-0.252807	0.308133	-0.820448	0.411961	0.857929
ENSG00000067066	2732.92	0.209502	0.441714	0.474294	0.63529	0.938933
ENSG00000067082	8686.07	-0.425961	0.292027	-1.45864	0.144665	0.58726
ENSG00000067113	324.629	-0.094248	0.409808	-0.229981	0.818107	0.97522
ENSG00000067141	2293.14	0.451825	0.317834	1.42157	0.15515	0.605465
ENSG00000067167	33920.3	-0.107332	0.301694	-0.355764	0.722017	0.95961
ENSG00000067177	1592.95	-0.221595	0.364719	-0.607577	0.543468	0.917179
ENSG00000067182	6731.63	-1.02059	0.299408	-3.4087	0.00065274	0.0164516
ENSG00000067191	356.478	0.67578	0.392315	1.72254	0.0849714	0.45677
ENSG00000067208	1599.58	0.119764	0.399819	0.299544	0.764525	0.966105
ENSG00000067221	263.962	-1.03761	0.416296	-2.49248	0.0126855	0.143716
ENSG00000067225	123572	-0.103278	0.307238	-0.336149	0.736759	0.961693
ENSG00000067248	1443.57	-0.0165073	0.375939	-0.0439096	0.964976	0.996089
ENSG00000067334	3644.48	0.479424	0.391871	1.22342	0.22117	0.704286
ENSG00000067365	912.073	0.0657504	0.344578	0.190814	0.848671	0.980028
ENSG00000067369	3848.08	0.142226	0.359897	0.395184	0.692707	0.951846
ENSG00000067445	99.3596	-0.272249	0.570572	-0.477152	0.633254	0.938589
ENSG00000067533	1013.2	0.220819	0.379348	0.582102	0.560498	0.923574
ENSG00000067560	22015.7	0.00247998	0.285674	0.00868114	0.993074	0.998686
ENSG00000067596	3476.98	0.276898	0.386626	0.71619	0.473874	0.888691
ENSG00000067601	109.532	0.107599	0.583704	0.184338	0.853748	0.980266
ENSG00000067606	649.343	-0.402272	0.342002	-1.17623	0.239504	0.725454
ENSG00000067646	946.383	0.554729	0.352856	1.57211	0.115925	0.532085
ENSG00000067704	6456.02	0.549563	0.291585	1.88475	0.059464	0.373357
ENSG00000067715	78.6564	1.61548	0.621229	2.60045	0.00931005	0.114781
ENSG00000067798	5449.17	-0.873385	0.334233	-2.6131	0.00897248	0.112017
ENSG00000067829	1814.63	0.251281	0.303209	0.828737	0.407253	0.855491
ENSG00000067836	426.093	-0.552701	0.366037	-1.50996	0.131054	0.558432
ENSG00000067840	0.448577	2.43902	6.91815	0.352554	0.724423	NA
ENSG00000067842	0.852832	-2.44601	6.49041	-0.376865	0.706274	NA
ENSG00000067900	4595.97	-0.0899823	0.289356	-0.310975	0.75582	0.966105
ENSG00000067955	3876.27	0.747181	1.38624	0.538999	0.589888	0.926344
ENSG00000067992	923.776	-0.0696101	0.341857	-0.203623	0.838648	0.979686
ENSG00000068001	1029.33	0.447346	0.433355	1.03229	0.301938	0.780595
ENSG00000068024	1203.95	-0.0244006	0.357383	-0.0682759	0.945566	0.994835
ENSG00000068028	558.377	0.474445	0.360952	1.31443	0.188702	0.660364
ENSG00000068078	208.586	-0.0299016	0.787399	-0.0379752	0.969707	0.996835
ENSG00000068079	420.541	-0.442544	0.384797	-1.15007	0.250113	0.737168
ENSG00000068097	2047.12	-0.0382171	0.347016	-0.110131	0.912306	0.990044
ENSG00000068120	3383.43	-0.0702607	0.312368	-0.224929	0.822034	0.976207
ENSG00000068137	670.046	0.658491	0.348944	1.8871	0.0591472	0.372355
ENSG00000068305	2420.46	0.522619	0.320887	1.62867	0.103383	0.501568
ENSG00000068308	2101.77	0.0683128	0.382673	0.178515	0.858319	0.980539
ENSG00000068323	4075.98	0.257454	0.297157	0.866393	0.386275	0.839986
ENSG00000068354	726.951	-0.039057	0.343793	-0.113606	0.90955	0.989383
ENSG00000068366	8998.47	0.182477	0.305123	0.598045	0.54981	0.919156
ENSG00000068383	2062.03	-0.74433	0.317669	-2.3431	0.0191244	0.189974
ENSG00000068394	465.841	-0.470001	0.368203	-1.27647	0.201789	0.681337
ENSG00000068400	965.182	0.0998166	0.427947	0.233245	0.815571	0.975215
ENSG00000068438	2284.93	-0.190335	0.421082	-0.452014	0.651259	0.944383
ENSG00000068489	8533.26	1.55559	0.28974	5.36892	7.92082e-08	1.05228e-05
ENSG00000068615	3.95707	-0.00342509	2.67762	-0.00127916	0.998979	NA
ENSG00000068650	2319.59	-0.932307	0.452777	-2.05908	0.0394862	0.297907
ENSG00000068654	9589.36	0.132213	0.344871	0.383371	0.701445	0.954555
ENSG00000068697	8484.98	0.486967	0.284589	1.71112	0.0870584	0.461951
ENSG00000068724	1169.63	-0.897927	0.348998	-2.57288	0.0100858	0.122016
ENSG00000068745	1410.06	-0.189846	0.343357	-0.552912	0.580323	0.926161
ENSG00000068781	0.25921	-0.00357675	7.06694	-0.000506125	0.999596	NA
ENSG00000068784	1250.99	0.350749	0.3275	1.07099	0.284175	0.764286
ENSG00000068796	2295.64	0.15524	0.31048	0.500001	0.617074	0.933803
ENSG00000068831	1.10283	3.43901	5.1761	0.664402	0.506433	NA
ENSG00000068878	8428.48	-0.727623	0.29822	-2.43989	0.0146918	0.15925
ENSG00000068885	623.302	0.0628848	0.355204	0.177039	0.859478	0.980539
ENSG00000068903	740.944	-0.677393	0.348788	-1.94214	0.0521207	0.348985
ENSG00000068912	2936.42	0.99061	0.322821	3.0686	0.00215063	0.0407796
ENSG00000068971	614.742	-0.352484	0.458413	-0.768922	0.44194	0.873616
ENSG00000068976	23.9438	0.716459	1.05802	0.677166	0.4983	NA
ENSG00000068985	0.716878	3.43891	6.84253	0.502579	0.615261	NA
ENSG00000069011	726.183	0.216104	0.364585	0.592739	0.553356	0.920462
ENSG00000069018	1.32203	-1.00339	3.83609	-0.261565	0.793657	NA
ENSG00000069020	323.865	-1.4268	0.676765	-2.10827	0.0350075	0.276462
ENSG00000069122	28.5088	1.56217	1.08179	1.44405	0.148724	NA
ENSG00000069188	25.0387	0.0896808	1.26444	0.0709254	0.943457	NA
ENSG00000069206	0	NA	NA	NA	NA	NA
ENSG00000069248	3421.04	-0.298139	0.295552	-1.00875	0.313094	0.791801
ENSG00000069275	24030.6	-1.14092	2.44754	-0.466149	0.641109	0.942047
ENSG00000069329	8253.07	-0.0783827	0.29342	-0.267135	0.789365	0.970156
ENSG00000069345	3559.88	0.361917	0.314836	1.14954	0.250333	0.737176
ENSG00000069399	1498.53	-0.942979	0.324938	-2.90203	0.00370754	0.0600943
ENSG00000069424	199.78	0.0752244	0.502188	0.149793	0.880928	0.983147
ENSG00000069431	1163.46	-0.607371	0.34136	-1.77927	0.0751959	0.425537
ENSG00000069482	0.257895	2.43901	6.91815	0.352552	0.724424	NA
ENSG00000069493	74.9224	0.47656	0.646962	0.736612	0.461358	0.882872
ENSG00000069509	401.19	0.259016	0.378427	0.684455	0.493688	0.898664
ENSG00000069535	6.47068	2.11203	1.99943	1.05632	0.290823	NA
ENSG00000069667	2.39743	2.31847	3.01667	0.768552	0.442159	NA
ENSG00000069696	42.4233	-0.0721444	0.853416	-0.0845361	0.93263	0.992687
ENSG00000069702	213.969	0.555995	0.509987	1.09021	0.275619	0.759596
ENSG00000069712	0	NA	NA	NA	NA	NA
ENSG00000069764	0.19967	-0.00358313	7.06694	-0.000507026	0.999595	NA
ENSG00000069812	7.96922	-0.00343103	1.98486	-0.0017286	0.998621	NA
ENSG00000069849	5170.99	-0.0234447	0.303711	-0.0771942	0.938469	0.993898
ENSG00000069869	2722.85	0.750154	0.44887	1.67121	0.0946811	0.480161
ENSG00000069943	960.757	0.0386315	0.471813	0.0818789	0.934743	0.99349
ENSG00000069956	7194.35	-1.50678	0.312	-4.82943	1.36923e-06	0.000116621
ENSG00000069966	1070.74	0.415189	0.351586	1.1809	0.237641	0.723279
ENSG00000069974	891.097	-0.63225	0.331417	-1.90772	0.0564279	0.363836
ENSG00000069998	927.709	0.361934	0.324155	1.11655	0.264188	0.751283
ENSG00000070010	3668.89	0.315154	0.292403	1.07781	0.281119	0.761432
ENSG00000070018	4736.36	-0.423153	0.453314	-0.933467	0.350579	0.817125
ENSG00000070019	0.135761	-0.00354355	7.06694	-0.000501426	0.9996	NA
ENSG00000070031	0.133113	-0.00356852	7.06694	-0.000504959	0.999597	NA
ENSG00000070047	3086.85	0.239254	0.318826	0.750423	0.453	0.877421
ENSG00000070061	2740.93	-0.231823	1.3869	-0.167152	0.86725	0.981318
ENSG00000070081	2536.25	0.516749	0.306701	1.68486	0.0920149	0.47477
ENSG00000070087	12311.1	-0.168383	0.288417	-0.583817	0.559344	0.923574
ENSG00000070159	3064.78	0.639216	0.381037	1.67757	0.0934311	0.478258
ENSG00000070182	43.4822	-0.114461	1.07925	-0.106056	0.915538	0.990436
ENSG00000070190	0.329899	-2.44587	6.91823	-0.35354	0.723684	NA
ENSG00000070193	0.350682	2.43905	6.91815	0.352559	0.724419	NA
ENSG00000070214	5074.56	-0.612845	0.300562	-2.039	0.0414504	0.3059
ENSG00000070269	983.708	0.353035	0.361942	0.97539	0.329367	0.803961
ENSG00000070366	4216.54	0.226125	0.320955	0.704538	0.481098	0.892731
ENSG00000070367	5983.9	-0.199334	0.368675	-0.540677	0.58873	0.926273
ENSG00000070371	1521.65	-0.683592	0.312916	-2.18459	0.0289192	0.247041
ENSG00000070388	1.38252	-4.76783	4.81499	-0.990207	0.322073	NA
ENSG00000070404	2573.41	-0.385212	0.625561	-0.615785	0.538036	0.914526
ENSG00000070413	5848.03	-0.819397	0.326236	-2.51167	0.0120162	0.138334
ENSG00000070423	2288.54	0.0393411	0.354027	0.111125	0.911518	0.989913
ENSG00000070444	1956.82	-0.30023	0.321483	-0.933891	0.35036	0.817068
ENSG00000070476	1022.12	-0.132096	0.319183	-0.413857	0.678979	0.948656
ENSG00000070495	1222.79	0.219796	0.317985	0.691216	0.48943	0.897339
ENSG00000070501	406.012	-0.211596	0.391042	-0.541108	0.588433	0.926273
ENSG00000070526	0.579166	4.02389	6.81714	0.59026	0.555016	NA
ENSG00000070540	1359.66	0.998733	0.341321	2.92608	0.00343265	0.0569669
ENSG00000070601	1.08707	2.31849	5.66207	0.409478	0.682189	NA
ENSG00000070610	1117.12	-0.296996	0.362366	-0.819602	0.412443	0.858149
ENSG00000070614	28528.7	-1.93005	0.310045	-6.22506	4.81357e-10	1.20044e-07
ENSG00000070669	1029.45	0.599743	0.798213	0.751357	0.452438	0.87693
ENSG00000070718	763.075	-0.241969	0.39161	-0.617882	0.536653	0.914084
ENSG00000070729	12.9323	-0.00342853	1.33604	-0.00256619	0.997952	NA
ENSG00000070731	0.8241	-0.00341099	4.87111	-0.000700247	0.999441	NA
ENSG00000070748	0.124782	2.4391	6.91815	0.352565	0.724415	NA
ENSG00000070756	175324	0.157714	0.290089	0.543673	0.586667	0.926205
ENSG00000070759	138.771	1.22113	0.516972	2.36208	0.0181728	0.184125
ENSG00000070761	867.348	0.140177	0.325534	0.430605	0.666755	0.946098
ENSG00000070770	5193.06	0.38245	0.347326	1.10113	0.270841	0.757662
ENSG00000070778	2237.93	-1.13969	0.32784	-3.47635	0.000508283	0.0138171
ENSG00000070785	682.515	-0.375666	0.37586	-0.999484	0.31756	0.794943
ENSG00000070808	1.95542	0.581551	3.0914	0.188119	0.850784	NA
ENSG00000070814	7307.21	0.501087	0.296549	1.68973	0.0910801	0.472003
ENSG00000070831	16411.7	-1.08456	0.376548	-2.88027	0.00397337	0.0631077
ENSG00000070882	1868.63	-0.168307	0.30264	-0.556131	0.578121	0.925971
ENSG00000070886	0.543251	3.43898	6.84253	0.502589	0.615253	NA
ENSG00000070915	12.7438	0.29613	1.31857	0.224585	0.822302	NA
ENSG00000070950	1951.01	0.289161	0.328938	0.879072	0.379362	0.836875
ENSG00000070961	9186.47	-0.485347	0.289225	-1.6781	0.0933284	0.47811
ENSG00000070985	0.486318	-3.44569	6.84265	-0.50356	0.61457	NA
ENSG00000071051	1965.63	-0.381539	0.308166	-1.23809	0.215681	0.698507
ENSG00000071054	9808.18	-1.50635	0.347359	-4.33658	1.44716e-05	0.000831539
ENSG00000071073	399.942	1.61366	0.39498	4.08543	4.39953e-05	0.00199158
ENSG00000071082	13535.4	0.30237	0.366998	0.823902	0.409995	0.856316
ENSG00000071127	23522.3	1.55077	0.282023	5.49876	3.82479e-08	5.97466e-06
ENSG00000071189	3316.11	-0.0212257	0.299916	-0.0707721	0.943579	0.994835
ENSG00000071203	0	NA	NA	NA	NA	NA
ENSG00000071205	887.875	-0.675452	0.368113	-1.83491	0.0665195	0.397134
ENSG00000071242	536.768	-0.0115152	0.380728	-0.0302452	0.975871	0.997054
ENSG00000071243	645.703	0.297227	0.612709	0.485104	0.627603	0.936395
ENSG00000071246	119.97	-1.66783	0.576114	-2.89496	0.00379202	0.0611846
ENSG00000071282	2489.68	-1.42547	0.387606	-3.67762	0.000235417	0.00746974
ENSG00000071462	2233.89	-0.202315	0.303786	-0.665978	0.505425	0.90254
ENSG00000071537	9346.51	1.52792	0.345009	4.42865	9.48242e-06	0.000601753
ENSG00000071539	6619.47	-0.191142	0.6226	-0.307006	0.758839	0.966105
ENSG00000071553	5462.7	-1.55804	0.295377	-5.27474	1.32943e-07	1.64329e-05
ENSG00000071564	5549.86	-0.722354	0.3715	-1.94443	0.051844	0.347788
ENSG00000071575	353.602	-1.06185	0.600204	-1.76915	0.0768693	0.430535
ENSG00000071626	4742.34	0.0592389	0.293645	0.201736	0.840123	0.980028
ENSG00000071655	3218.94	-0.560398	0.310339	-1.80576	0.0709562	0.410685
ENSG00000071677	0	NA	NA	NA	NA	NA
ENSG00000071794	4754.61	0.672203	0.451971	1.48727	0.136943	0.569861
ENSG00000071859	1521.68	-0.0516004	0.317864	-0.162335	0.871042	0.981879
ENSG00000071889	843.067	0.68488	0.350818	1.95224	0.0509102	0.344122
ENSG00000071894	5335.44	-0.26301	0.349288	-0.752988	0.451457	0.875985
ENSG00000071909	3.23228	-0.418394	3.02139	-0.138478	0.889863	NA
ENSG00000071967	16.1524	1.35412	1.23281	1.0984	0.27203	NA
ENSG00000071991	0	NA	NA	NA	NA	NA
ENSG00000071994	3178.62	-0.342521	0.379047	-0.903638	0.366187	0.827916
ENSG00000072041	0.231009	-0.00360284	7.06694	-0.000509816	0.999593	NA
ENSG00000072042	3173.8	-0.0102357	0.395387	-0.0258879	0.979347	0.997178
ENSG00000072062	4781.52	-1.02874	0.317457	-3.24058	0.00119287	0.0268301
ENSG00000072071	921.598	-0.767962	0.340763	-2.25366	0.0242178	0.220819
ENSG00000072080	0.346423	-2.44584	6.91824	-0.353535	0.723687	NA
ENSG00000072110	38075.7	-0.0765891	0.282037	-0.271557	0.785963	0.96909
ENSG00000072121	4320.54	-0.737723	0.359749	-2.05066	0.0402999	0.301033
ENSG00000072133	0.507458	4.0239	6.81714	0.590262	0.555015	NA
ENSG00000072134	1231.31	0.0385745	0.345391	0.111683	0.911074	0.989829
ENSG00000072135	2140.42	-0.228386	0.359249	-0.635731	0.524952	0.909242
ENSG00000072163	56.6235	1.01449	0.821859	1.23438	0.21706	0.699427
ENSG00000072182	1.79896	1.21903	3.98806	0.305669	0.759857	NA
ENSG00000072195	94.2027	-0.307048	0.622123	-0.493548	0.621625	0.934398
ENSG00000072201	39.3398	-0.505931	0.824866	-0.613349	0.539645	0.915309
ENSG00000072210	2275.19	-1.33102	0.305203	-4.36109	1.29414e-05	0.000782814
ENSG00000072274	20960.4	-0.265794	0.282175	-0.941948	0.346219	0.813596
ENSG00000072310	3986.91	-0.781461	0.336106	-2.32504	0.0200697	0.195004
ENSG00000072315	0.765334	3.43887	6.67783	0.514968	0.606575	NA
ENSG00000072364	8682.58	0.0316532	0.380393	0.0832119	0.933683	0.993139
ENSG00000072401	1462.08	-0.224489	0.341282	-0.657783	0.510677	0.904126
ENSG00000072415	4269.84	-0.883033	0.302587	-2.91828	0.00351965	0.0579072
ENSG00000072422	1319.87	-1.25603	0.329313	-3.81409	0.000136684	0.00482124
ENSG00000072501	6790.32	-0.709547	0.343663	-2.06466	0.0389554	0.295807
ENSG00000072506	1861.59	0.539788	0.310593	1.73793	0.0822235	0.447647
ENSG00000072518	3029.85	-0.317109	0.360197	-0.880378	0.378655	0.836409
ENSG00000072571	3653.59	0.923606	0.592204	1.55961	0.118853	0.536347
ENSG00000072609	3.96909	-1.3253	3.08256	-0.429935	0.667243	NA
ENSG00000072657	112.514	0.29846	0.930504	0.32075	0.7484	0.964711
ENSG00000072682	2472.2	-0.271736	0.305079	-0.890708	0.373086	0.831908
ENSG00000072694	0	NA	NA	NA	NA	NA
ENSG00000072736	2393.52	-0.957025	0.301098	-3.17845	0.00148064	0.0313049
ENSG00000072756	1485.49	0.490604	0.338836	1.44791	0.147642	0.591691
ENSG00000072778	7253.69	-0.287468	0.322976	-0.890061	0.373433	0.83216
ENSG00000072786	2677.01	0.276923	0.295721	0.936433	0.34905	0.816227
ENSG00000072803	4036.14	0.226981	0.380566	0.596429	0.550889	0.919549
ENSG00000072818	48.6931	0.288749	0.761013	0.379427	0.704371	0.955368
ENSG00000072832	3.41044	0.733532	2.44054	0.300561	0.763749	NA
ENSG00000072840	5361.79	-0.912689	0.341248	-2.67456	0.00748279	0.0987816
ENSG00000072849	2769.41	-0.136057	0.366612	-0.371119	0.710549	0.956301
ENSG00000072858	1.67657	4.439	5.20355	0.853072	0.393619	NA
ENSG00000072864	2474.5	-0.521396	0.302002	-1.72646	0.0842638	0.45406
ENSG00000072952	22.0421	-0.3549	1.12184	-0.316354	0.751734	NA
ENSG00000072954	147.109	-0.0502986	0.555595	-0.0905311	0.927865	0.992657
ENSG00000072958	4152.01	0.103846	0.303385	0.342291	0.732132	0.960362
ENSG00000073008	6117.86	-0.220714	0.295081	-0.747977	0.454474	0.878362
ENSG00000073050	625.942	0.167001	0.405409	0.411932	0.680389	0.949419
ENSG00000073060	4210.28	-0.21635	0.31521	-0.686367	0.492482	0.89818
ENSG00000073067	0.51891	-0.00367176	7.06694	-0.000519568	0.999585	NA
ENSG00000073111	3904.44	0.104091	0.352817	0.295027	0.767973	0.966596
ENSG00000073146	0.984951	2.43905	4.89882	0.497885	0.618565	NA
ENSG00000073150	332.023	-0.311217	0.433645	-0.717677	0.472957	0.888691
ENSG00000073169	733.522	-0.414689	0.350988	-1.18149	0.237408	0.723279
ENSG00000073282	2.96895	-4.76798	3.20062	-1.48971	0.136301	NA
ENSG00000073331	1325.87	0.936568	0.356642	2.62607	0.00863774	0.110182
ENSG00000073350	178.984	0.899426	0.4588	1.96039	0.0499504	0.339389
ENSG00000073417	2222.94	-0.139088	0.342108	-0.406562	0.68433	0.949842
ENSG00000073464	665.049	-1.20929	0.348479	-3.47021	0.000520057	0.0139747
ENSG00000073536	1559.77	-0.0778898	0.351911	-0.221334	0.824833	0.97687
ENSG00000073578	5118.48	-0.100206	0.303298	-0.330387	0.741108	0.963758
ENSG00000073584	3778.52	0.245847	0.346315	0.709896	0.477769	0.891323
ENSG00000073598	1.23668	0.996588	4.22333	0.235972	0.813454	NA
ENSG00000073605	250.3	0.13694	0.465608	0.29411	0.768674	0.966793
ENSG00000073614	2936.33	-0.66303	0.398788	-1.66261	0.0963898	0.483992
ENSG00000073670	54.197	0.996566	0.734358	1.35706	0.174763	0.637152
ENSG00000073711	4646.73	-0.514477	0.549108	-0.936931	0.348794	0.816227
ENSG00000073712	4440.26	-1.29556	0.299124	-4.33117	1.4832e-05	0.000843346
ENSG00000073734	1.92416	1.58156	3.87701	0.407933	0.683323	NA
ENSG00000073737	216.256	-0.33721	0.444982	-0.757806	0.448567	0.875017
ENSG00000073754	0.246897	-0.00353391	7.06694	-0.000500062	0.999601	NA
ENSG00000073756	8.56762	1.4116	1.7072	0.826855	0.408319	NA
ENSG00000073792	9528.87	0.0534091	0.289219	0.184667	0.853491	0.980266
ENSG00000073803	1457.73	0.0860742	0.402434	0.213884	0.830638	0.977113
ENSG00000073849	455.698	-1.33495	0.44466	-3.00217	0.0026806	0.0472178
ENSG00000073861	0.600245	4.02394	6.81714	0.590269	0.555011	NA
ENSG00000073905	116.021	-0.0458678	0.527678	-0.0869239	0.930732	0.992657
ENSG00000073910	9.01631	1.16648	1.88147	0.619982	0.535269	NA
ENSG00000073921	11716.7	0.159774	0.348593	0.45834	0.646708	0.943819
ENSG00000073969	2959.25	-0.514053	0.444729	-1.15588	0.24773	0.735497
ENSG00000074047	698.906	-0.0115382	0.348089	-0.0331472	0.973557	0.996917
ENSG00000074054	6626.14	0.0187807	0.288134	0.0651804	0.94803	0.994835
ENSG00000074071	1468.65	0.30137	0.307696	0.979439	0.327363	0.802177
ENSG00000074181	9.72136	2.95075	1.58816	1.85797	0.0631727	NA
ENSG00000074201	3311.87	-0.113005	0.377261	-0.299541	0.764528	0.966105
ENSG00000074211	1.69604	3.43899	4.71184	0.729861	0.465475	NA
ENSG00000074219	258.018	-0.942891	0.449909	-2.09574	0.0361056	0.281691
ENSG00000074266	959.704	0.100602	0.338766	0.296967	0.766491	0.966443
ENSG00000074276	3.36398	3.31845	2.66698	1.24427	0.2134	NA
ENSG00000074317	0	NA	NA	NA	NA	NA
ENSG00000074319	3098.35	-0.287131	0.303638	-0.945637	0.344334	0.812938
ENSG00000074356	4422.55	-0.158986	0.393779	-0.403744	0.686401	0.949987
ENSG00000074370	0.902581	0.99658	5.28783	0.188467	0.850511	NA
ENSG00000074410	1265.83	-0.956775	0.462033	-2.07079	0.0383782	0.29362
ENSG00000074416	5235.49	-1.11345	0.291534	-3.81927	0.000133845	0.00474466
ENSG00000074527	757.949	0.0560207	0.382733	0.14637	0.883629	0.983245
ENSG00000074582	1256.2	0.0876066	0.328595	0.266609	0.78977	0.970332
ENSG00000074590	3799.28	-0.677045	0.292359	-2.3158	0.0205694	0.197965
ENSG00000074603	3266.45	-0.0722509	0.330202	-0.218808	0.826799	0.97687
ENSG00000074621	725.266	0.83741	0.501181	1.67087	0.0947471	0.480161
ENSG00000074657	1811.77	0.208167	0.419874	0.495786	0.620045	0.934279
ENSG00000074660	49.1274	0.58153	0.763386	0.761777	0.446193	0.874673
ENSG00000074695	12853.3	0.389097	0.303312	1.28283	0.199553	0.678298
ENSG00000074696	4947.03	-0.0317808	0.290791	-0.109291	0.912972	0.990199
ENSG00000074706	6.34443	-0.00342626	1.78746	-0.00191683	0.998471	NA
ENSG00000074755	6666.88	0.882488	0.298602	2.9554	0.0031226	0.0532867
ENSG00000074771	0.0665565	-0.00354355	7.06694	-0.000501426	0.9996	NA
ENSG00000074800	79271.3	-0.157364	0.289031	-0.544454	0.586129	0.926205
ENSG00000074803	0.499424	1.58169	6.66286	0.23739	0.812355	NA
ENSG00000074842	1284.02	0.209046	0.312146	0.669707	0.503045	0.902213
ENSG00000074855	348.238	-1.08821	0.391018	-2.78302	0.0053855	0.0796617
ENSG00000074935	527.746	-0.592619	0.621845	-0.953001	0.34059	0.81192
ENSG00000074964	917.371	-0.407036	0.326607	-1.24626	0.212671	0.695694
ENSG00000074966	22.3098	1.84456	1.12968	1.63281	0.102508	NA
ENSG00000075035	0.135761	-0.00354355	7.06694	-0.000501426	0.9996	NA
ENSG00000075043	1.19298	4.02396	4.9458	0.813611	0.415868	NA
ENSG00000075073	0.91339	-0.00365909	7.06694	-0.000517776	0.999587	NA
ENSG00000075089	554.412	0.334113	0.485759	0.687817	0.491568	0.897808
ENSG00000075131	411.712	0.353852	0.437542	0.808726	0.418673	0.862495
ENSG00000075142	2534.23	-0.218822	0.302226	-0.724036	0.469044	0.887568
ENSG00000075151	6965.18	0.504812	0.287435	1.75627	0.0790428	0.438219
ENSG00000075188	1290.48	0.538267	0.373938	1.43945	0.150022	0.594525
ENSG00000075213	1503.93	-0.510901	0.484324	-1.05487	0.291483	0.771876
ENSG00000075218	3580	0.57655	0.350061	1.647	0.0995582	0.49225
ENSG00000075223	7034.81	0.0572044	0.520019	0.110004	0.912406	0.990044
ENSG00000075234	1430.8	-0.825585	0.319491	-2.58407	0.00976431	0.119449
ENSG00000075239	2267.92	-0.428678	0.297802	-1.43947	0.150016	0.594525
ENSG00000075240	654.573	-1.58839	0.628836	-2.52593	0.0115394	0.134673
ENSG00000075275	7244.71	-0.604668	0.301755	-2.00384	0.0450873	0.320138
ENSG00000075290	1.16289	-0.0036254	5.32782	-0.000680466	0.999457	NA
ENSG00000075292	5940.19	-0.040398	0.286661	-0.140926	0.887928	0.984701
ENSG00000075303	1101.41	0.201277	0.327359	0.614851	0.538653	0.914724
ENSG00000075336	991.699	-0.499155	0.344276	-1.44987	0.147096	0.591111
ENSG00000075340	1.02214	2.43904	4.76869	0.511469	0.609023	NA
ENSG00000075388	0	NA	NA	NA	NA	NA
ENSG00000075391	3338.37	-0.187297	0.30057	-0.623141	0.533192	0.913156
ENSG00000075399	466.133	-0.157467	0.385143	-0.408853	0.682648	0.949842
ENSG00000075407	1347.37	-0.797106	0.36759	-2.16847	0.0301232	0.252509
ENSG00000075413	2824.47	-0.438036	0.295404	-1.48284	0.138117	0.572253
ENSG00000075415	16787.4	0.0780618	0.28605	0.272896	0.784933	0.969061
ENSG00000075420	17688.6	-0.350338	0.327217	-1.07066	0.284322	0.764304
ENSG00000075426	19656.5	-0.691163	0.310978	-2.22255	0.0262464	0.233329
ENSG00000075429	0	NA	NA	NA	NA	NA
ENSG00000075461	0.587139	-2.44587	6.91823	-0.35354	0.723683	NA
ENSG00000075539	7309.89	0.00959424	0.436254	0.0219923	0.982454	0.997192
ENSG00000075568	8184.25	-0.00974842	0.301924	-0.0322877	0.974243	0.996917
ENSG00000075618	14787.4	-0.328133	0.332238	-0.987644	0.323327	0.799953
ENSG00000075624	429852	-0.0865649	0.316405	-0.273589	0.7844	0.969061
ENSG00000075643	2091.29	-0.324423	0.305763	-1.06103	0.288677	0.769967
ENSG00000075651	1746.57	0.063261	0.356714	0.177344	0.859238	0.980539
ENSG00000075673	0.497422	-0.00361277	7.06694	-0.000511222	0.999592	NA
ENSG00000075702	2327.29	0.770386	0.34899	2.20747	0.027281	0.238793
ENSG00000075711	6176.53	-0.00547631	0.510214	-0.0107334	0.991436	0.998686
ENSG00000075785	8396.62	1.18268	0.286031	4.1348	3.55265e-05	0.0016667
ENSG00000075790	2646.24	-0.204634	0.320191	-0.6391	0.522758	0.909242
ENSG00000075826	309.584	-1.25995	0.400181	-3.14846	0.00164134	0.0337823
ENSG00000075856	3096.4	0.57645	0.303486	1.89943	0.0575085	0.367281
ENSG00000075884	0.880287	2.43897	6.91815	0.352547	0.724428	NA
ENSG00000075886	0.125079	-2.44578	6.91824	-0.353526	0.723694	NA
ENSG00000075891	1403.3	0.602622	0.337792	1.784	0.0744232	0.423599
ENSG00000075914	676.737	0.102203	0.394	0.2594	0.795327	0.971361
ENSG00000075945	544.27	-0.676302	0.436291	-1.55012	0.121114	0.541734
ENSG00000075975	1914.61	0.168296	0.367007	0.458563	0.646548	0.943819
ENSG00000076003	3062.65	0.233739	0.359237	0.650653	0.515271	0.905386
ENSG00000076043	1544.34	-0.343838	0.308102	-1.11599	0.264426	0.751313
ENSG00000076053	1291.89	-0.00450213	0.346168	-0.0130056	0.989623	0.998686
ENSG00000076067	3455.19	-1.91278	0.30695	-6.23155	4.61832e-10	1.17231e-07
ENSG00000076108	8636.24	0.0787159	0.296447	0.265531	0.7906	0.97039
ENSG00000076201	3954.14	0.373226	0.294116	1.26898	0.20445	0.685119
ENSG00000076242	2970.95	0.3916	0.304712	1.28515	0.198741	0.677157
ENSG00000076248	1440.93	0.163313	0.338727	0.482137	0.629709	0.937703
ENSG00000076258	86.9546	0.372944	0.733664	0.508331	0.611221	0.933366
ENSG00000076321	763.741	-0.482308	0.33548	-1.43767	0.150528	0.595868
ENSG00000076344	1.2267	-0.00369898	6.07147	-0.00060924	0.999514	NA
ENSG00000076351	997.501	-0.441481	0.320109	-1.37916	0.167846	0.626395
ENSG00000076356	440.818	-0.980632	0.573794	-1.70903	0.0874453	0.462611
ENSG00000076382	4864.29	0.554619	0.332567	1.66769	0.0953774	0.481248
ENSG00000076513	2524.3	-1.12668	0.341127	-3.3028	0.000957245	0.022307
ENSG00000076554	5991.53	0.492101	0.414099	1.18837	0.234689	0.720551
ENSG00000076555	353.765	0.206908	0.383392	0.539678	0.589419	0.926344
ENSG00000076604	2701.62	-1.17978	0.301937	-3.90737	9.3306e-05	0.00356544
ENSG00000076641	1897.78	-0.758143	0.499541	-1.51768	0.129095	0.555751
ENSG00000076650	564.983	0.169446	0.347235	0.487987	0.625559	0.936121
ENSG00000076662	187.079	0.161061	0.477702	0.337159	0.735997	0.961474
ENSG00000076685	4470.31	0.96365	0.313961	3.06933	0.00214541	0.0407714
ENSG00000076706	12804.1	-0.0968142	0.515498	-0.187807	0.851028	0.980266
ENSG00000076716	3019.62	0.823534	0.358968	2.29417	0.0217807	0.206684
ENSG00000076770	25.9925	0.881088	1.2407	0.710156	0.477607	NA
ENSG00000076826	80.322	-0.0752226	0.624209	-0.120509	0.90408	0.987477
ENSG00000076864	86.67	-0.638147	0.608828	-1.04816	0.294567	0.774572
ENSG00000076924	1430.53	0.261652	0.310504	0.842667	0.399415	0.849179
ENSG00000076928	1777.3	-0.623922	0.304254	-2.05066	0.0403001	0.301033
ENSG00000076944	338.247	0.0491818	0.460003	0.106916	0.914855	0.990436
ENSG00000076984	1770.31	0.337889	0.408755	0.826632	0.408446	0.855628
ENSG00000077009	0.097896	-0.00351687	7.06694	-0.000497651	0.999603	NA
ENSG00000077044	7961.89	-1.88132	0.388206	-4.84619	1.25856e-06	0.000109757
ENSG00000077063	387.521	0.27609	0.518439	0.532541	0.594352	0.927105
ENSG00000077080	1.11349	-0.00365148	7.06694	-0.000516699	0.999588	NA
ENSG00000077092	11.1861	-0.810781	1.4517	-0.558505	0.576499	NA
ENSG00000077097	6093.37	0.063945	0.291283	0.219529	0.826238	0.97687
ENSG00000077147	16867.1	-0.0223169	0.524826	-0.0425224	0.966082	0.996266
ENSG00000077150	3274.48	-0.640663	0.323345	-1.98136	0.0475509	0.329498
ENSG00000077152	903.395	0.620285	0.350116	1.77166	0.0764512	0.429208
ENSG00000077157	921.341	-0.151174	0.3353	-0.450861	0.65209	0.944383
ENSG00000077232	12113.5	-0.0390777	0.324917	-0.12027	0.904269	0.987477
ENSG00000077235	8838.97	-0.214963	0.289573	-0.742345	0.457878	0.880154
ENSG00000077238	1719.73	-1.40044	0.350431	-3.99635	6.43263e-05	0.0026865
ENSG00000077254	3763.42	0.147729	0.341923	0.432054	0.665702	0.946011
ENSG00000077264	162.276	0.0233679	0.658454	0.035489	0.97169	0.996917
ENSG00000077274	0.590617	-0.00367582	7.06694	-0.000520143	0.999585	NA
ENSG00000077279	1.425	-4.76777	5.27234	-0.904299	0.365837	NA
ENSG00000077312	4110.69	0.171451	0.300773	0.570035	0.568654	0.923574
ENSG00000077327	0.516384	-3.44573	6.84265	-0.503567	0.614566	NA
ENSG00000077348	537.897	-0.115326	0.383106	-0.301028	0.763393	0.966105
ENSG00000077380	5598.53	0.0219675	0.28804	0.0762654	0.939208	0.993962
ENSG00000077420	4603.88	-0.0261961	0.300767	-0.0870975	0.930594	0.992657
ENSG00000077454	332.726	0.235808	0.384742	0.612899	0.539943	0.91536
ENSG00000077458	832.834	-0.32029	0.364626	-0.878408	0.379722	0.836875
ENSG00000077463	444.656	-0.113221	0.37248	-0.303966	0.761154	0.966105
ENSG00000077498	0	NA	NA	NA	NA	NA
ENSG00000077514	1584.81	-0.0207839	0.323357	-0.0642753	0.948751	0.994835
ENSG00000077522	27.4798	0.280361	0.958901	0.292377	0.769998	NA
ENSG00000077549	11524.2	-0.889469	0.283939	-3.13261	0.00173259	0.0349841
ENSG00000077585	719.564	1.12691	0.43224	2.60714	0.00913012	0.11325
ENSG00000077616	0.332783	-0.00360153	7.06694	-0.000509631	0.999593	NA
ENSG00000077684	8453.27	-0.384549	0.356299	-1.07929	0.28046	0.761432
ENSG00000077713	1628.24	-0.0526711	0.407711	-0.129187	0.897209	0.986612
ENSG00000077721	4929.82	0.120101	0.321948	0.373046	0.709114	0.955786
ENSG00000077782	5840.64	-0.39469	0.364588	-1.08257	0.279001	0.761278
ENSG00000077800	0	NA	NA	NA	NA	NA
ENSG00000077935	0.633132	-1.58801	6.66289	-0.238336	0.81162	NA
ENSG00000077942	257.313	-0.835377	0.460029	-1.81592	0.0693821	0.405903
ENSG00000077943	0.371678	2.43904	6.91815	0.352557	0.72442	NA
ENSG00000077984	103.596	1.04258	0.610448	1.70789	0.0876563	0.463382
ENSG00000078018	257.54	-0.197037	0.474298	-0.415429	0.677828	0.948338
ENSG00000078043	2479.44	-0.396649	0.29694	-1.33579	0.181619	0.648508
ENSG00000078053	883.23	-0.0828948	0.417061	-0.198759	0.842451	0.980028
ENSG00000078061	3600.48	-0.270968	0.295806	-0.916034	0.359649	0.822989
ENSG00000078070	1018.55	-0.215531	0.324101	-0.665009	0.506044	0.90254
ENSG00000078081	1.67657	-1.00341	3.26137	-0.307665	0.758337	NA
ENSG00000078098	1.95492	4.76097	4.17912	1.13923	0.254608	NA
ENSG00000078114	253.874	0.169038	0.844355	0.200198	0.841326	0.980028
ENSG00000078124	2047.89	0.322129	0.307795	1.04657	0.295297	0.775046
ENSG00000078140	7225.01	-0.487568	0.413641	-1.17872	0.238508	0.724732
ENSG00000078142	1417.84	0.295172	0.313362	0.941952	0.346217	0.813596
ENSG00000078177	1403.81	-0.437376	0.3586	-1.21968	0.222588	0.706661
ENSG00000078237	850.15	-0.341455	0.334958	-1.0194	0.308015	0.785839
ENSG00000078246	1508.55	1.17991	0.405008	2.91331	0.00357625	0.058619
ENSG00000078269	9173.14	-0.677296	0.397032	-1.7059	0.0880275	0.464302
ENSG00000078295	0.693586	4.0239	6.81714	0.590262	0.555015	NA
ENSG00000078304	6268.24	0.237733	0.359029	0.662154	0.507872	0.903555
ENSG00000078319	371.69	0.227611	0.400703	0.56803	0.570014	0.923574
ENSG00000078328	0.125079	-2.44578	6.91824	-0.353526	0.723694	NA
ENSG00000078369	23994.7	0.117427	0.283558	0.41412	0.678786	0.948656
ENSG00000078399	2760.78	0.690934	0.415979	1.66098	0.0967165	0.484605
ENSG00000078401	564.541	-1.64611	0.601344	-2.73739	0.00619296	0.0872364
ENSG00000078403	1824.45	0.261873	0.303604	0.862546	0.388387	0.842375
ENSG00000078487	115.584	-0.31659	0.546918	-0.578863	0.562682	0.923574
ENSG00000078549	1.95791	0.996618	3.38795	0.294165	0.768632	NA
ENSG00000078579	0	NA	NA	NA	NA	NA
ENSG00000078589	0.0665565	-0.00354355	7.06694	-0.000501426	0.9996	NA
ENSG00000078596	1.64161	-0.00360008	4.52064	-0.000796366	0.999365	NA
ENSG00000078618	7759.63	-0.063997	0.345003	-0.185497	0.852839	0.980266
ENSG00000078668	1941.37	-0.206987	0.303476	-0.682054	0.495205	0.899764
ENSG00000078674	4959.69	0.289426	0.376036	0.769677	0.441492	0.873576
ENSG00000078687	1034.85	0.662488	0.528886	1.25261	0.210348	0.691832
ENSG00000078699	1662.74	0.372943	0.33665	1.10781	0.267945	0.754546
ENSG00000078725	3340.76	-1.84524	0.434074	-4.25099	2.12827e-05	0.00111225
ENSG00000078747	3378.41	-0.221418	0.507965	-0.435891	0.662916	0.945494
ENSG00000078795	0	NA	NA	NA	NA	NA
ENSG00000078804	1458.02	-1.20343	0.462387	-2.60264	0.00925094	0.11435
ENSG00000078808	6776.93	-0.046875	0.297653	-0.157482	0.874865	0.982802
ENSG00000078814	6.63323	1.37508	1.80169	0.763215	0.445335	NA
ENSG00000078898	0.123448	-0.00351576	7.06694	-0.000497493	0.999603	NA
ENSG00000078900	1.32269	5.24631	5.42857	0.966425	0.333831	NA
ENSG00000078902	1824.88	0.215415	0.328593	0.655566	0.512103	0.904351
ENSG00000078967	1153.5	-1.63719	0.679397	-2.40977	0.0159627	0.168267
ENSG00000079101	0.375237	-4.03051	6.81727	-0.591221	0.554372	NA
ENSG00000079102	51.7296	-0.180306	1.05083	-0.171584	0.863764	0.981184
ENSG00000079112	166.102	-0.931446	0.53154	-1.75235	0.0797128	0.440388
ENSG00000079134	1878.08	0.245056	0.305473	0.802219	0.422426	0.864247
ENSG00000079150	770.45	0.934053	0.591034	1.58037	0.114022	0.528483
ENSG00000079156	977.287	-0.294065	0.366467	-0.802431	0.422304	0.864247
ENSG00000079215	144.831	-0.503637	0.501694	-1.00387	0.315439	0.794326
ENSG00000079246	21624.9	0.293362	0.284204	1.03222	0.301967	0.780595
ENSG00000079257	291.957	-0.926811	0.40425	-2.29267	0.021867	0.207347
ENSG00000079263	570.895	-0.325917	0.403906	-0.806913	0.419716	0.86355
ENSG00000079277	1382.23	-0.990317	0.327514	-3.02374	0.00249667	0.0449243
ENSG00000079308	9257.91	0.0830559	0.307802	0.269836	0.787287	0.969482
ENSG00000079313	3799.12	0.928541	0.382615	2.42683	0.0152315	0.162794
ENSG00000079332	12432.3	0.152262	0.335879	0.453324	0.650316	0.944383
ENSG00000079335	573.278	0.274993	0.380715	0.722307	0.470106	0.888167
ENSG00000079337	1438.93	0.676739	0.336335	2.0121	0.0442098	0.316436
ENSG00000079385	5.40691	-0.740379	1.96541	-0.376704	0.706394	NA
ENSG00000079387	2210.27	0.0506366	0.31056	0.16305	0.870479	0.981879
ENSG00000079393	2.42701	-2.3253	3.22997	-0.719914	0.471578	NA
ENSG00000079432	4898.11	0.127908	0.317197	0.403245	0.686768	0.949987
ENSG00000079435	173.781	1.04935	0.534533	1.96312	0.0496317	0.337728
ENSG00000079459	4433.05	0.317071	0.293515	1.08025	0.280029	0.761432
ENSG00000079462	699.948	-0.310924	0.343733	-0.904551	0.365703	0.827519
ENSG00000079482	2655.6	0.549858	0.2978	1.8464	0.064834	0.39035
ENSG00000079557	0.350682	2.43905	6.91815	0.352559	0.724419	NA
ENSG00000079616	3616.64	0.555499	0.317403	1.75014	0.0800942	0.441651
ENSG00000079689	0	NA	NA	NA	NA	NA
ENSG00000079691	3798.09	-0.425832	0.30153	-1.41224	0.15788	0.610101
ENSG00000079739	3613.5	0.163021	0.309378	0.526932	0.598241	0.928485
ENSG00000079785	6033.53	-0.0699213	0.305055	-0.229209	0.818707	0.975344
ENSG00000079805	8667.25	-0.0459998	0.291368	-0.157876	0.874555	0.982802
ENSG00000079819	18539.1	-0.350211	0.461548	-0.758776	0.447987	0.874681
ENSG00000079841	250.453	0.551329	0.458801	1.20167	0.22949	0.714986
ENSG00000079931	6240.84	-0.292167	0.288895	-1.01133	0.311861	0.789791
ENSG00000079950	4050.29	-0.0279891	0.499216	-0.0560661	0.955289	0.995297
ENSG00000079974	881.68	-0.118661	0.329804	-0.359793	0.719002	0.958512
ENSG00000079999	2190.73	-0.0824819	0.310618	-0.265541	0.790593	0.97039
ENSG00000080007	0.401987	-0.00365449	7.06694	-0.000517124	0.999587	NA
ENSG00000080031	67.4194	0.839842	0.667227	1.2587	0.208137	0.689666
ENSG00000080166	2.33398	2.58148	3.28174	0.786619	0.431505	NA
ENSG00000080189	1833.17	-0.716253	0.30735	-2.33042	0.0197841	0.193153
ENSG00000080200	5754.68	0.229715	0.397786	0.577485	0.563612	0.923574
ENSG00000080224	57.8353	1.19212	0.729364	1.63446	0.102162	0.498194
ENSG00000080293	1.30151	0.996564	4.81834	0.206827	0.836145	NA
ENSG00000080298	334.607	-0.340468	0.408478	-0.833504	0.404561	0.85325
ENSG00000080345	10158.5	1.02054	0.289416	3.52621	0.000421555	0.0120111
ENSG00000080371	2669.43	0.0852321	0.358897	0.237484	0.812282	0.974785
ENSG00000080493	4265.77	0.420712	0.290539	1.44804	0.147606	0.591691
ENSG00000080503	3143.47	0.0865978	0.574201	0.150814	0.880122	0.983147
ENSG00000080511	0.2259	-0.00352681	7.06694	-0.000499057	0.999602	NA
ENSG00000080546	378.33	0.00483504	0.535684	0.00902592	0.992798	0.998686
ENSG00000080561	594.504	-0.718139	0.361643	-1.98576	0.0470595	0.328236
ENSG00000080572	0	NA	NA	NA	NA	NA
ENSG00000080573	0.948336	-3.44587	6.1318	-0.561968	0.574138	NA
ENSG00000080603	725.217	0.203398	0.359452	0.565856	0.571492	0.923963
ENSG00000080608	1858.29	0.0610425	0.314421	0.194143	0.846064	0.980028
ENSG00000080618	0.407284	-0.00358313	7.06694	-0.000507026	0.999595	NA
ENSG00000080644	0.133113	-0.00356852	7.06694	-0.000504959	0.999597	NA
ENSG00000080709	0.191338	2.43903	6.91815	0.352556	0.724421	NA
ENSG00000080802	2632.22	0.432359	0.331566	1.30399	0.192236	0.665154
ENSG00000080815	2984.3	-0.161574	0.37277	-0.433441	0.664695	0.946001
ENSG00000080819	2699.71	0.136998	0.341546	0.401111	0.688339	0.950435
ENSG00000080822	3667.34	-0.204374	0.311364	-0.656384	0.511577	0.904351
ENSG00000080823	611.753	0.639724	0.348067	1.83793	0.0660721	0.395792
ENSG00000080824	90839.7	1.66203	0.414382	4.01086	6.04986e-05	0.00255949
ENSG00000080839	2883.32	0.504126	0.306823	1.64305	0.100372	0.494212
ENSG00000080845	5202.54	-0.162207	0.315174	-0.514658	0.606792	0.931354
ENSG00000080854	1.1629	-2.44604	5.91524	-0.413514	0.67923	NA
ENSG00000080910	0	NA	NA	NA	NA	NA
ENSG00000080947	190.205	0.315175	0.521216	0.604692	0.545384	0.917609
ENSG00000080986	2443.26	0.530528	0.390786	1.35759	0.174593	0.636899
ENSG00000081014	1438.5	-0.0693965	0.316449	-0.219298	0.826418	0.97687
ENSG00000081019	1070.32	-0.138444	0.371586	-0.372577	0.709464	0.955786
ENSG00000081026	1645.85	-0.168107	0.326578	-0.514755	0.606724	0.931354
ENSG00000081041	301.738	-1.01231	0.452404	-2.23763	0.0252454	0.227103
ENSG00000081051	36.7407	-0.749674	0.842092	-0.890251	0.373331	NA
ENSG00000081052	9.77416	-1.46286	1.62035	-0.902802	0.366631	NA
ENSG00000081059	1113.06	-0.163173	0.427681	-0.38153	0.70281	0.954555
ENSG00000081087	5525.63	0.142312	0.330106	0.431111	0.666388	0.946098
ENSG00000081138	0.135761	-0.00354355	7.06694	-0.000501426	0.9996	NA
ENSG00000081148	22.9375	1.1009	1.05491	1.0436	0.296669	NA
ENSG00000081154	6080.55	0.171125	0.287891	0.594411	0.552237	0.920072
ENSG00000081177	1373.79	-0.507955	0.330718	-1.53591	0.12456	0.545812
ENSG00000081181	265.676	-2.25353	0.713145	-3.15998	0.00157779	0.0327421
ENSG00000081189	210.352	1.63791	0.688974	2.37732	0.0174388	0.178855
ENSG00000081237	2.13692	2.80387	3.6686	0.764287	0.444696	NA
ENSG00000081248	0.870187	2.43902	5.57945	0.437144	0.662007	NA
ENSG00000081277	1.11842	-3.44597	5.0665	-0.680149	0.49641	NA
ENSG00000081307	1663.92	0.147269	0.413096	0.356501	0.721466	0.959457
ENSG00000081320	2954.1	-0.0195954	0.335361	-0.0584308	0.953405	0.995225
ENSG00000081377	1757.81	-0.72059	0.344878	-2.08941	0.0366713	0.285165
ENSG00000081386	828.062	0.279312	0.335641	0.832173	0.405311	0.854188
ENSG00000081479	2.54159	1.9965	3.68606	0.541635	0.58807	NA
ENSG00000081665	350.223	0.347677	0.448799	0.774684	0.438526	0.871352
ENSG00000081692	721.172	-0.15273	0.346823	-0.440369	0.65967	0.945482
ENSG00000081721	508.727	-0.0908959	0.378446	-0.240182	0.810189	0.974572
ENSG00000081760	1687.68	-0.367175	0.327071	-1.12262	0.261601	0.747383
ENSG00000081791	1589.73	0.379165	0.318461	1.19062	0.233804	0.720003
ENSG00000081800	0.302716	-0.00360498	7.06694	-0.000510119	0.999593	NA
ENSG00000081803	415.392	0.0696304	0.419506	0.165982	0.868171	0.981318
ENSG00000081818	5.46468	-0.588383	2.08947	-0.281595	0.778254	NA
ENSG00000081842	0	NA	NA	NA	NA	NA
ENSG00000081853	4.39059	-1.32535	2.27511	-0.582541	0.560202	NA
ENSG00000081870	1111.54	0.386015	0.386505	0.998732	0.317925	0.795118
ENSG00000081913	1221.23	0.327558	0.319178	1.02626	0.304771	0.782797
ENSG00000081923	1469.41	0.0366226	0.556136	0.0658518	0.947496	0.994835
ENSG00000081985	0.622951	-2.44588	6.91823	-0.353541	0.723683	NA
ENSG00000082014	495.19	-0.0514309	0.41165	-0.124938	0.900572	0.987196
ENSG00000082068	1478.62	0.656888	0.322626	2.03607	0.0417435	0.306184
ENSG00000082074	4.51762	1.80391	2.21901	0.812936	0.416255	NA
ENSG00000082126	93.9387	0.820995	0.935144	0.877934	0.379979	0.836875
ENSG00000082146	3738.8	-0.0207222	0.291182	-0.0711656	0.943266	0.994827
ENSG00000082153	11054.6	-0.213506	0.314221	-0.679478	0.496835	0.900009
ENSG00000082175	0.276528	-0.00354927	7.06694	-0.000502236	0.999599	NA
ENSG00000082196	26.5292	1.7438	1.12143	1.55497	0.119952	NA
ENSG00000082212	5639.97	0.0114722	0.320115	0.0358376	0.971412	0.996917
ENSG00000082213	4013.73	-0.654309	0.299185	-2.18697	0.0287449	0.246298
ENSG00000082258	3046.8	-0.188941	0.314	-0.601723	0.547358	0.918514
ENSG00000082269	2695.63	-0.754086	0.307495	-2.45235	0.0141926	0.155346
ENSG00000082293	1.87425	-2.44611	4.32772	-0.565219	0.571925	NA
ENSG00000082397	36.3028	-0.19935	0.870878	-0.228907	0.818941	NA
ENSG00000082438	8426.55	0.379174	0.401751	0.943804	0.34527	0.813596
ENSG00000082458	173.374	0.717666	0.515724	1.39157	0.164053	0.62248
ENSG00000082482	1.34555	3.43901	5.5229	0.622682	0.533494	NA
ENSG00000082497	1080.5	-0.744589	0.343912	-2.16506	0.0303831	0.253758
ENSG00000082512	103.912	-0.55092	0.557227	-0.988682	0.322819	0.799953
ENSG00000082515	1229.23	0.27012	0.326055	0.828451	0.407415	0.85553
ENSG00000082516	3489.64	0.35213	0.295409	1.19201	0.233258	0.71982
ENSG00000082556	0.381343	2.43898	6.91815	0.352548	0.724428	NA
ENSG00000082641	12396.6	-0.11143	0.282922	-0.393855	0.693688	0.952356
ENSG00000082684	127.39	-0.645538	0.557324	-1.15828	0.246749	0.733949
ENSG00000082701	5591.39	-0.317441	0.289541	-1.09636	0.272922	0.757662
ENSG00000082781	7804.87	-0.573718	0.286011	-2.00593	0.0448638	0.31887
ENSG00000082805	5212.01	-0.485383	0.319505	-1.51917	0.12872	0.554808
ENSG00000082898	21493.9	0.238438	0.284642	0.837677	0.402212	0.850758
ENSG00000082929	0.276528	-0.00354927	7.06694	-0.000502236	0.999599	NA
ENSG00000082996	1380.32	-0.0414494	0.345577	-0.119943	0.904529	0.987477
ENSG00000083067	3.95501	3.58148	2.72964	1.31207	0.189497	NA
ENSG00000083093	1976.81	0.340999	0.332158	1.02662	0.3046	0.782797
ENSG00000083097	1099.65	-0.152063	0.432328	-0.351731	0.72504	0.959987
ENSG00000083099	2032.76	0.234677	0.337416	0.695512	0.486735	0.896303
ENSG00000083123	1249.74	0.168897	0.357243	0.472779	0.636371	0.939455
ENSG00000083168	3047.02	0.0444757	0.334063	0.133136	0.894086	0.986514
ENSG00000083223	1715.96	0.469226	0.307716	1.52487	0.127292	0.550823
ENSG00000083290	1293.48	0.00439262	0.386337	0.0113699	0.990928	0.998686
ENSG00000083307	2.508	-0.325308	3.02145	-0.107666	0.914261	NA
ENSG00000083312	12590.3	-0.0289258	0.494848	-0.0584541	0.953387	0.995225
ENSG00000083444	7417.17	-0.176297	0.296374	-0.594847	0.551946	0.920018
ENSG00000083454	60.6601	0.185602	0.859116	0.216038	0.828958	0.976923
ENSG00000083457	898.938	0.188088	0.325643	0.577592	0.56354	0.923574
ENSG00000083520	2669.36	0.361646	0.32445	1.11464	0.265003	0.751421
ENSG00000083535	361.606	-0.40505	0.391169	-1.03548	0.300442	0.779341
ENSG00000083544	239.6	-0.170211	0.463548	-0.367193	0.713475	0.957125
ENSG00000083622	0	NA	NA	NA	NA	NA
ENSG00000083635	550.88	0.0978964	0.517636	0.189122	0.849997	0.980266
ENSG00000083642	3310.98	-0.409405	0.40944	-0.999914	0.317352	0.794918
ENSG00000083720	3889.61	0.404791	0.345834	1.17048	0.241809	0.728863
ENSG00000083750	244.827	-0.196862	0.426572	-0.461497	0.644442	0.943377
ENSG00000083782	0.2259	-0.00352681	7.06694	-0.000499057	0.999602	NA
ENSG00000083799	1406.48	0.235511	0.408337	0.576756	0.564104	0.923574
ENSG00000083807	40.7051	0.174905	0.895215	0.195378	0.845097	0.980028
ENSG00000083812	338.115	-0.210559	0.406168	-0.518403	0.604177	0.929881
ENSG00000083814	0	NA	NA	NA	NA	NA
ENSG00000083817	285.111	0.0377897	0.421889	0.0895725	0.928627	0.992657
ENSG00000083828	269.445	0.149918	0.451825	0.331805	0.740037	0.963091
ENSG00000083838	191.895	0.382548	0.486868	0.785734	0.432023	0.869122
ENSG00000083844	1764.38	-0.0512541	0.311741	-0.164412	0.869407	0.981574
ENSG00000083845	19234.6	0.277017	0.300267	0.922568	0.356233	0.820492
ENSG00000083857	31182.4	-0.0614615	0.338175	-0.181745	0.855783	0.980266
ENSG00000083896	3984.71	0.211764	0.341135	0.620764	0.534755	0.914084
ENSG00000083937	984.892	-0.625819	0.336085	-1.86209	0.0625909	0.383504
ENSG00000084070	1301.18	-0.103973	0.311863	-0.333394	0.738837	0.962764
ENSG00000084072	843.918	0.557844	0.368379	1.51432	0.129945	0.557172
ENSG00000084073	6291.64	0.470259	0.289513	1.62431	0.10431	0.503364
ENSG00000084090	12314.1	0.175799	0.657801	0.267253	0.789274	0.970135
ENSG00000084092	1332.32	-0.342549	0.31259	-1.09584	0.273148	0.757662
ENSG00000084093	4112.18	-0.149377	0.546817	-0.273175	0.784719	0.969061
ENSG00000084110	14.2758	0.897035	1.43946	0.623173	0.533171	NA
ENSG00000084112	4920.22	0.0943747	0.308237	0.306176	0.759471	0.966105
ENSG00000084207	270.688	-0.506601	0.4757	-1.06496	0.286894	0.767301
ENSG00000084234	25222.1	-0.154439	0.288724	-0.534904	0.592716	0.926851
ENSG00000084444	794.878	-0.812637	0.39522	-2.05616	0.039767	0.299094
ENSG00000084453	6.16579	1.99656	1.97479	1.01102	0.312005	NA
ENSG00000084463	6713.11	0.603521	0.317046	1.90358	0.0569653	0.364922
ENSG00000084623	9481.68	0.332276	0.352316	0.943118	0.345621	0.813596
ENSG00000084628	10.358	-2.26645	1.55574	-1.45683	0.145163	NA
ENSG00000084636	87.157	-0.839312	0.633336	-1.32522	0.185097	0.653986
ENSG00000084652	5239.32	0.512385	0.32306	1.58603	0.112732	0.524887
ENSG00000084674	1.87518	1.5815	3.74336	0.422483	0.672673	NA
ENSG00000084676	2782.63	0.520593	0.32281	1.61269	0.106812	0.511052
ENSG00000084693	2251.8	0.215002	0.348579	0.616796	0.537369	0.914291
ENSG00000084710	141.692	0.369044	0.572418	0.644711	0.519115	0.908099
ENSG00000084731	1696.3	-0.323739	0.309657	-1.04548	0.295803	0.775451
ENSG00000084733	10359.8	0.370776	0.299486	1.23804	0.215702	0.698507
ENSG00000084734	46.2548	-0.12301	0.90506	-0.135914	0.891889	0.986294
ENSG00000084754	6860.17	-0.191251	0.287663	-0.664845	0.50615	0.90254
ENSG00000084764	300.134	0.0725157	0.409434	0.177112	0.85942	0.980539
ENSG00000084774	10654.1	0.0971512	0.284624	0.341331	0.732854	0.960526
ENSG00000085063	5224.83	-0.0423005	0.314567	-0.134472	0.893029	0.986514
ENSG00000085117	3092.01	-0.250079	0.295263	-0.84697	0.397012	0.847332
ENSG00000085185	1653.66	0.203846	0.371779	0.5483	0.583486	0.926161
ENSG00000085224	12015.2	-0.570829	0.33089	-1.72513	0.0845039	0.455175
ENSG00000085231	400.095	0.318495	0.396928	0.802401	0.422321	0.864247
ENSG00000085265	0.249564	3.43905	6.84253	0.502599	0.615246	NA
ENSG00000085274	854.197	-0.0715757	0.330458	-0.216596	0.828523	0.97687
ENSG00000085276	1732.89	0.0820273	0.352318	0.232822	0.8159	0.97522
ENSG00000085365	2021.7	-0.397592	0.331748	-1.19848	0.230732	0.716437
ENSG00000085377	2665.03	0.150112	0.380413	0.394603	0.693136	0.951973
ENSG00000085382	724.21	0.258297	0.495249	0.521548	0.601985	0.929666
ENSG00000085415	4610.19	0.637058	1.70058	0.374613	0.707948	0.955786
ENSG00000085433	752.341	-0.0306534	0.544093	-0.0563386	0.955072	0.995297
ENSG00000085449	6396.12	-0.315738	0.313003	-1.00874	0.313101	0.791801
ENSG00000085465	17.6622	-0.132707	1.32173	-0.100403	0.920024	NA
ENSG00000085491	4196.71	0.384767	0.537133	0.716336	0.473784	0.888691
ENSG00000085511	2858.58	0.256529	0.361996	0.708653	0.47854	0.891411
ENSG00000085514	15.6755	-1.64085	1.34497	-1.22	0.222467	NA
ENSG00000085552	1.21663	-4.03083	5.71136	-0.705756	0.48034	NA
ENSG00000085563	879.303	-0.274179	0.380421	-0.720725	0.471079	0.888227
ENSG00000085644	794.589	-0.463248	0.535817	-0.864564	0.387278	0.840867
ENSG00000085662	25511.4	0.181897	0.284018	0.64044	0.521887	0.909242
ENSG00000085719	16093	0.28345	0.450706	0.628903	0.529413	0.911925
ENSG00000085721	3122.46	0.335782	0.315605	1.06393	0.28736	0.768303
ENSG00000085733	5746.41	0.641118	0.350325	1.83007	0.0672402	0.39876
ENSG00000085741	0.659799	-3.44577	6.84265	-0.503572	0.614562	NA
ENSG00000085760	1410.4	0.0155629	0.439607	0.035402	0.971759	0.996917
ENSG00000085788	1555.99	-1.24942	0.38157	-3.27442	0.00105881	0.0243149
ENSG00000085831	146.245	-1.11035	0.537611	-2.06533	0.0388915	0.295702
ENSG00000085832	4144.45	-0.0877226	0.300324	-0.292094	0.770215	0.967238
ENSG00000085840	1281.13	0.332887	0.344351	0.966707	0.333691	0.806373
ENSG00000085871	382.081	-0.179667	0.425388	-0.422359	0.672763	0.947724
ENSG00000085872	2137.56	0.783125	0.523226	1.49672	0.134465	0.564385
ENSG00000085978	2868.14	-0.208414	0.525005	-0.396975	0.691386	0.951841
ENSG00000085982	3407.17	-0.216843	0.297346	-0.729263	0.465841	0.885826
ENSG00000085998	1753.73	0.511727	0.326139	1.56904	0.116638	0.532886
ENSG00000085999	1284.81	0.629675	0.326672	1.92755	0.0539113	0.355614
ENSG00000086015	4451.02	-0.140518	0.293742	-0.478374	0.632384	0.938364
ENSG00000086061	5780.3	0.548917	0.44756	1.22647	0.220023	0.703221
ENSG00000086062	7227.02	-0.317435	0.332749	-0.953976	0.340096	0.810879
ENSG00000086065	929.182	0.487584	0.41068	1.18726	0.235126	0.720948
ENSG00000086102	1429.06	-0.17683	0.316219	-0.559202	0.576024	0.924796
ENSG00000086159	0.124782	2.4391	6.91815	0.352565	0.724415	NA
ENSG00000086189	981.24	-0.347767	0.43677	-0.796225	0.425901	0.866122
ENSG00000086200	1551.92	-0.0488543	0.311831	-0.156669	0.875506	0.982965
ENSG00000086205	0	NA	NA	NA	NA	NA
ENSG00000086232	11018.1	0.467081	0.284853	1.63972	0.101063	0.496157
ENSG00000086288	0.53987	-2.44585	6.91823	-0.353537	0.723686	NA
ENSG00000086289	9625.01	0.098309	0.400482	0.245477	0.806087	0.973973
ENSG00000086300	699.934	0.0820162	0.624263	0.131381	0.895474	0.986514
ENSG00000086475	3958.68	-0.250176	0.299616	-0.834986	0.403726	0.852774
ENSG00000086504	1771.67	0.409086	0.302736	1.3513	0.1766	0.639943
ENSG00000086506	0.133113	-0.00356852	7.06694	-0.000504959	0.999597	NA
ENSG00000086544	380.099	-0.421885	0.428224	-0.985199	0.324527	0.801003
ENSG00000086548	0.676158	-0.00367946	7.06694	-0.000520658	0.999585	NA
ENSG00000086570	141.301	0.144667	0.687193	0.210519	0.833263	0.977699
ENSG00000086589	3271.43	0.880075	0.293413	2.99944	0.00270477	0.0475256
ENSG00000086598	22452.3	0.389037	0.287333	1.35396	0.17575	0.638413
ENSG00000086619	410.665	0.316447	0.38163	0.829198	0.406992	0.855358
ENSG00000086666	1785.08	0.26277	0.40315	0.651792	0.514535	0.905337
ENSG00000086696	0.889038	-4.03082	5.41575	-0.744278	0.456709	NA
ENSG00000086712	2162.24	0.572617	0.326312	1.75481	0.0792913	0.439033
ENSG00000086717	0.858129	-2.44599	6.48303	-0.37729	0.705958	NA
ENSG00000086730	15.9517	0.581533	1.42185	0.408998	0.682541	NA
ENSG00000086758	42282.8	-0.0135524	0.299599	-0.0452353	0.96392	0.995561
ENSG00000086827	2239.26	0.352753	0.336332	1.04882	0.29426	0.774572
ENSG00000086848	1111.26	0.877392	0.337	2.60354	0.0092267	0.114149
ENSG00000086967	0.782101	2.43897	5.83299	0.418134	0.675849	NA
ENSG00000086991	0.347459	3.43902	6.84253	0.502594	0.61525	NA
ENSG00000087008	1229.01	-0.153825	0.327993	-0.468989	0.639077	0.941105
ENSG00000087053	6863.71	-0.992694	0.350588	-2.83151	0.00463284	0.0708127
ENSG00000087074	1938.05	0.173269	0.32137	0.539157	0.589779	0.926344
ENSG00000087076	0.757695	-3.44579	6.67945	-0.51588	0.605938	NA
ENSG00000087077	2933.11	0.744872	0.605872	1.22942	0.218914	0.701727
ENSG00000087085	16.0032	-0.237894	1.24648	-0.190852	0.848641	NA
ENSG00000087086	87413.6	-0.196149	0.336448	-0.582999	0.559894	0.923574
ENSG00000087087	4987.79	0.192928	0.297264	0.649011	0.516331	0.906017
ENSG00000087088	1979.17	-0.0971063	0.318342	-0.305038	0.760337	0.966105
ENSG00000087095	1930.93	0.806596	0.301793	2.67268	0.00752477	0.0991331
ENSG00000087111	4632.44	-2.01701	0.309879	-6.50904	7.5634e-11	2.33726e-08
ENSG00000087116	567.221	-0.541906	0.701626	-0.772357	0.439903	0.872502
ENSG00000087128	3.91334	-2.81075	2.60344	-1.07963	0.280307	NA
ENSG00000087152	3226.26	-0.948985	0.300052	-3.16274	0.00156292	0.0325121
ENSG00000087157	1573.01	-0.193284	0.332395	-0.58149	0.56091	0.923574
ENSG00000087191	5254.4	0.387524	0.478021	0.810685	0.417547	0.861386
ENSG00000087206	904.404	-0.150854	0.326543	-0.461974	0.6441	0.943306
ENSG00000087237	2.7122	1.58148	3.17892	0.497489	0.618844	NA
ENSG00000087245	6024.69	-2.42633	0.317505	-7.64188	2.1407e-14	1.32304e-11
ENSG00000087250	0.125079	-2.44578	6.91824	-0.353526	0.723694	NA
ENSG00000087253	2195.38	0.0715595	0.34485	0.207509	0.835612	0.978755
ENSG00000087258	4.57453	0.318497	2.22391	0.143215	0.88612	NA
ENSG00000087263	2880.78	0.06975	0.302273	0.230751	0.817508	0.97522
ENSG00000087266	6625.05	-0.456988	0.296938	-1.539	0.123804	0.545699
ENSG00000087269	2773.37	-0.285611	0.299825	-0.952592	0.340797	0.811944
ENSG00000087274	11996.9	-0.0983729	0.2965	-0.331781	0.740055	0.963091
ENSG00000087299	821.67	-0.0484993	0.389667	-0.124463	0.900948	0.987203
ENSG00000087301	343.113	-1.37783	0.41682	-3.30557	0.000947836	0.0221597
ENSG00000087302	2387.98	0.0497769	0.328724	0.151425	0.879641	0.983147
ENSG00000087303	2609.68	-1.04575	0.378906	-2.75991	0.00578164	0.083949
ENSG00000087338	953.6	-0.0456382	1.42333	-0.0320643	0.974421	0.996917
ENSG00000087365	10684.6	0.54185	0.291723	1.85741	0.0632526	0.385399
ENSG00000087448	1142.43	-0.214468	0.34055	-0.629768	0.528847	0.911661
ENSG00000087460	31466.4	-0.12372	0.282574	-0.43783	0.661509	0.945482
ENSG00000087470	5288.62	-0.287736	0.297241	-0.968024	0.333032	0.806373
ENSG00000087494	452.594	-1.91209	0.379339	-5.04058	4.64111e-07	4.71239e-05
ENSG00000087495	0.64322	4.02384	6.81714	0.590254	0.555021	NA
ENSG00000087502	3185.91	0.579746	0.317105	1.82824	0.0675129	0.39954
ENSG00000087510	326.905	0.106678	0.645161	0.16535	0.868668	0.981574
ENSG00000087586	5837.38	1.13412	0.339189	3.34363	0.000826913	0.019923
ENSG00000087589	12.9339	1.54677	1.31726	1.17423	0.240302	NA
ENSG00000087842	579.943	-1.14441	0.356988	-3.20573	0.00134719	0.0293716
ENSG00000087884	149.726	-0.59831	0.483606	-1.23719	0.216018	0.698839
ENSG00000087903	354.459	0.0767372	0.389536	0.196997	0.84383	0.980028
ENSG00000087995	1176.29	0.322692	0.4259	0.757671	0.448648	0.875017
ENSG00000088002	3.63246	-0.325345	2.26823	-0.143436	0.885946	NA
ENSG00000088035	848.058	-1.43756	0.33791	-4.25427	2.09735e-05	0.00110014
ENSG00000088038	3217.78	0.148524	0.303743	0.488978	0.624857	0.936031
ENSG00000088053	5.57235	-0.00341472	1.98907	-0.00171674	0.99863	NA
ENSG00000088179	2190.9	0.107074	0.394761	0.271238	0.786208	0.96909
ENSG00000088205	7760.95	0.754643	0.344315	2.19172	0.0283995	0.243779
ENSG00000088247	14693.1	0.1148	0.402872	0.284954	0.775679	0.968544
ENSG00000088256	6213.9	0.307294	0.322978	0.951439	0.341382	0.811982
ENSG00000088280	454.868	0.418147	0.371995	1.12407	0.260984	0.746457
ENSG00000088298	1533.91	0.0399232	0.312083	0.127925	0.898208	0.986612
ENSG00000088305	2989.35	-0.772592	0.353467	-2.18575	0.0288337	0.246761
ENSG00000088320	0.097896	-0.00351687	7.06694	-0.000497651	0.999603	NA
ENSG00000088325	18013.7	0.394777	0.327478	1.20551	0.228008	0.713276
ENSG00000088340	762.734	-1.3573	0.349128	-3.8877	0.0001012	0.00378739
ENSG00000088356	829.643	0.233827	0.403767	0.579113	0.562513	0.923574
ENSG00000088367	1117.74	1.92953	0.353208	5.46288	4.68462e-08	6.93666e-06
ENSG00000088386	3.27697	2.4391	3.40358	0.716629	0.473603	NA
ENSG00000088387	1817.5	-0.214821	0.311844	-0.688874	0.490903	0.897747
ENSG00000088448	1401.65	0.192882	0.317824	0.606882	0.543929	0.917483
ENSG00000088451	331.692	-0.220129	0.388589	-0.566483	0.571066	0.923574
ENSG00000088538	777.312	0.227417	0.3754	0.605799	0.544648	0.917609
ENSG00000088543	13.4909	-0.543995	1.43553	-0.37895	0.704725	NA
ENSG00000088682	1372.53	-1.00258	0.349793	-2.86621	0.00415419	0.0652506
ENSG00000088726	107.237	-1.12161	0.590892	-1.89817	0.0576737	0.367638
ENSG00000088727	168.274	-0.360225	0.574248	-0.627298	0.530464	0.912006
ENSG00000088756	405.337	-0.156466	0.476397	-0.328435	0.742582	0.963908
ENSG00000088766	1670.24	0.0602836	0.521548	0.115586	0.907981	0.988811
ENSG00000088782	0	NA	NA	NA	NA	NA
ENSG00000088808	842.957	-0.0525209	0.380798	-0.137923	0.890301	0.985871
ENSG00000088812	6082.89	-0.271968	0.334906	-0.812072	0.416751	0.861321
ENSG00000088826	1301.3	0.264935	0.315415	0.839955	0.400934	0.84975
ENSG00000088827	1.18247	3.43897	5.15682	0.666879	0.50485	NA
ENSG00000088832	13597.9	-0.599283	0.502209	-1.19329	0.232754	0.719354
ENSG00000088833	4458.66	-0.0299609	0.292318	-0.102494	0.918365	0.991309
ENSG00000088836	70.1806	0.481996	0.947591	0.508654	0.610995	0.933297
ENSG00000088854	1388.88	0.619539	0.355451	1.74296	0.08134	0.446084
ENSG00000088876	395.061	0.132629	0.450807	0.294202	0.768603	0.96679
ENSG00000088881	176.636	-0.0260343	0.460609	-0.0565213	0.954926	0.995297
ENSG00000088882	0.260543	2.43903	6.91815	0.352556	0.724421	NA
ENSG00000088888	11873.6	-1.14293	0.476711	-2.39754	0.0165056	0.171935
ENSG00000088899	580.245	-0.65103	0.498054	-1.30715	0.191162	0.663774
ENSG00000088926	0.124782	2.4391	6.91815	0.352565	0.724415	NA
ENSG00000088930	6495.92	-0.102678	0.398475	-0.257678	0.796656	0.971361
ENSG00000088970	378.285	-0.128588	0.387133	-0.332155	0.739772	0.963091
ENSG00000088986	10266.1	0.428217	0.283911	1.50828	0.131483	0.558802
ENSG00000088992	70.7687	0.637674	0.832711	0.765781	0.443807	0.874387
ENSG00000089006	6894.58	0.0104189	0.292125	0.0356659	0.971549	0.996917
ENSG00000089009	14280.2	0.26233	0.283458	0.925463	0.354725	0.819611
ENSG00000089012	1.87868	-0.418426	3.14385	-0.133093	0.89412	NA
ENSG00000089022	1691.99	0.313642	0.330533	0.948899	0.342672	0.812039
ENSG00000089041	8.21151	0.148577	1.83411	0.0810076	0.935436	NA
ENSG00000089048	1769.7	0.401556	0.336102	1.19475	0.232186	0.719354
ENSG00000089050	2198.28	-0.815014	0.408252	-1.99635	0.0458956	0.323294
ENSG00000089053	4777.08	0.0245121	0.296705	0.0826142	0.934158	0.993273
ENSG00000089057	2390.81	0.252439	0.382601	0.659796	0.509385	0.903946
ENSG00000089060	703.797	-0.615009	0.407103	-1.5107	0.130865	0.558378
ENSG00000089063	6011.35	-0.38248	0.385357	-0.992535	0.320937	0.79869
ENSG00000089091	194.564	0.91543	0.486471	1.88178	0.0598664	0.373979
ENSG00000089094	1752.69	-0.0197134	0.317402	-0.0621086	0.950476	0.994958
ENSG00000089101	7.64574	-1.32534	1.67922	-0.789263	0.429958	NA
ENSG00000089116	0	NA	NA	NA	NA	NA
ENSG00000089123	306.705	-0.453954	0.445433	-1.01913	0.308141	0.785839
ENSG00000089127	87.2967	-0.320288	0.672023	-0.476603	0.633645	0.938589
ENSG00000089154	13634	-0.28333	0.287702	-0.984804	0.32472	0.801094
ENSG00000089157	27347.6	-0.0190914	0.293758	-0.0649904	0.948182	0.994835
ENSG00000089159	9389.06	0.187064	0.292397	0.639759	0.522329	0.909242
ENSG00000089163	14.208	-2.00343	1.42482	-1.40609	0.159696	NA
ENSG00000089169	1.6032	-1.32521	4.35311	-0.304428	0.760802	NA
ENSG00000089177	1370.04	0.387969	0.313659	1.23692	0.216118	0.698839
ENSG00000089195	1544.25	0.15625	0.370807	0.421379	0.673478	0.94773
ENSG00000089199	1.1915	-0.00361179	6.02123	-0.000599843	0.999521	NA
ENSG00000089220	4285.88	-0.255049	0.304294	-0.838169	0.401936	0.850758
ENSG00000089225	0.133113	-0.00356852	7.06694	-0.000504959	0.999597	NA
ENSG00000089234	1206.47	0.275646	0.314082	0.877625	0.380148	0.836875
ENSG00000089248	2121.85	-0.257767	0.307456	-0.838386	0.401814	0.850758
ENSG00000089250	1.6002	-0.00334418	4.18121	-0.000799811	0.999362	NA
ENSG00000089280	11947.9	0.324178	0.30317	1.06929	0.284937	0.765252
ENSG00000089289	3190.59	0.0868687	0.362102	0.239901	0.810407	0.974572
ENSG00000089327	2979.14	0.665	0.297636	2.23427	0.0254654	0.228674
ENSG00000089335	670.509	-0.120556	0.437383	-0.275629	0.782833	0.969061
ENSG00000089351	2151.13	-0.0376867	0.350006	-0.107674	0.914254	0.990256
ENSG00000089356	0.2259	-0.00352681	7.06694	-0.000499057	0.999602	NA
ENSG00000089472	0.791129	2.43897	5.81034	0.419764	0.674658	NA
ENSG00000089486	763.228	0.267614	0.475048	0.563342	0.573202	0.924392
ENSG00000089505	104.172	-0.0426021	0.778816	-0.0547011	0.956377	0.995297
ENSG00000089558	1.02528	2.439	5.30693	0.459589	0.645812	NA
ENSG00000089597	25239.6	0.11562	0.294278	0.392894	0.694398	0.952591
ENSG00000089639	699.421	0.0827235	0.340358	0.243049	0.807968	0.97437
ENSG00000089682	1105.79	0.512545	0.320222	1.60059	0.109468	0.518349
ENSG00000089685	4627.44	-0.238142	0.299661	-0.794706	0.426785	0.866816
ENSG00000089692	19.6427	0.555996	1.11376	0.499208	0.617633	NA
ENSG00000089693	9969.67	0.523688	0.311687	1.68017	0.0929241	0.477238
ENSG00000089723	1328.69	-0.944981	0.353555	-2.6728	0.00752212	0.0991331
ENSG00000089737	4754.21	-0.0548439	0.347082	-0.158014	0.874446	0.982802
ENSG00000089775	857.979	-0.250096	0.32568	-0.76792	0.442535	0.873903
ENSG00000089818	1769.7	-0.416037	0.382687	-1.08715	0.276972	0.760143
ENSG00000089820	8.82258	0.581507	2.07312	0.280499	0.779095	NA
ENSG00000089847	9.29334	-0.00343425	1.71709	-0.00200004	0.998404	NA
ENSG00000089876	2337.64	-0.464583	0.305943	-1.51853	0.128881	0.555166
ENSG00000089902	3257.86	-0.557237	0.296052	-1.88223	0.059805	0.373979
ENSG00000089916	4027.39	0.167989	0.297428	0.564806	0.572205	0.924097
ENSG00000090006	2250.54	0.16965	0.346901	0.489044	0.624811	0.936031
ENSG00000090013	830.45	-0.254626	0.386389	-0.65899	0.509902	0.903946
ENSG00000090020	2992.22	0.288121	0.31713	0.908527	0.3636	0.825753
ENSG00000090054	3798.01	0.332185	0.330819	1.00413	0.315317	0.794158
ENSG00000090060	17778.2	-0.11056	0.559877	-0.197471	0.843459	0.980028
ENSG00000090061	4995.47	0.534486	0.291288	1.83491	0.0665196	0.397134
ENSG00000090097	802.592	-0.0842979	0.365915	-0.230375	0.8178	0.97522
ENSG00000090104	0	NA	NA	NA	NA	NA
ENSG00000090238	7.70831	-0.196072	2.03047	-0.0965647	0.923072	NA
ENSG00000090263	776.769	-0.0410942	0.345197	-0.119045	0.905239	0.987626
ENSG00000090266	1369.53	-0.189083	0.309056	-0.611809	0.540664	0.916254
ENSG00000090273	3184.72	0.39984	0.427484	0.935333	0.349617	0.816596
ENSG00000090316	3956	0.360887	0.307864	1.17223	0.241105	0.727997
ENSG00000090339	3715.46	0.163626	0.306924	0.533115	0.593954	0.926903
ENSG00000090372	3480.33	-1.13102	0.294975	-3.83431	0.000125919	0.00455456
ENSG00000090376	0.826699	4.02385	6.48098	0.62087	0.534685	NA
ENSG00000090382	2.86236	-3.44608	3.83756	-0.897987	0.369192	NA
ENSG00000090402	0.325766	-0.00363775	7.06694	-0.000514756	0.999589	NA
ENSG00000090432	1893.33	-0.340222	0.312365	-1.08918	0.276073	0.759746
ENSG00000090447	678.644	0.0615358	0.363942	0.169081	0.865733	0.981318
ENSG00000090470	803.032	0.47475	0.339661	1.39772	0.162198	0.618797
ENSG00000090487	2526.95	1.11603	0.304299	3.66755	0.000244889	0.00771861
ENSG00000090512	0.271522	-0.00356852	7.06694	-0.000504959	0.999597	NA
ENSG00000090520	1399.46	-0.858069	0.334357	-2.56633	0.0102782	0.12357
ENSG00000090530	6299.91	-0.611747	0.424455	-1.44125	0.149513	0.593835
ENSG00000090534	0.123448	-0.00351576	7.06694	-0.000497493	0.999603	NA
ENSG00000090539	0.19967	-0.00358313	7.06694	-0.000507026	0.999595	NA
ENSG00000090554	1.4742	2.58149	4.41324	0.584943	0.558586	NA
ENSG00000090565	1772.85	-0.632568	0.309331	-2.04496	0.040859	0.303213
ENSG00000090581	1653.27	0.175988	0.421044	0.417979	0.675962	0.948112
ENSG00000090612	745.505	0.0609425	0.334167	0.182371	0.855291	0.980266
ENSG00000090615	3639.88	0.592644	0.464842	1.27493	0.202332	0.682158
ENSG00000090621	14338.6	0.621622	0.299499	2.07554	0.0379366	0.291339
ENSG00000090659	4.37041	0.87105	2.1871	0.398266	0.690434	NA
ENSG00000090661	7.65731	-0.00342651	1.66583	-0.00205694	0.998359	NA
ENSG00000090674	486.142	-0.177371	0.374616	-0.473475	0.635874	0.939099
ENSG00000090686	3030.62	0.0563084	0.371758	0.151465	0.879609	0.983147
ENSG00000090776	1581.37	-0.290371	0.526821	-0.551175	0.581514	0.926161
ENSG00000090857	3919.4	-0.182027	0.360625	-0.504756	0.613731	0.933803
ENSG00000090861	6262.84	-0.0542411	0.50968	-0.106422	0.915248	0.990436
ENSG00000090863	10775	-0.135878	0.385274	-0.352678	0.72433	0.959987
ENSG00000090889	7018.89	0.905926	0.314893	2.87693	0.00401567	0.0634959
ENSG00000090905	10536.7	0.0937493	0.407627	0.229988	0.818101	0.97522
ENSG00000090924	1132.54	0.152001	0.344497	0.441226	0.659049	0.945178
ENSG00000090932	43.7646	-0.0721447	0.797229	-0.0904944	0.927894	0.992657
ENSG00000090971	58.2849	-0.266465	0.859856	-0.309895	0.756641	0.966105
ENSG00000090975	1225.3	-0.905627	0.31904	-2.8386	0.00453125	0.0696343
ENSG00000090989	2103.54	0.188334	0.362682	0.51928	0.603565	0.92985
ENSG00000091009	1761.58	0.237188	0.323522	0.733143	0.463471	0.884091
ENSG00000091010	0.56435	4.02389	6.81714	0.590261	0.555015	NA
ENSG00000091039	7351.71	0.127975	0.355031	0.360461	0.718502	0.958462
ENSG00000091073	1570.91	0.50719	0.339862	1.49234	0.135609	0.566299
ENSG00000091106	0.314787	2.439	6.91815	0.352551	0.724425	NA
ENSG00000091127	1986.83	-0.806287	0.302594	-2.66458	0.00770838	0.10065
ENSG00000091128	4.73708	2.31844	2.47458	0.936904	0.348808	NA
ENSG00000091129	508.967	-0.811901	0.384755	-2.11018	0.0348432	0.275624
ENSG00000091136	13851.7	-0.294134	0.329064	-0.893851	0.371402	0.831204
ENSG00000091137	7.49478	0.58154	1.95631	0.297264	0.766265	NA
ENSG00000091138	0.772351	3.43889	6.84253	0.502576	0.615262	NA
ENSG00000091140	2774.02	-1.22679	1.51935	-0.80744	0.419413	0.863425
ENSG00000091157	1646.2	0.0806131	0.305918	0.263512	0.792156	0.970465
ENSG00000091164	3114.49	0.290893	0.324247	0.897135	0.369647	0.829968
ENSG00000091181	2.11742	-0.00341098	3.38837	-0.00100667	0.999197	NA
ENSG00000091262	309.73	-0.484322	0.428085	-1.13137	0.2579	0.744267
ENSG00000091317	5816.11	-0.317741	0.431576	-0.736234	0.461588	0.882967
ENSG00000091409	4938.58	-1.36609	0.423457	-3.22604	0.00125514	0.0278343
ENSG00000091428	8.9382	0.23759	2.46605	0.0963445	0.923247	NA
ENSG00000091436	6967.06	1.72634	0.54879	3.14573	0.00165674	0.0339192
ENSG00000091482	12.9194	0.208079	1.46935	0.141613	0.887386	NA
ENSG00000091483	2000.47	0.0156077	0.304326	0.0512862	0.959097	0.995515
ENSG00000091490	3414.35	-0.169355	0.364322	-0.46485	0.642039	0.942537
ENSG00000091513	1.30308	3.43894	5.50981	0.624148	0.53253	NA
ENSG00000091527	12156.9	-0.00771544	1.47321	-0.00523715	0.995821	0.998686
ENSG00000091536	9.14779	0.259606	1.54414	0.168123	0.866486	NA
ENSG00000091542	10673.5	-0.0640248	0.296698	-0.215792	0.82915	0.976947
ENSG00000091583	8.78752	-1.9103	1.84462	-1.03561	0.300384	NA
ENSG00000091592	159.888	0.316608	0.542184	0.58395	0.559254	0.923574
ENSG00000091622	755.549	-0.342557	0.351243	-0.97527	0.329426	0.803961
ENSG00000091640	1090.81	0.221734	0.332089	0.667695	0.504328	0.90254
ENSG00000091651	976.988	0.255505	0.357624	0.71445	0.474949	0.888691
ENSG00000091656	11457.5	0.545134	0.296857	1.83635	0.0663056	0.396523
ENSG00000091664	0	NA	NA	NA	NA	NA
ENSG00000091704	0.641147	3.43897	6.84253	0.502588	0.615254	NA
ENSG00000091732	1408.25	0.1204	0.311113	0.386997	0.698758	0.953556
ENSG00000091831	1.45536	2.58151	4.53717	0.56897	0.569377	NA
ENSG00000091844	474.646	0.0128329	0.613966	0.0209017	0.983324	0.997192
ENSG00000091879	0.133113	-0.00356852	7.06694	-0.000504959	0.999597	NA
ENSG00000091947	921.354	-0.230677	0.379313	-0.608143	0.543093	0.917001
ENSG00000091972	3.38824	-1.00344	2.81914	-0.355937	0.721888	NA
ENSG00000091986	8678.99	1.0866	0.285896	3.80067	0.000144303	0.0050031
ENSG00000092009	0	NA	NA	NA	NA	NA
ENSG00000092010	2985.5	-0.0612075	0.341062	-0.179462	0.857575	0.980539
ENSG00000092020	933.975	0.0392112	0.346546	0.113149	0.909913	0.989455
ENSG00000092036	324.335	-0.34903	0.398566	-0.875715	0.381185	0.836887
ENSG00000092051	1.13719	3.439	5.20834	0.660287	0.50907	NA
ENSG00000092054	0.48674	-2.44587	6.91823	-0.35354	0.723683	NA
ENSG00000092067	0	NA	NA	NA	NA	NA
ENSG00000092068	11.6166	0.37508	1.42218	0.263737	0.791983	NA
ENSG00000092094	620.136	-0.557582	0.347665	-1.60379	0.10876	0.515668
ENSG00000092096	1.7643	2.43909	3.96418	0.615281	0.538369	NA
ENSG00000092098	847.313	0.620337	0.329671	1.88169	0.0598787	0.373979
ENSG00000092108	2303.26	-0.337878	0.319318	-1.05812	0.289999	0.770674
ENSG00000092140	3514.75	0.597233	0.372178	1.6047	0.10856	0.515082
ENSG00000092148	9618.82	-0.295442	0.3223	-0.916669	0.359316	0.822757
ENSG00000092199	26030.7	0.216363	0.282621	0.76556	0.443938	0.874387
ENSG00000092200	0.862262	-3.44585	6.43636	-0.535372	0.592392	NA
ENSG00000092201	9864.25	0.675008	0.286255	2.35807	0.0183703	0.185023
ENSG00000092203	3993.12	0.290168	0.290147	1.00007	0.317275	0.794864
ENSG00000092208	455.296	-1.48539	0.393095	-3.7787	0.000157648	0.00541297
ENSG00000092295	27.6672	-0.225823	1.09809	-0.205651	0.837064	NA
ENSG00000092330	1398.36	0.305198	0.316279	0.964963	0.334563	0.806373
ENSG00000092345	0.51891	-0.00367176	7.06694	-0.000519568	0.999585	NA
ENSG00000092377	6.35391	-0.517993	1.81834	-0.284871	0.775743	NA
ENSG00000092421	2854.47	0.111627	0.346373	0.322275	0.747244	0.964688
ENSG00000092439	4728.97	-0.55724	0.290286	-1.91963	0.0549052	0.358346
ENSG00000092445	1210.57	0.417977	0.330829	1.26342	0.206438	0.687033
ENSG00000092470	1313.82	1.62533	0.3538	4.59394	4.3496e-06	0.000309148
ENSG00000092529	3.38174	0.31851	3.00197	0.106101	0.915503	NA
ENSG00000092531	3499.2	-0.336253	0.430053	-0.781887	0.434281	0.870834
ENSG00000092607	614.489	-0.153779	0.40468	-0.380002	0.703944	0.955368
ENSG00000092621	0.880017	-0.00369051	7.06694	-0.000522221	0.999583	NA
ENSG00000092758	0.463158	-2.44591	6.91823	-0.353546	0.723679	NA
ENSG00000092820	13428.9	0.504927	0.337572	1.49576	0.134716	0.564483
ENSG00000092841	10278.9	-0.91608	0.357595	-2.56178	0.0104138	0.124585
ENSG00000092847	5589.47	-0.399136	0.311471	-1.28145	0.200034	0.678636
ENSG00000092850	0.532065	2.43899	6.91815	0.35255	0.724426	NA
ENSG00000092853	2864.74	0.60615	0.346883	1.74742	0.0805648	0.4432
ENSG00000092871	2138.52	-0.23707	0.306509	-0.773453	0.439254	0.872189
ENSG00000092929	55.4906	-0.510391	0.711328	-0.717518	0.473055	0.888691
ENSG00000092931	618.494	-0.211091	0.407025	-0.518619	0.604027	0.92985
ENSG00000092964	6613.6	0.267423	0.34951	0.765138	0.44419	0.874387
ENSG00000092969	8978.3	-0.785101	0.286219	-2.74301	0.00608797	0.0861099
ENSG00000092978	1194.6	0.225247	0.38965	0.578077	0.563212	0.923574
ENSG00000093000	5591.57	0.665445	0.706167	0.942334	0.346022	0.813596
ENSG00000093009	754.927	0.057383	0.413102	0.138908	0.889523	0.985317
ENSG00000093010	5106.85	-0.589133	0.31017	-1.89938	0.0575141	0.367281
ENSG00000093072	3.05854	-0.00338588	2.78464	-0.00121591	0.99903	NA
ENSG00000093100	145.951	0.619634	0.49863	1.24267	0.213989	0.696475
ENSG00000093134	1.1742	0.581685	5.58628	0.104127	0.917068	NA
[truncated: 56,053 more rows]

## Sheet: Supplementary Data 8B
Supplementary Data 8B: Similar to Supplementary Data 8A, for miR-29 mimic relative to control mimic expression in A-498 cells.
GeneID	baseMean	log2FoldChange	lfcSE	stat	pvalue	padj
ENSG00000000003	2689.42	0.0740769	0.0679059	1.09088	0.275328	0.428038
ENSG00000000005	0	NA	NA	NA	NA	NA
ENSG00000000419	3583.38	-0.134736	0.0629637	-2.13989	0.0323633	0.073593
ENSG00000000457	1409.1	0.584331	0.0861503	6.7827	1.17949e-11	9.33509e-11
ENSG00000000460	1885.66	-0.339595	0.0771456	-4.402	1.07259e-05	4.72047e-05
ENSG00000000938	1.68831	2.49149	2.47608	1.00623	0.314307	NA
ENSG00000000971	13917.4	0.0768565	0.0488074	1.57469	0.115328	0.215389
ENSG00000001036	6136.29	0.313329	0.0524623	5.97246	2.33696e-09	1.52917e-08
ENSG00000001084	5530.23	-1.04609	0.0539574	-19.3874	9.86443e-84	9.00259e-82
ENSG00000001167	1483.9	-0.0532257	0.0863068	-0.616703	0.537431	0.688816
ENSG00000001460	707.536	0.313761	0.114791	2.73334	0.00626965	0.0171673
ENSG00000001461	3924.11	-0.985721	0.0587677	-16.7732	3.83534e-63	2.27898e-61
ENSG00000001497	4814.3	0.00457806	0.0565024	0.0810242	0.935423	0.965798
ENSG00000001561	154.457	0.725548	0.252226	2.87658	0.00402012	0.0114893
ENSG00000001617	942.777	0.116645	0.101278	1.15173	0.249431	0.397199
ENSG00000001626	6.15935	0.454215	1.17254	0.387378	0.698476	NA
ENSG00000001629	9811.21	-0.177293	0.0518942	-3.41644	0.000634462	0.00211643
ENSG00000001630	297.452	-0.168553	0.194483	-0.866673	0.386121	0.549782
ENSG00000001631	4919.06	0.107477	0.0543403	1.97784	0.0479467	0.103023
ENSG00000002016	668.842	0.339825	0.117832	2.88398	0.00392687	0.0112481
ENSG00000002079	37.9339	1.40812	0.494061	2.85009	0.00437074	0.0123985
ENSG00000002330	889.201	-0.522853	0.10655	-4.90709	9.24372e-07	4.62283e-06
ENSG00000002549	5280.33	0.0150584	0.0534411	0.281775	0.778116	0.871764
ENSG00000002586	4393.68	-0.447761	0.0577311	-7.75598	8.7667e-15	8.76854e-14
ENSG00000002587	50.6879	0.645865	0.416467	1.55082	0.120945	0.223896
ENSG00000002726	5.66307	1.08112	1.22689	0.881186	0.378217	NA
ENSG00000002745	0.539223	-2.60388	4.35314	-0.598162	0.549732	NA
ENSG00000002746	2428.78	0.282237	0.0681582	4.14092	3.45917e-05	0.000141134
ENSG00000002822	1422.43	0.126291	0.0943649	1.33833	0.180789	0.309132
ENSG00000002834	16521.7	-0.474029	0.0458562	-10.3373	4.77871e-25	8.36999e-24
ENSG00000002919	1359.87	-0.242522	0.0867606	-2.79531	0.00518508	0.0144633
ENSG00000002933	0.500379	2.3904	4.48715	0.53272	0.594227	NA
ENSG00000003056	8092.87	0.245251	0.0477014	5.14138	2.72733e-07	1.45148e-06
ENSG00000003096	1426.68	0.698073	0.0904411	7.71854	1.17671e-14	1.16535e-13
ENSG00000003137	1668.21	-0.0654809	0.0842528	-0.777195	0.437043	0.599811
ENSG00000003147	84.4588	0.837137	0.325313	2.57333	0.0100726	0.0263872
ENSG00000003249	753.043	0.079649	0.114859	0.69345	0.488027	0.646425
ENSG00000003393	5339.38	-0.333476	0.0524304	-6.36036	2.0128e-10	1.44876e-09
ENSG00000003400	1802.87	-0.0598659	0.0790542	-0.757277	0.448884	0.610612
ENSG00000003402	12280.8	-0.247199	0.0433792	-5.69857	1.2082e-08	7.39574e-08
ENSG00000003436	37243.3	0.217911	0.0467359	4.6626	3.12246e-06	1.46802e-05
ENSG00000003509	1511.69	0.0359197	0.0875038	0.410493	0.681444	0.804187
ENSG00000003756	3529.43	-0.160623	0.0643014	-2.49797	0.0124906	0.0320093
ENSG00000003987	1.72502	0.323551	2.13092	0.151836	0.879316	NA
ENSG00000003989	516.912	0.0861294	0.135388	0.636168	0.524667	0.678889
ENSG00000004059	2965.35	-1.62381	0.0688816	-23.5739	7.13462e-123	1.17315e-120
ENSG00000004139	556.495	1.03565	0.131101	7.89962	2.79754e-15	2.87967e-14
ENSG00000004142	10794.9	-0.0487375	0.0451075	-1.08047	0.279931	0.432901
ENSG00000004399	11117	-0.408401	0.0535143	-7.63161	2.31833e-14	2.24695e-13
ENSG00000004455	7861.28	0.116253	0.0478267	2.4307	0.0150697	0.0378407
ENSG00000004468	8.1117	0.317022	1.02352	0.309738	0.75676	NA
ENSG00000004478	9777.11	-0.228292	0.0473392	-4.82247	1.4179e-06	6.94172e-06
ENSG00000004487	5684.54	-0.282086	0.0523906	-5.38429	7.2733e-08	4.1069e-07
ENSG00000004534	2159.77	0.363818	0.0713827	5.09672	3.4559e-07	1.81392e-06
ENSG00000004660	1947.26	0.0243486	0.0802572	0.303382	0.761599	0.861097
ENSG00000004700	8225.34	-0.0472056	0.0467907	-1.00887	0.313038	0.471002
ENSG00000004766	3603.34	0.28535	0.0610394	4.67484	2.9418e-06	1.38685e-05
ENSG00000004776	2.44716	-0.680162	1.87327	-0.363088	0.716539	NA
ENSG00000004777	153.995	-0.303592	0.245715	-1.23554	0.216628	0.356006
ENSG00000004779	4886.78	0.283147	0.0576402	4.91231	9.00073e-07	4.50959e-06
ENSG00000004799	122.922	0.609538	0.269351	2.26299	0.0236362	0.0559977
ENSG00000004809	0.957817	1.47728	3.02903	0.487707	0.625758	NA
ENSG00000004838	64.6473	-0.00812304	0.374839	-0.0216707	0.982711	0.990771
ENSG00000004846	4.01082	-0.503717	1.45255	-0.34678	0.728757	NA
ENSG00000004848	0.269612	-1.59353	4.99002	-0.319343	0.749467	NA
ENSG00000004864	4631.08	-1.42175	0.0571458	-24.8794	1.24492e-136	2.52614e-134
ENSG00000004866	1067.34	-0.187822	0.102211	-1.8376	0.0661216	0.135003
ENSG00000004897	14216.3	0.0122251	0.0457624	0.267143	0.789359	0.878478
ENSG00000004939	4.98937	0.182561	1.27836	0.142809	0.886441	NA
ENSG00000004948	29.3375	0.788655	0.552836	1.42656	0.153706	0.27179
ENSG00000004961	1501.37	0.531055	0.0862516	6.15705	7.41145e-10	5.07963e-09
ENSG00000004975	2979.49	-0.287627	0.0656087	-4.38398	1.16528e-05	5.09902e-05
ENSG00000005001	0.940522	3.31067	3.19767	1.03534	0.300511	NA
ENSG00000005007	3297.72	0.123649	0.0664604	1.86049	0.0628161	0.129181
ENSG00000005020	15029.6	-0.259021	0.0528223	-4.90363	9.40835e-07	4.69531e-06
ENSG00000005022	14892.3	-0.129261	0.0420045	-3.0773	0.00208882	0.00634731
ENSG00000005059	871.877	-0.846024	0.110721	-7.64107	2.15427e-14	2.09325e-13
ENSG00000005073	3198	-0.611388	0.0632781	-9.66192	4.37582e-22	6.78021e-21
ENSG00000005075	1654.26	0.117891	0.0803996	1.46632	0.142561	0.255851
ENSG00000005100	1733.95	0.320859	0.077746	4.12702	3.6749e-05	0.000149145
ENSG00000005102	0.460221	2.2824	4.6431	0.491567	0.623025	NA
ENSG00000005108	56.7038	-1.70904	0.416253	-4.10578	4.02957e-05	0.000162632
ENSG00000005156	3259.48	-0.205669	0.0613799	-3.35075	0.000805918	0.00264625
ENSG00000005175	2468.38	0.159641	0.0681987	2.34083	0.0192411	0.0468058
ENSG00000005187	868.882	-0.238226	0.108137	-2.203	0.0275948	0.0641099
ENSG00000005189	1023.27	0.302637	0.0981356	3.08387	0.00204329	0.00621787
ENSG00000005194	4207.44	-0.288855	0.0586217	-4.92744	8.33144e-07	4.19409e-06
ENSG00000005206	740.472	-0.066166	0.124986	-0.529388	0.596536	0.738324
ENSG00000005238	2946.63	0.389621	0.0632999	6.15516	7.50034e-10	5.1387e-09
ENSG00000005243	2352.79	-0.663788	0.0693063	-9.57759	9.93328e-22	1.5109e-20
ENSG00000005249	751.702	-0.153023	0.115908	-1.32022	0.186763	0.316706
ENSG00000005302	1335.91	-0.175312	0.090849	-1.9297	0.0536436	0.113161
ENSG00000005339	1906.69	-0.0439092	0.0792382	-0.554142	0.579482	0.724599
ENSG00000005379	0.25019	1.37987	4.99021	0.276515	0.782152	NA
ENSG00000005381	0.500379	2.3904	4.48715	0.53272	0.594227	NA
ENSG00000005421	3.43619	1.79415	1.63926	1.09449	0.273742	NA
ENSG00000005436	2043.25	0.228499	0.0799438	2.85825	0.00425986	0.012111
ENSG00000005448	705.084	0.0536175	0.118425	0.452753	0.650726	0.781363
ENSG00000005469	4688.9	0.813618	0.0569704	14.2814	2.85674e-46	1.03396e-44
ENSG00000005471	407.736	1.05348	0.158858	6.63154	3.32193e-11	2.54468e-10
ENSG00000005483	2532.94	-0.0638984	0.0707729	-0.902867	0.366597	0.529933
ENSG00000005486	2528.48	0.108703	0.0760415	1.42952	0.152854	0.270558
ENSG00000005513	0.764423	-3.11677	3.46325	-0.899954	0.368145	NA
ENSG00000005700	9313.08	-0.251718	0.0506278	-4.97194	6.62872e-07	3.37794e-06
ENSG00000005801	4303.97	1.02397	0.0581803	17.5999	2.46619e-69	1.72942e-67
ENSG00000005810	6789.02	-0.275955	0.0510666	-5.40383	6.52332e-08	3.70535e-07
ENSG00000005812	2495.75	-0.243698	0.0792662	-3.07443	0.00210908	0.00640278
ENSG00000005844	6.50093	-0.328707	1.12034	-0.293399	0.769217	NA
ENSG00000005882	1312.48	-0.282669	0.0887587	-3.1847	0.00144906	0.00453924
ENSG00000005884	34766.1	0.339664	0.0443881	7.65215	1.97653e-14	1.92447e-13
ENSG00000005889	8962.26	-0.674309	0.0524171	-12.8643	7.15002e-38	1.98514e-36
ENSG00000005893	11808.1	-0.264444	0.0549983	-4.80823	1.52273e-06	7.43398e-06
ENSG00000005961	39.9341	0.0654932	0.465049	0.140831	0.888004	0.938745
ENSG00000005981	1.23021	1.87108	2.75707	0.678648	0.497361	NA
ENSG00000006007	5900.56	0.397333	0.0512881	7.74709	9.4024e-15	9.37488e-14
ENSG00000006015	626.443	-0.00625503	0.128614	-0.0486341	0.961211	0.980295
ENSG00000006016	170.429	-0.0915211	0.225495	-0.405868	0.68484	0.806983
ENSG00000006025	2013.65	0.633085	0.0793257	7.98084	1.45344e-15	1.52491e-14
ENSG00000006042	102.871	0.279722	0.29857	0.936874	0.348823	0.510822
ENSG00000006047	39.9476	0.381428	0.461823	0.825917	0.408851	0.573034
ENSG00000006059	0.477517	-0.105762	4.30547	-0.0245645	0.980402	NA
ENSG00000006062	3390.61	-0.684786	0.0680639	-10.0609	8.2211e-24	1.37311e-22
ENSG00000006071	2.14574	1.71732	2.12719	0.807319	0.419483	NA
ENSG00000006116	0.499722	-0.161852	4.23438	-0.0382233	0.96951	NA
ENSG00000006118	1424.8	-0.062302	0.0968405	-0.643347	0.519999	0.675093
ENSG00000006125	43934.2	-0.126298	0.0389622	-3.24156	0.00118877	0.0037854
ENSG00000006128	60.1745	0.705263	0.386946	1.82264	0.0683579	0.138767
ENSG00000006194	3928.77	0.236494	0.0601202	3.93368	8.36549e-05	0.000322872
ENSG00000006210	40.8931	-1.20065	0.471467	-2.54662	0.0108772	0.0282583
ENSG00000006282	6616.11	-0.258862	0.052772	-4.90529	9.32886e-07	4.66052e-06
ENSG00000006283	221.019	-1.14937	0.203317	-5.65306	1.57613e-08	9.54687e-08
ENSG00000006327	12742	0.523527	0.052915	9.89375	4.43103e-23	7.21139e-22
ENSG00000006377	18.5561	0.731718	0.681346	1.07393	0.282854	0.436254
ENSG00000006432	3213.8	0.0726021	0.0636384	1.14085	0.253931	0.402416
ENSG00000006451	4913.32	-0.35539	0.0556569	-6.38538	1.70975e-10	1.23623e-09
ENSG00000006453	7359.9	0.199437	0.0500853	3.98195	6.8351e-05	0.00026683
ENSG00000006459	926.362	-0.610519	0.111268	-5.4869	4.09041e-08	2.36497e-07
ENSG00000006468	765.639	0.505684	0.110268	4.58595	4.5192e-06	2.07659e-05
ENSG00000006530	2856.73	-0.413529	0.0654976	-6.31364	2.72544e-10	1.94119e-09
ENSG00000006534	2907.19	-0.13913	0.0700304	-1.9867	0.0469551	0.101246
ENSG00000006555	1.0001	1.46924	2.98774	0.491757	0.622891	NA
ENSG00000006576	2835.9	-0.944057	0.0744454	-12.6812	7.51846e-37	2.01698e-35
ENSG00000006606	1153.42	0.185056	0.0938687	1.97143	0.0486741	0.104398
ENSG00000006607	3129.74	-1.22101	0.0636672	-19.178	5.65198e-82	5.08518e-80
ENSG00000006611	2255	0.320418	0.0699913	4.57797	4.69519e-06	2.15383e-05
ENSG00000006625	1336.56	-1.75937	0.0935069	-18.8154	5.65028e-79	4.85466e-77
ENSG00000006634	5198.95	0.353911	0.0558091	6.34147	2.27585e-10	1.62949e-09
ENSG00000006638	207.651	-0.911433	0.209855	-4.34315	1.40457e-05	6.08329e-05
ENSG00000006652	8555.68	0.142584	0.0493855	2.88716	0.00388739	0.0111451
ENSG00000006659	0	NA	NA	NA	NA	NA
ENSG00000006695	1738.7	-0.204927	0.0796229	-2.57372	0.0100612	0.0263683
ENSG00000006704	3772.92	-0.173853	0.0633279	-2.74529	0.00604576	0.0166139
ENSG00000006712	3256.99	0.0713253	0.0651216	1.09526	0.273401	0.425563
ENSG00000006715	12001.3	0.115452	0.0471364	2.44932	0.0143128	0.0361544
ENSG00000006740	988.65	-0.296944	0.0983552	-3.01909	0.00253532	0.0075726
ENSG00000006744	9479.62	0.035628	0.0491417	0.725005	0.468449	0.628419
ENSG00000006747	187.172	0.0619599	0.217354	0.285065	0.775595	0.870115
ENSG00000006756	3529.79	0.0737622	0.0593757	1.24229	0.214128	0.352909
ENSG00000006757	368.766	0.739481	0.157899	4.68325	2.82357e-06	1.3354e-05
ENSG00000006788	1.15055	3.60396	3.227	1.11681	0.264074	NA
ENSG00000006831	4208.95	-0.595268	0.0587609	-10.1303	4.05199e-24	6.82754e-23
ENSG00000006837	72.0008	0.190635	0.355291	0.53656	0.591572	0.734421
ENSG00000007001	8.04449	1.77867	1.07294	1.65776	0.0973659	NA
ENSG00000007038	0	NA	NA	NA	NA	NA
ENSG00000007047	843.553	0.04108	0.10609	0.387219	0.698594	0.816284
ENSG00000007062	15.5052	0.0824759	0.741537	0.111223	0.91144	0.953532
ENSG00000007080	846.463	0.0568994	0.110728	0.513868	0.607344	0.747171
ENSG00000007129	7.0713	-1.43811	1.11463	-1.29021	0.196979	NA
ENSG00000007168	13543.9	-0.512771	0.0441831	-11.6056	3.86e-31	8.47246e-30
ENSG00000007171	26.4293	-0.760247	0.57446	-1.32341	0.185698	0.315238
ENSG00000007174	1.76797	1.26579	2.36516	0.535183	0.592523	NA
ENSG00000007202	25110.3	0.0477624	0.0397031	1.20299	0.228981	0.371867
ENSG00000007216	1.47762	0.894119	2.31768	0.385781	0.699659	NA
ENSG00000007237	62.293	-0.405906	0.370454	-1.0957	0.273211	0.425406
ENSG00000007255	481.609	0.230979	0.137686	1.67758	0.0934289	0.180201
ENSG00000007264	106.396	0.384715	0.283669	1.35621	0.175033	0.301289
ENSG00000007306	1.48722	-2.35076	2.80384	-0.838405	0.401803	NA
ENSG00000007312	8.09866	0.468065	1.08886	0.429868	0.667292	NA
ENSG00000007314	6.90713	0.509686	1.09648	0.46484	0.642046	NA
ENSG00000007341	841.14	-0.121139	0.114728	-1.05589	0.29102	0.445606
ENSG00000007350	1.99955	0.577168	2.13769	0.269997	0.787163	NA
ENSG00000007372	0.25019	1.37987	4.99021	0.276515	0.782152	NA
ENSG00000007376	2051.7	0.285385	0.0823041	3.46744	0.000525439	0.00177888
ENSG00000007384	1729.95	-0.096214	0.0795154	-1.21001	0.226277	0.368323
ENSG00000007392	1723.93	-0.0474906	0.0781257	-0.607874	0.543271	0.694255
ENSG00000007402	3.30385	-0.334171	1.59418	-0.20962	0.833965	NA
ENSG00000007516	66.9142	0.298083	0.357142	0.834635	0.403923	0.567865
ENSG00000007520	2122.73	0.0576488	0.0806208	0.715062	0.474571	0.634246
ENSG00000007541	1668.98	-0.686651	0.0949524	-7.23152	4.77609e-13	4.22733e-12
ENSG00000007545	612.066	-0.0749106	0.12191	-0.614477	0.5389	0.690282
ENSG00000007866	648.863	0.241706	0.121842	1.98377	0.0472809	0.101787
ENSG00000007908	2.21771	-0.354917	2.08504	-0.170221	0.864836	NA
ENSG00000007923	3387.79	0.0657161	0.0610634	1.07619	0.28184	0.435113
ENSG00000007933	1.49982	0.852279	2.43115	0.350566	0.725914	NA
ENSG00000007944	629.744	0.0321862	0.125157	0.257166	0.797051	0.882815
ENSG00000007952	1.47828	2.25958	2.62951	0.859317	0.390166	NA
ENSG00000007968	464.489	-0.183693	0.140774	-1.30488	0.191933	0.323833
ENSG00000008018	7747.76	-0.357769	0.0520051	-6.87949	6.00663e-12	4.88573e-11
ENSG00000008056	0.247406	-1.53093	4.99435	-0.306533	0.759199	NA
ENSG00000008083	473.129	-0.703795	0.142099	-4.95286	7.31303e-07	3.71673e-06
ENSG00000008086	576.018	-0.412092	0.128334	-3.21109	0.00132234	0.00416417
ENSG00000008118	0.749912	0.863769	3.33432	0.259054	0.795594	NA
ENSG00000008128	26.1207	0.15492	0.57634	0.2688	0.788084	0.877878
ENSG00000008130	2134.84	0.0411395	0.0834153	0.493189	0.621879	0.758568
ENSG00000008196	0	NA	NA	NA	NA	NA
ENSG00000008197	0	NA	NA	NA	NA	NA
ENSG00000008226	36.5082	0.267752	0.515111	0.519795	0.603207	0.74359
ENSG00000008256	3454.74	-0.435084	0.0603074	-7.21444	5.41556e-13	4.78446e-12
ENSG00000008277	930.989	-0.448977	0.104589	-4.29278	1.76453e-05	7.53957e-05
ENSG00000008282	8353.7	0.182894	0.0606654	3.01479	0.00257156	0.00767484
ENSG00000008283	5292.88	-1.21976	0.0586284	-20.805	3.89854e-96	4.37416e-94
ENSG00000008294	18550.2	0.125658	0.0424671	2.95895	0.00308691	0.00904589
ENSG00000008300	277.333	1.01577	0.191174	5.31331	1.07652e-07	5.96038e-07
ENSG00000008311	620.317	-0.549536	0.122511	-4.48561	7.27062e-06	3.26921e-05
ENSG00000008323	8.67788	0.831986	0.994466	0.836616	0.402809	NA
ENSG00000008324	694.612	-0.036263	0.116719	-0.310687	0.756039	0.857404
ENSG00000008382	383.726	0.0254795	0.152399	0.16719	0.867221	0.926272
ENSG00000008394	29921	-0.164251	0.0416107	-3.94733	7.90265e-05	0.00030631
ENSG00000008405	1942.58	0.359375	0.0742291	4.84143	1.28909e-06	6.35025e-06
ENSG00000008438	0	NA	NA	NA	NA	NA
ENSG00000008441	1461.03	-0.779896	0.0858969	-9.07944	1.09131e-19	1.48049e-18
ENSG00000008513	5089.51	0.180469	0.0531312	3.39666	0.000682138	0.00226438
ENSG00000008516	11.6053	0.588501	0.849329	0.692901	0.488372	0.646665
ENSG00000008517	5133.05	-0.0686079	0.0555621	-1.2348	0.216906	0.356201
ENSG00000008710	2346.59	-0.096197	0.0836941	-1.14939	0.250396	0.39837
ENSG00000008735	98.5874	-0.242473	0.314187	-0.771747	0.440264	0.602843
ENSG00000008838	3355.54	-0.463188	0.0671246	-6.90042	5.185e-12	4.23731e-11
ENSG00000008853	826.472	-0.941339	0.117114	-8.03781	9.14613e-16	9.69724e-15
ENSG00000008869	3524.86	0.00164419	0.0595629	0.0276043	0.977978	0.98897
ENSG00000008952	7936	0.020119	0.0526229	0.382325	0.702221	0.819145
ENSG00000008988	51109.9	0.263528	0.0376811	6.99366	2.67816e-12	2.24739e-11
ENSG00000009307	40405.3	-0.138703	0.0391259	-3.54504	0.000392557	0.00135818
ENSG00000009335	15977	-0.11184	0.041625	-2.68684	0.00721313	0.0195375
ENSG00000009413	2821.88	0.176678	0.0705875	2.50297	0.0123156	0.0316205
ENSG00000009694	208.991	-0.599751	0.204242	-2.93648	0.00331965	0.00967588
ENSG00000009709	1.57883	-1.1147	2.60575	-0.427787	0.668807	NA
ENSG00000009724	6.36087	0.598805	1.18009	0.507421	0.611859	NA
ENSG00000009765	6.51331	-0.763895	1.14016	-0.669989	0.502865	NA
ENSG00000009780	409.078	-0.187704	0.15053	-1.24695	0.212415	0.350666
ENSG00000009790	0.747128	-1.1218	3.33932	-0.335937	0.736918	NA
ENSG00000009830	961.982	-0.886444	0.101283	-8.75211	2.09407e-18	2.64343e-17
ENSG00000009844	2996.17	-0.908089	0.064586	-14.0601	6.6749e-45	2.3233e-43
ENSG00000009950	76.695	0.553212	0.340624	1.62411	0.104352	0.197992
ENSG00000009954	24296.2	-0.0131159	0.0411348	-0.318851	0.749839	0.852954
ENSG00000010017	1559.73	-0.113943	0.0845982	-1.34688	0.17802	0.305185
ENSG00000010030	10.1437	0.0993489	0.902979	0.110023	0.912391	NA
ENSG00000010072	1118.35	-0.192384	0.100871	-1.90723	0.0564907	0.118057
ENSG00000010165	4711.53	0.0198595	0.058965	0.336802	0.736266	0.843253
ENSG00000010219	262.732	0.701829	0.184238	3.80937	0.000139323	0.000520557
ENSG00000010244	16419.4	-0.0590366	0.0440731	-1.33951	0.180403	0.308611
ENSG00000010256	7728.67	-0.0235371	0.0518005	-0.45438	0.649555	0.780301
ENSG00000010270	9035.1	0.184146	0.0485335	3.79422	0.000148111	0.000550911
ENSG00000010278	2.95458	0.350389	1.66562	0.210365	0.833382	NA
ENSG00000010282	1.76944	0.263572	2.25398	0.116936	0.90691	NA
ENSG00000010292	18245.6	-0.167026	0.0410595	-4.06791	4.74373e-05	0.000189928
ENSG00000010295	447.058	0.0800281	0.143226	0.558754	0.576329	0.722125
ENSG00000010310	26.5106	0.709139	0.571368	1.24112	0.21456	0.353381
ENSG00000010318	157.756	0.201392	0.243132	0.82832	0.407489	0.571625
ENSG00000010319	1.20801	1.90797	2.77364	0.687894	0.49152	NA
ENSG00000010322	2281.33	-0.0725287	0.0735651	-0.985912	0.324176	0.483716
ENSG00000010327	3.37317	1.21628	1.6156	0.752832	0.451551	NA
ENSG00000010361	14.6776	0.45423	0.771649	0.588649	0.556097	0.705182
ENSG00000010379	16.2172	0.774845	0.743535	1.04211	0.297361	0.452951
ENSG00000010404	3598.74	0.368982	0.0601175	6.13769	8.37309e-10	5.71407e-09
ENSG00000010438	0.519801	-0.107255	4.17416	-0.025695	0.979501	NA
ENSG00000010539	1321.16	-0.315566	0.087357	-3.61237	0.00030341	0.00107131
ENSG00000010610	1.22809	1.93304	2.78599	0.693841	0.487782	NA
ENSG00000010626	823.684	-0.601564	0.109402	-5.49865	3.82717e-08	2.22085e-07
ENSG00000010671	4.55084	2.242	1.59911	1.40203	0.160908	NA
ENSG00000010704	1478.01	-0.337832	0.0829254	-4.07393	4.6227e-05	0.000185277
ENSG00000010803	1834.46	-0.844584	0.0763598	-11.0606	1.94814e-28	3.87072e-27
ENSG00000010810	252.744	0.152613	0.187672	0.813193	0.416107	0.580135
ENSG00000010818	3874.56	-0.252773	0.0603343	-4.18953	2.7953e-05	0.000115908
ENSG00000010932	2.87969	-3.43694	2.13956	-1.60637	0.108192	NA
ENSG00000011007	3407.65	0.0417803	0.0606074	0.68936	0.490597	0.648665
ENSG00000011009	3578.84	0.476731	0.0671224	7.10242	1.22593e-12	1.05474e-11
ENSG00000011021	515.968	0.359247	0.133095	2.69917	0.00695123	0.0188952
ENSG00000011028	6130.32	0.137087	0.0587838	2.33206	0.0196976	0.0477727
ENSG00000011052	0	NA	NA	NA	NA	NA
ENSG00000011083	0.727706	0.909845	3.3681	0.270136	0.787056	NA
ENSG00000011105	3975.7	-1.4728	0.060487	-24.3491	5.92617e-131	1.08688e-128
ENSG00000011114	2929.74	-0.589542	0.0670601	-8.79124	1.47913e-18	1.88212e-17
ENSG00000011132	585.602	0.00824816	0.13354	0.0617656	0.950749	0.974154
ENSG00000011143	1025.79	-0.0201242	0.0969377	-0.207599	0.835542	0.907116
ENSG00000011198	659.247	-0.724773	0.121198	-5.9801	2.23005e-09	1.46272e-08
ENSG00000011201	0.940522	3.31067	3.19767	1.03534	0.300511	NA
ENSG00000011243	2469.93	0.337465	0.0690186	4.88948	1.01105e-06	5.02731e-06
ENSG00000011258	1314.34	-0.11658	0.0930149	-1.25335	0.210078	0.347577
ENSG00000011260	4239.84	0.258931	0.0605693	4.27494	1.91185e-05	8.12174e-05
ENSG00000011275	12749.8	-0.256316	0.0440649	-5.81678	5.99925e-09	3.77655e-08
ENSG00000011295	2816.63	-0.423616	0.0651562	-6.50155	7.94986e-11	5.90942e-10
ENSG00000011304	12631.7	-0.123488	0.0496634	-2.48649	0.012901	0.0329239
ENSG00000011332	109.746	0.504623	0.286851	1.75918	0.0785464	0.156111
ENSG00000011347	147.06	-0.131159	0.24386	-0.537847	0.590683	0.733882
ENSG00000011376	2283.43	-0.214891	0.0707976	-3.03529	0.00240303	0.00721702
ENSG00000011405	14015.2	0.156325	0.0530536	2.94655	0.00321342	0.0093849
ENSG00000011422	2305.19	0.336529	0.0697257	4.82647	1.38977e-06	6.81562e-06
ENSG00000011426	34278.3	-0.232075	0.0387756	-5.98507	2.16295e-09	1.42165e-08
ENSG00000011451	1234.43	-0.41247	0.0975017	-4.23039	2.33288e-05	9.76889e-05
ENSG00000011454	4191.93	0.133623	0.0562417	2.37587	0.0175077	0.0431597
ENSG00000011465	3.65451	-0.30749	1.56444	-0.196549	0.84418	NA
ENSG00000011478	789.071	-0.163937	0.109878	-1.49199	0.135701	0.245855
ENSG00000011485	3247.08	-0.149625	0.0688216	-2.1741	0.0296979	0.0683056
ENSG00000011523	1635.93	-0.236047	0.0794444	-2.97122	0.00296617	0.00872827
ENSG00000011566	4489.02	-0.112797	0.0651381	-1.73165	0.0833353	0.163954
ENSG00000011590	0.73049	2.93984	3.52243	0.834606	0.40394	NA
ENSG00000011600	4.25823	-0.64909	1.40594	-0.461676	0.644314	NA
ENSG00000011638	2155.67	-0.274823	0.0722296	-3.80486	0.000141887	0.00052941
ENSG00000011677	2.43478	0.447065	1.85338	0.241216	0.809388	NA
ENSG00000012048	7944.57	-0.247225	0.050615	-4.88441	1.03737e-06	5.1528e-06
ENSG00000012061	3099.23	0.1956	0.0660675	2.9606	0.00307036	0.00900293
ENSG00000012124	123.506	1.05895	0.276706	3.827	0.000129712	0.000486939
ENSG00000012171	354.061	0.475602	0.161587	2.94332	0.0032471	0.0094789
ENSG00000012174	797.304	-0.299112	0.112245	-2.66482	0.00770294	0.0206851
ENSG00000012211	390.857	0.982995	0.155317	6.32895	2.46839e-10	1.76337e-09
ENSG00000012223	0.960601	3.33739	3.14841	1.06002	0.289133	NA
ENSG00000012232	2368.82	-1.21466	0.0742781	-16.3529	4.14619e-60	2.34672e-58
ENSG00000012504	3592.38	-0.386716	0.0662057	-5.84112	5.18498e-09	3.27912e-08
ENSG00000012660	10689.7	-0.645886	0.0507083	-12.7373	3.6695e-37	9.95619e-36
ENSG00000012779	269.461	0.69367	0.183906	3.77187	0.000162031	0.000599413
ENSG00000012817	0	NA	NA	NA	NA	NA
ENSG00000012822	1908.12	-0.002025	0.0759726	-0.0266544	0.978735	0.989421
ENSG00000012963	2419.4	-0.881594	0.0721978	-12.2108	2.72133e-34	6.6718e-33
ENSG00000012983	3716.75	-0.726854	0.0604804	-12.018	2.85736e-33	6.73687e-32
ENSG00000013016	890.505	0.451018	0.111882	4.03117	5.54987e-05	0.000220171
ENSG00000013275	7949.06	0.415814	0.0555601	7.48403	7.20785e-14	6.73934e-13
ENSG00000013288	2543.59	0.223479	0.06862	3.25676	0.0011269	0.00360343
ENSG00000013293	2.68284	0.715827	1.75467	0.407955	0.683307	NA
ENSG00000013297	12.9525	-0.427253	0.808071	-0.528732	0.596992	0.738563
ENSG00000013306	10378.7	0.273751	0.0523543	5.22881	1.70606e-07	9.27633e-07
ENSG00000013364	12417.3	-0.170808	0.0466182	-3.66397	0.000248334	0.000890087
ENSG00000013374	7341.5	-0.196832	0.048838	-4.0303	5.57054e-05	0.000220945
ENSG00000013375	6571.29	-0.480257	0.0541872	-8.86292	7.79425e-19	1.01203e-17
ENSG00000013392	344.835	0.138219	0.164253	0.841501	0.400067	0.563656
ENSG00000013441	2805.41	-0.187038	0.0645436	-2.89785	0.00375726	0.0108159
ENSG00000013503	1698.56	0.37088	0.0816969	4.53971	5.63314e-06	2.56436e-05
ENSG00000013523	467.344	0.13014	0.138546	0.939329	0.347562	0.509485
ENSG00000013561	3678.1	-1.06518	0.0626042	-17.0145	6.41469e-65	3.99849e-63
ENSG00000013563	3335.99	-0.181525	0.0606685	-2.99208	0.00277085	0.00821698
ENSG00000013573	2209.21	0.0809936	0.0790752	1.02426	0.305712	0.462643
ENSG00000013583	996.294	-0.306208	0.104706	-2.92446	0.00345055	0.0100252
ENSG00000013588	7468.34	-0.766403	0.0506182	-15.1409	8.70427e-52	3.75623e-50
ENSG00000013619	106.678	-0.0505729	0.284254	-0.177914	0.85879	0.92105
ENSG00000013725	0.497596	-0.0511149	4.24096	-0.0120527	0.990384	NA
ENSG00000013810	4686.29	0.0245213	0.0557258	0.440035	0.659912	0.788027
ENSG00000014123	4136.53	0.334033	0.0625849	5.33727	9.43564e-08	5.2609e-07
ENSG00000014138	1518.85	-0.390378	0.0836135	-4.66884	3.02912e-06	1.42555e-05
ENSG00000014164	943.008	0.32005	0.107389	2.98029	0.00287977	0.00849894
ENSG00000014216	6427.82	0.228879	0.0572079	4.00083	6.31214e-05	0.000247783
ENSG00000014257	8.9988	-0.0504948	1.0772	-0.046876	0.962612	NA
ENSG00000014641	15267	0.171045	0.0439736	3.88971	0.000100365	0.000382718
ENSG00000014824	6420.74	0.605776	0.0578758	10.4668	1.22686e-25	2.19523e-24
ENSG00000014914	608.717	-0.69973	0.124465	-5.62189	1.88882e-08	1.13615e-07
ENSG00000014919	7239.05	0.0255529	0.0492358	0.51899	0.603767	0.744088
ENSG00000015133	47.06	0.281764	0.429036	0.656738	0.511349	0.667543
ENSG00000015153	824.725	0.0119476	0.108886	0.109725	0.912627	0.954189
ENSG00000015171	4160.06	-0.142522	0.066778	-2.13426	0.0328212	0.0745188
ENSG00000015285	17.1666	-0.0736574	0.698281	-0.105484	0.915992	0.956058
ENSG00000015413	12.9201	-0.511939	0.833354	-0.614311	0.53901	0.690329
ENSG00000015475	3777.27	0.255337	0.0630892	4.04724	5.18253e-05	0.000206586
ENSG00000015479	350.16	0.100772	0.164925	0.611019	0.541187	0.692234
ENSG00000015520	19.3955	0.809031	0.689265	1.17376	0.240491	0.386285
ENSG00000015532	2643.97	0.0894271	0.0681647	1.31193	0.189545	0.320484
ENSG00000015568	93.2012	-0.983541	0.881731	-1.11547	0.264651	0.414991
ENSG00000015592	1.43812	2.21902	2.61293	0.849245	0.395745	NA
ENSG00000015676	9701.23	-0.740807	0.0467488	-15.8465	1.48515e-56	7.51399e-55
ENSG00000016082	1.64815	2.45727	2.54177	0.966756	0.333666	NA
ENSG00000016391	3.00712	-0.544929	1.69113	-0.322229	0.74728	NA
ENSG00000016402	1.93293	0.666002	2.16141	0.308134	0.757981	NA
ENSG00000016490	0.764423	-3.11677	3.46325	-0.899954	0.368145	NA
ENSG00000016602	0.247406	-1.53093	4.99435	-0.306533	0.759199	NA
ENSG00000016864	1445.37	-0.510095	0.0906882	-5.62471	1.85817e-08	1.11877e-07
ENSG00000017260	11664.7	-0.268764	0.0465615	-5.77223	7.8228e-09	4.8794e-08
ENSG00000017427	3.5602	-2.68355	1.71265	-1.5669	0.117139	NA
ENSG00000017483	11.5714	-0.365258	0.856173	-0.426617	0.669658	0.794803
ENSG00000017797	4489.01	0.153113	0.061414	2.49313	0.0126624	0.0324105
ENSG00000018189	1549.33	0.113552	0.083935	1.35286	0.176101	0.302472
ENSG00000018236	4.69133	-0.574468	1.34855	-0.42599	0.670115	NA
ENSG00000018280	15.9872	-0.709644	0.786634	-0.902127	0.366989	0.530259
ENSG00000018408	11014.4	-0.857807	0.0536273	-15.9957	1.3691e-57	7.21386e-56
ENSG00000018510	11083.1	-0.371676	0.0559876	-6.63854	3.16807e-11	2.43072e-10
ENSG00000018607	4.67469	0.0519624	1.32619	0.0391818	0.968745	NA
ENSG00000018610	1983.97	0.0923676	0.0761974	1.21222	0.22543	0.367289
ENSG00000018625	11.952	1.21477	0.85602	1.41909	0.155873	0.274831
ENSG00000018699	2425.83	-0.386471	0.0705687	-5.47653	4.33752e-08	2.50178e-07
ENSG00000018869	0.745002	-1.02258	3.58147	-0.28552	0.775246	NA
ENSG00000019102	0.269612	-1.59353	4.99002	-0.319343	0.749467	NA
ENSG00000019144	4854.29	-0.482607	0.0555064	-8.69462	3.47978e-18	4.32118e-17
ENSG00000019169	6.36923	1.35938	1.19026	1.14209	0.253417	NA
ENSG00000019186	7.06492	-1.39375	1.1493	-1.2127	0.225245	NA
ENSG00000019485	411.828	0.236978	0.148014	1.60105	0.109366	0.205913
ENSG00000019505	3.83274	0.998761	1.57623	0.63364	0.526316	NA
ENSG00000019549	393.474	-0.126067	0.151057	-0.834568	0.403961	0.567865
ENSG00000019582	103.261	-0.16516	0.288079	-0.573315	0.566431	0.71352
ENSG00000019991	3.72244	0.484125	1.47645	0.327898	0.742989	NA
ENSG00000019995	1810.31	-0.363029	0.0787667	-4.60892	4.04765e-06	1.87436e-05
ENSG00000020129	1715.71	0.383518	0.0827753	4.63324	3.59994e-06	1.67722e-05
ENSG00000020181	651.711	-0.4295	0.121732	-3.52824	0.000418334	0.00144109
ENSG00000020219	7.28821	-0.395781	1.07001	-0.369886	0.711467	NA
ENSG00000020256	1710.31	0.066137	0.078244	0.845266	0.397962	0.56186
ENSG00000020426	791.935	-0.164224	0.114631	-1.43264	0.151962	0.269178
ENSG00000020577	2384.5	-0.383311	0.0685935	-5.58816	2.2949e-08	1.3662e-07
ENSG00000020633	5.81762	2.71366	1.37092	1.97945	0.0477658	NA
ENSG00000020922	1956.18	-0.343515	0.081671	-4.20608	2.59835e-05	0.000108188
ENSG00000021300	53.2981	0.405536	0.399313	1.01558	0.309827	0.467313
ENSG00000021355	3054.22	0.539123	0.0643752	8.3747	5.53628e-17	6.3729e-16
ENSG00000021461	3.6441	1.93919	1.68037	1.15403	0.248489	NA
ENSG00000021488	20.5943	0.22275	0.646524	0.344535	0.730444	0.839809
ENSG00000021574	2866.59	-0.324315	0.073133	-4.4346	9.22438e-06	4.08986e-05
ENSG00000021645	60.1129	-0.574511	0.380047	-1.51168	0.130614	0.238208
ENSG00000021762	1385.95	-0.432545	0.0887697	-4.87266	1.10106e-06	5.45638e-06
ENSG00000021776	7007.73	0.267848	0.0508455	5.26787	1.38013e-07	7.57108e-07
ENSG00000021826	694.615	-0.6015	0.117132	-5.13525	2.8177e-07	1.4954e-06
ENSG00000021852	1.97587	1.55213	2.23747	0.693701	0.48787	NA
ENSG00000022267	3013.92	-0.612281	0.0636644	-9.61732	6.75667e-22	1.03766e-20
ENSG00000022277	4993.78	-0.139743	0.0537905	-2.59792	0.00937908	0.0247368
ENSG00000022355	1.57883	-1.1147	2.60575	-0.427787	0.668807	NA
ENSG00000022556	5.78904	-0.446906	1.24534	-0.358863	0.719698	NA
ENSG00000022567	625.877	0.0382408	0.127852	0.299102	0.764863	0.863483
ENSG00000022840	5060.75	0.208653	0.0544606	3.83126	0.00012749	0.000479066
ENSG00000022976	886.871	0.075722	0.103471	0.73182	0.464278	0.624209
ENSG00000023041	2169.3	-0.435233	0.0721028	-6.03628	1.57706e-09	1.05251e-08
ENSG00000023171	19.5083	0.010083	0.663531	0.0151959	0.987876	0.993606
ENSG00000023191	9645.58	0.316171	0.0581051	5.44136	5.28752e-08	3.02866e-07
ENSG00000023228	14039.5	-0.140986	0.0436391	-3.23072	0.00123479	0.003913
ENSG00000023287	10289.5	-0.225017	0.0508615	-4.42411	9.6841e-06	4.28373e-05
ENSG00000023318	2808.81	-0.370127	0.068374	-5.41327	6.18829e-08	3.52239e-07
ENSG00000023330	3363.93	0.394242	0.0607455	6.49006	8.58034e-11	6.35825e-10
ENSG00000023445	4807.51	0.101388	0.0638979	1.58672	0.112576	0.211096
ENSG00000023516	4276.38	0.293986	0.0579985	5.06886	4.00213e-07	2.08741e-06
ENSG00000023572	1026.23	-0.297673	0.103846	-2.86649	0.00415053	0.0118195
ENSG00000023608	1958.19	0.202732	0.0774931	2.61613	0.00889338	0.0235535
ENSG00000023697	2609.45	-0.261126	0.0712213	-3.66639	0.000245994	0.00088247
ENSG00000023734	10160.3	-0.0304962	0.0465388	-0.655286	0.512284	0.668489
ENSG00000023839	18757.1	0.207552	0.0406892	5.10092	3.37999e-07	1.77799e-06
ENSG00000023892	10.7854	1.49719	0.922801	1.62244	0.10471	0.198513
ENSG00000023902	110.403	-0.022671	0.283172	-0.080061	0.936189	0.965915
ENSG00000023909	19267.4	-0.453377	0.0538081	-8.42581	3.58259e-17	4.16419e-16
ENSG00000024048	2608.92	-0.152889	0.0695466	-2.19836	0.0279233	0.0648021
ENSG00000024422	1634.8	-0.890036	0.0884381	-10.0639	7.97389e-24	1.33299e-22
ENSG00000024526	7116.8	0.318535	0.0560779	5.68022	1.34523e-08	8.20561e-08
ENSG00000024862	533.363	0.223784	0.131528	1.70142	0.0888642	0.173118
ENSG00000025039	1053.55	0.141637	0.0978969	1.4468	0.147953	0.263424
ENSG00000025156	1184.75	0.237875	0.0906973	2.62274	0.00872262	0.0231559
ENSG00000025293	4915.83	-0.0778582	0.0559085	-1.3926	0.163741	0.285719
ENSG00000025423	75.1971	0.143547	0.340848	0.421147	0.673647	0.798332
ENSG00000025434	1540.5	0.384387	0.0891298	4.31266	1.61302e-05	6.92166e-05
ENSG00000025708	1443.37	-0.120481	0.0898402	-1.34106	0.179901	0.307862
ENSG00000025770	2918.59	-0.307102	0.0669232	-4.58887	4.45662e-06	2.05129e-05
ENSG00000025772	5181.05	0.211572	0.0527602	4.01007	6.07004e-05	0.000239116
ENSG00000025796	1161.48	-0.219915	0.0942994	-2.33209	0.0196959	0.0477727
ENSG00000025800	8082.11	-0.0057425	0.0467469	-0.122842	0.902232	0.94795
ENSG00000026025	117303	0.370083	0.0364574	10.1511	3.27629e-24	5.54499e-23
ENSG00000026036	89.5496	0.0983933	0.310866	0.316513	0.751613	0.854275
ENSG00000026103	6698.1	0.936636	0.0522312	17.9325	6.57651e-72	4.80615e-70
ENSG00000026297	2348.01	-0.203528	0.0809797	-2.51332	0.0119602	0.0308033
ENSG00000026508	42223.8	0.0642907	0.038605	1.66535	0.0958432	0.184044
ENSG00000026559	419.551	0.903961	0.150543	6.00467	1.91727e-09	1.26584e-08
ENSG00000026652	1144.25	-1.09408	0.0991402	-11.0357	2.57059e-28	5.08097e-27
ENSG00000026751	89.0959	2.05833	0.338567	6.07953	1.20539e-09	8.11277e-09
ENSG00000026950	1649.35	-0.259039	0.0796223	-3.25335	0.00114051	0.0036433
ENSG00000027001	1351.75	-0.601758	0.0887572	-6.77983	1.2032e-11	9.50695e-11
ENSG00000027075	355.913	0.476981	0.158437	3.01054	0.00260787	0.00777227
ENSG00000027644	3.51601	-0.159886	1.59568	-0.100199	0.920186	NA
ENSG00000027697	3532.79	-0.233561	0.0651579	-3.58455	0.000337664	0.00118502
ENSG00000027847	1536.05	0.0219587	0.0877889	0.250131	0.802486	0.885954
ENSG00000027869	0.994534	-1.68885	2.99343	-0.564186	0.572627	NA
ENSG00000028116	2979.26	-0.0112837	0.0691012	-0.163293	0.870288	0.928093
ENSG00000028137	49.5378	1.96763	0.444566	4.42595	9.60169e-06	4.25122e-05
ENSG00000028203	4563.76	0.0762481	0.0608237	1.25359	0.20999	0.347506
ENSG00000028277	16.6204	0.647589	0.719684	0.899825	0.368213	0.531786
ENSG00000028310	3234.45	0.398312	0.0613199	6.49564	8.2679e-11	6.13626e-10
ENSG00000028528	4095.36	-0.505888	0.0604216	-8.37263	5.63449e-17	6.47813e-16
ENSG00000028839	1086.84	0.0727703	0.0983209	0.74013	0.459221	0.620031
ENSG00000029153	3339.41	-0.171539	0.0617433	-2.77825	0.0054652	0.0151847
ENSG00000029363	11092.7	-0.0122297	0.0523376	-0.233669	0.815242	0.894599
ENSG00000029364	7508.59	-0.505226	0.0484218	-10.4339	1.73674e-25	3.08729e-24
ENSG00000029534	291.033	0.442309	0.177588	2.49065	0.0127511	0.032585
ENSG00000029559	0.727706	0.909845	3.3681	0.270136	0.787056	NA
ENSG00000029639	555.994	0.360898	0.128194	2.81526	0.00487378	0.0136891
ENSG00000029725	7766.96	-0.176043	0.0475435	-3.70278	0.000213251	0.000772271
ENSG00000029993	4838.89	-0.153751	0.0562657	-2.73259	0.00628377	0.017201
ENSG00000030066	8320.85	-0.898664	0.0489303	-18.3662	2.44869e-75	1.996e-73
ENSG00000030110	2439.94	-0.867718	0.0776687	-11.172	5.58867e-29	1.14009e-27
ENSG00000030304	2.4015	4.65933	2.28743	2.03693	0.0416573	NA
ENSG00000030419	231.697	-0.371101	0.205499	-1.80585	0.0709415	0.143129
ENSG00000030582	16767.8	0.147995	0.0508523	2.9103	0.00361081	0.0104396
ENSG00000031003	3287.13	-0.355227	0.0664807	-5.34331	9.12643e-08	5.10042e-07
ENSG00000031081	3341.71	-0.170104	0.0604528	-2.81383	0.00489552	0.0137319
ENSG00000031691	394.166	0.0607453	0.151286	0.401526	0.688033	0.809293
ENSG00000031698	14341.3	0.337636	0.0425985	7.926	2.26315e-15	2.34732e-14
ENSG00000031823	3144.79	-0.0364609	0.0642608	-0.567389	0.57045	0.717492
ENSG00000032219	1196.07	-0.0944235	0.0948467	-0.995538	0.319475	0.478197
ENSG00000032389	1773.51	0.374993	0.0785258	4.77541	1.7934e-06	8.6931e-06
ENSG00000032444	1698.93	-0.0396236	0.0864387	-0.458401	0.646664	0.778389
ENSG00000032742	1406.99	-0.065025	0.0872858	-0.744967	0.456292	0.617169
ENSG00000033011	3644.45	0.0484015	0.0587074	0.824453	0.409682	0.573904
ENSG00000033030	2686.06	-0.226521	0.0668482	-3.38859	0.000702529	0.00232677
ENSG00000033050	15428.5	0.371517	0.0434438	8.55167	1.21316e-17	1.44805e-16
ENSG00000033100	10139.4	-0.015293	0.0528819	-0.289192	0.772435	0.868051
ENSG00000033122	24.6325	-1.0334	0.623997	-1.65609	0.0977028	0.187314
ENSG00000033170	1505.42	-0.956353	0.0888661	-10.7617	5.21792e-27	9.86388e-26
ENSG00000033178	25107.8	0.0530237	0.0478063	1.10914	0.267372	0.418089
ENSG00000033327	447.735	-0.114756	0.149305	-0.768603	0.442129	0.604269
ENSG00000033627	4063.08	-0.451169	0.0587277	-7.68238	1.56159e-14	1.5314e-13
ENSG00000033800	2198.7	0.175718	0.0712269	2.46701	0.0136246	0.0345716
ENSG00000033867	8056.02	-0.796499	0.0581723	-13.6921	1.13237e-42	3.64846e-41
ENSG00000034053	2092.73	0.195299	0.0783723	2.49194	0.0127048	0.0324841
ENSG00000034152	1378.24	0.372257	0.0860701	4.32504	1.52503e-05	6.56623e-05
ENSG00000034239	0	NA	NA	NA	NA	NA
ENSG00000034510	82310.9	0.0411999	0.0383162	1.07526	0.282258	0.435511
ENSG00000034533	430.071	-0.607545	0.146971	-4.13378	3.56844e-05	0.000145343
ENSG00000034677	4033.7	-0.430064	0.0623159	-6.90134	5.15137e-12	4.21163e-11
ENSG00000034693	1056.54	-0.239891	0.0968522	-2.47688	0.0132538	0.0337341
ENSG00000034713	3492.42	-0.146736	0.0596632	-2.45941	0.0139166	0.0352329
ENSG00000034971	1.2253	0.539644	2.65839	0.202996	0.839138	NA
ENSG00000035115	1115.58	0.33706	0.0995613	3.38545	0.000710607	0.00235151
ENSG00000035141	3053.11	-0.915605	0.0676997	-13.5245	1.12093e-41	3.4822e-40
ENSG00000035403	29234.6	-0.260829	0.0381122	-6.84371	7.71692e-12	6.21328e-11
ENSG00000035499	1114.18	-0.97983	0.0950171	-10.3121	6.21023e-25	1.08177e-23
ENSG00000035664	953.246	-0.353803	0.102873	-3.43922	0.000583389	0.00196219
ENSG00000035681	5668.68	-0.0270205	0.051791	-0.521722	0.601864	0.742559
ENSG00000035687	4029.04	-0.907184	0.0577075	-15.7204	1.09638e-55	5.3898e-54
ENSG00000035720	0.710411	2.90463	3.55777	0.81642	0.41426	NA
ENSG00000035862	13061.3	-0.689498	0.0428203	-16.1021	2.46549e-58	1.33599e-56
ENSG00000035928	8516.91	-0.276517	0.0472474	-5.85253	4.84151e-09	3.07311e-08
ENSG00000036054	6032.05	0.0131941	0.0602142	0.21912	0.826557	0.901294
ENSG00000036257	5798.52	-0.0996089	0.0532217	-1.87158	0.0612641	0.126467
ENSG00000036448	554.714	0.854377	0.129352	6.60508	3.97309e-11	3.01923e-10
ENSG00000036473	2.42158	4.66988	2.28745	2.04152	0.0411992	NA
ENSG00000036530	30.2499	-0.334991	0.541124	-0.619066	0.535873	0.687697
ENSG00000036549	6403.58	-0.162761	0.0527893	-3.08322	0.00204775	0.00622847
ENSG00000036565	0.247406	-1.53093	4.99435	-0.306533	0.759199	NA
ENSG00000036672	65.2315	-0.711355	0.362052	-1.96479	0.0494386	0.10574
ENSG00000036828	0	NA	NA	NA	NA	NA
ENSG00000037042	1130.64	-0.067305	0.096067	-0.700604	0.48355	0.6426
ENSG00000037241	2736.31	0.0977079	0.0649521	1.50431	0.132502	0.241044
ENSG00000037280	10.1187	-0.0374402	0.9108	-0.041107	0.967211	NA
ENSG00000037474	10375.6	0.14381	0.0454368	3.16505	0.00155058	0.00482869
ENSG00000037637	1165.35	-0.227543	0.0913237	-2.49161	0.0127167	0.0325102
ENSG00000037749	1780.83	-0.975697	0.0808795	-12.0636	1.64447e-33	3.90618e-32
ENSG00000037757	2246.12	-0.146449	0.0717647	-2.04068	0.0412826	0.0906337
ENSG00000037897	1012.09	0.233208	0.0995923	2.34163	0.0191999	0.0467355
ENSG00000037965	95.4719	0.675145	0.306136	2.20538	0.0274277	0.0637684
ENSG00000038002	2505.66	0.0508856	0.0684792	0.743081	0.457433	0.618357
ENSG00000038210	1197.94	-0.0565515	0.096307	-0.587201	0.557069	0.705875
ENSG00000038219	9541.06	-0.0867888	0.0475699	-1.82445	0.0680844	0.138374
ENSG00000038274	5468.13	0.151361	0.0641422	2.35977	0.0182863	0.044786
ENSG00000038295	166.04	0.469395	0.227662	2.06181	0.0392258	0.086747
ENSG00000038358	4292.91	0.0209696	0.0631465	0.332079	0.739829	0.846014
ENSG00000038382	26204.7	-0.125082	0.0383908	-3.25812	0.00112153	0.00358806
ENSG00000038427	42853.8	-0.217305	0.0379875	-5.72043	1.06256e-08	6.54202e-08
ENSG00000038532	1636.72	0.117686	0.0847498	1.38863	0.164947	0.287481
ENSG00000038945	1411.86	1.02351	0.0859665	11.9059	1.10252e-32	2.55135e-31
ENSG00000039068	12.4898	-1.44712	0.858704	-1.68524	0.0919418	0.178077
ENSG00000039123	7778.09	0.150193	0.0492954	3.0468	0.00231294	0.0069684
ENSG00000039139	765.816	-0.0266132	0.114043	-0.233361	0.815481	0.894811
ENSG00000039319	6177.3	-0.16984	0.0513943	-3.30466	0.000950934	0.00307739
ENSG00000039523	162.479	-0.233361	0.230301	-1.01329	0.310924	0.468597
ENSG00000039537	16.3044	-0.521234	0.72305	-0.720882	0.470982	0.63082
ENSG00000039560	23985.1	-0.149459	0.0392579	-3.80711	0.000140599	0.000525015
ENSG00000039600	13.7477	1.47626	0.812412	1.81713	0.0691971	0.140097
ENSG00000039650	994.784	-0.00458202	0.0996079	-0.0460005	0.96331	0.981159
ENSG00000039987	2.47494	0.478929	1.79301	0.267109	0.789385	NA
ENSG00000040199	4511.86	0.487984	0.0560681	8.70342	3.22041e-18	4.00954e-17
ENSG00000040275	6571.69	-1.26494	0.0521214	-24.2692	4.15179e-130	7.47087e-128
ENSG00000040341	3588.45	-0.236873	0.0606735	-3.90405	9.45949e-05	0.000361946
ENSG00000040487	609.138	-0.106625	0.137052	-0.777991	0.436575	0.599383
ENSG00000040531	880.191	-0.212391	0.114884	-1.84874	0.0644955	0.132193
ENSG00000040608	173.556	-0.69036	0.230896	-2.98991	0.00279055	0.00826892
ENSG00000040633	6053.39	0.142498	0.0503649	2.82931	0.0046648	0.0131641
ENSG00000040731	106.104	1.04135	0.299486	3.47711	0.000506857	0.00172147
ENSG00000040933	2485.22	-0.305973	0.0681321	-4.49087	7.09315e-06	3.19242e-05
ENSG00000041353	2124.14	-0.296595	0.0760717	-3.89888	9.6637e-05	0.000369094
ENSG00000041357	7379.55	-0.860794	0.0510251	-16.87	7.47782e-64	4.528e-62
ENSG00000041515	9.2879	0.987576	0.974649	1.01326	0.310935	NA
ENSG00000041802	5471.14	0.372677	0.0527825	7.06061	1.65768e-12	1.41471e-11
ENSG00000041880	2346.14	0.349042	0.0696956	5.00809	5.49715e-07	2.82393e-06
ENSG00000041982	4461.38	-1.06625	0.0601602	-17.7234	2.76456e-70	1.96758e-68
ENSG00000041988	628.587	-0.195011	0.125039	-1.5596	0.118855	0.220787
ENSG00000042062	7.11079	0.62442	1.10105	0.567114	0.570637	NA
ENSG00000042088	1171.35	-0.151863	0.0926435	-1.63922	0.101167	0.193043
ENSG00000042286	583.364	-0.394574	0.128671	-3.06654	0.0021655	0.00656049
ENSG00000042304	0	NA	NA	NA	NA	NA
ENSG00000042317	216.698	0.438745	0.203012	2.16118	0.0306816	0.0702968
ENSG00000042429	1821.9	0.240698	0.0758671	3.17263	0.00151065	0.0047159
ENSG00000042445	7596.63	0.367477	0.050218	7.31764	2.52362e-13	2.2684e-12
ENSG00000042493	33987.6	-0.0748779	0.0446755	-1.67604	0.0937302	0.18065
ENSG00000042753	5143.2	-0.825067	0.057439	-14.3642	8.67852e-47	3.22051e-45
ENSG00000042781	29.4649	1.0184	0.555681	1.83271	0.066845	0.136276
ENSG00000042813	0	NA	NA	NA	NA	NA
ENSG00000042832	256.938	0.378686	0.195877	1.93329	0.0532008	0.112376
ENSG00000042980	116.962	-0.73746	0.271642	-2.71483	0.00663107	0.0180998
ENSG00000043039	477.085	-0.995084	0.144084	-6.90626	4.9761e-12	4.07707e-11
ENSG00000043093	3935.95	-0.311288	0.0670181	-4.64484	3.40341e-06	1.59148e-05
ENSG00000043143	4386.39	0.399243	0.0577384	6.91468	4.6892e-12	3.85193e-11
ENSG00000043355	212.755	0.204916	0.207346	0.988282	0.323015	0.482246
ENSG00000043462	1.20801	1.90797	2.77364	0.687894	0.49152	NA
ENSG00000043514	1501.63	0.075695	0.0846575	0.894133	0.371251	0.534795
ENSG00000043591	22.7415	1.5999	0.646269	2.4756	0.0133013	0.0338415
ENSG00000044012	0	NA	NA	NA	NA	NA
ENSG00000044090	1988.36	0.228894	0.0736979	3.10585	0.00189734	0.0058103
ENSG00000044115	33371.6	-0.078916	0.0380246	-2.07539	0.0379503	0.084278
ENSG00000044446	1886.45	-0.44947	0.0788593	-5.69964	1.20063e-08	7.35418e-08
ENSG00000044459	2262.05	-0.133821	0.07109	-1.88242	0.0597788	0.12381
ENSG00000044524	35.4836	-1.46056	0.531299	-2.74904	0.00597704	0.0164487
ENSG00000044574	19632.8	-0.425166	0.0400055	-10.6277	2.21541e-26	4.09068e-25
ENSG00000046604	13551.7	-0.272092	0.0464794	-5.85402	4.79836e-09	3.04673e-08
ENSG00000046647	222.604	-0.879235	0.199765	-4.40134	1.07584e-05	4.7337e-05
ENSG00000046651	1245.14	0.276842	0.0905297	3.05802	0.00222804	0.00673283
ENSG00000046653	0.997975	1.54501	3.21224	0.480977	0.630533	NA
ENSG00000046774	0.4803	2.33737	4.17732	0.559537	0.575795	NA
ENSG00000046889	7114.54	-0.951514	0.0517098	-18.401	1.28895e-75	1.05972e-73
ENSG00000047056	1112.15	0.552481	0.102188	5.40649	6.42715e-08	3.65182e-07
ENSG00000047188	2643.54	0.128986	0.0707525	1.82305	0.0682952	0.138671
ENSG00000047230	1238.38	-0.223593	0.0901675	-2.47976	0.0131472	0.0334896
ENSG00000047249	7124.19	-0.043284	0.0482838	-0.89645	0.370013	0.533677
ENSG00000047315	18366.1	0.0762073	0.0414866	1.83691	0.0662224	0.135181
ENSG00000047346	1138.15	-0.117376	0.0971385	-1.20834	0.226918	0.369178
ENSG00000047365	2023.92	0.280144	0.0753087	3.71994	0.00019927	0.000724528
ENSG00000047410	21473.6	-0.155406	0.040539	-3.83349	0.000126336	0.000475197
ENSG00000047457	38509.4	-1.05001	0.0434818	-24.1481	7.80897e-129	1.37915e-126
ENSG00000047578	2519.06	0.157197	0.0700782	2.24316	0.0248863	0.0585449
ENSG00000047579	100.357	-0.0110634	0.295863	-0.0373935	0.970171	0.98452
ENSG00000047597	115.317	-0.502906	0.277208	-1.81418	0.0696498	0.140895
ENSG00000047617	4.55216	4.04409	1.90011	2.12834	0.0333085	NA
ENSG00000047621	991.747	-1.05194	0.103128	-10.2004	1.97515e-24	3.37279e-23
ENSG00000047634	648.054	-0.282204	0.123064	-2.29314	0.0218397	0.052274
ENSG00000047644	1491.69	-0.0129259	0.0855748	-0.151048	0.879938	0.93419
ENSG00000047648	43.8225	0.189505	0.443275	0.427511	0.669007	0.794363
ENSG00000047662	3.76539	0.91478	1.54142	0.593466	0.552869	NA
ENSG00000047849	12897.8	-0.0804303	0.0437678	-1.83766	0.0661125	0.134999
ENSG00000047932	5799.3	-0.676418	0.0644917	-10.4885	9.76029e-26	1.75464e-24
ENSG00000047936	24.1193	0.36944	0.595478	0.620409	0.534988	0.686931
ENSG00000048028	1761.74	-0.272137	0.0785009	-3.46668	0.000526929	0.00178266
ENSG00000048052	2341.72	1.53664	0.0713533	21.5357	7.20976e-103	8.87219e-101
ENSG00000048140	4073.56	-0.375154	0.0574362	-6.53166	6.50426e-11	4.87092e-10
ENSG00000048162	2280.26	0.111961	0.079027	1.41674	0.156558	0.275707
ENSG00000048342	1137.99	0.613826	0.0981237	6.25564	3.95888e-10	2.7782e-09
ENSG00000048392	27268	1.07287	0.0454485	23.6062	3.33081e-123	5.52451e-121
ENSG00000048405	2398.94	0.176027	0.0718166	2.45106	0.0142437	0.0359942
ENSG00000048462	0.690332	2.86722	3.92468	0.730562	0.465047	NA
ENSG00000048471	2077.79	-0.735498	0.0775056	-9.48962	2.31883e-21	3.46083e-20
ENSG00000048540	1.53932	-0.137884	2.41939	-0.0569912	0.954552	NA
ENSG00000048544	3778.15	0.123494	0.0624959	1.97602	0.048152	0.103383
ENSG00000048545	0.539223	-2.60388	4.35314	-0.598162	0.549732	NA
ENSG00000048649	3074.1	0.0703912	0.0703944	0.999956	0.317332	0.475811
ENSG00000048707	6636.93	-0.386062	0.0511218	-7.55181	4.29255e-14	4.06132e-13
ENSG00000048740	3.99484	0.626222	1.44956	0.432007	0.665736	NA
ENSG00000048828	17559.4	-0.0115594	0.0415014	-0.27853	0.780605	0.873168
ENSG00000048991	1695.1	0.118519	0.0782951	1.51375	0.13009	0.237381
ENSG00000049089	33.0884	0.41177	0.505099	0.815226	0.414943	0.578977
ENSG00000049130	10283.8	0.0724906	0.0552442	1.31218	0.189458	0.320365
ENSG00000049167	969.997	0.215877	0.102328	2.10964	0.0348891	0.0784936
ENSG00000049192	62.2219	0.287535	0.371845	0.773267	0.439365	0.601972
ENSG00000049239	3270.16	-0.648188	0.063416	-10.2212	1.59332e-24	2.73546e-23
ENSG00000049245	7651.94	0.274602	0.0503629	5.45248	4.96723e-08	2.85548e-07
ENSG00000049246	673.105	-1.08874	0.123007	-8.85104	8.67064e-19	1.12353e-17
ENSG00000049247	152.819	0.658033	0.241971	2.71947	0.00653861	0.017855
ENSG00000049249	734.728	-0.535246	0.116326	-4.60127	4.19918e-06	1.93888e-05
ENSG00000049283	546.448	0.464524	0.136905	3.39304	0.000691205	0.00229089
ENSG00000049323	1602.13	-0.611591	0.0823593	-7.4259	1.12018e-13	1.03569e-12
ENSG00000049449	37614.2	0.208926	0.0413701	5.05017	4.41417e-07	2.29229e-06
ENSG00000049540	4.71485	0.070297	1.32494	0.0530567	0.957687	NA
ENSG00000049541	4273.09	-0.277905	0.059018	-4.70881	2.4917e-06	1.18757e-05
ENSG00000049618	1914.65	-0.385411	0.0749866	-5.13973	2.75132e-07	1.46343e-06
ENSG00000049656	17419.4	-0.408151	0.0468313	-8.71533	2.8991e-18	3.62131e-17
ENSG00000049759	1292.65	-0.24896	0.0921353	-2.70212	0.00688999	0.0187608
ENSG00000049768	5.61038	-0.375448	1.26801	-0.296093	0.767159	NA
ENSG00000049769	230.037	-0.491537	0.201711	-2.43684	0.0148162	0.037278
ENSG00000049860	12215.9	-0.144064	0.0430174	-3.34897	0.000811139	0.00266202
ENSG00000049883	1634.2	0.264868	0.082523	3.20963	0.00132907	0.00418327
ENSG00000050030	0.690332	2.86722	3.92468	0.730562	0.465047	NA
ENSG00000050130	5800.25	-0.149822	0.0532927	-2.8113	0.00493418	0.0138322
ENSG00000050165	6218.35	0.00520411	0.0501973	0.103673	0.917429	0.956772
ENSG00000050327	2182.49	-0.269684	0.0721992	-3.73527	0.000187513	0.000684913
ENSG00000050344	2062.23	-0.283452	0.074379	-3.81092	0.000138452	0.000517505
ENSG00000050393	1534.06	-0.174104	0.0830735	-2.09578	0.0361018	0.0808034
ENSG00000050405	10060.8	0.117491	0.0478742	2.45416	0.0141214	0.0357089
ENSG00000050426	2455.94	0.351878	0.068235	5.15686	2.51128e-07	1.34174e-06
ENSG00000050438	449.911	-0.192036	0.141632	-1.35588	0.175138	0.301415
ENSG00000050555	241.662	0.481587	0.191911	2.50942	0.0120928	0.0310944
ENSG00000050628	9.36967	3.48121	1.20182	2.89661	0.00377224	NA
ENSG00000050730	791.529	-0.134285	0.111062	-1.2091	0.226625	0.368794
ENSG00000050748	3249.85	-0.168119	0.0643467	-2.61271	0.00898287	0.023774
ENSG00000050767	3.24214	0.122729	1.57183	0.0780804	0.937764	NA
ENSG00000050820	5322.99	-0.281322	0.0691132	-4.07045	4.69228e-05	0.000187966
ENSG00000051009	1382.78	-0.0296558	0.0906895	-0.327004	0.743665	0.848583
ENSG00000051108	4713.73	-0.0763465	0.0572899	-1.33263	0.182652	0.31148
ENSG00000051128	1267.83	0.273567	0.0926027	2.9542	0.00313479	0.00917352
ENSG00000051180	971.211	-0.915063	0.105364	-8.68475	3.79593e-18	4.69848e-17
ENSG00000051341	4621.91	0.246558	0.0566802	4.34999	1.36146e-05	5.9006e-05
ENSG00000051382	1206.89	-0.103792	0.0971066	-1.06885	0.285137	0.438647
ENSG00000051523	7612.53	0.32256	0.0668561	4.82469	1.40222e-06	6.87027e-06
ENSG00000051596	1300.66	0.120019	0.328922	0.364886	0.715197	0.829129
ENSG00000051620	2268.58	-0.0574857	0.0697598	-0.824052	0.40991	0.574055
ENSG00000051825	5957.22	-0.572374	0.0535411	-10.6904	1.12926e-26	2.11379e-25
ENSG00000052126	4264.37	-0.306338	0.0579093	-5.28996	1.2234e-07	6.74232e-07
ENSG00000052344	179.956	-0.368601	0.218685	-1.68554	0.0918853	0.177985
ENSG00000052723	5142.6	-0.13242	0.0650093	-2.03693	0.0416566	0.0913494
ENSG00000052749	4143.02	0.679577	0.0609301	11.1534	6.89365e-29	1.39586e-27
ENSG00000052795	2548.75	-0.137499	0.0724586	-1.89762	0.0577464	0.120246
ENSG00000052802	8060.65	-0.0171032	0.0574882	-0.297508	0.766079	0.864217
ENSG00000052841	6491.18	-0.0853585	0.0513371	-1.6627	0.0963718	0.184985
ENSG00000052850	1.78673	-0.530772	2.13314	-0.248822	0.803499	NA
ENSG00000053108	43.2853	0.311251	0.440802	0.706101	0.480125	0.639251
ENSG00000053254	1320.51	-0.00296017	0.087365	-0.0338828	0.972971	0.985588
ENSG00000053328	0.269612	-1.59353	4.99002	-0.319343	0.749467	NA
ENSG00000053371	1279.64	-0.409754	0.0891984	-4.59374	4.35369e-06	2.00585e-05
ENSG00000053372	3484.1	0.109193	0.0606955	1.79903	0.0720145	0.145002
ENSG00000053438	0.4803	2.33737	4.17732	0.559537	0.575795	NA
ENSG00000053501	471.31	0.39138	0.140567	2.7843	0.00536432	0.0149414
ENSG00000053524	81.8102	0.0444236	0.327443	0.135668	0.892084	0.941389
ENSG00000053702	0	NA	NA	NA	NA	NA
ENSG00000053747	7768.53	-0.0266191	0.0474632	-0.560836	0.574909	0.720961
ENSG00000053770	3137.55	0.2828	0.0725376	3.89867	9.67241e-05	0.000369353
ENSG00000053900	2101.53	0.0447812	0.0766642	0.584121	0.559139	0.707233
ENSG00000053918	118.183	0.642342	0.280235	2.29215	0.0218968	0.0523907
ENSG00000054116	3987.07	-0.0977145	0.0574079	-1.70211	0.0887349	0.172901
ENSG00000054118	13834	-0.0753062	0.0421809	-1.78531	0.0742107	0.148858
ENSG00000054148	3749.19	0.164434	0.0654995	2.51046	0.0120576	0.0310247
ENSG00000054179	4.54088	-1.08501	1.37212	-0.790756	0.429087	NA
ENSG00000054219	1272.37	-0.31659	0.102127	-3.09995	0.00193551	0.00592011
ENSG00000054267	5550.83	0.158297	0.0523124	3.026	0.00247813	0.00742154
ENSG00000054277	3284.53	-0.769865	0.0640324	-12.0231	2.68814e-33	6.35361e-32
ENSG00000054282	2349.89	-0.0600361	0.0687547	-0.873193	0.382558	0.546258
ENSG00000054356	4402.96	-0.0906891	0.0593573	-1.52785	0.126549	0.232074
ENSG00000054392	684.457	0.0344421	0.118003	0.291876	0.770382	0.867177
ENSG00000054523	2979.28	-0.822434	0.0657143	-12.5153	6.15735e-36	1.60884e-34
ENSG00000054598	805.731	-0.209435	0.109654	-1.90997	0.0561368	0.11742
ENSG00000054611	1749.48	-0.230797	0.0776409	-2.97262	0.00295271	0.00869538
ENSG00000054654	4146.31	-0.746666	0.0652292	-11.4468	2.43963e-30	5.21091e-29
ENSG00000054690	150.033	0.280942	0.239925	1.17096	0.241615	0.387567
ENSG00000054793	2219.4	0.0897521	0.0704379	1.2742	0.202592	0.337577
ENSG00000054796	0	NA	NA	NA	NA	NA
ENSG00000054803	0.25019	1.37987	4.99021	0.276515	0.782152	NA
ENSG00000054938	0.230111	1.31896	4.99443	0.264085	0.791714	NA
ENSG00000054965	2003.18	-0.458782	0.0755534	-6.07229	1.26099e-09	8.47799e-09
ENSG00000054967	520.613	0.623921	0.132428	4.71139	2.46035e-06	1.1738e-05
ENSG00000054983	0	NA	NA	NA	NA	NA
ENSG00000055044	9867.59	0.378718	0.0453758	8.34625	7.04632e-17	8.02877e-16
ENSG00000055070	5268.82	-0.0902126	0.0530491	-1.70055	0.089028	0.173348
ENSG00000055118	8.7673	-0.367253	0.975091	-0.376635	0.706445	NA
ENSG00000055130	12743.8	-0.0755569	0.0432547	-1.74679	0.0806739	0.15964
ENSG00000055147	1435.8	0.166242	0.0850164	1.95541	0.0505351	0.107699
ENSG00000055163	3098.2	1.30854	0.0643087	20.3478	4.85749e-92	5.11888e-90
ENSG00000055208	3483.31	0.26235	0.0602829	4.35197	1.34917e-05	5.8513e-05
ENSG00000055211	1477.55	-0.863525	0.0879546	-9.81786	9.43292e-23	1.50943e-21
ENSG00000055332	10100.9	-0.118249	0.0569088	-2.07786	0.0377222	0.0838793
ENSG00000055483	2479.64	0.661697	0.0714535	9.26053	2.03419e-20	2.87408e-19
ENSG00000055609	5804.42	-0.197801	0.0511448	-3.86746	0.000109974	0.000417277
ENSG00000055732	324.306	-0.42755	0.167181	-2.55741	0.0105456	0.0275016
ENSG00000055813	35.0287	-2.01168	0.531282	-3.78647	0.000152803	0.000567147
ENSG00000055917	8177.37	0.141127	0.0554671	2.54433	0.0109488	0.0284094
ENSG00000055950	2244.73	0.0134558	0.0709972	0.189525	0.849681	0.915743
ENSG00000055955	3.07096	-1.09897	1.67576	-0.655804	0.51195	NA
ENSG00000055957	0.769991	0.910194	3.5394	0.257161	0.797055	NA
ENSG00000056050	1610.1	0.0696526	0.0860023	0.809892	0.418002	0.581914
ENSG00000056097	11511.9	0.208612	0.0448687	4.64938	3.32938e-06	1.55992e-05
ENSG00000056277	1414.43	0.372024	0.0874416	4.25455	2.09472e-05	8.83757e-05
ENSG00000056291	2.16304	0.921018	2.06718	0.445542	0.655928	NA
ENSG00000056487	43.5413	0.198852	0.450116	0.441779	0.658649	0.78716
ENSG00000056558	1181.05	2.18203	0.0988391	22.0766	5.30444e-108	7.12514e-106
ENSG00000056586	9343.35	-0.207149	0.0515336	-4.01968	5.82767e-05	0.000230462
ENSG00000056736	0	NA	NA	NA	NA	NA
ENSG00000056972	2009.45	0.0411578	0.0736948	0.558491	0.576509	0.722269
ENSG00000056998	1587.65	-0.380932	0.0808003	-4.71449	2.4232e-06	1.15666e-05
ENSG00000057019	70503.8	-0.0156701	0.0407081	-0.384938	0.700284	0.817755
ENSG00000057149	0.230111	1.31896	4.99443	0.264085	0.791714	NA
ENSG00000057252	7822.39	0.111978	0.0504499	2.21959	0.0264467	0.0617585
ENSG00000057294	1207.36	-0.0408455	0.0910381	-0.448664	0.653674	0.783325
ENSG00000057468	35.487	1.03702	0.500171	2.07334	0.0381409	0.0846422
ENSG00000057593	2.41814	1.88201	1.93877	0.970726	0.331685	NA
ENSG00000057608	23218.6	0.128307	0.0403645	3.1787	0.00147935	0.00462727
ENSG00000057657	233.614	0.463942	0.194496	2.38535	0.0170629	0.0422233
ENSG00000057663	1526.96	0.290017	0.0866333	3.34764	0.000815022	0.0026743
ENSG00000057704	137.903	0.309403	0.259377	1.19287	0.23292	0.376992
ENSG00000057757	2297.62	-0.0518669	0.0692628	-0.748842	0.453952	0.615226
ENSG00000057935	3195.52	0.0178971	0.0624753	0.286467	0.77452	0.869472
ENSG00000058056	1784.45	-0.649636	0.0782508	-8.30197	1.02401e-16	1.15642e-15
ENSG00000058063	4941.69	-1.00558	0.0675922	-14.8772	4.6364e-50	1.91417e-48
ENSG00000058085	81.887	0.771415	0.336837	2.29017	0.0220113	0.0526252
ENSG00000058091	6011.8	-0.215354	0.0521595	-4.12876	3.64731e-05	0.000148145
ENSG00000058262	32076.3	-0.257109	0.0386362	-6.65461	2.84052e-11	2.1891e-10
ENSG00000058272	7939.36	0.202922	0.0539527	3.7611	0.000169165	0.000623509
ENSG00000058335	10.8055	-0.0332546	0.894224	-0.0371882	0.970335	0.984582
ENSG00000058404	27.4079	0.958874	0.568118	1.68781	0.0914485	0.177285
ENSG00000058453	328.512	-0.0526983	0.182622	-0.288565	0.772914	0.86835
ENSG00000058600	3395.02	0.594657	0.0632377	9.40351	5.27711e-21	7.70717e-20
ENSG00000058668	8469.77	-0.580153	0.0483014	-12.0111	3.10673e-33	7.31577e-32
ENSG00000058673	12828.7	-0.113357	0.0476142	-2.38074	0.0172778	0.0426666
ENSG00000058729	2666.41	0.56554	0.0665633	8.49628	1.95768e-17	2.30926e-16
ENSG00000058799	1864	0.595922	0.0777083	7.66871	1.73741e-14	1.69597e-13
ENSG00000058804	4582.09	-0.273677	0.0628116	-4.35711	1.31792e-05	5.7275e-05
ENSG00000058866	854.574	0.691287	0.110643	6.24792	4.15965e-10	2.90414e-09
ENSG00000059122	3973.63	-0.0477242	0.0639781	-0.745946	0.4557	0.616805
ENSG00000059145	1654.12	-0.764524	0.0832564	-9.18277	4.20148e-20	5.83678e-19
ENSG00000059377	3226.32	0.578148	0.0634357	9.11392	7.94586e-20	1.08489e-18
ENSG00000059378	3578.83	-0.271113	0.0625103	-4.33709	1.44381e-05	6.23906e-05
ENSG00000059573	10630.4	-0.209285	0.045429	-4.60685	4.08811e-06	1.8908e-05
ENSG00000059588	4279.69	0.071977	0.0591701	1.21644	0.223816	0.365428
ENSG00000059691	2247.85	0.188171	0.0702476	2.67868	0.00739138	0.019975
ENSG00000059728	916.828	-0.374944	0.10176	-3.68459	0.000229072	0.000825707
ENSG00000059758	2652.73	0.323074	0.0692927	4.66246	3.1245e-06	1.46862e-05
ENSG00000059769	1400.93	0.508351	0.0855083	5.94504	2.76382e-09	1.79676e-08
ENSG00000059804	2006.81	-1.75306	0.0766621	-22.8674	9.81466e-116	1.4512e-113
ENSG00000059915	52.8939	0.389127	0.401449	0.969306	0.332392	0.492469
ENSG00000060069	689.62	0.224597	0.118708	1.89201	0.0584893	0.121594
ENSG00000060138	6576.51	-0.26303	0.0492451	-5.34124	9.23139e-08	5.15606e-07
ENSG00000060140	1002.62	0.522415	0.099977	5.22535	1.73825e-07	9.44865e-07
ENSG00000060237	6764.76	-0.144701	0.0491035	-2.94685	0.00321032	0.00937727
ENSG00000060303	0.230111	1.31896	4.99443	0.264085	0.791714	NA
ENSG00000060339	6882.83	-0.0195283	0.0494159	-0.395181	0.692709	0.812092
ENSG00000060491	2654.54	0.198104	0.0794971	2.49197	0.0127037	0.0324841
ENSG00000060558	3.24558	1.09107	1.64717	0.662393	0.50772	NA
ENSG00000060566	98.5599	1.25864	0.310958	4.04762	5.17411e-05	0.000206294
ENSG00000060642	772.612	-0.121981	0.114419	-1.06608	0.286386	0.440101
ENSG00000060656	1707.67	1.02583	0.079163	12.9585	2.10322e-38	5.92846e-37
ENSG00000060688	2824.47	-0.0193008	0.0642162	-0.30056	0.76375	0.86256
ENSG00000060709	4.21175	2.79758	1.70207	1.64363	0.100252	NA
ENSG00000060718	8.74978	-1.03001	0.994842	-1.03535	0.300505	NA
ENSG00000060749	3480.36	-0.144618	0.0645139	-2.24165	0.0249837	0.0587377
ENSG00000060762	329.024	0.166874	0.165527	1.00814	0.313386	0.471303
ENSG00000060971	1505.36	-0.222294	0.0826589	-2.6893	0.00716029	0.0193999
ENSG00000060982	9631.84	0.290489	0.056299	5.15975	2.47277e-07	1.32191e-06
ENSG00000061273	2769.95	-0.371868	0.0670695	-5.54451	2.94782e-08	1.73325e-07
ENSG00000061337	50.7324	0.865478	0.417402	2.07348	0.0381272	0.0846216
ENSG00000061455	55.9269	0.105797	0.416292	0.254141	0.799387	0.884511
ENSG00000061492	1.70839	2.50844	2.47971	1.01158	0.311737	NA
ENSG00000061656	507.237	-0.0111781	0.138959	-0.0804421	0.935886	0.965863
ENSG00000061676	26424.5	-0.165709	0.0441104	-3.75668	0.000172183	0.000633406
ENSG00000061794	6683.14	0.401259	0.0510203	7.86469	3.70008e-15	3.7903e-14
ENSG00000061918	3783.51	-0.730321	0.0664253	-10.9946	4.05619e-28	7.95965e-27
ENSG00000061936	2439.34	0.277917	0.0685857	4.05211	5.07577e-05	0.0002025
ENSG00000061938	1165.78	-0.0791815	0.0983834	-0.804827	0.42092	0.584367
ENSG00000061987	6022.09	0.245127	0.0519574	4.71784	2.38366e-06	1.1395e-05
ENSG00000062038	191.352	-1.16541	0.221871	-5.25266	1.49916e-07	8.1934e-07
ENSG00000062096	10.4168	-0.0489792	0.981494	-0.0499028	0.9602	NA
ENSG00000062194	7135.08	0.105123	0.0489054	2.14951	0.031594	0.0720325
ENSG00000062282	848.222	0.409335	0.10743	3.81026	0.00013882	0.000518781
ENSG00000062370	509.095	-0.534531	0.144532	-3.69835	0.000217005	0.00078497
ENSG00000062485	9180.98	-0.270022	0.0472722	-5.71207	1.11612e-08	6.85414e-08
ENSG00000062524	18.5197	1.26389	0.70682	1.78813	0.0737544	0.148052
ENSG00000062582	55.672	-0.154717	0.39773	-0.389001	0.697276	0.81519
ENSG00000062598	2582.01	0.113307	0.0677351	1.6728	0.0943674	0.181759
ENSG00000062650	8964.25	0.121399	0.0480486	2.52659	0.0115177	0.0297641
ENSG00000062716	24726.7	-0.197145	0.0490075	-4.02276	5.75197e-05	0.000227762
ENSG00000062725	5682.61	0.0808372	0.0607793	1.33001	0.183515	0.312448
ENSG00000062822	1790.23	-0.243637	0.0810437	-3.00624	0.00264503	0.00787319
ENSG00000063015	2.49927	0.417117	1.94839	0.214083	0.830482	NA
ENSG00000063046	43350	-0.0160095	0.0380403	-0.420857	0.673859	0.798533
ENSG00000063127	78.4043	0.382597	0.354469	1.07935	0.28043	0.433357
ENSG00000063169	56.7634	0.0416994	0.387547	0.107598	0.914314	0.955125
ENSG00000063176	475.414	0.0402445	0.138333	0.290925	0.771109	0.867517
ENSG00000063177	24661.8	0.250011	0.0451516	5.53715	3.07428e-08	1.80039e-07
ENSG00000063180	578.431	0.614894	0.129725	4.73997	2.13752e-06	1.02672e-05
ENSG00000063241	5772.04	-0.189986	0.0607089	-3.12945	0.00175133	0.00540006
ENSG00000063244	9511.64	0.164409	0.0522427	3.14703	0.00164936	0.00511043
ENSG00000063245	4164.11	0.043749	0.0727675	0.601216	0.547696	0.698017
ENSG00000063322	2965.2	0.105681	0.0630674	1.67568	0.0938006	0.180759
ENSG00000063438	384.179	-0.422272	0.153139	-2.75744	0.00582563	0.0160834
ENSG00000063515	0	NA	NA	NA	NA	NA
ENSG00000063587	2353.37	0.455596	0.069539	6.55166	5.69007e-11	4.28643e-10
ENSG00000063601	2313.54	-0.13864	0.0727803	-1.90491	0.0567922	0.118622
ENSG00000063660	14874.9	-0.0941833	0.0561495	-1.67737	0.0934704	0.18025
ENSG00000063761	363.481	-0.016641	0.156599	-0.106265	0.915372	0.95582
ENSG00000063854	1241.69	-0.0115007	0.0887747	-0.129549	0.896923	0.944771
ENSG00000063978	8088.67	0.213451	0.0489559	4.36006	1.30027e-05	5.65468e-05
ENSG00000064012	4266.14	-0.199903	0.058612	-3.41061	0.000648171	0.00215838
ENSG00000064042	863.057	-0.200383	0.104195	-1.92316	0.0544603	0.114592
ENSG00000064102	2756.84	0.0223831	0.0658532	0.339894	0.733936	0.841849
ENSG00000064115	11220.6	0.070238	0.0461312	1.52257	0.127866	0.234121
ENSG00000064195	0.710411	2.90463	3.55777	0.81642	0.41426	NA
ENSG00000064199	513.513	0.32164	0.135657	2.37097	0.0177413	0.0436136
ENSG00000064201	3.53799	-2.67483	1.72393	-1.55159	0.12076	NA
ENSG00000064205	6.42112	-2.07106	1.31713	-1.5724	0.115857	NA
ENSG00000064218	50.0089	0.88381	0.416281	2.12311	0.0337449	0.0762439
ENSG00000064225	449.89	-0.972651	0.142945	-6.80438	1.01483e-11	8.07883e-11
ENSG00000064270	2.26425	-0.437628	1.87202	-0.233773	0.815162	NA
ENSG00000064300	11.0753	0.879265	0.883721	0.994958	0.319757	0.478495
ENSG00000064309	392.391	-0.330214	0.151645	-2.17755	0.0294399	0.0678379
ENSG00000064313	8282	0.114342	0.0481897	2.37274	0.0176567	0.0434447
ENSG00000064393	18383	0.254538	0.0409071	6.22233	4.89826e-10	3.39743e-09
ENSG00000064419	12525.6	0.138412	0.0427877	3.23485	0.00121706	0.00386324
ENSG00000064489	1.30643	-2.10996	2.73388	-0.771783	0.440243	NA
ENSG00000064490	2776.81	0.257886	0.0656501	3.92818	8.55898e-05	0.000329806
ENSG00000064545	1455.32	-0.0235228	0.086106	-0.273184	0.784712	0.875624
ENSG00000064547	376.92	0.1268	0.154881	0.818691	0.412963	0.576974
ENSG00000064601	24565.5	0.184404	0.0469104	3.93098	8.45993e-05	0.000326319
ENSG00000064607	7988.6	-0.510311	0.0492796	-10.3554	3.9549e-25	6.97834e-24
ENSG00000064651	1942.07	-0.476234	0.082404	-5.77925	7.50337e-09	4.6909e-08
ENSG00000064652	704.381	-0.105965	0.122283	-0.866552	0.386188	0.549794
ENSG00000064655	611.622	-0.71651	0.131491	-5.44912	5.06204e-08	2.90823e-07
ENSG00000064666	12763.7	-0.513018	0.0453673	-11.3081	1.19662e-29	2.49446e-28
ENSG00000064687	549.588	-0.163853	0.134577	-1.21755	0.223396	0.36488
ENSG00000064692	10.5547	1.27477	0.914548	1.39388	0.163354	0.285097
ENSG00000064703	1727.68	-0.0798597	0.0805683	-0.991205	0.321585	0.480639
ENSG00000064726	6843.02	0.448819	0.0579038	7.75111	9.10925e-15	9.09984e-14
ENSG00000064763	1198.17	0.457495	0.0919519	4.97538	6.51204e-07	3.32025e-06
ENSG00000064787	5.32473	-1.77155	1.30515	-1.35735	0.174668	NA
ENSG00000064835	0.494812	-2.49378	4.50709	-0.553301	0.580057	NA
ENSG00000064886	292.597	-0.957638	0.174604	-5.48463	4.14337e-08	2.39414e-07
ENSG00000064932	3364.88	-0.171811	0.0728836	-2.35733	0.0184069	0.0450409
ENSG00000064933	2544.85	0.0602383	0.0754209	0.798695	0.424467	0.587709
ENSG00000064961	3360.46	-0.0157787	0.0666735	-0.236657	0.812923	0.892979
ENSG00000064989	490.705	-0.701213	0.138944	-5.04672	4.49461e-07	2.3328e-06
ENSG00000064995	869.945	-1.56978	0.10867	-14.4455	2.67723e-47	1.0092e-45
ENSG00000064999	1285.54	0.339101	0.090071	3.76482	0.000166668	0.0006149
ENSG00000065000	13126.9	0.226647	0.0480651	4.71543	2.41205e-06	1.15163e-05
ENSG00000065029	822.127	0.095288	0.110986	0.858559	0.390584	0.554216
ENSG00000065054	232.308	0.446663	0.197231	2.26467	0.0235331	0.0557948
ENSG00000065057	861.021	0.141764	0.108099	1.31143	0.189711	0.320709
ENSG00000065060	1871.85	-0.376264	0.0760412	-4.94817	7.49158e-07	3.80241e-06
ENSG00000065135	10755.5	-0.752544	0.0531533	-14.158	1.66682e-45	5.89849e-44
ENSG00000065150	23594	0.185603	0.0406524	4.56561	4.98052e-06	2.27869e-05
ENSG00000065154	8347.58	-0.30403	0.0468183	-6.49383	8.36823e-11	6.20831e-10
ENSG00000065183	6737.61	0.176301	0.0491484	3.58712	0.00033435	0.00117383
ENSG00000065243	5458.12	0.122721	0.0575096	2.13393	0.0328489	0.0745726
ENSG00000065268	1033.94	-1.26839	0.110516	-11.4769	1.7236e-30	3.70641e-29
ENSG00000065308	3650.97	-1.8456	0.0627654	-29.4047	4.78453e-190	1.62964e-187
ENSG00000065320	49.0642	0.200596	0.421671	0.475718	0.634275	0.768772
ENSG00000065325	778.57	0.749658	0.110046	6.81224	9.60887e-12	7.6654e-11
ENSG00000065328	2593.99	-0.691424	0.0676441	-10.2215	1.58872e-24	2.73003e-23
ENSG00000065357	756.858	0.314372	0.112405	2.79677	0.00516159	0.0144041
ENSG00000065361	329.104	-0.121248	0.165662	-0.7319	0.46423	0.624193
ENSG00000065371	2.98917	-0.593517	1.64118	-0.36164	0.717621	NA
ENSG00000065413	222.459	-0.72873	0.202201	-3.60399	0.000313367	0.00110361
ENSG00000065427	17701.7	0.338078	0.0406979	8.30701	9.81435e-17	1.11031e-15
ENSG00000065457	3356.84	0.279014	0.0611321	4.56412	5.01597e-06	2.29325e-05
ENSG00000065485	1315.53	0.0550537	0.0871462	0.631739	0.527557	0.681641
ENSG00000065491	1074.35	0.047722	0.0944758	0.505124	0.613472	0.751822
ENSG00000065518	4840.31	-0.00153165	0.0536833	-0.0285311	0.977239	0.988379
ENSG00000065526	1660.53	0.0320866	0.0809412	0.396418	0.691796	0.811675
ENSG00000065534	13819.8	-0.492712	0.0432961	-11.38	5.25771e-30	1.10935e-28
ENSG00000065548	11705.6	0.240261	0.0461696	5.20388	1.95173e-07	1.05549e-06
ENSG00000065559	5841.14	0.110245	0.0510637	2.15897	0.0308528	0.0706382
ENSG00000065600	1742.76	0.190657	0.07739	2.46359	0.0137555	0.0348622
ENSG00000065609	2.00915	-1.67501	2.07728	-0.806345	0.420044	NA
ENSG00000065613	5885.71	-0.287988	0.0540784	-5.32537	1.00749e-07	5.60419e-07
ENSG00000065615	1878.11	0.322328	0.0789972	4.08024	4.49883e-05	0.000180692
ENSG00000065618	110.692	-0.317112	0.283668	-1.1179	0.263611	0.413904
ENSG00000065621	94.8746	0.694014	0.304959	2.27576	0.0228603	0.0543823
ENSG00000065665	641.241	0.374649	0.119882	3.12515	0.00177712	0.00547164
ENSG00000065675	3.14306	1.06809	1.65468	0.645495	0.518606	NA
ENSG00000065717	105.341	0.0606592	0.28903	0.209872	0.833768	0.905839
ENSG00000065802	3834.16	0.213673	0.0585746	3.64788	0.000264418	0.000943769
ENSG00000065809	4147.31	-0.486935	0.0599277	-8.12537	4.45994e-16	4.82797e-15
ENSG00000065833	6182.14	-0.00434238	0.0552602	-0.0785807	0.937366	0.966282
ENSG00000065882	4771.22	-0.00619262	0.056023	-0.110537	0.911983	0.95384
ENSG00000065883	5877.41	0.0275195	0.0514361	0.535024	0.592633	0.735203
ENSG00000065911	17545.3	0.427859	0.0430605	9.93622	2.89595e-23	4.72922e-22
ENSG00000065923	2087.76	0.200459	0.0744221	2.69353	0.00706989	0.0191766
ENSG00000065970	842.885	-0.825932	0.115231	-7.1676	7.63254e-13	6.65979e-12
ENSG00000065978	22927.7	-0.0323751	0.0394044	-0.821612	0.411298	0.575364
ENSG00000065989	195.626	2.05119	0.228456	8.97847	2.74548e-19	3.65438e-18
ENSG00000066027	2484.72	-0.0088375	0.0684815	-0.129049	0.897319	0.945083
ENSG00000066032	33.3132	2.12483	0.546115	3.89081	9.99109e-05	0.000381064
ENSG00000066044	4678.98	-0.113319	0.0543901	-2.08345	0.0372103	0.0829146
ENSG00000066056	2.22819	1.72289	2.01236	0.856152	0.391914	NA
ENSG00000066084	9651.93	-0.754351	0.0464787	-16.23	3.0933e-59	1.70525e-57
ENSG00000066117	3578.21	0.340317	0.0620072	5.48835	4.05697e-08	2.34706e-07
ENSG00000066135	3937.34	-0.445764	0.0575783	-7.74187	9.79633e-15	9.75236e-14
ENSG00000066136	1998.46	0.16707	0.0735724	2.27082	0.0231577	0.0549938
ENSG00000066185	10.2374	1.95861	0.990253	1.97789	0.0479409	NA
ENSG00000066230	0.997318	-0.106237	2.7445	-0.0387089	0.969122	NA
ENSG00000066248	305.755	-0.588771	0.171362	-3.43583	0.000590742	0.00198482
ENSG00000066279	38227.8	-0.768797	0.0485356	-15.8399	1.65205e-56	8.31428e-55
ENSG00000066294	1.5372	-0.0762531	2.4205	-0.031503	0.974868	NA
ENSG00000066322	4413.84	0.0972943	0.056556	1.72032	0.0853744	0.167379
ENSG00000066336	0.460221	2.2824	4.6431	0.491567	0.623025	NA
ENSG00000066379	539.641	0.0134506	0.128856	0.104385	0.916864	0.956423
ENSG00000066382	4.58118	1.3889	1.41209	0.983583	0.325321	NA
ENSG00000066405	1.80894	-0.55521	2.27697	-0.243838	0.807357	NA
ENSG00000066422	3303.11	0.236444	0.0624473	3.7863	0.000152904	0.000567412
ENSG00000066427	904.394	0.0684477	0.105389	0.649474	0.516032	0.672046
ENSG00000066455	4739.8	0.482369	0.0567891	8.49404	1.99571e-17	2.34976e-16
ENSG00000066468	1630.66	-1.41378	0.0829767	-17.0383	4.27041e-65	2.6794e-63
ENSG00000066557	1784.55	-0.16205	0.0779685	-2.0784	0.0376728	0.0837886
ENSG00000066583	801.98	-1.38174	0.113606	-12.1626	4.91943e-34	1.18626e-32
ENSG00000066629	2650.85	-0.381316	0.0704242	-5.41455	6.14428e-08	3.50048e-07
ENSG00000066651	944.086	0.127409	0.100666	1.26565	0.205638	0.341489
ENSG00000066654	8289.77	0.224714	0.0482299	4.65922	3.1741e-06	1.49083e-05
ENSG00000066697	2532.47	-0.794025	0.0672726	-11.8031	3.76256e-32	8.6155e-31
ENSG00000066735	142.441	-0.717816	0.252797	-2.8395	0.00451842	0.0127851
ENSG00000066739	1546.35	-0.427728	0.0825924	-5.17878	2.23345e-07	1.20002e-06
ENSG00000066777	11808.9	0.202952	0.0453238	4.47782	7.54081e-06	3.38113e-05
ENSG00000066813	0.747785	0.959657	3.57667	0.26831	0.788461	NA
ENSG00000066827	743.03	-0.209421	0.111744	-1.87411	0.0609147	0.125854
ENSG00000066855	5931.46	-0.335389	0.0555076	-6.04221	1.5202e-09	1.01599e-08
ENSG00000066923	40.5441	0.682709	0.481693	1.41731	0.156392	0.275465
ENSG00000066926	3042.74	-2.0724	0.0662405	-31.286	7.23391e-215	3.28523e-212
ENSG00000066933	4505.42	0.0615441	0.0606283	1.01511	0.310056	0.467566
ENSG00000067048	0.247406	-1.53093	4.99435	-0.306533	0.759199	NA
ENSG00000067057	24038.6	-0.118324	0.047413	-2.49559	0.0125747	0.0322033
ENSG00000067064	3430.17	-0.359692	0.0642428	-5.59895	2.15655e-08	1.28826e-07
ENSG00000067066	4060.44	0.152357	0.0636136	2.39503	0.0166189	0.0412692
ENSG00000067082	2462.81	0.236389	0.0675959	3.49709	0.000470356	0.00160666
ENSG00000067113	1136.36	-0.972608	0.0951728	-10.2194	1.62368e-24	2.78507e-23
ENSG00000067141	1470.32	0.241468	0.0827401	2.91839	0.00351842	0.0102038
ENSG00000067167	49818.3	-0.800374	0.0512952	-15.6033	6.91484e-55	3.31391e-53
ENSG00000067177	2962.74	-0.220069	0.0641533	-3.43036	0.000602787	0.00201853
ENSG00000067182	9434.67	-0.86563	0.047619	-18.1783	7.67357e-74	5.87814e-72
ENSG00000067191	475.319	0.529021	0.139725	3.78616	0.000152994	0.000567634
ENSG00000067208	2562.99	-0.144303	0.0737615	-1.95635	0.050424	0.107522
ENSG00000067221	712.14	-0.430363	0.119127	-3.61264	0.000303099	0.00107061
ENSG00000067225	161373	0.143584	0.0381641	3.76229	0.000168367	0.000620808
ENSG00000067248	5394	-0.0245452	0.05374	-0.45674	0.647858	0.779108
ENSG00000067334	9011.11	0.307009	0.0489432	6.27277	3.54676e-10	2.50003e-09
ENSG00000067365	1573.65	0.105678	0.0850792	1.24212	0.214193	0.35294
ENSG00000067369	14551.5	0.0414944	0.0421608	0.984193	0.32502	0.484521
ENSG00000067445	10.5977	-0.19338	0.922512	-0.209623	0.833962	0.905893
ENSG00000067533	3024.23	0.153959	0.0725037	2.12347	0.0337148	0.0761855
ENSG00000067560	18119.8	-0.169134	0.040616	-4.16421	3.1243e-05	0.000128682
ENSG00000067596	7871.35	-0.310568	0.0513372	-6.04957	1.45234e-09	9.71654e-09
ENSG00000067601	302.252	-0.010773	0.171393	-0.0628556	0.949882	0.973879
ENSG00000067606	714.314	-0.512463	0.117075	-4.37721	1.20206e-05	5.2503e-05
ENSG00000067646	0.247406	-1.53093	4.99435	-0.306533	0.759199	NA
ENSG00000067704	20383.5	0.0753902	0.0431254	1.74816	0.0804358	0.159252
ENSG00000067715	113.155	1.35736	0.283911	4.78094	1.7448e-06	8.46612e-06
ENSG00000067798	4887.21	-0.724878	0.0537745	-13.4799	2.05256e-41	6.30442e-40
ENSG00000067829	2739.84	0.108317	0.066242	1.63517	0.102013	0.194384
ENSG00000067836	760.533	-0.550217	0.111541	-4.93286	8.10328e-07	4.09219e-06
ENSG00000067840	884.311	-0.276034	0.108487	-2.54441	0.0109463	0.0284067
ENSG00000067842	1.44024	2.1638	2.64442	0.818251	0.413214	NA
ENSG00000067900	3211.1	-0.263102	0.0651006	-4.04147	5.3118e-05	0.00021143
ENSG00000067955	4474.03	0.846652	0.0593764	14.2591	3.93675e-46	1.42215e-44
ENSG00000067992	347.767	-0.389626	0.158839	-2.45297	0.0141682	0.035813
ENSG00000068001	1392.22	0.0669953	0.0866321	0.773331	0.439327	0.601972
ENSG00000068024	1461.57	-0.497694	0.0841517	-5.91425	3.33392e-09	2.1469e-08
ENSG00000068028	743.197	0.0553225	0.111324	0.496949	0.619225	0.756249
ENSG00000068078	625.394	-0.0254012	0.127434	-0.199329	0.842006	0.910558
ENSG00000068079	2054.77	-0.191791	0.0813257	-2.35831	0.0183582	0.0449448
ENSG00000068097	2001.37	0.25079	0.074546	3.36422	0.000767591	0.00252562
ENSG00000068120	4028.3	-0.208052	0.0643151	-3.23489	0.00121691	0.00386324
ENSG00000068137	1431.27	0.43127	0.096978	4.44709	8.70408e-06	3.87358e-05
ENSG00000068305	2769.22	0.601116	0.0680589	8.83229	1.02554e-18	1.3208e-17
ENSG00000068308	1408.99	0.0516545	0.0848708	0.608626	0.542773	0.693862
ENSG00000068323	2128.38	0.367062	0.0727497	5.04554	4.52233e-07	2.34527e-06
ENSG00000068354	406.467	0.0949134	0.159155	0.596359	0.550935	0.70085
ENSG00000068366	18733.9	0.30369	0.0485752	6.25195	4.05351e-10	2.83939e-09
ENSG00000068383	1078.08	-0.274553	0.108485	-2.53079	0.0113806	0.0294416
ENSG00000068394	1159.2	-0.216636	0.0964519	-2.24605	0.0247008	0.0581802
ENSG00000068400	1309.95	0.472182	0.0948213	4.9797	6.36831e-07	3.25044e-06
ENSG00000068438	2996.07	-0.00217072	0.0677624	-0.0320343	0.974445	0.986548
ENSG00000068489	4190.94	-0.517334	0.0607129	-8.52099	1.58196e-17	1.87768e-16
ENSG00000068615	78.6496	-0.099199	0.332461	-0.298378	0.765415	0.863877
ENSG00000068650	1931.56	-1.34805	0.0766533	-17.5863	3.13812e-69	2.16089e-67
ENSG00000068654	7786.38	0.271375	0.0504723	5.37672	7.58564e-08	4.27566e-07
ENSG00000068697	13422.7	-0.018443	0.0449794	-0.410032	0.681782	0.804374
ENSG00000068724	2660.74	-0.471001	0.069965	-6.73195	1.67403e-11	1.30702e-10
ENSG00000068745	3079.74	0.356397	0.0640024	5.56848	2.56965e-08	1.52263e-07
ENSG00000068781	0	NA	NA	NA	NA	NA
ENSG00000068784	2207.91	0.19227	0.0713853	2.69341	0.00707255	0.0191785
ENSG00000068796	3953.85	-0.0125085	0.0592962	-0.210949	0.832927	0.905515
ENSG00000068831	4.83906	2.37823	1.4524	1.63745	0.101536	NA
ENSG00000068878	4011.59	-0.276922	0.0598786	-4.62473	3.75084e-06	1.74454e-05
ENSG00000068885	1292.67	-0.251091	0.100023	-2.51034	0.0120614	0.0310261
ENSG00000068903	2547.76	-0.605647	0.0680199	-8.90397	5.38836e-19	7.06722e-18
ENSG00000068912	6120.72	0.298342	0.054342	5.49008	4.01749e-08	2.32563e-07
ENSG00000068971	451.455	0.300205	0.14267	2.10419	0.0353615	0.079398
ENSG00000068976	27.3081	1.06023	0.598781	1.77065	0.0766187	0.152901
ENSG00000068985	0.25019	1.37987	4.99021	0.276515	0.782152	NA
ENSG00000069011	490.04	-0.509249	0.138632	-3.6734	0.000239344	0.000859906
ENSG00000069018	0.710411	2.90463	3.55777	0.81642	0.41426	NA
ENSG00000069020	444.032	0.466642	0.142105	3.28378	0.00102424	0.00330118
ENSG00000069122	1.20801	1.90797	2.77364	0.687894	0.49152	NA
ENSG00000069188	56.7536	0.537283	0.389573	1.37916	0.167846	0.291522
ENSG00000069206	1.24194	-2.09415	2.77453	-0.754777	0.450383	NA
ENSG00000069248	5853.64	-0.393406	0.0510457	-7.70692	1.28889e-14	1.26985e-13
ENSG00000069275	29340.6	-1.13433	0.0471509	-24.0573	6.99363e-128	1.20177e-125
ENSG00000069329	15940.9	-0.0368979	0.0438214	-0.842005	0.399785	0.563474
ENSG00000069345	10524.7	0.251377	0.0442668	5.67867	1.35746e-08	8.2749e-08
ENSG00000069399	431.854	-0.0978441	0.152104	-0.64327	0.520049	0.675104
ENSG00000069424	913.75	0.243507	0.101828	2.39137	0.0167857	0.041613
ENSG00000069431	20.0321	2.73421	0.781571	3.49835	0.000468138	0.00160036
ENSG00000069482	0	NA	NA	NA	NA	NA
ENSG00000069493	193.641	-0.155133	0.218291	-0.710672	0.477288	0.636717
ENSG00000069509	1207.3	0.243018	0.0903495	2.68976	0.00715042	0.0193787
ENSG00000069535	1.20522	0.507858	2.67257	0.190026	0.849289	NA
ENSG00000069667	66.5513	-0.245954	0.355227	-0.692385	0.488696	0.646914
ENSG00000069696	2.39806	1.86928	1.96347	0.95203	0.341082	NA
ENSG00000069702	366.518	0.484207	0.157347	3.07732	0.0020887	0.00634731
ENSG00000069712	0	NA	NA	NA	NA	NA
ENSG00000069764	2.45551	1.13664	1.84677	0.615473	0.538242	NA
ENSG00000069812	9.09304	0.777821	0.960539	0.809776	0.418069	NA
ENSG00000069849	4085.42	-0.367763	0.0585796	-6.27801	3.42944e-10	2.42092e-09
ENSG00000069869	21546.9	-0.0588535	0.0430398	-1.36742	0.171494	0.296427
ENSG00000069943	1376.91	0.151701	0.0885015	1.7141	0.0865096	0.169344
ENSG00000069956	8098.5	-0.66361	0.0523256	-12.6823	7.40879e-37	1.99036e-35
ENSG00000069966	3516.12	0.20634	0.0603078	3.42146	0.000622867	0.00208029
ENSG00000069974	1093	-0.680992	0.0985214	-6.91213	4.77445e-12	3.92027e-11
ENSG00000069998	1627.73	-0.275499	0.0807055	-3.41364	0.000641013	0.00213566
ENSG00000070010	2644.76	-0.0202255	0.0660224	-0.306343	0.759344	0.859763
ENSG00000070018	3589.59	-0.847131	0.0622003	-13.6194	3.07129e-42	9.74739e-41
ENSG00000070019	16.2954	1.95683	0.769172	2.54408	0.0109566	0.0284219
ENSG00000070031	1.25029	1.8958	2.76973	0.684469	0.493679	NA
ENSG00000070047	4326.34	0.328867	0.0610738	5.38475	7.25466e-08	4.0988e-07
ENSG00000070061	5952.46	-0.084572	0.0514498	-1.64378	0.100222	0.191413
ENSG00000070081	5520.71	-0.212737	0.0582014	-3.65518	0.000256997	0.00091952
ENSG00000070087	8372.09	-0.513916	0.0541046	-9.49857	2.12792e-21	3.18087e-20
ENSG00000070159	4546.29	0.349974	0.0565874	6.18467	6.22313e-10	4.2883e-09
ENSG00000070182	36.3554	0.975273	0.509788	1.91309	0.0557361	0.11671
ENSG00000070190	2.16026	0.234452	2.09554	0.111881	0.910917	NA
ENSG00000070193	0.247406	-1.53093	4.99435	-0.306533	0.759199	NA
ENSG00000070214	9912.31	-1.18044	0.0532094	-22.1847	4.82252e-109	6.6176e-107
ENSG00000070269	874.963	0.0320617	0.103477	0.309844	0.756679	0.857927
ENSG00000070366	2274.57	0.177656	0.0758938	2.34085	0.0192399	0.0468058
ENSG00000070367	4602.83	-0.0789645	0.0620803	-1.27197	0.203383	0.338421
ENSG00000070371	1398.8	-0.169029	0.0859982	-1.9655	0.0493565	0.105576
ENSG00000070388	5.10444	-1.34326	1.31031	-1.02515	0.305292	NA
ENSG00000070404	8492.87	0.0233802	0.0535918	0.436264	0.662645	0.790054
ENSG00000070413	3451.38	-0.862702	0.0634192	-13.6032	3.8338e-42	1.2127e-40
ENSG00000070423	982.001	0.284119	0.111219	2.5546	0.010631	0.0276865
ENSG00000070444	871.992	-0.299859	0.105566	-2.84049	0.00450441	0.012753
ENSG00000070476	1388.2	0.125306	0.0872429	1.43628	0.150921	0.267858
ENSG00000070495	3923.81	-0.194283	0.0623004	-3.11849	0.00181781	0.0055861
ENSG00000070501	1133.83	0.353524	0.0942506	3.7509	0.000176201	0.000647189
ENSG00000070526	0.497596	-0.0511149	4.24096	-0.0120527	0.990384	NA
ENSG00000070540	2316.89	0.497322	0.0700934	7.09514	1.29222e-12	1.10926e-11
ENSG00000070601	4.50973	0.234313	1.36274	0.171943	0.863482	NA
ENSG00000070610	3325.62	0.66575	0.0633202	10.514	7.44554e-26	1.3474e-24
ENSG00000070614	10427.4	-1.77002	0.0485898	-36.4279	1.53853e-290	1.17384e-287
ENSG00000070669	8392.92	0.872104	0.0502157	17.3672	1.46295e-67	9.89517e-66
ENSG00000070718	1619.94	-0.478828	0.079729	-6.0057	1.90508e-09	1.25822e-08
ENSG00000070729	27.8244	0.4736	0.558718	0.847654	0.396631	0.560354
ENSG00000070731	306.121	-1.27297	0.173242	-7.34792	2.01322e-13	1.82423e-12
ENSG00000070748	0.269612	-1.59353	4.99002	-0.319343	0.749467	NA
ENSG00000070756	35211.9	0.242216	0.0378998	6.39097	1.64842e-10	1.19279e-09
ENSG00000070759	135.98	0.0400004	0.256248	0.1561	0.875954	0.931763
ENSG00000070761	2743.14	-0.205501	0.0676109	-3.03947	0.00236998	0.00712563
ENSG00000070770	5306.59	-0.234266	0.0546515	-4.28654	1.81478e-05	7.73704e-05
ENSG00000070778	582.737	-0.511885	0.128348	-3.98827	6.65566e-05	0.000260357
ENSG00000070785	1413.19	-0.120791	0.0846396	-1.42712	0.153545	0.27158
ENSG00000070808	2.88247	-2.2728	1.93965	-1.17176	0.241294	NA
ENSG00000070814	7827.83	0.399905	0.0520897	7.67724	1.62554e-14	1.59003e-13
ENSG00000070831	11939.8	-0.986575	0.0489494	-20.155	2.43252e-90	2.48117e-88
ENSG00000070882	7345.44	0.375399	0.0483407	7.76568	8.12096e-15	8.13974e-14
ENSG00000070886	2.25039	1.68638	2.09504	0.80494	0.420855	NA
ENSG00000070915	11.0461	-0.6454	0.870879	-0.74109	0.458639	0.61942
ENSG00000070950	1589.75	-0.217954	0.0811313	-2.68643	0.00722195	0.0195559
ENSG00000070961	4559	-0.497875	0.0602736	-8.26026	1.45355e-16	1.62325e-15
ENSG00000070985	1.23087	3.69085	2.9125	1.26725	0.205067	NA
ENSG00000071051	1661.7	-0.210709	0.0836099	-2.52015	0.0117306	0.0302692
ENSG00000071054	15800	-1.65857	0.0427687	-38.78	0	0
ENSG00000071073	625.493	0.236717	0.120923	1.95758	0.0502788	0.107249
ENSG00000071082	41258.7	0.234142	0.0370546	6.31884	2.63537e-10	1.87844e-09
ENSG00000071127	30064.8	0.232889	0.0386977	6.01817	1.76403e-09	1.17034e-08
ENSG00000071189	7034.37	-0.05842	0.0513403	-1.1379	0.255163	0.403966
ENSG00000071203	0	NA	NA	NA	NA	NA
ENSG00000071205	1301.07	-0.277528	0.0876193	-3.16743	0.00153792	0.0047924
ENSG00000071242	1522.01	-0.814467	0.0846921	-9.6168	6.791e-22	1.04125e-20
ENSG00000071243	1320.69	-0.068998	0.0911906	-0.756635	0.449269	0.610962
ENSG00000071246	91.9417	-1.33063	0.311424	-4.27272	1.93103e-05	8.19411e-05
ENSG00000071282	1324.6	-0.102402	0.0875766	-1.16928	0.242289	0.388322
ENSG00000071462	6586.67	0.150444	0.0515491	2.91846	0.00351768	0.0102032
ENSG00000071537	6961.91	-0.360038	0.0539474	-6.67386	2.4916e-11	1.92955e-10
ENSG00000071539	4215.41	-0.206335	0.0566927	-3.63954	0.000273129	0.00097177
ENSG00000071553	3398.84	-1.84864	0.0723553	-25.5495	5.55964e-144	1.17827e-141
ENSG00000071564	3150.4	-0.646603	0.066943	-9.65901	4.50204e-22	6.97012e-21
ENSG00000071575	220.904	-0.927417	0.201108	-4.61155	3.99685e-06	1.85218e-05
ENSG00000071626	4723.4	0.0799244	0.058787	1.35956	0.17397	0.299892
ENSG00000071655	2498.87	-0.897521	0.0786489	-11.4117	3.65312e-30	7.74219e-29
ENSG00000071677	0	NA	NA	NA	NA	NA
ENSG00000071794	9715.59	0.221377	0.0509211	4.34745	1.37732e-05	5.96796e-05
ENSG00000071859	4457.2	0.229902	0.0574473	4.00196	6.28189e-05	0.000246748
ENSG00000071889	1360.79	0.0825759	0.0884352	0.933745	0.350436	0.512514
ENSG00000071894	3419.69	0.344558	0.0678653	5.07708	3.83286e-07	2.0046e-06
ENSG00000071909	9.64464	0.273782	0.926498	0.295502	0.767611	NA
ENSG00000071967	8.94537	0.724308	0.979679	0.739332	0.459706	NA
ENSG00000071991	1.24472	-0.675566	2.49713	-0.270537	0.786747	NA
ENSG00000071994	2367.03	-0.0901042	0.0695767	-1.29504	0.195308	0.32799
ENSG00000072041	3.72801	1.34788	1.55371	0.867525	0.385654	NA
ENSG00000072042	3674.82	0.408956	0.0603841	6.77258	1.26503e-11	9.98312e-11
ENSG00000072062	579.05	-0.649681	0.130879	-4.96398	6.90629e-07	3.51469e-06
ENSG00000072071	888.752	-0.670059	0.108364	-6.18339	6.27399e-10	4.32022e-09
ENSG00000072080	3.16872	-5.16168	2.14958	-2.40125	0.0163392	NA
ENSG00000072110	18513.6	-0.107105	0.0457641	-2.34038	0.0192641	0.0468439
ENSG00000072121	1641.98	-0.266766	0.0805259	-3.31279	0.000923689	0.00299888
ENSG00000072133	3.16658	2.39964	1.84745	1.2989	0.19398	NA
ENSG00000072134	2041.05	-0.504892	0.0738521	-6.83653	8.11364e-12	6.52719e-11
ENSG00000072135	1819.38	-0.362383	0.0793794	-4.56521	4.99004e-06	2.28195e-05
ENSG00000072163	64.3006	-1.10281	0.36957	-2.98403	0.00284477	0.00841127
ENSG00000072182	37.7402	0.744307	0.483874	1.53822	0.123994	0.22831
ENSG00000072195	2050.4	-0.143833	0.0771127	-1.86523	0.062149	0.128016
ENSG00000072201	185.638	-0.031774	0.214782	-0.147936	0.882393	0.935667
ENSG00000072210	8192.89	-0.904897	0.0470769	-19.2217	2.4369e-82	2.20291e-80
ENSG00000072274	28332	0.0482182	0.0404587	1.19179	0.233344	0.377484
ENSG00000072310	4692.64	-0.536714	0.0627122	-8.55837	1.14472e-17	1.36806e-16
ENSG00000072315	2.73964	-0.344916	1.71589	-0.201012	0.840689	NA
ENSG00000072364	12495.6	0.0117497	0.0488862	0.240347	0.810061	0.891033
ENSG00000072401	1156.17	0.130041	0.107339	1.2115	0.225702	0.367638
ENSG00000072415	4553.3	-0.832457	0.0646808	-12.8702	6.61974e-38	1.84328e-36
ENSG00000072422	3146.12	-0.576761	0.0619705	-9.30702	1.31466e-20	1.87975e-19
ENSG00000072501	6191.23	-1.03897	0.0521912	-19.907	3.54019e-88	3.44518e-86
ENSG00000072506	3294.19	0.394327	0.06269	6.29012	3.17226e-10	2.24435e-09
ENSG00000072518	988.906	-0.647101	0.103327	-6.26262	3.78552e-10	2.66144e-09
ENSG00000072571	6121.54	0.69999	0.0533999	13.1085	2.94501e-39	8.52398e-38
ENSG00000072609	1881.37	-0.506459	0.0807952	-6.26843	3.64715e-10	2.5689e-09
ENSG00000072657	2.96484	-0.547984	1.70776	-0.320878	0.748303	NA
ENSG00000072682	8255	-0.341221	0.0487438	-7.00029	2.55425e-12	2.14719e-11
ENSG00000072694	0.707627	0.85998	3.64801	0.235739	0.813635	NA
ENSG00000072736	3087.3	-0.513186	0.0622643	-8.24206	1.69268e-16	1.88367e-15
ENSG00000072756	1487.66	0.566395	0.0850343	6.66078	2.72375e-11	2.10335e-10
ENSG00000072778	22669.2	0.238726	0.0442699	5.39252	6.94765e-08	3.93583e-07
ENSG00000072786	2544.54	0.536588	0.0710051	7.55703	4.12369e-14	3.90737e-13
ENSG00000072803	6193.18	0.174062	0.0539894	3.224	0.00126411	0.0039973
ENSG00000072818	140.459	0.362302	0.255862	1.41601	0.156774	0.276022
ENSG00000072832	3.78415	0.0784227	1.48911	0.0526641	0.958	NA
ENSG00000072840	4507.49	-0.898825	0.056079	-16.0278	8.16787e-58	4.32761e-56
ENSG00000072849	3348.24	-0.143105	0.0607463	-2.35577	0.0184841	0.0452124
ENSG00000072858	4.36008	3.9989	1.92086	2.08183	0.0373582	NA
ENSG00000072864	2027.77	-0.432156	0.0729603	-5.92317	3.15798e-09	2.03842e-08
ENSG00000072952	54.1617	1.0572	0.40532	2.60832	0.00909885	0.0240543
ENSG00000072954	440.622	0.169697	0.151208	1.12227	0.261748	0.411691
ENSG00000072958	3614.25	0.261059	0.0631555	4.13358	3.57151e-05	0.000145438
ENSG00000073008	8007.16	-0.237398	0.050754	-4.67741	2.90516e-06	1.37127e-05
ENSG00000073050	1022.86	-0.265131	0.0977961	-2.71106	0.00670678	0.0182985
ENSG00000073060	5519.53	-0.474839	0.0537616	-8.83231	1.02538e-18	1.3208e-17
ENSG00000073067	1.49	-1.01029	2.65456	-0.380585	0.703511	NA
ENSG00000073111	8424.56	-0.577036	0.0501377	-11.509	1.18807e-30	2.56348e-29
ENSG00000073146	8.62168	-0.0202557	0.988727	-0.0204866	0.983655	NA
ENSG00000073150	457.053	-0.0258655	0.149892	-0.172561	0.862996	0.92355
ENSG00000073169	525.093	-0.272969	0.138687	-1.96823	0.0490413	0.10502
ENSG00000073282	31.5847	-0.225464	0.545405	-0.413387	0.679323	0.802867
ENSG00000073331	2527.96	0.631173	0.0727229	8.67915	3.98724e-18	4.93207e-17
ENSG00000073350	1400.56	0.373157	0.0971173	3.84233	0.00012187	0.00045976
ENSG00000073417	1833.34	-0.392584	0.0772185	-5.08407	3.69434e-07	1.93481e-06
ENSG00000073464	615.764	-0.512981	0.1243	-4.12696	3.67585e-05	0.000149145
ENSG00000073536	2168.29	0.252706	0.072425	3.4892	0.000484462	0.001651
ENSG00000073578	12014.5	-0.441619	0.0451321	-9.78502	1.3057e-22	2.07196e-21
ENSG00000073584	7791.1	0.0611736	0.0559992	1.0924	0.274656	0.427203
ENSG00000073598	2.95245	0.381469	1.64786	0.231494	0.816931	NA
ENSG00000073605	1118.34	0.16398	0.094252	1.7398	0.0818935	0.161618
ENSG00000073614	7685.91	-0.677346	0.0501448	-13.5078	1.4068e-41	4.34195e-40
ENSG00000073670	366.921	0.605654	0.171038	3.54104	0.000398553	0.00137692
ENSG00000073711	2622.51	-0.159429	0.0699508	-2.27916	0.0226576	0.053954
ENSG00000073712	3401.53	-1.21386	0.064462	-18.8307	4.23466e-79	3.66562e-77
ENSG00000073734	2.38142	4.64872	2.29576	2.02492	0.0428758	NA
ENSG00000073737	3.33793	1.71388	1.74194	0.983897	0.325166	NA
ENSG00000073754	3.16527	1.04786	1.62956	0.643033	0.520203	NA
ENSG00000073756	150.891	0.256861	0.242262	1.06026	0.289024	0.443298
ENSG00000073792	1231.82	0.493051	0.0939861	5.246	1.55438e-07	8.4806e-07
ENSG00000073803	1202.8	-0.0251407	0.0913431	-0.275234	0.783137	0.87482
ENSG00000073849	539.951	-1.22696	0.134241	-9.14004	6.24292e-20	8.57289e-19
ENSG00000073861	0.4803	2.33737	4.17732	0.559537	0.575795	NA
ENSG00000073905	695.282	0.111894	0.114709	0.975454	0.329335	0.489308
ENSG00000073910	39.858	0.0564645	0.46118	0.122435	0.902555	0.94795
ENSG00000073921	8250.04	0.116842	0.0485532	2.40648	0.0161073	0.0401363
ENSG00000073969	3752.67	0.187641	0.0597546	3.1402	0.00168831	0.00522265
ENSG00000074047	337.192	-0.688949	0.16241	-4.24202	2.21514e-05	9.31265e-05
ENSG00000074054	7040.9	-0.292862	0.0486952	-6.01418	1.80795e-09	1.19739e-08
ENSG00000074071	3537.24	0.148775	0.0709177	2.09786	0.0359179	0.0804474
ENSG00000074181	27.9223	0.645298	0.554254	1.16426	0.244317	0.390718
ENSG00000074201	3951.54	-0.228037	0.0606502	-3.75987	0.000170005	0.000626239
ENSG00000074211	2290.98	-0.700089	0.0726368	-9.63821	5.51398e-22	8.50919e-21
ENSG00000074219	3561.84	-1.02158	0.0639077	-15.9853	1.61898e-57	8.48364e-56
ENSG00000074266	1165.9	0.140106	0.0916467	1.52877	0.126322	0.231724
ENSG00000074276	16.4067	0.00707216	0.740111	0.00955554	0.992376	0.996451
ENSG00000074317	0.25019	1.37987	4.99021	0.276515	0.782152	NA
ENSG00000074319	3791.21	-0.0279819	0.0594947	-0.470326	0.638122	0.771865
ENSG00000074356	3425.45	-0.359192	0.0627127	-5.72758	1.01872e-08	6.27824e-08
ENSG00000074370	466.82	-1.05217	0.140838	-7.47076	7.97353e-14	7.4225e-13
ENSG00000074410	52133.5	-0.473803	0.0366527	-12.9268	3.1766e-38	8.92349e-37
ENSG00000074416	19403	-0.504664	0.0433129	-11.6516	2.25276e-31	4.99641e-30
ENSG00000074527	1491.18	-0.36545	0.082292	-4.44089	8.9586e-06	3.98035e-05
ENSG00000074582	1691.18	0.00937019	0.0815829	0.114855	0.90856	0.951668
ENSG00000074590	1395.58	-0.162974	0.0864221	-1.88579	0.0593233	0.12306
ENSG00000074603	3904.33	-0.302448	0.0649509	-4.65656	3.2153e-06	1.50833e-05
ENSG00000074621	993.773	0.260608	0.100665	2.58886	0.00962955	0.0253309
ENSG00000074657	5078.82	0.00246028	0.0529676	0.0464488	0.962953	0.980911
ENSG00000074660	84.9297	0.374597	0.317323	1.18049	0.237805	0.382744
ENSG00000074695	17855.1	-0.0835673	0.0491817	-1.69915	0.08929	0.17377
ENSG00000074696	16637.2	-0.301469	0.0422821	-7.12996	1.00399e-12	8.67309e-12
ENSG00000074706	5.92433	0.128329	1.17589	0.109133	0.913097	NA
ENSG00000074755	5525.1	0.0612911	0.0516482	1.1867	0.235345	0.379702
ENSG00000074771	0.230111	1.31896	4.99443	0.264085	0.791714	NA
ENSG00000074800	103688	-0.287307	0.0396017	-7.25492	4.019e-13	3.57216e-12
ENSG00000074803	0.98068	3.36364	3.15363	1.06659	0.286157	NA
ENSG00000074842	4946.03	0.0898432	0.0593811	1.51299	0.130281	0.237707
ENSG00000074855	231.895	-0.346459	0.203146	-1.70546	0.0881079	0.171873
ENSG00000074935	687.493	0.358247	0.115875	3.09167	0.00199037	0.00607139
ENSG00000074964	1528.99	-0.0177285	0.0835689	-0.212142	0.831996	0.905173
ENSG00000074966	149.145	0.265313	0.259403	1.02278	0.306411	0.463553
ENSG00000075035	2.64825	2.0477	1.88514	1.08623	0.277377	NA
ENSG00000075043	42.3567	0.315296	0.445898	0.707102	0.479503	0.638779
ENSG00000075073	6.44954	1.38131	1.24028	1.11371	0.265405	NA
ENSG00000075089	1895.05	0.150353	0.0851215	1.76634	0.0773389	0.15408
ENSG00000075131	910.384	0.212851	0.101883	2.08917	0.0366928	0.081953
ENSG00000075142	9503.04	-0.214732	0.0479647	-4.47687	7.57442e-06	3.39381e-05
ENSG00000075151	3312.79	0.294345	0.0623523	4.72068	2.35053e-06	1.12422e-05
ENSG00000075188	2733.76	0.285147	0.0651267	4.37834	1.19587e-05	5.22924e-05
ENSG00000075213	186.735	0.809814	0.216528	3.74	0.000184023	0.000673716
ENSG00000075218	1795.15	-0.479186	0.0785921	-6.09713	1.07991e-09	7.30431e-09
ENSG00000075223	3410.08	-1.12115	0.0627642	-17.8629	2.29479e-71	1.66429e-69
ENSG00000075234	3887.9	-0.641862	0.0581322	-11.0414	2.412e-28	4.77742e-27
ENSG00000075239	3899.32	0.0145972	0.0579224	0.252014	0.801031	0.885257
ENSG00000075240	1268.5	-0.740248	0.0897161	-8.25101	1.57059e-16	1.7519e-15
ENSG00000075275	5338.58	-0.524194	0.0569989	-9.19657	3.69566e-20	5.15286e-19
ENSG00000075290	0	NA	NA	NA	NA	NA
ENSG00000075292	9375.47	-0.111241	0.0484345	-2.29672	0.0216345	0.0518282
ENSG00000075303	1924.85	-0.169713	0.0773052	-2.19537	0.0281371	0.0651873
ENSG00000075336	1496.44	-0.126771	0.0823965	-1.53854	0.123916	0.22819
ENSG00000075340	4401.53	-0.42783	0.0584416	-7.32064	2.46787e-13	2.22143e-12
ENSG00000075388	0	NA	NA	NA	NA	NA
ENSG00000075391	3292.41	-0.360788	0.0634698	-5.6844	1.31276e-08	8.02036e-08
ENSG00000075399	1044.76	0.0637488	0.10136	0.628937	0.52939	0.682962
ENSG00000075407	3271.89	-0.0931982	0.0618738	-1.50626	0.132	0.240222
ENSG00000075413	3046.8	-0.503074	0.0643727	-7.81502	5.49537e-15	5.55184e-14
ENSG00000075415	29223.5	0.129845	0.0391876	3.31342	0.000921616	0.00299266
ENSG00000075420	11431.3	-0.661551	0.0460725	-14.3589	9.36997e-47	3.47035e-45
ENSG00000075426	21961.8	0.12449	0.0416656	2.98783	0.00280966	0.00831908
ENSG00000075429	0	NA	NA	NA	NA	NA
ENSG00000075461	0.517018	-2.54983	4.06047	-0.627964	0.530027	NA
ENSG00000075539	8149.73	-0.0868009	0.0501735	-1.73001	0.0836279	0.164411
ENSG00000075568	4422.07	-0.0171934	0.0558208	-0.30801	0.758074	0.858947
ENSG00000075618	9538.16	-0.983272	0.0627116	-15.6793	2.09638e-55	1.01747e-53
ENSG00000075624	361372	-0.103987	0.0363871	-2.85781	0.00426581	0.0121261
ENSG00000075643	3053.04	-0.0107253	0.0658465	-0.162884	0.87061	0.928317
ENSG00000075651	984.557	0.0798304	0.100032	0.79805	0.424842	0.588008
ENSG00000075673	3.51667	0.278984	1.56745	0.177986	0.858734	NA
ENSG00000075702	1417.02	0.30255	0.100615	3.00702	0.00263826	0.00785671
ENSG00000075711	8551.27	-0.168567	0.0496238	-3.39689	0.000681563	0.00226294
ENSG00000075785	6381.36	-0.0424508	0.0504101	-0.84211	0.399726	0.563434
ENSG00000075790	3920.2	-0.162033	0.0635848	-2.54829	0.0108252	0.0281424
ENSG00000075826	185.464	-0.289714	0.22005	-1.31658	0.187979	0.318358
ENSG00000075856	5757.9	0.118769	0.0531362	2.23519	0.0254052	0.0596404
ENSG00000075884	6.12116	1.26237	1.1882	1.06242	0.288044	NA
ENSG00000075886	0.500379	2.3904	4.48715	0.53272	0.594227	NA
ENSG00000075891	75.094	-0.0278059	0.334733	-0.0830691	0.933797	0.965152
ENSG00000075914	1066.38	0.165131	0.102752	1.60708	0.108036	0.203826
ENSG00000075945	6452.04	-0.335459	0.0507522	-6.60973	3.85011e-11	2.93161e-10
ENSG00000075975	1564.33	0.227667	0.0818442	2.78171	0.00540736	0.0150437
ENSG00000076003	9431.94	-0.647164	0.0462865	-13.9817	2.01612e-44	6.92891e-43
ENSG00000076043	2312.1	0.0402787	0.0709831	0.567441	0.570414	0.717492
ENSG00000076053	1181.76	-0.0509309	0.0963232	-0.52875	0.596979	0.738563
ENSG00000076067	1500.66	-0.964405	0.0855674	-11.2707	1.83088e-29	3.80003e-28
ENSG00000076108	4093.51	0.310133	0.0571582	5.42588	5.76706e-08	3.29246e-07
ENSG00000076201	294.18	0.501796	0.182272	2.753	0.00590515	0.0162648
ENSG00000076242	3589.3	0.0297107	0.0592957	0.50106	0.616329	0.754082
ENSG00000076248	3373.49	-0.41628	0.0607106	-6.8568	7.042e-12	5.68442e-11
ENSG00000076258	403.256	0.584477	0.151349	3.86179	0.000112559	0.000426321
ENSG00000076321	1845.49	-0.0737757	0.0768096	-0.9605	0.336803	0.497305
ENSG00000076344	0.977896	1.51025	3.00999	0.501745	0.615847	NA
ENSG00000076351	3650.3	-0.409856	0.0610874	-6.70933	1.95514e-11	1.52214e-10
ENSG00000076356	326.287	-0.822117	0.166341	-4.94235	7.71855e-07	3.90928e-06
ENSG00000076382	9686.44	-0.0209113	0.0451538	-0.463113	0.643283	0.775845
ENSG00000076513	3149.92	-1.19988	0.0651413	-18.4197	9.13063e-76	7.53929e-74
ENSG00000076554	2207.36	0.499053	0.0869005	5.74281	9.3116e-09	5.77029e-08
ENSG00000076555	891.196	0.00603833	0.106384	0.0567599	0.954736	0.976378
ENSG00000076604	4401.53	-0.48438	0.0599595	-8.07846	6.55917e-16	7.03258e-15
ENSG00000076641	2322.17	-0.817586	0.0814697	-10.0355	1.06465e-23	1.77045e-22
ENSG00000076650	1555.74	-0.115939	0.0851049	-1.3623	0.173103	0.298782
ENSG00000076662	627.808	0.151951	0.12163	1.24929	0.211559	0.349647
ENSG00000076685	8564.54	0.131373	0.0469783	2.79646	0.00516663	0.0144161
ENSG00000076706	117.151	0.423607	0.279489	1.51565	0.129608	0.23675
ENSG00000076716	764.694	-0.134467	0.109846	-1.22414	0.220898	0.361604
ENSG00000076770	2037.1	0.0546251	0.0818247	0.667587	0.504397	0.661956
ENSG00000076826	395.316	0.135316	0.156834	0.862801	0.388247	0.551738
ENSG00000076864	793.471	0.229906	0.109997	2.0901	0.0366084	0.0817933
ENSG00000076924	2136.18	0.316742	0.0849268	3.72959	0.000191788	0.000699191
ENSG00000076928	1135.41	-0.140211	0.0953683	-1.4702	0.141508	0.25437
ENSG00000076944	1332.31	0.146118	0.0867262	1.68481	0.0920244	0.178192
ENSG00000076984	841.672	0.128483	0.107461	1.19562	0.231844	0.375654
ENSG00000077009	0	NA	NA	NA	NA	NA
ENSG00000077044	7872.91	-1.50753	0.0495634	-30.4162	3.35907e-203	1.36321e-200
ENSG00000077063	839.604	-0.261904	0.11641	-2.24984	0.024459	0.0576819
ENSG00000077080	0.230111	1.31896	4.99443	0.264085	0.791714	NA
ENSG00000077092	2901.33	-0.814667	0.0655933	-12.42	2.03656e-35	5.22817e-34
ENSG00000077097	7492.51	-0.27656	0.0535769	-5.16192	2.44425e-07	1.30703e-06
ENSG00000077147	16099.5	-0.212545	0.0458269	-4.63801	3.51787e-06	1.63941e-05
ENSG00000077150	3894.69	0.605044	0.0691489	8.74987	2.13605e-18	2.6893e-17
ENSG00000077152	3028.33	0.111174	0.0644737	1.72433	0.084648	0.166194
ENSG00000077157	1258.08	-0.0712555	0.0895511	-0.795697	0.426208	0.589393
ENSG00000077232	16326.7	-0.0460965	0.0478576	-0.9632	0.335447	0.495956
ENSG00000077235	11593.8	-0.01474	0.0445612	-0.330782	0.740809	0.846626
ENSG00000077238	2055.43	-0.734274	0.0752042	-9.76373	1.61119e-22	2.53982e-21
ENSG00000077254	9028.76	-0.0162587	0.0522991	-0.310879	0.755892	0.85734
ENSG00000077264	359.272	0.924949	0.169853	5.44558	5.16361e-08	2.96302e-07
ENSG00000077274	113.03	-0.912771	0.281664	-3.24063	0.00119264	0.00379711
ENSG00000077279	60.3382	-0.990245	0.38503	-2.57187	0.0101152	0.026466
ENSG00000077312	3853.1	-0.187601	0.0596476	-3.14516	0.00165995	0.00514243
ENSG00000077327	8.65283	-0.693636	1.01446	-0.683748	0.494135	NA
ENSG00000077348	1029.6	0.110453	0.100217	1.10214	0.270401	0.421926
ENSG00000077380	9407.12	-0.281117	0.0464883	-6.04704	1.47529e-09	9.86666e-09
ENSG00000077420	1995.2	-0.303187	0.074163	-4.08811	4.34899e-05	0.000175006
ENSG00000077454	199.042	0.444365	0.223037	1.99234	0.0463343	0.100066
ENSG00000077458	729.382	-0.449022	0.121652	-3.69104	0.000223338	0.000806656
ENSG00000077463	830.366	0.257262	0.121092	2.12452	0.0336265	0.0760433
ENSG00000077498	0.230111	1.31896	4.99443	0.264085	0.791714	NA
ENSG00000077514	1741.64	-0.416954	0.0783796	-5.31968	1.03949e-07	5.77215e-07
ENSG00000077522	17.6885	1.85891	0.751368	2.47403	0.0133597	0.0339793
ENSG00000077549	3886.57	-0.503135	0.0585789	-8.589	8.77273e-18	1.06242e-16
ENSG00000077585	748.154	0.515725	0.113006	4.56368	5.02649e-06	2.29752e-05
ENSG00000077616	0.808835	-3.18903	3.69331	-0.863461	0.387884	NA
ENSG00000077684	8393.21	-0.555778	0.0498824	-11.1418	7.85485e-29	1.58376e-27
ENSG00000077713	3408.52	-0.32357	0.0605895	-5.34037	9.27589e-08	5.17637e-07
ENSG00000077721	5647.02	-0.170524	0.0554888	-3.07313	0.00211826	0.00642757
ENSG00000077782	7126.19	-0.769623	0.0523767	-14.694	7.04298e-49	2.82816e-47
ENSG00000077800	0.539223	-2.60388	4.35314	-0.598162	0.549732	NA
ENSG00000077935	1.47762	0.894119	2.31768	0.385781	0.699659	NA
ENSG00000077942	6045.34	-0.0891897	0.0542354	-1.64449	0.100074	0.191207
ENSG00000077943	2.52829	-2.14073	1.99092	-1.07524	0.282265	NA
ENSG00000077984	0	NA	NA	NA	NA	NA
ENSG00000078018	3431.22	-0.287472	0.0607773	-4.72993	2.24601e-06	1.07585e-05
ENSG00000078043	1076.54	-0.191613	0.094515	-2.02733	0.0426288	0.0931708
ENSG00000078053	4.24159	0.0473174	1.38696	0.0341159	0.972785	NA
ENSG00000078061	1148.23	-0.259041	0.0922352	-2.80849	0.00497748	0.0139434
ENSG00000078070	1609.71	0.141529	0.0831091	1.70293	0.088582	0.172674
ENSG00000078081	10.4563	1.83511	0.972443	1.88711	0.0591455	NA
ENSG00000078098	10.0314	1.00704	0.926376	1.08707	0.277006	NA
ENSG00000078114	362.895	1.1954	0.160024	7.47014	8.01088e-14	7.45363e-13
ENSG00000078124	1297.86	0.0353365	0.0919192	0.38443	0.700659	0.818141
ENSG00000078140	4931.25	-0.401596	0.0621034	-6.46657	1.00249e-10	7.39017e-10
ENSG00000078142	2447.19	0.0592157	0.068357	0.866271	0.386342	0.549972
ENSG00000078177	1049.61	-0.538454	0.111651	-4.82266	1.41654e-06	6.93686e-06
ENSG00000078237	2426.15	0.97593	0.072558	13.4503	3.06473e-41	9.32323e-40
ENSG00000078246	2486.65	-0.0936506	0.0700237	-1.33741	0.181088	0.309477
ENSG00000078269	4751.98	-0.15666	0.0599751	-2.61209	0.008999	0.0238101
ENSG00000078295	2.4978	1.12412	1.85591	0.605698	0.544716	NA
ENSG00000078304	5179.01	-0.0919278	0.0548176	-1.67698	0.0935471	0.180364
ENSG00000078319	1118.45	0.338818	0.0947458	3.57607	0.000348793	0.00122161
ENSG00000078328	0	NA	NA	NA	NA	NA
ENSG00000078369	11078.9	-0.0698839	0.0445098	-1.57008	0.116397	0.217087
ENSG00000078399	2415.62	0.5962	0.0698436	8.5362	1.38702e-17	1.65247e-16
ENSG00000078401	764.089	-1.91365	0.119809	-15.9725	1.98782e-57	1.03595e-55
ENSG00000078403	1973	0.0698075	0.0742385	0.940314	0.347056	0.509016
ENSG00000078487	528.722	-0.118021	0.131378	-0.898331	0.369009	0.532653
ENSG00000078549	1.46032	2.18522	2.59984	0.84052	0.400617	NA
ENSG00000078579	0.230111	1.31896	4.99443	0.264085	0.791714	NA
ENSG00000078589	0.769334	-1.1727	3.54109	-0.33117	0.740516	NA
ENSG00000078596	0.940522	3.31067	3.19767	1.03534	0.300511	NA
ENSG00000078618	9758.26	0.0264882	0.0453094	0.584608	0.558811	0.70719
ENSG00000078668	6150.89	-0.150741	0.0532048	-2.83323	0.00460801	0.0130193
ENSG00000078674	9787.74	0.161674	0.046333	3.48939	0.000484116	0.00165011
ENSG00000078687	966.872	0.0576505	0.102075	0.564785	0.57222	0.719053
ENSG00000078699	1374.19	0.0477803	0.0858942	0.556269	0.578027	0.723539
ENSG00000078725	25.0501	-1.05476	0.598733	-1.76165	0.0781286	0.155402
ENSG00000078747	5051.5	0.0966925	0.0607818	1.59081	0.111651	0.20961
ENSG00000078795	0.230111	1.31896	4.99443	0.264085	0.791714	NA
ENSG00000078804	60.1827	-0.382406	0.373696	-1.02331	0.306163	0.463251
ENSG00000078808	5129.24	-0.109091	0.0605819	-1.80072	0.0717469	0.144494
ENSG00000078814	15.5164	0.391385	0.740847	0.528293	0.597296	0.738882
ENSG00000078898	0	NA	NA	NA	NA	NA
ENSG00000078900	2.42987	-0.105478	1.86807	-0.0564634	0.954973	NA
ENSG00000078902	3031.56	0.00461669	0.0737134	0.0626302	0.950061	0.973956
ENSG00000078967	594.866	-0.572276	0.124563	-4.59426	4.34296e-06	2.00236e-05
ENSG00000079101	53.795	-0.412555	0.411577	-1.00238	0.316162	0.474354
ENSG00000079102	79.616	0.319375	0.352267	0.906628	0.364604	0.527732
ENSG00000079112	856.646	-0.332892	0.109915	-3.02865	0.00245653	0.00736259
ENSG00000079134	1422.1	0.217332	0.0843065	2.57788	0.0099409	0.026078
ENSG00000079150	1106.42	0.201847	0.0953976	2.11585	0.0343575	0.0774444
ENSG00000079156	633.545	0.247478	0.121624	2.03477	0.0418739	0.09171
ENSG00000079215	188.155	0.400688	0.220049	1.8209	0.0686214	0.139125
ENSG00000079246	33625.3	0.283794	0.0379107	7.48584	7.10907e-14	6.65351e-13
ENSG00000079257	2617.54	-0.301881	0.0696306	-4.33546	1.45456e-05	6.28123e-05
ENSG00000079263	185.081	1.33061	0.222405	5.98281	2.19319e-09	1.44052e-08
ENSG00000079277	1240.83	-0.619878	0.0946245	-6.55092	5.71828e-11	4.30598e-10
ENSG00000079308	2728.84	0.0206608	0.064983	0.317941	0.75053	0.85344
ENSG00000079313	1751.41	0.767937	0.0816861	9.40108	5.40077e-21	7.87571e-20
ENSG00000079332	16503.8	0.124496	0.0441303	2.82111	0.00478577	0.0134736
ENSG00000079335	310.177	0.529583	0.170389	3.10808	0.00188308	0.00576901
ENSG00000079337	1221.42	1.67819	0.0967597	17.3439	2.1917e-67	1.47199e-65
ENSG00000079385	48.1778	0.603014	0.420359	1.43452	0.151423	0.268499
ENSG00000079387	2220.28	-0.313567	0.0741179	-4.23064	2.33023e-05	9.75994e-05
ENSG00000079393	1.76453	-0.507322	2.11585	-0.239772	0.810507	NA
ENSG00000079432	1872.09	0.321296	0.089005	3.60987	0.000306355	0.00108091
ENSG00000079435	1.22809	1.93304	2.78599	0.693841	0.487782	NA
ENSG00000079459	5467.19	-0.111153	0.0517991	-2.14584	0.0318854	0.0726188
ENSG00000079462	1189.31	-0.317768	0.0943334	-3.36857	0.000755603	0.00248961
ENSG00000079482	808.974	0.0576169	0.109119	0.528019	0.597486	0.73904
ENSG00000079557	13.0852	1.54088	0.840163	1.83402	0.0666506	0.135924
ENSG00000079616	5704.04	-0.256098	0.0557212	-4.59607	4.30539e-06	1.986e-05
ENSG00000079689	0.477517	-0.105762	4.30547	-0.0245645	0.980402	NA
ENSG00000079691	3806.35	-0.585306	0.058514	-10.0028	1.48098e-23	2.44997e-22
ENSG00000079739	4361.01	-0.470826	0.0604856	-7.7841	7.02093e-15	7.0557e-14
ENSG00000079785	10460.1	-0.0471495	0.0459808	-1.02542	0.305166	0.462005
ENSG00000079805	18000.9	-0.0407378	0.0471675	-0.863683	0.387762	0.551377
ENSG00000079819	4111.13	-0.792254	0.056906	-13.9222	4.6466e-44	1.58834e-42
ENSG00000079841	3.54569	-1.42863	1.55313	-0.919844	0.357654	NA
ENSG00000079931	4033.32	-0.494852	0.0591851	-8.36109	6.21395e-17	7.10581e-16
ENSG00000079950	2333.42	-0.08546	0.0732207	-1.16716	0.243147	0.389272
ENSG00000079974	566.278	0.501054	0.126922	3.94772	7.88979e-05	0.000305874
ENSG00000079999	5077.29	-0.179352	0.0584725	-3.06729	0.00216008	0.00654614
ENSG00000080007	1.00076	3.39072	3.40306	0.996373	0.319069	NA
ENSG00000080031	1050.85	0.156985	0.0963007	1.63015	0.10307	0.19591
ENSG00000080166	68.8351	0.324115	0.355913	0.910659	0.362475	0.525408
ENSG00000080189	3184.53	-0.964338	0.0632399	-15.2489	1.67492e-52	7.48182e-51
ENSG00000080200	4908.51	0.230533	0.0560735	4.11126	3.93514e-05	0.000159023
ENSG00000080224	209.853	-0.465272	0.208762	-2.22873	0.0258322	0.0605162
ENSG00000080293	1.2426	-0.594761	2.8459	-0.208989	0.834457	NA
ENSG00000080298	498.857	-0.783308	0.141351	-5.54156	2.99784e-08	1.75833e-07
ENSG00000080345	19759.7	-0.386349	0.0504699	-7.65505	1.9324e-14	1.88246e-13
ENSG00000080371	4411.88	-0.321417	0.0587163	-5.47408	4.39798e-08	2.53512e-07
ENSG00000080493	14506.8	-0.115357	0.0507466	-2.27319	0.0230145	0.0547015
ENSG00000080503	8275.47	-0.140075	0.0482656	-2.90217	0.00370591	0.0106842
ENSG00000080511	0.269612	-1.59353	4.99002	-0.319343	0.749467	NA
ENSG00000080546	2467.47	0.287697	0.0689534	4.17234	3.01491e-05	0.000124419
ENSG00000080561	0.460221	2.2824	4.6431	0.491567	0.623025	NA
ENSG00000080572	3.4285	0.804099	1.7004	0.472888	0.636293	NA
ENSG00000080573	143.313	-2.00077	0.27514	-7.27182	3.54685e-13	3.16577e-12
ENSG00000080603	154.417	0.344925	0.237576	1.45185	0.146543	0.261425
ENSG00000080608	7424.06	-0.163271	0.0489938	-3.33249	0.000860712	0.0028131
ENSG00000080618	0	NA	NA	NA	NA	NA
ENSG00000080644	42.0224	2.44954	0.512172	4.78266	1.72993e-06	8.40251e-06
ENSG00000080709	0.25019	1.37987	4.99021	0.276515	0.782152	NA
ENSG00000080802	1604.92	0.105162	0.0832234	1.26361	0.206369	0.342553
ENSG00000080815	2973.4	-0.542513	0.0651607	-8.32577	8.37851e-17	9.52962e-16
ENSG00000080819	2231.69	0.223462	0.071392	3.13007	0.00174766	0.00538964
ENSG00000080822	2723.11	-0.387396	0.0720992	-5.37309	7.73988e-08	4.35488e-07
ENSG00000080823	2804.64	-0.703512	0.0654933	-10.7417	6.48157e-27	1.22043e-25
ENSG00000080824	55480	-0.081911	0.0396463	-2.06605	0.0388242	0.0859684
ENSG00000080839	2418.31	-0.215443	0.0724123	-2.97523	0.00292765	0.00862557
ENSG00000080845	950.318	0.00794052	0.100528	0.0789885	0.937042	0.966168
ENSG00000080854	48.4113	1.02183	0.425876	2.39937	0.0164233	0.0408314
ENSG00000080910	0	NA	NA	NA	NA	NA
ENSG00000080947	293.161	-0.0160811	0.173884	-0.0924817	0.926315	0.961586
ENSG00000080986	2141.46	-0.254015	0.0737938	-3.44223	0.000576943	0.00194256
ENSG00000081014	3022.58	-0.00864999	0.0690955	-0.125189	0.900374	0.946837
ENSG00000081019	1150.22	-0.214461	0.102809	-2.08601	0.0369774	0.0824984
ENSG00000081026	1084.99	-0.638948	0.0961585	-6.64474	3.03761e-11	2.33532e-10
ENSG00000081041	629.82	1.93399	0.133464	14.4908	1.38534e-47	5.30602e-46
ENSG00000081051	200.594	0.0656739	0.210916	0.311375	0.755516	0.857168
ENSG00000081052	197.959	-2.72551	0.248553	-10.9655	5.59826e-28	1.09519e-26
ENSG00000081059	1148.54	0.196847	0.0924015	2.13034	0.0331433	0.0751135
ENSG00000081087	4172.76	0.644946	0.0678323	9.50796	1.94446e-21	2.91577e-20
ENSG00000081138	1.20801	1.90797	2.77364	0.687894	0.49152	NA
ENSG00000081148	34.442	0.0296802	0.500309	0.0593238	0.952694	0.975295
ENSG00000081154	7082.15	0.445811	0.0639134	6.97523	3.05367e-12	2.54904e-11
ENSG00000081177	753.376	-0.62607	0.113202	-5.53054	3.19253e-08	1.86563e-07
ENSG00000081181	64.8288	-0.527193	0.366662	-1.43782	0.150486	0.267285
ENSG00000081189	788.879	0.775785	0.111694	6.94563	3.76767e-12	3.11912e-11
ENSG00000081237	8.28567	0.94713	1.02227	0.9265	0.354186	NA
ENSG00000081248	10.4702	-0.615521	0.959907	-0.64123	0.521373	NA
ENSG00000081277	6.41723	1.02109	1.22909	0.830767	0.406105	NA
ENSG00000081307	2034.59	0.200338	0.0804081	2.49151	0.0127201	0.0325144
ENSG00000081320	3050.34	-0.288064	0.0698002	-4.12698	3.67565e-05	0.000149145
ENSG00000081377	3357.63	-0.738468	0.0608434	-12.1372	6.70842e-34	1.60951e-32
ENSG00000081386	2018.21	0.326631	0.0729484	4.47755	7.55031e-06	3.3838e-05
ENSG00000081479	4.17775	0.427501	1.40873	0.303465	0.761536	NA
ENSG00000081665	614.941	-0.0894582	0.121464	-0.736498	0.461428	0.621943
ENSG00000081692	2689.43	0.0700969	0.0751507	0.932751	0.350949	0.51295
ENSG00000081721	1305.65	0.210901	0.0874645	2.41128	0.0158967	0.039667
ENSG00000081760	2666.84	-0.494181	0.0668609	-7.39118	1.45531e-13	1.33326e-12
ENSG00000081791	2106.45	-0.103356	0.0730248	-1.41535	0.156965	0.276297
ENSG00000081800	0.955033	-0.104912	3.16832	-0.0331127	0.973585	NA
ENSG00000081803	3317.51	-0.243019	0.0631288	-3.84958	0.000118322	0.000446907
ENSG00000081818	16.7858	-0.655656	0.720726	-0.909716	0.362972	0.525928
ENSG00000081842	2.74667	0.114166	1.75036	0.0652244	0.947995	NA
ENSG00000081853	7.40195	0.276125	1.05437	0.261885	0.79341	NA
ENSG00000081870	1949.47	0.300477	0.0786259	3.82161	0.000132584	0.000496838
ENSG00000081913	387.387	-0.681314	0.152482	-4.46814	7.89013e-06	3.53029e-05
ENSG00000081923	4072.09	-0.437554	0.0592971	-7.37901	1.59465e-13	1.45742e-12
ENSG00000081985	2.43053	0.524991	1.95244	0.26889	0.788015	NA
ENSG00000082014	824.622	0.176656	0.107399	1.64485	0.1	0.191085
ENSG00000082068	2842.33	0.245485	0.0641545	3.82648	0.000129991	0.000487793
ENSG00000082074	16.1935	0.147712	0.745741	0.198074	0.842987	0.911103
ENSG00000082126	123.462	0.315718	0.273624	1.15384	0.248567	0.396187
ENSG00000082146	3801.72	0.473612	0.058447	8.10328	5.34969e-16	5.76497e-15
ENSG00000082153	22172.3	-0.140803	0.0414573	-3.39633	0.00068297	0.00226674
ENSG00000082175	3.37596	1.76697	1.64438	1.07455	0.282577	NA
ENSG00000082196	39.6141	0.540047	0.471996	1.14418	0.252551	0.400852
ENSG00000082212	4595.48	0.44645	0.0568999	7.84623	4.28733e-15	4.36841e-14
ENSG00000082213	2490.22	-0.0107635	0.0714115	-0.150725	0.880193	0.93432
ENSG00000082258	4641.11	0.24399	0.0588361	4.14694	3.36954e-05	0.000137713
ENSG00000082269	1082.03	-0.162766	0.099402	-1.63745	0.101537	0.193555
ENSG00000082293	1.20244	-0.685781	2.88137	-0.238006	0.811877	NA
ENSG00000082397	6259.99	-0.203057	0.0524107	-3.87434	0.000106912	0.000406386
ENSG00000082438	2943.98	-0.756949	0.0688406	-10.9957	4.00888e-28	7.87491e-27
ENSG00000082458	2423.66	-0.396927	0.0696142	-5.70181	1.18541e-08	7.2676e-08
ENSG00000082482	39.493	0.0112035	0.466465	0.0240178	0.980838	0.99013
ENSG00000082497	707.955	-1.80281	0.122536	-14.7125	5.35788e-49	2.1606e-47
ENSG00000082512	1173.44	-0.701256	0.0949852	-7.38279	1.55001e-13	1.4173e-12
ENSG00000082515	1455.16	-0.120171	0.0844086	-1.42368	0.154539	0.273008
ENSG00000082516	5581.34	0.40355	0.0523554	7.7079	1.27907e-14	1.26148e-13
ENSG00000082556	1.2648	-0.632233	2.62705	-0.240663	0.809816	NA
ENSG00000082641	18602.6	-0.353842	0.0405383	-8.72859	2.57869e-18	3.22955e-17
ENSG00000082684	56.5169	-0.980387	0.394677	-2.48402	0.0129908	0.0331309
ENSG00000082701	3606.38	-0.0393806	0.0602253	-0.653889	0.513184	0.669388
ENSG00000082781	13212.3	-0.412267	0.0461293	-8.93721	3.9911e-19	5.26825e-18
ENSG00000082805	3437.72	-0.542536	0.0611903	-8.86638	7.55653e-19	9.81834e-18
ENSG00000082898	24257.7	-0.0062548	0.0447925	-0.139639	0.888945	0.939376
ENSG00000082929	0.247406	-1.53093	4.99435	-0.306533	0.759199	NA
ENSG00000082996	3229.32	-0.171293	0.0646155	-2.65096	0.00802626	0.0214626
ENSG00000083067	4.22364	0.0142669	1.44792	0.0098534	0.992138	NA
ENSG00000083093	3650.56	0.496377	0.0606419	8.18538	2.71449e-16	2.98594e-15
ENSG00000083097	905.357	-0.379287	0.106727	-3.55381	0.000379687	0.00131738
ENSG00000083099	1634.24	0.00194824	0.0874393	0.0222811	0.982224	0.990585
ENSG00000083123	915.723	0.265359	0.1064	2.49398	0.012632	0.0323369
ENSG00000083168	3989.54	-0.22703	0.0580174	-3.91313	9.11087e-05	0.000349448
ENSG00000083223	7516.24	-0.0695096	0.0580629	-1.19714	0.231251	0.374851
ENSG00000083290	7.38678	0.45563	1.07419	0.424161	0.671448	NA
ENSG00000083307	1.51646	-1.17282	2.45262	-0.47819	0.632515	NA
ENSG00000083312	37570	0.388397	0.0469002	8.28135	1.21788e-16	1.36566e-15
ENSG00000083444	17709.4	-0.340062	0.0446859	-7.61006	2.73968e-14	2.64189e-13
ENSG00000083454	142.593	-0.160285	0.246287	-0.650807	0.515171	0.671343
ENSG00000083457	1344.48	-0.163811	0.0896897	-1.82642	0.0677871	0.137887
ENSG00000083520	7077.56	0.373192	0.0501518	7.44125	9.97376e-14	9.25289e-13
ENSG00000083535	2175.54	-0.00954242	0.0745001	-0.128086	0.898081	0.945468
ENSG00000083544	1136.92	-0.298751	0.0936768	-3.18917	0.00142684	0.00447404
ENSG00000083622	0	NA	NA	NA	NA	NA
ENSG00000083635	891.029	0.0291335	0.104894	0.277742	0.781211	0.873589
ENSG00000083642	1638.41	-0.630528	0.0819959	-7.68974	1.4743e-14	1.44803e-13
ENSG00000083720	46.9906	-0.209686	0.452976	-0.462907	0.643431	0.775974
ENSG00000083750	487.444	-0.235539	0.139811	-1.6847	0.0920455	0.178195
ENSG00000083782	0	NA	NA	NA	NA	NA
ENSG00000083799	7127.44	0.230981	0.0514586	4.48867	7.16705e-06	3.22492e-05
ENSG00000083807	236.678	0.280461	0.191348	1.46571	0.142727	0.256007
ENSG00000083812	843.903	-0.183112	0.106037	-1.72687	0.0841909	0.165399
ENSG00000083814	0.4803	2.33737	4.17732	0.559537	0.575795	NA
ENSG00000083817	235.293	-0.684658	0.194682	-3.5168	0.000436777	0.00149867
ENSG00000083828	1086.68	-0.169098	0.0952409	-1.77548	0.0758191	0.151559
ENSG00000083838	946.866	0.111615	0.102461	1.08934	0.276002	0.428737
ENSG00000083844	1570.77	-0.0454038	0.0806566	-0.562927	0.573485	0.71994
ENSG00000083845	43802.9	0.309686	0.0468858	6.60511	3.97229e-11	3.01923e-10
ENSG00000083857	65843.4	-0.202018	0.0360043	-5.61094	2.01235e-08	1.20665e-07
ENSG00000083896	5827.13	0.183141	0.0514087	3.56245	0.000367416	0.00127931
ENSG00000083937	2660.41	-0.236495	0.0782669	-3.02164	0.00251407	0.00751503
ENSG00000084070	1253.4	-0.12378	0.089708	-1.37981	0.167646	0.291228
ENSG00000084072	2328.91	0.156619	0.0697352	2.24591	0.0247099	0.0581945
ENSG00000084073	8128.11	0.228677	0.0533111	4.28948	1.79093e-05	7.64722e-05
ENSG00000084090	17230.7	0.0997991	0.0411056	2.42787	0.0151879	0.0380975
ENSG00000084092	1608.46	-0.0568444	0.0809117	-0.702548	0.482337	0.641256
ENSG00000084093	5081.32	-0.171229	0.057218	-2.99257	0.00276637	0.00820619
ENSG00000084110	25.1092	1.17775	0.59777	1.97024	0.0488109	0.104621
ENSG00000084112	6069.15	0.243275	0.0523442	4.6476	3.35819e-06	1.57188e-05
ENSG00000084207	0.500379	2.3904	4.48715	0.53272	0.594227	NA
ENSG00000084234	18376	-0.0576482	0.0411745	-1.4001	0.161485	0.282454
ENSG00000084444	598.547	-0.113798	0.123628	-0.920489	0.357317	0.519868
ENSG00000084453	0.729833	0.810131	3.60758	0.224563	0.822319	NA
ENSG00000084463	4666.96	-0.023946	0.0558772	-0.428547	0.668253	0.793827
ENSG00000084623	11157.8	0.298113	0.0438178	6.80348	1.0212e-11	8.12614e-11
ENSG00000084628	12.7047	0.0435483	0.823996	0.0528501	0.957851	0.978107
ENSG00000084636	328.399	0.320598	0.163844	1.95673	0.0503798	0.107452
ENSG00000084652	9509.31	0.451355	0.0468054	9.64321	5.25184e-22	8.11779e-21
ENSG00000084674	0.707627	0.85998	3.64801	0.235739	0.813635	NA
ENSG00000084676	2844.48	-0.125455	0.0645303	-1.94412	0.0518808	0.110044
ENSG00000084693	4341.98	0.0501904	0.0562951	0.89156	0.372629	0.536295
ENSG00000084710	530.423	1.10021	0.13263	8.29539	1.0823e-16	1.21936e-15
ENSG00000084731	8913.38	-0.208155	0.047445	-4.38729	1.1477e-05	5.02898e-05
ENSG00000084733	28364.9	-0.147691	0.0451006	-3.2747	0.00105775	0.00340055
ENSG00000084734	26.3989	-0.365153	0.622463	-0.586625	0.557455	0.706036
ENSG00000084754	15250.8	-0.171463	0.0426592	-4.01938	5.83522e-05	0.000230675
ENSG00000084764	1375.69	-0.330424	0.0899032	-3.67533	0.000237539	0.000853583
ENSG00000084774	6823.27	0.239252	0.054464	4.39285	1.11876e-05	4.91122e-05
ENSG00000085063	31007.6	-0.448035	0.0383838	-11.6725	1.76179e-31	3.92576e-30
ENSG00000085117	3967.61	0.229555	0.066224	3.46635	0.00052758	0.00178455
ENSG00000085185	136.599	-0.0746462	0.251521	-0.296779	0.766635	0.864436
ENSG00000085224	9601.99	-0.235544	0.0564387	-4.17345	3.00019e-05	0.000123838
ENSG00000085231	1168.38	0.0236375	0.094828	0.249267	0.803155	0.88625
ENSG00000085265	0.247406	-1.53093	4.99435	-0.306533	0.759199	NA
ENSG00000085274	1986.68	0.000615162	0.0733758	0.00838373	0.993311	0.996951
ENSG00000085276	1568.93	-0.104018	0.0823381	-1.2633	0.206482	0.342711
ENSG00000085365	3652.65	-0.240042	0.161704	-1.48445	0.13769	0.248772
ENSG00000085377	1273.98	-0.155906	0.0889889	-1.75197	0.0797791	0.158149
ENSG00000085382	822.759	0.232611	0.108122	2.15138	0.031446	0.0717808
ENSG00000085415	1979.41	0.22982	0.0778831	2.95083	0.00316918	0.0092642
ENSG00000085433	1596.59	0.0218678	0.0806391	0.271181	0.786252	0.876555
ENSG00000085449	6362.92	-0.991105	0.0521187	-19.0163	1.24997e-80	1.11411e-78
ENSG00000085465	68.1178	1.05503	0.367515	2.8707	0.00409568	0.0116895
ENSG00000085491	8028.07	0.193319	0.0572422	3.37722	0.00073223	0.00241803
ENSG00000085511	2093.06	0.103854	0.0743943	1.39599	0.162717	0.28424
ENSG00000085514	64.1489	0.463173	0.369778	1.25257	0.210362	0.34797
ENSG00000085552	4.98512	0.219893	1.31658	0.167019	0.867355	NA
ENSG00000085563	5288.66	-0.0404312	0.0555513	-0.727818	0.466725	0.626704
ENSG00000085644	234.042	0.0398118	0.196261	0.202852	0.839251	0.909022
ENSG00000085662	148864	0.5195	0.0363427	14.2945	2.36843e-46	8.6543e-45
ENSG00000085719	17221.3	-0.100671	0.0504672	-1.99478	0.0460674	0.099557
ENSG00000085721	6493.68	0.477654	0.0504045	9.47642	2.63162e-21	3.91847e-20
ENSG00000085733	18204.4	0.0367978	0.0435294	0.845356	0.397912	0.561831
ENSG00000085741	0	NA	NA	NA	NA	NA
ENSG00000085760	6443.87	0.369109	0.0522816	7.06003	1.66472e-12	1.42008e-11
ENSG00000085788	1879.66	-0.64253	0.0763876	-8.41144	4.05e-17	4.69889e-16
ENSG00000085831	350.036	0.52489	0.164783	3.18534	0.00144585	0.00453065
ENSG00000085832	4353.26	0.0143179	0.0602282	0.237727	0.812093	0.892376
ENSG00000085840	2030.72	-0.34706	0.0757814	-4.57976	4.65512e-06	2.13647e-05
ENSG00000085871	1855.6	-0.173671	0.0762016	-2.2791	0.0226614	0.0539563
ENSG00000085872	698.579	0.221691	0.122935	1.80332	0.0713384	0.143823
ENSG00000085978	11210.6	-0.0526638	0.0437463	-1.20385	0.228649	0.371486
ENSG00000085982	4885.7	-0.1789	0.0557326	-3.20997	0.00132751	0.00417904
ENSG00000085998	8672.92	0.105964	0.0517807	2.04639	0.0407178	0.0895687
ENSG00000085999	924.598	-0.172334	0.101718	-1.69423	0.0902208	0.175295
ENSG00000086015	3340.79	0.125808	0.0624197	2.01552	0.0438503	0.0954795
ENSG00000086061	31791.7	-0.0641559	0.039142	-1.63906	0.101202	0.193077
ENSG00000086062	7611.43	-1.32482	0.0498819	-26.5591	2.01519e-155	5.26545e-153
ENSG00000086065	8471.53	0.22191	0.049517	4.4815	7.41215e-06	3.32814e-05
ENSG00000086102	6901.55	0.132447	0.0490212	2.70183	0.0068959	0.0187716
ENSG00000086159	6.89944	0.101611	1.09503	0.0927927	0.926068	NA
ENSG00000086189	1929.87	-0.148574	0.081362	-1.82609	0.0678369	0.137974
ENSG00000086200	3187.81	0.129851	0.0657921	1.97365	0.0484216	0.103915
ENSG00000086205	0	NA	NA	NA	NA	NA
ENSG00000086232	10022.1	0.0264354	0.044565	0.593187	0.553056	0.70247
ENSG00000086288	1.72715	0.27102	2.1543	0.125804	0.899887	NA
ENSG00000086289	18158.2	0.660419	0.0404557	16.3245	6.60765e-60	3.71783e-58
ENSG00000086300	2333.8	0.0160165	0.0842955	0.190004	0.849306	0.915442
ENSG00000086475	3916	-0.554134	0.0582403	-9.51462	1.82374e-21	2.74337e-20
ENSG00000086504	4672.38	0.218942	0.0618851	3.53787	0.000403363	0.00139304
ENSG00000086506	0	NA	NA	NA	NA	NA
ENSG00000086544	2300.96	-0.0280923	0.0696771	-0.403179	0.686817	0.808341
ENSG00000086548	0.999445	-0.202327	3.11531	-0.064946	0.948217	NA
ENSG00000086570	445.165	-0.25208	0.141472	-1.78183	0.0747762	0.149772
ENSG00000086589	3977	-0.162815	0.0591294	-2.75353	0.00589567	0.0162435
ENSG00000086598	23847.6	-0.0823814	0.0418833	-1.96692	0.0491919	0.105283
ENSG00000086619	429.953	-0.472252	0.146183	-3.23057	0.00123545	0.00391379
ENSG00000086666	4524.78	0.172807	0.0701779	2.46241	0.0138005	0.0349624
ENSG00000086696	0.499722	-0.161852	4.23438	-0.0382233	0.96951	NA
ENSG00000086712	2576.59	0.696793	0.0711064	9.7993	1.13366e-22	1.80648e-21
ENSG00000086717	14.7588	0.179051	0.762979	0.234674	0.814462	0.894001
ENSG00000086730	84.6115	1.42488	0.33066	4.30921	1.63837e-05	7.02255e-05
ENSG00000086758	12001.4	-0.116177	0.0447582	-2.59566	0.00944097	0.0248794
ENSG00000086827	1850.69	-0.00666039	0.0767998	-0.086724	0.930891	0.963858
ENSG00000086848	553.028	0.504144	0.128677	3.91792	8.93165e-05	0.000342781
ENSG00000086967	11.428	0.935311	0.889589	1.0514	0.293077	0.448036
ENSG00000086991	0.497596	-0.0511149	4.24096	-0.0120527	0.990384	NA
ENSG00000087008	1624.56	0.158339	0.0795575	1.99025	0.0465635	0.10047
ENSG00000087053	3392.57	-0.916279	0.0627583	-14.6001	2.80346e-48	1.1094e-46
ENSG00000087074	4415.37	0.778466	0.0579549	13.4323	3.91258e-41	1.18646e-39
ENSG00000087076	762.155	0.0930119	0.11492	0.809363	0.418306	0.582137
ENSG00000087077	15726.4	0.502828	0.055747	9.01983	1.88377e-19	2.52502e-18
ENSG00000087085	281.188	0.747989	0.18671	4.00616	6.17134e-05	0.000242856
ENSG00000087086	274627	0.527769	0.0402195	13.1222	2.45631e-39	7.13115e-38
ENSG00000087087	4593.62	0.186094	0.0609824	3.0516	0.00227625	0.00687041
ENSG00000087088	4422.23	0.23089	0.057633	4.00622	6.16979e-05	0.000242845
ENSG00000087095	1805.34	0.189947	0.0788049	2.41034	0.0159377	0.0397587
ENSG00000087111	3633.9	-2.08594	0.0624395	-33.4074	1.0694e-244	6.37432e-242
ENSG00000087116	2614.1	-2.15001	0.0719942	-29.8636	5.84845e-196	2.18732e-193
ENSG00000087128	1.99595	1.57282	2.40407	0.654232	0.512962	NA
ENSG00000087152	4474.13	-0.355957	0.0565529	-6.29422	3.08944e-10	2.18819e-09
ENSG00000087157	2252.06	0.09541	0.0704823	1.35367	0.17584	0.302106
ENSG00000087191	7492.57	0.11956	0.0482828	2.47624	0.0132774	0.033785
ENSG00000087206	1904.15	-0.0245652	0.0758197	-0.323995	0.745942	0.850149
ENSG00000087237	4.02122	1.5995	1.65296	0.967657	0.333216	NA
ENSG00000087245	11.0091	-3.38885	1.07466	-3.15341	0.00161374	0.00500657
ENSG00000087250	0	NA	NA	NA	NA	NA
ENSG00000087253	1568.8	-0.0606633	0.0814834	-0.744487	0.456582	0.617473
ENSG00000087258	26.4788	0.882231	0.577019	1.52895	0.126278	0.23171
ENSG00000087263	5080.22	0.2131	0.0530583	4.01633	5.91111e-05	0.000233337
ENSG00000087266	6839.08	-0.329198	0.0503455	-6.53877	6.20263e-11	4.65234e-10
ENSG00000087269	3502.45	0.141977	0.0669676	2.12009	0.0339984	0.076753
ENSG00000087274	11725.5	-0.157054	0.044232	-3.55069	0.000384226	0.0013308
ENSG00000087299	229.057	0.100542	0.195164	0.515164	0.606439	0.746345
ENSG00000087301	389.984	-1.88555	0.162083	-11.6332	2.79303e-31	6.15177e-30
ENSG00000087302	5134.41	0.568303	0.0529372	10.7354	6.94031e-27	1.30552e-25
ENSG00000087303	182.611	0.175501	0.219995	0.797751	0.425015	0.588084
ENSG00000087338	3289.82	-0.68516	0.0633194	-10.8207	2.74678e-27	5.23922e-26
ENSG00000087365	10549.3	0.22557	0.0490076	4.60277	4.16911e-06	1.92639e-05
ENSG00000087448	2266.59	-0.820486	0.070429	-11.6498	2.29909e-31	5.09325e-30
ENSG00000087460	24676.7	-0.0829422	0.0418168	-1.98347	0.0473153	0.101838
ENSG00000087470	7068.68	-0.119261	0.0504596	-2.36349	0.0181036	0.0443784
ENSG00000087494	134.201	0.299086	0.254614	1.17466	0.24013	0.385737
ENSG00000087495	2.01684	-0.12907	1.9959	-0.0646679	0.948438	NA
ENSG00000087502	6003.7	0.172049	0.0623192	2.76077	0.00576654	0.015943
ENSG00000087510	351.413	-0.501008	0.162375	-3.08551	0.00203203	0.00619052
ENSG00000087586	10498.9	0.437556	0.0451636	9.68824	3.38307e-22	5.25906e-21
ENSG00000087589	32.7773	0.341535	0.518422	0.658798	0.510026	0.666583
ENSG00000087842	2027.53	-1.04806	0.0744495	-14.0774	5.23018e-45	1.83047e-43
ENSG00000087884	314.932	-0.909695	0.170648	-5.33084	9.77613e-08	5.44756e-07
ENSG00000087903	408.758	-0.196409	0.153827	-1.27682	0.201665	0.336414
ENSG00000087995	1912.82	0.082128	0.0743724	1.10428	0.269472	0.420648
ENSG00000088002	16.9537	-0.196583	0.700091	-0.280796	0.778867	0.87229
ENSG00000088035	842.607	-1.07224	0.113423	-9.45349	3.27707e-21	4.84924e-20
ENSG00000088038	1275.75	-0.0260657	0.10004	-0.260553	0.794437	0.881096
ENSG00000088053	3.27395	-1.2403	1.63455	-0.758799	0.447973	NA
ENSG00000088179	4066.69	0.00751545	0.0604921	0.124239	0.901126	0.947239
ENSG00000088205	16182.4	0.338821	0.041893	8.08778	6.07643e-16	6.52968e-15
ENSG00000088247	5861.62	0.2699	0.0597028	4.52072	6.16287e-06	2.79483e-05
ENSG00000088256	4001.66	0.0715054	0.0686056	1.04227	0.297288	0.452951
ENSG00000088280	3375.28	-0.091899	0.0602974	-1.5241	0.127485	0.233565
ENSG00000088298	3706.33	-0.123005	0.0597134	-2.05992	0.0394066	0.0870761
ENSG00000088305	3799.72	-0.726694	0.0583843	-12.4467	1.45678e-35	3.76003e-34
ENSG00000088320	0.269612	-1.59353	4.99002	-0.319343	0.749467	NA
ENSG00000088325	15477.6	-0.243049	0.0428094	-5.67747	1.36705e-08	8.32805e-08
ENSG00000088340	1322.12	-0.177418	0.0977468	-1.81507	0.0695125	0.140662
ENSG00000088356	1786.69	-0.0306463	0.0768032	-0.399024	0.689876	0.810373
ENSG00000088367	4686.68	-0.315733	0.0593226	-5.32231	1.0246e-07	5.6961e-07
ENSG00000088386	4.50643	2.28801	1.53524	1.49032	0.136139	NA
ENSG00000088387	2154.3	-0.152172	0.0762067	-1.99684	0.045843	0.0992068
ENSG00000088448	5335.33	0.18348	0.0626843	2.92704	0.00342201	0.00994687
ENSG00000088451	1925.22	0.292405	0.0765039	3.8221	0.000132322	0.000495955
ENSG00000088538	159.432	0.608951	0.235215	2.58891	0.00962796	0.0253302
ENSG00000088543	552.88	0.0129713	0.129709	0.100003	0.920342	0.958535
ENSG00000088682	2755.73	-0.398456	0.0651563	-6.11539	9.63228e-10	6.54062e-09
ENSG00000088726	14.4463	0.962989	0.771539	1.24814	0.211979	0.35016
ENSG00000088727	159.772	0.124554	0.23226	0.536267	0.591774	0.734569
ENSG00000088756	364.656	-1.13089	0.15996	-7.06982	1.55137e-12	1.32635e-11
ENSG00000088766	1282.98	0.0153267	0.0913005	0.167871	0.866685	0.925907
ENSG00000088782	0	NA	NA	NA	NA	NA
ENSG00000088808	249.462	-0.116441	0.192299	-0.605519	0.544834	0.695526
ENSG00000088812	2872.67	-0.320566	0.0645685	-4.96474	6.87934e-07	3.50191e-06
ENSG00000088826	1393.57	0.82148	0.0895984	9.16847	4.79796e-20	6.64124e-19
ENSG00000088827	1.4409	3.92236	2.70764	1.44863	0.147442	NA
ENSG00000088832	3977.38	-0.513847	0.0586095	-8.76729	1.83015e-18	2.31794e-17
ENSG00000088833	2364.82	-0.440859	0.0702531	-6.2753	3.48952e-10	2.46059e-09
ENSG00000088836	51.0001	0.995917	0.413684	2.40744	0.016065	0.0400502
ENSG00000088854	831.603	0.509595	0.107209	4.75328	2.00138e-06	9.63512e-06
ENSG00000088876	682.146	-0.0600829	0.117618	-0.51083	0.60947	0.748842
ENSG00000088881	237.578	-0.224508	0.199756	-1.12391	0.26105	0.41101
ENSG00000088882	0.519801	-0.107255	4.17416	-0.025695	0.979501	NA
ENSG00000088888	4853.03	-0.979104	0.0544118	-17.9944	2.1573e-72	1.58874e-70
ENSG00000088899	279.475	0.807189	0.183456	4.3999	1.08302e-05	4.7631e-05
ENSG00000088926	2.26916	0.159829	2.02811	0.0788067	0.937186	NA
ENSG00000088930	14662.4	0.126757	0.0431492	2.93766	0.00330704	0.00964208
ENSG00000088970	1342.86	-0.0309293	0.0903305	-0.342401	0.732049	0.840644
ENSG00000088986	15138.7	-0.0933165	0.0430526	-2.1675	0.0301968	0.0692609
ENSG00000088992	0.230111	1.31896	4.99443	0.264085	0.791714	NA
ENSG00000089006	13723.8	0.112499	0.0449165	2.50462	0.0122583	0.0314987
ENSG00000089009	37989.8	0.188219	0.0371621	5.0648	4.08821e-07	2.13114e-06
ENSG00000089012	0.25019	1.37987	4.99021	0.276515	0.782152	NA
ENSG00000089022	3211.8	0.177349	0.0616273	2.87777	0.00400501	0.0114513
ENSG00000089041	339.486	-0.257179	0.164655	-1.56193	0.118305	0.219894
ENSG00000089048	3382.29	0.539574	0.0698057	7.72965	1.07842e-14	1.07246e-13
ENSG00000089050	4770.13	-0.37867	0.0555716	-6.8141	9.48574e-12	7.5735e-11
ENSG00000089053	8182.91	0.0972835	0.0482991	2.01419	0.0439896	0.0957063
ENSG00000089057	1696.14	-0.566165	0.0788328	-7.18184	6.87803e-13	6.02902e-12
ENSG00000089060	1078.42	-0.649506	0.0953437	-6.81226	9.60749e-12	7.6654e-11
ENSG00000089063	2823.6	0.184909	0.0659736	2.80277	0.00506657	0.0141638
ENSG00000089091	364.703	0.158727	0.164152	0.966952	0.333568	0.49379
ENSG00000089094	1319.3	-0.094699	0.0916489	-1.03328	0.301472	0.457643
ENSG00000089101	12.656	0.0658574	0.807131	0.0815945	0.934969	0.965629
ENSG00000089116	0	NA	NA	NA	NA	NA
ENSG00000089123	869.607	-0.209916	0.107879	-1.94584	0.0516734	0.109672
ENSG00000089127	1492.45	-0.153927	0.0992486	-1.55092	0.12092	0.223882
ENSG00000089154	12668.8	-0.0511811	0.0489146	-1.04634	0.295406	0.450765
ENSG00000089157	89327.5	0.151533	0.0363923	4.16386	3.12907e-05	0.000128851
ENSG00000089159	4878.13	-0.00954707	0.0579901	-0.164633	0.869233	0.927336
ENSG00000089163	35.0825	-0.763846	0.503727	-1.51639	0.129422	0.2365
ENSG00000089169	1.22743	0.463472	2.50802	0.184796	0.853389	NA
ENSG00000089177	3613.13	-0.0500776	0.0598002	-0.837415	0.402359	0.566224
ENSG00000089195	1225.24	0.695665	0.0900766	7.72304	1.13587e-14	1.12665e-13
ENSG00000089199	5.74903	1.48302	1.3013	1.13964	0.254435	NA
ENSG00000089220	7376.81	-0.159579	0.0482021	-3.31063	0.000930847	0.00302007
ENSG00000089225	0.690332	2.86722	3.92468	0.730562	0.465047	NA
ENSG00000089234	1950.19	0.276874	0.0744003	3.72141	0.000198115	0.000721015
ENSG00000089248	5076.86	-0.0388033	0.0539535	-0.719198	0.472019	0.631873
ENSG00000089250	3.80357	-0.316137	1.49132	-0.211985	0.832119	NA
ENSG00000089280	5058.36	0.223598	0.0554315	4.03378	5.48867e-05	0.00021797
ENSG00000089289	4304.4	0.364896	0.0561121	6.50299	7.874e-11	5.85531e-10
ENSG00000089327	5531.28	0.707794	0.0573027	12.3518	4.76105e-35	1.20122e-33
ENSG00000089335	4249.74	0.102405	0.0588855	1.73906	0.0820246	0.161843
ENSG00000089351	4953.07	0.0788061	0.0642706	1.22616	0.220138	0.3607
ENSG00000089356	68.8558	1.60142	0.367108	4.36226	1.28729e-05	5.60075e-05
ENSG00000089472	43.9415	-0.764664	0.441104	-1.73352	0.0830029	0.163418
ENSG00000089486	9023.25	0.721234	0.0535481	13.4689	2.3841e-41	7.29924e-40
ENSG00000089505	173.302	-0.126011	0.232409	-0.542194	0.587685	0.731656
ENSG00000089558	41.0995	0.897069	0.467224	1.92	0.0548579	0.115238
ENSG00000089597	14473	-0.23687	0.0429321	-5.51733	3.44188e-08	2.00643e-07
ENSG00000089639	997.382	0.614588	0.105509	5.82497	5.71229e-09	3.60305e-08
ENSG00000089682	1493.41	-0.0377815	0.0822255	-0.459486	0.645885	0.77795
ENSG00000089685	9210.28	-0.829252	0.0472196	-17.5616	4.84718e-69	3.32572e-67
ENSG00000089692	13.9473	-0.0129787	0.774094	-0.0167663	0.986623	0.992765
ENSG00000089693	9995.78	0.255273	0.0504788	5.05703	4.25841e-07	2.21442e-06
ENSG00000089723	487.641	-0.103477	0.136833	-0.75623	0.449511	0.611092
ENSG00000089737	6772.6	0.13528	0.0496909	2.72244	0.00648024	0.0177058
ENSG00000089775	765.608	0.225207	0.11034	2.04104	0.0412471	0.0905765
ENSG00000089818	2312.81	0.308023	0.0691126	4.45683	8.31801e-06	3.70956e-05
ENSG00000089820	247.186	-0.163986	0.191935	-0.854383	0.392893	0.556433
ENSG00000089847	223.072	0.583362	0.197413	2.95504	0.00312629	0.00915005
ENSG00000089876	4127.15	-0.146603	0.0573964	-2.55422	0.0106426	0.0277091
ENSG00000089902	1241.71	-0.555535	0.0894787	-6.20857	5.34686e-10	3.69782e-09
ENSG00000089916	3579.49	0.0216723	0.0617188	0.351146	0.725479	0.836524
ENSG00000090006	1628.3	0.0400405	0.0954618	0.41944	0.674894	0.799379
ENSG00000090013	12296.5	-0.155231	0.0524463	-2.9598	0.00307837	0.00902364
ENSG00000090020	273.753	0.481502	0.186845	2.57701	0.00996579	0.026136
ENSG00000090054	9244.82	-0.10894	0.0493441	-2.20776	0.0272607	0.0634343
ENSG00000090060	9768.57	0.0947818	0.0483262	1.96129	0.0498448	0.106454
ENSG00000090061	359.693	0.463771	0.164364	2.8216	0.00477841	0.0134549
ENSG00000090097	888.103	0.435651	0.108928	3.99942	6.34968e-05	0.000249052
ENSG00000090104	0	NA	NA	NA	NA	NA
ENSG00000090238	556.338	0.619997	0.1298	4.77655	1.78324e-06	8.64605e-06
ENSG00000090263	4270.84	0.213849	0.0593165	3.60522	0.000311889	0.00109881
ENSG00000090266	6163.44	-0.159594	0.0518854	-3.07589	0.00209875	0.00637346
ENSG00000090273	7521.8	0.230062	0.0507744	4.53105	5.86901e-06	2.66791e-05
ENSG00000090316	4685.67	0.110055	0.0596284	1.84569	0.0649375	0.132927
ENSG00000090339	7533.14	0.358645	0.0517948	6.92435	4.37996e-12	3.60723e-11
ENSG00000090372	2743.48	-0.920055	0.0754289	-12.1976	3.19936e-34	7.7937e-33
ENSG00000090376	24.5538	0.994925	0.60331	1.64911	0.099125	0.189678
ENSG00000090382	3.05088	-1.11881	1.65629	-0.675491	0.499364	NA
ENSG00000090402	1.99595	1.57282	2.40407	0.654232	0.512962	NA
ENSG00000090432	1954.07	-0.58875	0.0775641	-7.5905	3.18665e-14	3.04673e-13
ENSG00000090447	885.692	-0.0842789	0.106329	-0.792621	0.427999	0.591354
ENSG00000090470	850.315	-0.397208	0.106828	-3.71819	0.000200656	0.000729429
ENSG00000090487	4198.36	-0.0208852	0.056509	-0.369591	0.711688	0.826367
ENSG00000090512	10.6829	1.49222	0.934061	1.59756	0.110142	0.207204
ENSG00000090520	1857.46	-0.623612	0.0756742	-8.24074	1.71145e-16	1.90345e-15
ENSG00000090530	13709.1	-1.28218	0.0425621	-30.1248	2.29148e-199	8.91995e-197
ENSG00000090534	14.0434	0.0163039	0.800737	0.0203611	0.983755	0.991334
ENSG00000090539	19.563	0.464006	0.666102	0.696598	0.486054	0.644804
ENSG00000090554	3.7585	-0.710851	1.48176	-0.479732	0.631418	NA
ENSG00000090565	1358.87	-0.376119	0.0929636	-4.04588	5.2128e-05	0.000207706
ENSG00000090581	3039.13	0.177272	0.0654705	2.70766	0.00677602	0.0184742
ENSG00000090612	3284.01	-0.0402164	0.0646265	-0.62229	0.533751	0.686128
ENSG00000090615	9217.17	-0.00401241	0.0467815	-0.0857693	0.93165	0.964257
ENSG00000090621	10360.7	0.551664	0.0499421	11.0461	2.28975e-28	4.53998e-27
ENSG00000090659	3.26648	0.0790889	1.62107	0.0487881	0.961088	NA
ENSG00000090661	1783.71	-0.284163	0.0770817	-3.68652	0.000227341	0.000820181
ENSG00000090674	319.678	-0.482208	0.169274	-2.84868	0.00439006	0.0124497
ENSG00000090686	3253.59	0.127695	0.0625048	2.04296	0.0410564	0.0901889
ENSG00000090776	4242.05	0.325102	0.066228	4.90883	9.16212e-07	4.58322e-06
ENSG00000090857	4140.13	0.0302143	0.0575245	0.525242	0.599415	0.740591
ENSG00000090861	20349	0.376528	0.0407646	9.23665	2.54344e-20	3.57243e-19
ENSG00000090863	15869.5	-0.251602	0.042448	-5.9273	3.07963e-09	1.99189e-08
ENSG00000090889	4394.61	-0.068248	0.0558184	-1.22268	0.221451	0.362291
ENSG00000090905	10975.4	0.448616	0.044606	10.0573	8.53085e-24	1.4236e-22
ENSG00000090924	780.345	-0.339751	0.110888	-3.06392	0.00218455	0.00661295
ENSG00000090932	180.642	0.0767152	0.227532	0.337163	0.735994	0.84313
ENSG00000090971	1461.15	-0.57439	0.0918284	-6.25504	3.97425e-10	2.78797e-09
ENSG00000090975	1122.93	-0.513311	0.0966409	-5.31153	1.08709e-07	6.0137e-07
ENSG00000090989	5072.51	0.273136	0.0539508	5.06268	4.13395e-07	2.1544e-06
ENSG00000091009	2170.23	0.116345	0.0870383	1.33671	0.181316	0.309789
ENSG00000091010	1.22809	1.93304	2.78599	0.693841	0.487782	NA
ENSG00000091039	5876.87	-0.236746	0.0643939	-3.67652	0.000236433	0.000849929
ENSG00000091073	1616.75	0.550584	0.0853482	6.45103	1.11095e-10	8.15635e-10
ENSG00000091106	2.62817	2.03622	1.91206	1.06494	0.286904	NA
ENSG00000091127	3555.43	-0.122096	0.0615126	-1.9849	0.0471558	0.101598
ENSG00000091128	76.3311	-0.275128	0.332057	-0.828556	0.407356	0.571569
ENSG00000091129	7115.73	-0.477664	0.0538256	-8.87429	7.0378e-19	9.16308e-18
ENSG00000091136	26548.9	-0.539647	0.0391782	-13.7742	3.64644e-43	1.19918e-41
ENSG00000091137	155.459	0.451289	0.236829	1.90554	0.0567094	0.118462
ENSG00000091138	2.95033	0.41286	1.68279	0.245343	0.806191	NA
ENSG00000091140	9485.55	-0.622771	0.0471088	-13.2198	6.73989e-40	1.99313e-38
ENSG00000091157	862.233	0.0782584	0.108171	0.723471	0.469391	0.629317
ENSG00000091164	3445.34	0.0164578	0.0636921	0.258397	0.796101	0.882223
ENSG00000091181	2.93794	1.4615	1.72365	0.847906	0.39649	NA
ENSG00000091262	735.681	0.0543343	0.117822	0.461157	0.644686	0.776848
ENSG00000091317	4840.36	-0.0681269	0.0594606	-1.14575	0.251899	0.400001
ENSG00000091409	3773.44	-0.790768	0.0608506	-12.9953	1.30176e-38	3.70041e-37
ENSG00000091428	24.2232	1.18868	0.636036	1.86888	0.061639	0.127117
ENSG00000091436	14778.1	-0.188558	0.0478306	-3.9422	8.07378e-05	0.000312562
ENSG00000091482	146.644	0.581189	0.243112	2.39062	0.01682	0.0416873
ENSG00000091483	7759.35	-0.268808	0.0473343	-5.67892	1.35545e-08	8.26531e-08
ENSG00000091490	19764	-0.139931	0.0400207	-3.49647	0.000471455	0.00160983
ENSG00000091513	24.6795	0.171509	0.594391	0.288546	0.772929	0.86835
ENSG00000091527	20284.6	0.26863	0.0438824	6.1216	9.26419e-10	6.30415e-09
ENSG00000091536	102.996	1.02562	0.299412	3.42544	0.000613809	0.00205292
ENSG00000091542	11860.5	-0.302866	0.0457158	-6.62499	3.47279e-11	2.65491e-10
ENSG00000091583	156.41	0.976405	0.238702	4.09047	4.30496e-05	0.000173307
ENSG00000091592	260.541	1.04259	0.185679	5.615	1.96561e-08	1.18011e-07
ENSG00000091622	1458.45	-0.565408	0.088202	-6.41038	1.45161e-10	1.05518e-09
ENSG00000091640	3173.4	0.300713	0.0628546	4.78426	1.71615e-06	8.33981e-06
ENSG00000091651	2224.09	-0.00955752	0.0702448	-0.13606	0.891774	0.941218
ENSG00000091656	868.541	0.000102934	0.10452	0.000984825	0.999214	0.999529
ENSG00000091664	0	NA	NA	NA	NA	NA
ENSG00000091704	0.729833	0.810131	3.60758	0.224563	0.822319	NA
ENSG00000091732	4151.57	-0.115089	0.0603654	-1.90654	0.0565806	0.118219
ENSG00000091831	3.77938	3.78541	1.99947	1.8932	0.0583309	NA
ENSG00000091844	733.187	0.579198	0.118382	4.89263	9.94991e-07	4.94875e-06
ENSG00000091879	0.460221	2.2824	4.6431	0.491567	0.623025	NA
ENSG00000091947	2915.15	0.0876658	0.0641757	1.36603	0.17193	0.297127
ENSG00000091972	2.43544	1.12282	1.85024	0.606848	0.543952	NA
ENSG00000091986	7380.78	-0.846707	0.0487937	-17.3528	1.87935e-67	1.26667e-65
ENSG00000092009	0	NA	NA	NA	NA	NA
ENSG00000092010	5741.86	0.280274	0.0514095	5.45179	4.9866e-08	2.86576e-07
ENSG00000092020	678.726	0.065728	0.11772	0.558342	0.576611	0.722302
ENSG00000092036	524.077	-0.231133	0.132778	-1.74075	0.0817269	0.161389
ENSG00000092051	1.24538	0.574994	2.84789	0.201902	0.839994	NA
ENSG00000092054	0.460221	2.2824	4.6431	0.491567	0.623025	NA
ENSG00000092067	0.25019	1.37987	4.99021	0.276515	0.782152	NA
ENSG00000092068	85.8006	-0.184565	0.315891	-0.584269	0.55904	0.7072
ENSG00000092094	928.104	-0.339795	0.105473	-3.22164	0.00127461	0.00402715
ENSG00000092096	191.378	0.0340826	0.213795	0.159417	0.87334	0.93036
ENSG00000092098	935.14	0.460719	0.106411	4.3296	1.49382e-05	6.43912e-05
ENSG00000092108	2697.32	-0.138843	0.0657507	-2.11166	0.0347155	0.078159
ENSG00000092140	2914.57	0.117249	0.0709559	1.65242	0.0984495	0.188575
ENSG00000092148	19749.6	-0.356661	0.0441465	-8.07903	6.52823e-16	7.00335e-15
ENSG00000092199	35128.1	0.0920368	0.0376458	2.44481	0.014493	0.0365372
ENSG00000092200	10.8153	1.84925	0.949156	1.94831	0.0513777	0.109165
ENSG00000092201	11815.6	0.174559	0.0434999	4.01285	5.99894e-05	0.000236511
ENSG00000092203	3681.86	0.136225	0.0586367	2.3232	0.0201684	0.0487534
ENSG00000092208	468.217	-1.07258	0.145657	-7.36376	1.78801e-13	1.62712e-12
ENSG00000092295	47.4093	0.562754	0.424075	1.32702	0.184503	0.313768
ENSG00000092330	1362.97	0.136956	0.0882164	1.5525	0.120542	0.223312
ENSG00000092345	0.500379	2.3904	4.48715	0.53272	0.594227	NA
ENSG00000092377	0	NA	NA	NA	NA	NA
ENSG00000092421	41.1077	-0.686624	0.461362	-1.48826	0.136684	0.247283
ENSG00000092439	9031.04	-0.390551	0.053436	-7.30877	2.69599e-13	2.41992e-12
ENSG00000092445	4173.78	-0.172013	0.0594493	-2.89345	0.00381036	0.0109489
ENSG00000092470	1005.2	0.03899	0.100572	0.387681	0.698252	0.816082
ENSG00000092529	17.6185	1.37536	0.709725	1.93788	0.0526378	0.111334
ENSG00000092531	4920.94	0.0809698	0.0589124	1.37441	0.169315	0.293591
ENSG00000092607	80.0034	0.55533	0.332907	1.66812	0.0952917	0.183281
ENSG00000092621	7948.94	0.679409	0.0496709	13.6782	1.3704e-42	4.4005e-41
ENSG00000092758	12.4842	0.903582	0.834091	1.08331	0.278669	0.43158
ENSG00000092820	8031.41	0.212572	0.0501855	4.23572	2.27817e-05	9.5629e-05
ENSG00000092841	22685.3	-1.01119	0.0393888	-25.6721	2.39529e-145	5.25146e-143
ENSG00000092847	3644.72	-0.643088	0.0596696	-10.7775	4.39741e-27	8.33759e-26
ENSG00000092850	3.12364	1.65953	1.77889	0.932906	0.350869	NA
ENSG00000092853	2252.35	-0.15221	0.0698674	-2.17855	0.0293649	0.0676915
ENSG00000092871	4630.97	0.466599	0.0550198	8.48056	2.24106e-17	2.63052e-16
ENSG00000092929	222.294	0.222017	0.198021	1.12118	0.262212	0.41217
ENSG00000092931	1839.01	-0.654039	0.0771189	-8.48092	2.23426e-17	2.62415e-16
ENSG00000092964	13105.9	-0.348982	0.0434035	-8.04041	8.95348e-16	9.50884e-15
ENSG00000092969	5037.72	-1.19876	0.0544134	-22.0306	1.46719e-107	1.94342e-105
ENSG00000092978	2604.23	0.0192287	0.0661755	0.290571	0.771379	0.86763
ENSG00000093000	7081.04	0.281715	0.053948	5.22198	1.7702e-07	9.61958e-07
ENSG00000093009	2220.08	-0.551815	0.0711921	-7.75107	9.11225e-15	9.09984e-14
ENSG00000093010	4836.06	-0.573881	0.0566424	-10.1317	3.99822e-24	6.74289e-23
ENSG00000093072	7.19814	0.832752	1.09308	0.761843	0.446154	NA
ENSG00000093100	30.047	0.0680291	0.529389	0.128505	0.897749	0.945328
ENSG00000093134	0.25019	1.37987	4.99021	0.276515	0.782152	NA
[truncated: 56,053 more rows]

## Sheet: Supplementary Data 8C
Supplementary Data 8C: Similar to Supplementary Data 8A, for miR-29 inhibition in ACHN cells (relative to control).
GeneID	baseMean	log2FoldChange	lfcSE	stat	pvalue	padj
ENSG00000000003	1546.62	0.188509	0.063043	2.99016	0.00278827	0.0116345
ENSG00000000005	0.654934	2.60085	2.56703	1.01317	0.310977	NA
ENSG00000000419	2058.57	-0.0971609	0.0626202	-1.55159	0.120761	0.255612
ENSG00000000457	752.245	-0.105998	0.0798515	-1.32744	0.184362	0.347921
ENSG00000000460	1480.6	-0.0549416	0.0603937	-0.909724	0.362968	0.553541
ENSG00000000938	0.715723	-0.490719	2.297	-0.213635	0.830832	NA
ENSG00000000971	83.9456	-0.0940243	0.223258	-0.421147	0.673648	0.808675
ENSG00000001036	5673.99	-0.185495	0.045582	-4.06948	4.71176e-05	0.000323313
ENSG00000001084	2169.5	0.1441	0.0585254	2.46218	0.0138095	0.0449824
ENSG00000001167	1073.64	-0.156122	0.0694888	-2.24671	0.0246583	0.0727161
ENSG00000001460	191.872	0.186807	0.142509	1.31084	0.189911	0.355469
ENSG00000001461	708.059	0.43913	0.0836412	5.25017	1.51963e-07	1.80165e-06
ENSG00000001497	2350.61	-0.091374	0.0548834	-1.66488	0.0959377	0.214497
ENSG00000001561	1511.48	0.147711	0.069727	2.11842	0.0341392	0.0945314
ENSG00000001617	790.636	-0.0434038	0.0946485	-0.458579	0.646537	0.788887
ENSG00000001626	1.4339	-1.21935	1.66117	-0.734027	0.462933	NA
ENSG00000001629	10091.2	-0.00227553	0.0444619	-0.0511793	0.959183	0.979752
ENSG00000001630	496.55	-0.0243529	0.109232	-0.222946	0.823578	0.906186
ENSG00000001631	4114.51	0.0207933	0.0601332	0.345787	0.729503	0.846169
ENSG00000002016	1687.76	-0.07341	0.0615128	-1.19341	0.232709	0.410887
ENSG00000002079	254.632	0.512883	0.137071	3.74173	0.000182757	0.00107516
ENSG00000002330	864.788	0.250387	0.0908898	2.75484	0.00587201	0.0217846
ENSG00000002549	3570.59	-0.102025	0.0497644	-2.05016	0.0403486	0.108055
ENSG00000002586	737.356	0.465266	0.0821379	5.66445	1.47501e-08	2.11887e-07
ENSG00000002587	53.9476	0.13135	0.269655	0.487104	0.626185	0.775037
ENSG00000002726	1.27438	0.175208	1.70974	0.102477	0.918378	NA
ENSG00000002745	0.33889	-0.49868	3.34419	-0.149118	0.88146	NA
ENSG00000002746	2.04201	1.33289	1.44734	0.920921	0.357091	NA
ENSG00000002822	2456.27	-0.0527158	0.0604992	-0.871348	0.383564	0.5745
ENSG00000002834	20320.5	0.1102	0.0513066	2.14788	0.0317232	0.0892677
ENSG00000002919	1456.88	0.169961	0.0616519	2.75678	0.00583743	0.0216857
ENSG00000002933	0.162133	0.463092	4.08047	0.11349	0.909642	NA
ENSG00000003056	17169.3	-0.0233522	0.0368572	-0.633586	0.526351	0.698457
ENSG00000003096	371.731	-0.175753	0.108335	-1.62232	0.104735	0.229011
ENSG00000003137	405.662	-0.252936	0.110341	-2.29231	0.0218875	0.0658932
ENSG00000003147	1329.37	0.163797	0.0670758	2.44197	0.0146073	0.0471288
ENSG00000003249	1531.04	0.0218238	0.0656788	0.33228	0.739678	0.853293
ENSG00000003393	9711.28	-0.020028	0.0437605	-0.457673	0.647187	0.789241
ENSG00000003400	1466.92	0.130272	0.0648845	2.00775	0.0446696	0.117366
ENSG00000003402	14515.9	0.0217877	0.0381211	0.571538	0.567635	0.731733
ENSG00000003436	10607.1	0.0150182	0.0472931	0.317555	0.750823	0.859911
ENSG00000003509	1263.34	-0.190243	0.0662467	-2.87174	0.0040822	0.0160471
ENSG00000003756	4763.41	0.169106	0.0442627	3.8205	0.000133183	0.000815619
ENSG00000003987	2.61913	-0.474884	1.17636	-0.40369	0.68644	NA
ENSG00000003989	1145.17	-0.403903	0.0652722	-6.18798	6.09402e-10	1.10302e-08
ENSG00000004059	3448.75	0.417679	0.0589762	7.08216	1.4193e-12	3.68158e-11
ENSG00000004139	2148.18	0.312067	0.0558686	5.58572	2.32731e-08	3.21559e-07
ENSG00000004142	9313.25	-0.179711	0.0422394	-4.25459	2.09429e-05	0.000157289
ENSG00000004399	1035.98	0.0362448	0.0688544	0.526398	0.598612	0.754342
ENSG00000004455	8852.23	-0.16416	0.0407978	-4.02374	5.72822e-05	0.000384269
ENSG00000004468	2.23033	0.924369	1.31624	0.70228	0.482505	NA
ENSG00000004478	18541.3	-0.411986	0.0367388	-11.2139	3.48457e-29	3.57004e-27
ENSG00000004487	4555.67	-0.0158097	0.0461687	-0.342434	0.732025	0.847882
ENSG00000004534	2670.71	-0.126719	0.0563848	-2.24739	0.0246149	0.0726145
ENSG00000004660	1682.03	-0.0836578	0.0673375	-1.24237	0.214101	0.387438
ENSG00000004700	8016.64	-0.35444	0.0470492	-7.53341	4.9434e-14	1.4885e-12
ENSG00000004766	4276.79	0.0781291	0.0554927	1.40792	0.159156	0.312631
ENSG00000004776	2.22129	-0.709659	1.37263	-0.517008	0.605151	NA
ENSG00000004777	51.6305	0.0604204	0.300096	0.201337	0.840435	0.916992
ENSG00000004779	2749.42	-0.262069	0.0531645	-4.92941	8.24795e-07	8.43964e-06
ENSG00000004799	81.7671	0.0286373	0.213669	0.134026	0.893382	0.94772
ENSG00000004809	1.13975	-0.0228951	1.87736	-0.0121953	0.99027	NA
ENSG00000004838	33.8614	0.325378	0.33117	0.982511	0.325848	0.515597
ENSG00000004846	0.541355	-1.42217	2.83197	-0.502183	0.615539	NA
ENSG00000004848	0.854672	-0.969443	2.12971	-0.4552	0.648965	NA
ENSG00000004864	8425.27	0.428518	0.0426471	10.048	9.37539e-24	6.69847e-22
ENSG00000004866	1224.17	-0.00964845	0.065044	-0.148337	0.882077	0.941244
ENSG00000004897	10997.3	-0.0986759	0.0462655	-2.13282	0.0329395	0.0919755
ENSG00000004939	1.2195	-1.84377	1.88888	-0.976118	0.329006	NA
ENSG00000004948	55.4081	0.131902	0.262262	0.502941	0.615006	0.766439
ENSG00000004961	1496	0.00482538	0.0679243	0.0710405	0.943365	0.972436
ENSG00000004975	3286.72	0.0333468	0.0608487	0.548028	0.583673	0.743999
ENSG00000005001	15.1017	0.490102	0.518898	0.944504	0.344912	NA
ENSG00000005007	4609.36	-0.0709469	0.0623615	-1.13767	0.255258	0.439107
ENSG00000005020	7537.78	-0.0804735	0.0503276	-1.59899	0.109822	0.237394
ENSG00000005022	12379.2	-0.114073	0.0389569	-2.92817	0.00340959	0.0138074
ENSG00000005059	1264.03	0.0299462	0.066155	0.452668	0.650788	0.791736
ENSG00000005073	386.763	-0.211495	0.107255	-1.97188	0.0486231	0.125427
ENSG00000005075	1745.1	-0.144062	0.0810862	-1.77666	0.0756246	0.178488
ENSG00000005100	2720.95	-0.253033	0.052929	-4.78062	1.74755e-06	1.66574e-05
ENSG00000005102	0.434981	1.98845	2.9763	0.668096	0.504072	NA
ENSG00000005108	1.03177	1.95006	2.11357	0.922638	0.356196	NA
ENSG00000005156	3743.71	-0.169809	0.045826	-3.70552	0.00021096	0.00120792
ENSG00000005175	4462.61	-0.122255	0.0573327	-2.13237	0.032976	0.0920324
ENSG00000005187	477.141	-0.366687	0.0991041	-3.70002	0.000215585	0.00123051
ENSG00000005189	1178.22	-0.123718	0.0657842	-1.88067	0.0600173	0.148111
ENSG00000005194	5506.92	-0.0216051	0.0449395	-0.48076	0.630687	0.778587
ENSG00000005206	642.919	0.0956241	0.0961715	0.994308	0.320073	0.509876
ENSG00000005238	905.07	0.242552	0.0745493	3.25357	0.00113964	0.00530117
ENSG00000005243	280.85	0.232973	0.121503	1.91742	0.0551847	0.138835
ENSG00000005249	572.314	-0.082345	0.0897883	-0.917102	0.359089	0.549978
ENSG00000005302	999.51	0.166346	0.0723521	2.29912	0.021498	0.0649366
ENSG00000005339	2285.39	-0.127669	0.0557054	-2.29187	0.0219133	0.0659585
ENSG00000005379	1.8232	-1.79776	1.61017	-1.1165	0.264207	NA
ENSG00000005381	0.541424	-1.35418	2.66509	-0.508117	0.611371	NA
ENSG00000005421	2.33451	0.912913	1.33725	0.682679	0.49481	NA
ENSG00000005436	1693.85	-0.183247	0.0649091	-2.82314	0.00475555	0.0182664
ENSG00000005448	2330.23	0.0729496	0.0637739	1.14388	0.252674	0.436023
ENSG00000005469	1823.86	-0.00394412	0.0676455	-0.0583057	0.953505	0.977262
ENSG00000005471	30.6741	-0.0810892	0.355071	-0.228375	0.819355	0.903248
ENSG00000005483	3127.18	0.0153495	0.0501001	0.306376	0.759318	0.865007
ENSG00000005486	2914.9	-0.081221	0.0613553	-1.32378	0.185575	0.349563
ENSG00000005513	3.327	-0.980434	1.06796	-0.918047	0.358594	NA
ENSG00000005700	9317.63	0.0229438	0.0485679	0.472406	0.636637	0.782567
ENSG00000005801	2135.99	-0.104677	0.0633432	-1.65253	0.0984261	0.218937
ENSG00000005810	5030.89	0.0520326	0.0523255	0.994402	0.320027	0.509853
ENSG00000005812	2932.81	0.0318449	0.0625141	0.509404	0.610469	0.763395
ENSG00000005844	0.826438	0.0128743	2.27802	0.00565153	0.995491	NA
ENSG00000005882	313.049	0.124813	0.112639	1.10808	0.267827	0.453195
ENSG00000005884	71635	-0.202563	0.058484	-3.46356	0.000533085	0.00271798
ENSG00000005889	2835.54	-0.0204181	0.0520035	-0.39263	0.694593	0.823912
ENSG00000005893	4881.5	0.171459	0.0494473	3.46751	0.000525295	0.00268458
ENSG00000005961	9.13213	0.0892713	0.669537	0.133333	0.89393	NA
ENSG00000005981	2.48004	1.57311	1.38901	1.13254	0.257406	NA
ENSG00000006007	8841.9	0.057984	0.0436698	1.32778	0.18425	0.347871
ENSG00000006015	608.205	0.0528163	0.0985585	0.535888	0.592036	0.749838
ENSG00000006016	3.79152	0.825454	1.02837	0.802679	0.42216	NA
ENSG00000006025	857.364	-0.215442	0.0770494	-2.79615	0.00517147	0.0195733
ENSG00000006042	5339.42	0.295438	0.0437606	6.75125	1.46578e-11	3.32104e-10
ENSG00000006047	0.136424	0.463092	4.08047	0.11349	0.909642	NA
ENSG00000006059	0.202466	-1.46046	4.08047	-0.357915	0.720407	NA
ENSG00000006062	2832.62	0.108395	0.0566148	1.9146	0.0555431	0.139439
ENSG00000006071	0.58529	0.884344	2.54981	0.346828	0.728721	NA
ENSG00000006116	0.136424	0.463092	4.08047	0.11349	0.909642	NA
ENSG00000006118	2648.34	0.359148	0.0598433	6.00147	1.95534e-09	3.24693e-08
ENSG00000006125	22966.7	0.136628	0.0384721	3.55134	0.000383268	0.00203767
ENSG00000006128	0.272848	1.33078	3.8947	0.341691	0.732583	NA
ENSG00000006194	2875.16	0.0346334	0.0543499	0.63723	0.523975	0.696268
ENSG00000006210	356.028	0.235252	0.111297	2.11373	0.0345383	0.0953932
ENSG00000006282	6173.59	0.0833354	0.0527545	1.57968	0.114179	0.244734
ENSG00000006283	2.80578	-0.385086	1.13465	-0.339386	0.734319	NA
ENSG00000006327	16758.9	-0.0226867	0.0508913	-0.445788	0.65575	0.795219
ENSG00000006377	0	NA	NA	NA	NA	NA
ENSG00000006432	2347.89	0.0621216	0.0569217	1.09135	0.275119	0.461569
ENSG00000006451	5511.78	0.121056	0.0538223	2.24918	0.024501	0.0724096
ENSG00000006453	4192.35	0.039555	0.046405	0.852387	0.393999	0.58369
ENSG00000006459	830.494	0.727592	0.0875678	8.3089	9.65936e-17	3.93649e-15
ENSG00000006468	358.01	0.595813	0.122535	4.86237	1.15987e-06	1.14999e-05
ENSG00000006530	4661.89	-0.0216055	0.0478828	-0.451215	0.651835	0.792403
ENSG00000006534	2805.91	-0.208576	0.0629185	-3.31501	0.000916396	0.00438031
ENSG00000006555	145.81	-0.14225	0.163019	-0.872595	0.382884	0.573729
ENSG00000006576	2567.13	0.469717	0.0614145	7.64831	2.03633e-14	6.28253e-13
ENSG00000006606	0.1232	0.463092	4.08047	0.11349	0.909642	NA
ENSG00000006607	6180.88	0.389529	0.0471601	8.25972	1.46011e-16	5.77312e-15
ENSG00000006611	203.133	-0.0565086	0.142571	-0.396354	0.691844	0.822278
ENSG00000006625	2214.59	0.439744	0.0528563	8.31962	8.82446e-17	3.62092e-15
ENSG00000006634	4518.25	-0.353538	0.0582242	-6.072	1.26323e-09	2.17068e-08
ENSG00000006638	27.7101	0.405697	0.374996	1.08187	0.27931	0.466185
ENSG00000006652	9014.8	-0.155283	0.046212	-3.36023	0.000778789	0.0037904
ENSG00000006659	0	NA	NA	NA	NA	NA
ENSG00000006695	1652.32	-0.224839	0.0619058	-3.63195	0.000281285	0.00155696
ENSG00000006704	3967.32	-0.191457	0.0544287	-3.51758	0.000435499	0.00228151
ENSG00000006712	2413.12	0.0825872	0.0525543	1.57146	0.116075	0.247885
ENSG00000006715	9397.05	8.89908e-05	0.0464487	0.00191589	0.998471	0.999246
ENSG00000006740	37.2989	-0.417846	0.322212	-1.29681	0.194697	0.362037
ENSG00000006744	8790.99	-0.122135	0.0418689	-2.91709	0.00353318	0.0142077
ENSG00000006747	5634.62	-0.0964882	0.0511343	-1.88696	0.0591661	0.146365
ENSG00000006756	1603.01	0.312668	0.0599794	5.21293	1.85881e-07	2.15516e-06
ENSG00000006757	372.899	-0.228162	0.10889	-2.09533	0.0361415	0.0987662
ENSG00000006788	0.449673	0.372553	3.0144	0.123591	0.901639	NA
ENSG00000006831	9720.42	0.0224377	0.0409913	0.547378	0.584119	0.74443
ENSG00000006837	37.3441	-0.390337	0.352019	-1.10885	0.267495	0.453008
ENSG00000007001	1.02915	-0.520387	1.97636	-0.263306	0.792315	NA
ENSG00000007038	0	NA	NA	NA	NA	NA
ENSG00000007047	371.595	-0.0309258	0.113025	-0.27362	0.784377	0.881024
ENSG00000007062	0.572873	0.920871	2.56705	0.358727	0.7198	NA
ENSG00000007080	863.447	-0.0944616	0.0914655	-1.03276	0.301718	0.490321
ENSG00000007129	0.60005	-0.514045	2.71844	-0.189096	0.850018	NA
ENSG00000007168	13525.7	0.105542	0.0418557	2.52156	0.0116836	0.0391815
ENSG00000007171	1.23423	1.01507	1.86831	0.543309	0.586917	NA
ENSG00000007174	1.39571	2.45777	1.85097	1.32783	0.184235	NA
ENSG00000007202	25308.1	-0.00422553	0.0366108	-0.115418	0.908114	0.9552
ENSG00000007216	0.585358	0.950916	2.55065	0.372813	0.709288	NA
ENSG00000007237	2.47169	-1.09776	1.29089	-0.850392	0.395107	NA
ENSG00000007255	229.019	0.203147	0.137257	1.48005	0.13886	0.282931
ENSG00000007264	78.2614	0.469603	0.233783	2.00871	0.0445676	0.117154
ENSG00000007306	0.565824	-1.4835	2.79103	-0.531524	0.595055	NA
ENSG00000007312	3.10261	-0.0954354	1.11545	-0.0855575	0.931818	NA
ENSG00000007314	5.05002	-1.2732	0.897548	-1.41853	0.156037	NA
ENSG00000007341	1114.39	0.0970178	0.0730113	1.32881	0.183912	0.347475
ENSG00000007350	0.991096	-0.406328	1.97838	-0.205384	0.837272	NA
ENSG00000007372	800.151	0.313974	0.0789451	3.97712	6.97564e-05	0.000457092
ENSG00000007376	1738.62	-0.287557	0.0671854	-4.28005	1.86855e-05	0.000141707
ENSG00000007384	1604.72	0.470659	0.0732605	6.42446	1.3234e-10	2.62585e-09
ENSG00000007392	2552.6	-0.0707314	0.0498418	-1.41912	0.155865	0.308211
ENSG00000007402	1.50116	0.550263	1.69936	0.323807	0.746085	NA
ENSG00000007516	43.6783	0.197921	0.302847	0.653537	0.51341	0.687221
ENSG00000007520	2955.05	-0.114013	0.0581048	-1.9622	0.0497396	0.127841
ENSG00000007541	2318.07	0.150586	0.0732551	2.05564	0.0398174	0.106963
ENSG00000007545	658.193	0.0529903	0.0829206	0.639048	0.522791	0.695263
ENSG00000007866	521.648	0.0621537	0.0950859	0.653658	0.513332	0.687221
ENSG00000007908	0.793999	-2.04686	2.33392	-0.877006	0.380483	NA
ENSG00000007923	4462.09	-0.140285	0.0486974	-2.88074	0.00396744	0.0156754
ENSG00000007933	0.544958	2.32799	2.54323	0.915367	0.359999	NA
ENSG00000007944	297.01	-0.533613	0.117395	-4.54546	5.48146e-06	4.64726e-05
ENSG00000007952	0.37929	-2.31092	3.16543	-0.73005	0.46536	NA
ENSG00000007968	454.719	-1.05849	0.112901	-9.37539	6.89191e-21	3.96711e-19
ENSG00000008018	8618.29	-0.0409833	0.0426086	-0.961855	0.336122	0.526181
ENSG00000008056	0.490073	-1.27801	2.93005	-0.436175	0.66271	NA
ENSG00000008083	484.95	0.237416	0.0939703	2.5265	0.0115204	0.0387262
ENSG00000008086	996.311	0.34982	0.0728898	4.7993	1.59223e-06	1.52394e-05
ENSG00000008118	0.937472	0.529721	1.9591	0.27039	0.78686	NA
ENSG00000008128	31.9072	-0.202234	0.342119	-0.591121	0.554439	0.721679
ENSG00000008130	2092.17	0.0189129	0.0551502	0.342934	0.731648	0.847623
ENSG00000008196	0	NA	NA	NA	NA	NA
ENSG00000008197	0	NA	NA	NA	NA	NA
ENSG00000008226	3.45463	-1.08977	1.04007	-1.04778	0.294739	NA
ENSG00000008256	2048.35	0.408724	0.0601406	6.79615	1.07453e-11	2.48991e-10
ENSG00000008277	44.2357	0.0458791	0.290816	0.15776	0.874646	0.936561
ENSG00000008282	8992.77	-0.00783	0.058848	-0.133055	0.89415	0.948103
ENSG00000008283	2823.27	0.0604723	0.0530936	1.13898	0.254714	0.438753
ENSG00000008294	15706.4	0.0898879	0.0442914	2.02946	0.042411	0.112465
ENSG00000008300	689.48	-0.373851	0.101062	-3.69923	0.000216254	0.0012339
ENSG00000008311	2816.39	0.484101	0.0542753	8.91938	4.68917e-19	2.37225e-17
ENSG00000008323	30.7914	-0.480159	0.361927	-1.32667	0.184618	0.348283
ENSG00000008324	747.226	-0.163338	0.0799741	-2.04238	0.0411135	0.109703
ENSG00000008382	310.382	-0.23495	0.117115	-2.00616	0.0448397	0.117718
ENSG00000008394	9974.18	-0.140999	0.0575395	-2.45048	0.0142668	0.0462039
ENSG00000008405	7756.75	-0.054137	0.0396861	-1.36413	0.172527	0.331814
ENSG00000008438	0	NA	NA	NA	NA	NA
ENSG00000008441	757.25	-0.125031	0.0864052	-1.44703	0.147889	0.29647
ENSG00000008513	121.303	0.100856	0.177782	0.567301	0.57051	0.733976
ENSG00000008516	10.2256	0.383724	0.616293	0.622632	0.533526	NA
ENSG00000008517	8161.92	0.364486	0.0432475	8.42789	3.51939e-17	1.50475e-15
ENSG00000008710	1385.5	-0.259328	0.0788518	-3.2888	0.00100615	0.00475905
ENSG00000008735	129.97	-0.119397	0.184731	-0.646326	0.518068	0.691408
ENSG00000008838	3516.06	0.114386	0.0527739	2.16747	0.0301992	0.0859456
ENSG00000008853	844.428	0.309738	0.0835108	3.70896	0.000208112	0.00119329
ENSG00000008869	3571.47	0.220419	0.0484875	4.54589	5.4703e-06	4.64123e-05
ENSG00000008952	5879.94	-0.0419955	0.0509181	-0.824766	0.409504	0.597744
ENSG00000008988	24204.8	-0.0767564	0.0424544	-1.80797	0.0706107	0.168807
ENSG00000009307	32734	-0.0626023	0.0411127	-1.5227	0.127834	0.266311
ENSG00000009335	16977.8	-0.0396022	0.0361688	-1.09493	0.273549	0.459868
ENSG00000009413	4226.5	0.112657	0.0506675	2.22345	0.0261854	0.0763488
ENSG00000009694	1.57515	0.0389269	1.61459	0.0241095	0.980765	NA
ENSG00000009709	1.23396	-1.71998	1.87332	-0.918146	0.358543	NA
ENSG00000009724	2.30533	-0.067373	1.27361	-0.0528993	0.957812	NA
ENSG00000009765	0.664624	-0.448453	2.34949	-0.190873	0.848625	NA
ENSG00000009780	608.425	-0.00746119	0.0919604	-0.0811348	0.935335	0.968449
ENSG00000009790	0.708559	1.33879	2.39099	0.559932	0.575526	NA
ENSG00000009830	1443.94	0.225947	0.0661757	3.41435	0.00063934	0.00318985
ENSG00000009844	4165.25	0.330992	0.05487	6.0323	1.61639e-09	2.72577e-08
ENSG00000009950	2.86943	-0.355554	1.12017	-0.317411	0.750932	NA
ENSG00000009954	19296.9	-0.183397	0.0405184	-4.52627	6.00348e-06	5.04888e-05
ENSG00000010017	1199.29	-0.112668	0.074473	-1.51287	0.130313	0.270041
ENSG00000010030	432.058	0.300375	0.108404	2.77088	0.00559054	0.0209116
ENSG00000010072	1744.69	0.146096	0.0684365	2.13476	0.0327803	0.0915938
ENSG00000010165	4432.27	-0.0417444	0.0462939	-0.901726	0.367202	0.557862
ENSG00000010219	1061.15	0.0819436	0.0692394	1.18348	0.236619	0.416026
ENSG00000010244	11612.9	-0.132158	0.0380409	-3.47409	0.000512584	0.00262744
ENSG00000010256	8741.06	-0.016459	0.0425061	-0.387214	0.698598	0.826678
ENSG00000010270	8087.77	-0.199991	0.0509546	-3.92488	8.67712e-05	0.000556716
ENSG00000010278	3077.09	0.0303829	0.0511007	0.594568	0.552132	0.72023
ENSG00000010282	0.300025	-0.49868	3.49282	-0.142773	0.886469	NA
ENSG00000010292	23000.4	-0.233132	0.0418177	-5.57496	2.47591e-08	3.38929e-07
ENSG00000010295	1111.69	0.309509	0.0706197	4.38276	1.17186e-05	9.2893e-05
ENSG00000010310	9.45255	0.603587	0.65819	0.91704	0.359122	NA
ENSG00000010318	119.363	-0.240409	0.185241	-1.29782	0.194349	0.36174
ENSG00000010319	0.910773	0.435985	2.05314	0.21235	0.831834	NA
ENSG00000010322	3204.83	0.161722	0.0550051	2.94013	0.00328073	0.0133541
ENSG00000010327	1.39832	0.42489	1.72397	0.24646	0.805326	NA
ENSG00000010361	276.617	-0.345439	0.121376	-2.84603	0.00442675	0.0171899
ENSG00000010379	56.1091	0.573276	0.278155	2.06099	0.0393038	0.105793
ENSG00000010404	780.425	-0.0541588	0.0858893	-0.630566	0.528325	0.699992
ENSG00000010438	0.704956	-1.9606	2.41286	-0.812564	0.416468	NA
ENSG00000010539	1165	0.0447579	0.0674914	0.663165	0.507225	0.68284
ENSG00000010610	0.8243	1.49179	2.2949	0.650045	0.515663	NA
ENSG00000010626	739.743	0.129145	0.0776402	1.66338	0.0962362	0.214987
ENSG00000010671	4.00138	-1.53584	1.05272	-1.45893	0.144585	NA
ENSG00000010704	1860.44	0.0104747	0.0572195	0.183062	0.854749	0.924956
ENSG00000010803	1529.69	-0.166967	0.0592201	-2.81944	0.00481076	0.0184264
ENSG00000010810	22.008	1.09585	0.463016	2.36677	0.0179443	0.0559343
ENSG00000010818	3001.64	0.132097	0.0506976	2.60559	0.00917157	0.032013
ENSG00000010932	0.136424	0.463092	4.08047	0.11349	0.909642	NA
ENSG00000011007	4957.58	-0.000958138	0.0442316	-0.0216618	0.982718	0.991482
ENSG00000011009	3309.06	0.0471969	0.0556553	0.848022	0.396426	0.586005
ENSG00000011021	608.118	0.0568541	0.0872002	0.651996	0.514404	0.687927
ENSG00000011028	3366.4	0.0773511	0.0720198	1.07402	0.282812	0.470198
ENSG00000011052	0	NA	NA	NA	NA	NA
ENSG00000011083	11.1264	-0.278172	0.635068	-0.43802	0.661372	NA
ENSG00000011105	3002.5	0.73901	0.0538554	13.7221	7.48404e-43	1.56301e-40
ENSG00000011114	3498.19	0.0367181	0.047565	0.771956	0.44014	0.625538
ENSG00000011132	526.812	0.118097	0.0961226	1.22861	0.219219	0.393898
ENSG00000011143	1152.37	0.121107	0.0686925	1.76303	0.0778949	0.182629
ENSG00000011198	1483.59	0.19522	0.0630538	3.09609	0.00196089	0.0085891
ENSG00000011201	31.2941	1.05776	0.358545	2.95015	0.00317619	0.0130066
ENSG00000011243	1646.35	0.0238671	0.0613209	0.389217	0.697116	0.825788
ENSG00000011258	1367.24	0.471509	0.0633346	7.44472	9.71501e-14	2.83615e-12
ENSG00000011260	4439.24	-0.239503	0.0484902	-4.93921	7.84417e-07	8.05684e-06
ENSG00000011275	8322.55	0.0212988	0.0429747	0.495614	0.620167	0.770103
ENSG00000011295	4035.63	0.097429	0.0485103	2.00842	0.0445987	0.117217
ENSG00000011304	13252.8	-0.156308	0.0500404	-3.12363	0.00178634	0.00790745
ENSG00000011332	53.29	-0.286291	0.26305	-1.08835	0.276439	0.463292
ENSG00000011347	14.2327	-0.443387	0.540798	-0.819876	0.412287	NA
ENSG00000011376	2743.27	0.0380272	0.0549297	0.692288	0.488756	0.667408
ENSG00000011405	7796.18	-0.154573	0.0511731	-3.02059	0.00252281	0.0106661
ENSG00000011422	3906.77	-0.0391339	0.0474103	-0.825431	0.409127	0.597461
ENSG00000011426	37630.8	-0.127082	0.0437836	-2.9025	0.00370197	0.0148024
ENSG00000011451	693.837	0.110791	0.0892091	1.24192	0.214265	0.387562
ENSG00000011454	2547.94	-0.0469347	0.0518908	-0.90449	0.365736	0.556517
ENSG00000011465	21.3384	1.1096	0.439263	2.52606	0.0115351	0.0387516
ENSG00000011478	494.356	-0.051226	0.0966768	-0.529868	0.596203	0.752548
ENSG00000011485	2932.47	-0.0270806	0.0540338	-0.50118	0.616245	0.767186
ENSG00000011523	1482.03	0.148268	0.0616407	2.40535	0.016157	0.0511063
ENSG00000011566	3554.11	0.123092	0.0564682	2.17985	0.0292683	0.0836163
ENSG00000011590	0.46069	2.05693	2.91864	0.704757	0.480961	NA
ENSG00000011600	0.272848	1.33078	3.8947	0.341691	0.732583	NA
ENSG00000011638	1522.1	0.139264	0.0597943	2.32905	0.0198564	0.0608925
ENSG00000011677	0.272848	1.33078	3.8947	0.341691	0.732583	NA
ENSG00000012048	7803.23	-0.258528	0.0463452	-5.5783	2.42877e-08	3.33316e-07
ENSG00000012061	2835.16	0.232677	0.0575384	4.04387	5.25769e-05	0.000356697
ENSG00000012124	0.677848	-0.404192	2.33502	-0.1731	0.862573	NA
ENSG00000012171	221.463	-0.360019	0.13843	-2.60073	0.00930264	0.0323734
ENSG00000012174	1049.33	-0.112058	0.0788414	-1.42131	0.155226	0.307246
ENSG00000012211	360.724	-0.279657	0.111234	-2.51415	0.0119321	0.0398553
ENSG00000012223	1.4317	-0.457638	1.73474	-0.263808	0.791928	NA
ENSG00000012232	2837.2	0.0967689	0.0616211	1.57039	0.116325	0.248257
ENSG00000012504	22.8485	-0.138626	0.409631	-0.338417	0.735049	0.849939
ENSG00000012660	11956.7	0.0135354	0.0427998	0.31625	0.751813	0.860074
ENSG00000012779	964.73	0.183514	0.0727015	2.52421	0.0115959	0.038948
ENSG00000012817	0	NA	NA	NA	NA	NA
ENSG00000012822	1704.74	0.644091	0.0666186	9.66833	4.11033e-22	2.59524e-20
ENSG00000012963	1771.67	0.0366319	0.0593511	0.617207	0.537098	0.707462
ENSG00000012983	3325.07	0.0089354	0.0514561	0.173651	0.86214	0.929283
ENSG00000013016	251.368	-0.0376545	0.125968	-0.298921	0.765	0.868785
ENSG00000013275	5021.7	-0.0452979	0.044066	-1.02795	0.303971	0.492352
ENSG00000013288	1318.02	-0.0452329	0.0749018	-0.603896	0.545913	0.714629
ENSG00000013293	26.9359	0.468107	0.375405	1.24694	0.21242	0.385294
ENSG00000013297	2511.42	0.565658	0.0567605	9.9657	2.15351e-23	1.49279e-21
ENSG00000013306	7823.96	-0.17932	0.0465789	-3.84981	0.000118209	0.000733851
ENSG00000013364	18384.8	0.152334	0.0471903	3.22808	0.00124623	0.005738
ENSG00000013374	5500.67	0.0660232	0.0431553	1.5299	0.126041	0.263808
ENSG00000013375	4367.65	0.162546	0.0541782	3.0002	0.00269798	0.0112956
ENSG00000013392	307.757	0.0306171	0.120952	0.253135	0.800164	0.89056
ENSG00000013441	3728.78	0.257015	0.0551497	4.66031	3.1573e-06	2.81359e-05
ENSG00000013503	2478.74	-0.066791	0.054228	-1.23167	0.218073	0.392487
ENSG00000013523	714.857	0.110358	0.0835849	1.32031	0.186731	0.351212
ENSG00000013561	1822.1	0.129282	0.06283	2.05765	0.0396239	0.106496
ENSG00000013563	1349.27	0.253436	0.062951	4.02593	5.67503e-05	0.000381064
ENSG00000013573	4379.94	-0.249225	0.052642	-4.73433	2.19782e-06	2.04352e-05
ENSG00000013583	789.808	0.0356176	0.0964242	0.369385	0.711841	0.836403
ENSG00000013588	6887.37	0.643944	0.0510448	12.6153	1.73964e-36	2.64848e-34
ENSG00000013619	135.017	0.218997	0.172327	1.27082	0.203792	0.373554
ENSG00000013725	0	NA	NA	NA	NA	NA
ENSG00000013810	5000.68	-0.095993	0.0543429	-1.76643	0.0773236	0.18163
ENSG00000014123	2383.42	-0.142075	0.0549393	-2.58604	0.00970844	0.0334994
ENSG00000014138	2496.43	0.0266228	0.0548636	0.485255	0.627495	0.776032
ENSG00000014164	392.601	-0.108852	0.110926	-0.981304	0.326443	0.515986
ENSG00000014216	5723.8	-0.150782	0.0564389	-2.67159	0.00754927	0.0270042
ENSG00000014257	0.324266	1.54214	3.63943	0.423731	0.671762	NA
ENSG00000014641	16053.5	-0.0615382	0.0443824	-1.38655	0.16558	0.3219
ENSG00000014824	4736.91	-0.194329	0.0486682	-3.99294	6.52603e-05	0.000431624
ENSG00000014914	710.915	0.288632	0.0838782	3.44108	0.000579387	0.00292749
ENSG00000014919	5360.78	-0.229566	0.0439246	-5.22636	1.72875e-07	2.0144e-06
ENSG00000015133	853.356	0.222268	0.0755905	2.94042	0.0032777	0.0133451
ENSG00000015153	1222.37	-0.070093	0.0761118	-0.920922	0.357091	0.548103
ENSG00000015171	4953.05	-0.0996892	0.0503468	-1.98005	0.047698	0.123471
ENSG00000015285	11.5159	-0.485852	0.596094	-0.815059	0.415039	NA
ENSG00000015413	3.0764	0.70095	1.16575	0.601286	0.547649	NA
ENSG00000015475	2582.32	-0.159163	0.0538228	-2.95717	0.00310475	0.0127557
ENSG00000015479	282.208	-0.333764	0.128809	-2.59116	0.00956531	0.0331318
ENSG00000015520	3.00101	-1.06928	1.1495	-0.930217	0.352259	NA
ENSG00000015532	4869.25	-0.0821296	0.0593248	-1.38441	0.166234	0.322843
ENSG00000015568	89.2633	-0.181798	0.278329	-0.653177	0.513642	0.687377
ENSG00000015592	1.32746	0.211977	1.78855	0.118519	0.905656	NA
ENSG00000015676	8734.65	-0.00335854	0.0412712	-0.0813774	0.935142	0.968449
ENSG00000016082	5.11692	0.020132	0.868662	0.0231759	0.98151	NA
ENSG00000016391	392.627	-0.421502	0.113792	-3.70413	0.000212117	0.00121369
ENSG00000016402	1.64571	0.85191	1.57221	0.541855	0.587918	NA
ENSG00000016490	0	NA	NA	NA	NA	NA
ENSG00000016602	0.300025	-0.49868	3.49282	-0.142773	0.886469	NA
ENSG00000016864	1636.05	0.302308	0.0620503	4.87198	1.10484e-06	1.10012e-05
ENSG00000017260	7556.43	-0.0883091	0.0482844	-1.82894	0.067409	0.162464
ENSG00000017427	11.6424	1.30758	0.596573	2.19182	0.0283928	NA
ENSG00000017483	3.04159	-1.43501	1.13533	-1.26396	0.206245	NA
ENSG00000017797	5473.76	-0.0856067	0.0491671	-1.74114	0.0816597	0.189088
ENSG00000018189	1620.67	0.135062	0.0596035	2.266	0.0234511	0.069826
ENSG00000018236	13.4823	-0.661806	0.527761	-1.25399	0.209846	NA
ENSG00000018280	14.4403	0.488572	0.525752	0.929283	0.352743	NA
ENSG00000018408	16257.1	0.287627	0.0452648	6.35433	2.09331e-10	4.01178e-09
ENSG00000018510	12583.5	-0.0185746	0.0497192	-0.373591	0.708708	0.834179
ENSG00000018607	0.89149	-1.20647	2.11337	-0.570874	0.568085	NA
ENSG00000018610	1250.47	-0.0585095	0.0657228	-0.890246	0.373334	0.56455
ENSG00000018625	9.72732	0.600263	0.631966	0.949834	0.342196	NA
ENSG00000018699	2902.04	-0.122093	0.0548161	-2.22733	0.0259254	0.075726
ENSG00000018869	0	NA	NA	NA	NA	NA
ENSG00000019102	1.93522	-1.30502	1.39487	-0.935581	0.349489	NA
ENSG00000019144	8029.31	0.0678258	0.0578309	1.17283	0.240864	0.420905
ENSG00000019169	2.51454	1.07457	1.32747	0.809485	0.418236	NA
ENSG00000019186	1.81402	0.237391	1.51454	0.156741	0.875449	NA
ENSG00000019485	649.579	0.286552	0.0838693	3.41665	0.000633959	0.00316847
ENSG00000019505	15.3205	-0.0493446	0.524433	-0.0940912	0.925037	NA
ENSG00000019549	63.664	0.710894	0.263042	2.70259	0.0068802	0.0249182
ENSG00000019582	3941.36	0.175001	0.0532828	3.28438	0.00102208	0.00482881
ENSG00000019991	65.6932	-0.40418	0.240106	-1.68334	0.0923096	0.208301
ENSG00000019995	2381.01	0.262676	0.0606364	4.33199	1.47766e-05	0.000114712
ENSG00000020129	1120.93	-0.0504453	0.0728804	-0.692165	0.488834	0.667408
ENSG00000020181	55.5424	0.495053	0.273625	1.80924	0.0704134	0.168434
ENSG00000020219	0.636457	0.986183	2.36101	0.417695	0.67617	NA
ENSG00000020256	744.166	-0.252665	0.080648	-3.13294	0.00173064	0.00769018
ENSG00000020426	852.532	-0.0644505	0.0764941	-0.842554	0.399478	0.588487
ENSG00000020577	5153.31	0.631771	0.0463064	13.6433	2.21445e-42	4.56625e-40
ENSG00000020633	0.638915	-0.527716	2.37872	-0.221849	0.824431	NA
ENSG00000020922	2624.15	-0.032281	0.0621938	-0.519038	0.603734	0.758131
ENSG00000021300	272.37	0.245872	0.12445	1.97567	0.0481926	0.124474
ENSG00000021355	1830.1	-0.156682	0.0577637	-2.71246	0.00667867	0.0243119
ENSG00000021461	0.572067	0.840202	2.75369	0.305118	0.760276	NA
ENSG00000021488	1.62781	0.152714	1.5219	0.100344	0.920071	NA
ENSG00000021574	2050.05	0.150704	0.0603272	2.49811	0.0124859	0.0414296
ENSG00000021645	7.20301	0.903153	0.87167	1.03612	0.300147	NA
ENSG00000021762	348.816	0.0427645	0.122299	0.349671	0.726586	0.844727
ENSG00000021776	4374.1	-0.148612	0.0513147	-2.89608	0.00377855	0.0150643
ENSG00000021826	5273.36	0.300133	0.0470943	6.37302	1.85343e-10	3.5858e-09
ENSG00000021852	0	NA	NA	NA	NA	NA
ENSG00000022267	1041.58	0.0765372	0.0685392	1.11669	0.264125	0.449593
ENSG00000022277	2856.81	-0.0217131	0.0487739	-0.445179	0.656191	0.795628
ENSG00000022355	0.176825	-1.46046	4.08047	-0.357915	0.720407	NA
ENSG00000022556	0.391525	-2.34557	3.12965	-0.749466	0.453576	NA
ENSG00000022567	240.712	0.18508	0.129523	1.42894	0.153022	0.304289
ENSG00000022840	6157.13	0.0964422	0.0417079	2.31233	0.0207597	0.0631514
ENSG00000022976	1173.23	-0.108915	0.0680514	-1.60048	0.109492	0.236931
ENSG00000023041	4201.28	0.0344603	0.047707	0.722331	0.470091	0.651172
ENSG00000023171	462.313	0.0932197	0.0970241	0.960789	0.336658	0.526615
ENSG00000023191	5479.69	-0.140707	0.0573316	-2.45427	0.0141173	0.0457926
ENSG00000023228	11755.2	-0.0109163	0.0432524	-0.252386	0.800743	0.890919
ENSG00000023287	3503.09	-0.0935032	0.053665	-1.74235	0.0814472	0.188677
ENSG00000023318	2599.25	0.307634	0.0566353	5.43184	5.57773e-08	7.17136e-07
ENSG00000023330	3301.75	-0.116597	0.0478916	-2.43461	0.014908	0.047909
ENSG00000023445	9941.48	-0.00486378	0.0638924	-0.0761246	0.93932	0.970539
ENSG00000023516	3468.74	-0.107465	0.0547696	-1.96212	0.0497481	0.127843
ENSG00000023572	974.41	-0.132258	0.0840428	-1.5737	0.115556	0.24697
ENSG00000023608	1065.07	-0.226007	0.0759787	-2.97461	0.00293366	0.0121354
ENSG00000023697	8581.76	-0.0590443	0.0439633	-1.34304	0.17926	0.341139
ENSG00000023734	14936.4	-0.156365	0.0435435	-3.59101	0.000329398	0.00178803
ENSG00000023839	44.409	-0.24603	0.28855	-0.852641	0.393859	0.583587
ENSG00000023892	176.945	-0.00121612	0.164873	-0.00737613	0.994115	0.996881
ENSG00000023902	1144.91	0.431171	0.0657159	6.56114	5.33994e-11	1.12678e-09
ENSG00000023909	4923.96	-0.129606	0.0599347	-2.16246	0.0305831	0.0867489
ENSG00000024048	3520.6	0.160887	0.0472688	3.40367	0.000664881	0.00330513
ENSG00000024422	511.966	0.181047	0.101983	1.77527	0.0758541	0.178848
ENSG00000024526	6968.4	-0.20152	0.04924	-4.09261	4.26551e-05	0.000295304
ENSG00000024862	525.121	-0.0580681	0.104515	-0.555596	0.578487	0.740089
ENSG00000025039	245.202	0.207243	0.134697	1.53859	0.123905	0.26044
ENSG00000025156	1072.1	-0.270463	0.07571	-3.57235	0.000353787	0.00190079
ENSG00000025293	2549.46	0.0608094	0.051094	1.19015	0.233988	0.412384
ENSG00000025423	25.2922	-0.471704	0.383617	-1.22962	0.218839	0.39352
ENSG00000025434	547.918	-0.0312736	0.0881146	-0.35492	0.72265	0.84326
ENSG00000025708	194.531	-0.258161	0.146108	-1.76691	0.0772432	0.181493
ENSG00000025770	2354.53	-0.178442	0.0632854	-2.81964	0.00480779	0.0184193
ENSG00000025772	4429.66	-0.155691	0.0500958	-3.10787	0.00188441	0.00829426
ENSG00000025796	1340.36	0.116443	0.0776817	1.49897	0.133881	0.275438
ENSG00000025800	8102.38	-0.0552059	0.0390262	-1.41458	0.15719	0.309929
ENSG00000026025	91408.5	-0.444501	0.0441215	-10.0745	7.16472e-24	5.18726e-22
ENSG00000026036	73.467	0.0087273	0.229422	0.0380403	0.969656	0.984953
ENSG00000026103	7995.95	0.14286	0.0610877	2.3386	0.0193562	0.0595828
ENSG00000026297	144.711	-0.12837	0.161674	-0.794002	0.427195	0.614535
ENSG00000026508	35934.8	-0.130921	0.0489439	-2.67493	0.00747455	0.0267895
ENSG00000026559	215.411	-0.362837	0.136287	-2.6623	0.00776095	0.027686
ENSG00000026652	3454.4	0.402205	0.0503756	7.98412	1.41524e-15	4.93668e-14
ENSG00000026751	6.03861	-0.906597	0.776889	-1.16696	0.243228	NA
ENSG00000026950	1566.06	0.198525	0.0604122	3.28617	0.00101559	0.00479955
ENSG00000027001	1797.74	-0.108008	0.0590338	-1.8296	0.0673096	0.162272
ENSG00000027075	149.636	-0.163237	0.169357	-0.963864	0.335114	0.524854
ENSG00000027644	1.11062	2.06971	1.99786	1.03596	0.300219	NA
ENSG00000027697	1437.4	0.118002	0.068064	1.73369	0.0829736	0.191559
ENSG00000027847	1190.5	-0.00383213	0.0672267	-0.0570031	0.954543	0.977772
ENSG00000027869	7.77987	0.727259	0.695086	1.04629	0.295429	NA
ENSG00000028116	2344.73	-0.378913	0.0595686	-6.36094	2.00523e-10	3.84749e-09
ENSG00000028137	8.56321	0.0541028	0.6569	0.0823608	0.93436	NA
ENSG00000028203	11198.7	0.123722	0.0497532	2.48671	0.0128929	0.0425412
ENSG00000028277	20.9674	1.07675	0.448816	2.39908	0.0164361	0.0517581
ENSG00000028310	2627.55	-0.123663	0.0535238	-2.31043	0.0208645	0.0633519
ENSG00000028528	3082.52	0.206422	0.0494982	4.17028	3.04222e-05	0.000218316
ENSG00000028839	758.002	-0.247053	0.0768094	-3.21644	0.0012979	0.00595738
ENSG00000029153	21043.5	-0.028825	0.0392773	-0.733883	0.46302	0.646416
ENSG00000029363	10332.1	-0.135719	0.0521245	-2.60374	0.00922114	0.0321516
ENSG00000029364	6174.15	-0.044298	0.0412701	-1.07337	0.283106	0.470459
ENSG00000029534	125.521	0.262277	0.18811	1.39427	0.163235	0.31865
ENSG00000029559	0.202466	-1.46046	4.08047	-0.357915	0.720407	NA
ENSG00000029639	874.256	-0.316195	0.0739984	-4.273	1.92856e-05	0.000145919
ENSG00000029725	7862.95	-0.0775579	0.0440828	-1.75937	0.0785148	0.183739
ENSG00000029993	2074.94	-0.0312551	0.0557359	-0.560772	0.574953	0.737421
ENSG00000030066	5143.56	0.148277	0.0477958	3.1023	0.00192023	0.00844052
ENSG00000030110	2099.55	1.09598	0.0580994	18.8639	2.25729e-79	1.26797e-76
ENSG00000030304	0.775407	0.182774	2.19615	0.0832248	0.933673	NA
ENSG00000030419	137.662	0.966606	0.172351	5.60836	2.04253e-08	2.86341e-07
ENSG00000030582	10222.5	0.398732	0.0510424	7.81177	5.63911e-15	1.8409e-13
ENSG00000031003	1304.9	0.330495	0.0700042	4.72107	2.34604e-06	2.17266e-05
ENSG00000031081	1344.29	0.673619	0.0688802	9.77957	1.37795e-22	8.97871e-21
ENSG00000031691	576.018	0.00837395	0.0950194	0.0881289	0.929774	0.966047
ENSG00000031698	12317.4	0.0926376	0.0434614	2.13149	0.0330485	0.0921848
ENSG00000031823	2330.9	-0.0263734	0.0579107	-0.455415	0.648811	0.790274
ENSG00000032219	1137.95	0.00791615	0.0760813	0.104049	0.917131	0.96022
ENSG00000032389	2898.54	-0.199652	0.0493042	-4.04939	5.13508e-05	0.000349271
ENSG00000032444	1625.97	-0.00262942	0.0873917	-0.0300878	0.975997	0.98862
ENSG00000032742	976.859	-0.139125	0.0703441	-1.97778	0.0479532	0.123999
ENSG00000033011	3300.61	-0.134065	0.0492246	-2.72353	0.0064588	0.0236329
ENSG00000033030	4550.31	0.0665657	0.0464091	1.43432	0.15148	0.302111
ENSG00000033050	13869.3	-0.170308	0.0374528	-4.54728	5.43446e-06	4.61561e-05
ENSG00000033100	6033.56	0.180851	0.052784	3.42624	0.000611996	0.00307508
ENSG00000033122	0.46069	2.05693	2.91864	0.704757	0.480961	NA
ENSG00000033170	1618.16	0.401323	0.063369	6.33311	2.40276e-10	4.58862e-09
ENSG00000033178	11085.9	-0.090532	0.0509104	-1.77826	0.0753609	0.177969
ENSG00000033327	1778.11	0.122307	0.0607678	2.0127	0.0441463	0.11631
ENSG00000033627	2453.97	0.271021	0.050984	5.3158	1.06187e-07	1.28323e-06
ENSG00000033800	1358.63	-0.158134	0.0634223	-2.49334	0.0126546	0.041848
ENSG00000033867	5276.6	0.291809	0.0575194	5.07322	3.91143e-07	4.25348e-06
ENSG00000034053	271.714	-0.0646117	0.12968	-0.498239	0.618316	0.768881
ENSG00000034152	1628.95	0.00716641	0.0617434	0.116068	0.907599	0.954976
ENSG00000034239	0	NA	NA	NA	NA	NA
ENSG00000034510	78947.9	0.0212898	0.0401682	0.530017	0.5961	0.752546
ENSG00000034533	607.597	0.222247	0.0877434	2.53292	0.0113118	0.0381413
ENSG00000034677	2871.04	0.178213	0.0568834	3.13296	0.00173054	0.00769018
ENSG00000034693	893.721	0.0545541	0.0716536	0.761359	0.446443	0.631463
ENSG00000034713	2075.07	0.197289	0.0585238	3.3711	0.000748688	0.0036636
ENSG00000034971	0.338958	-0.49868	3.34395	-0.149129	0.881452	NA
ENSG00000035115	893.397	-0.247174	0.0738789	-3.34567	0.000820844	0.00397017
ENSG00000035141	6017.75	0.344801	0.044347	7.77508	7.54011e-15	2.44192e-13
ENSG00000035403	37001.2	0.20846	0.038379	5.43161	5.58481e-08	7.1748e-07
ENSG00000035499	1965.43	0.0111221	0.0617229	0.180195	0.857	0.926431
ENSG00000035664	3.05783	-0.150701	1.18974	-0.126668	0.899203	NA
ENSG00000035681	3313.6	-0.162175	0.0520769	-3.11413	0.00184486	0.00814028
ENSG00000035687	3644.69	0.151981	0.0493488	3.07972	0.00207193	0.00899808
ENSG00000035720	0.404931	-2.38681	3.34125	-0.714347	0.475013	NA
ENSG00000035862	4423.28	0.673455	0.055939	12.0391	2.21374e-33	2.88495e-31
ENSG00000035928	5164.39	-0.0121812	0.0507457	-0.240045	0.810296	0.897635
ENSG00000036054	2614.14	-0.00300652	0.0562176	-0.0534802	0.957349	0.978989
ENSG00000036257	5711.79	-0.100909	0.0557257	-1.81081	0.0701702	0.167926
ENSG00000036448	0.681382	2.6508	2.33949	1.13307	0.257187	NA
ENSG00000036473	0.162133	0.463092	4.08047	0.11349	0.909642	NA
ENSG00000036530	1.11324	-0.153305	1.79244	-0.0855288	0.931841	NA
ENSG00000036549	6270.77	0.0777866	0.055489	1.40184	0.160964	0.315308
ENSG00000036565	2.93704	1.40257	1.26296	1.11054	0.266765	NA
ENSG00000036672	16.5028	0.181564	0.479334	0.378784	0.704848	NA
ENSG00000036828	0	NA	NA	NA	NA	NA
ENSG00000037042	703.761	0.200807	0.09874	2.0337	0.0419823	0.11151
ENSG00000037241	2101.11	-0.199062	0.0559156	-3.56004	0.0003708	0.00197655
ENSG00000037280	11.6148	-0.720477	0.559916	-1.28676	0.198179	NA
ENSG00000037474	6626.51	-0.237215	0.0428503	-5.53591	3.09616e-08	4.17866e-07
ENSG00000037637	1290.65	0.203891	0.0639313	3.18923	0.00142654	0.00647127
ENSG00000037749	2587.48	0.686652	0.052979	12.9608	2.04e-38	3.42428e-36
ENSG00000037757	748.284	-0.00162528	0.0792164	-0.020517	0.983631	0.991851
ENSG00000037897	1679.43	-0.0883401	0.0585197	-1.50958	0.131151	0.271192
ENSG00000037965	149.312	-0.238779	0.166585	-1.43338	0.15175	0.302446
ENSG00000038002	836.96	-0.099847	0.0784844	-1.27219	0.203306	0.372962
ENSG00000038210	760.987	-0.2329	0.10026	-2.32296	0.0201811	0.0617604
ENSG00000038219	5521.98	0.00398656	0.0519594	0.0767247	0.938843	0.970415
ENSG00000038274	4458.63	0.0354745	0.0564381	0.628556	0.52964	0.701165
ENSG00000038295	7.99546	0.475467	0.690561	0.688523	0.491124	NA
ENSG00000038358	3809.57	0.0192928	0.0596381	0.323498	0.746318	0.857191
ENSG00000038382	19373.9	0.0356747	0.0414737	0.860178	0.389691	0.579944
ENSG00000038427	49631.7	-0.0676281	0.0442465	-1.52844	0.126404	0.264288
ENSG00000038532	1904.97	-0.00239965	0.0627062	-0.0382682	0.969474	0.984953
ENSG00000038945	587.565	-0.367215	0.0893475	-4.10997	3.95715e-05	0.000276542
ENSG00000039068	377.186	0.147464	0.11322	1.30246	0.192761	0.359605
ENSG00000039123	6380.94	-0.289093	0.0489569	-5.90506	3.52514e-09	5.59148e-08
ENSG00000039139	2729.85	0.280619	0.0570726	4.91688	8.79332e-07	8.9527e-06
ENSG00000039319	4483.46	0.0563765	0.0590184	0.955237	0.339458	0.529266
ENSG00000039523	112.438	-0.253187	0.192162	-1.31757	0.187646	0.352386
ENSG00000039537	0	NA	NA	NA	NA	NA
ENSG00000039560	12521.4	0.0168843	0.041158	0.410232	0.681636	0.814181
ENSG00000039600	4.25603	0.168439	0.954556	0.176457	0.859935	NA
ENSG00000039650	1182.05	-0.177814	0.0703021	-2.52928	0.0114297	0.0384532
ENSG00000039987	1.25219	-0.496978	1.77528	-0.279943	0.779521	NA
ENSG00000040199	3004.82	-0.302502	0.0522767	-5.78656	7.18426e-09	1.07863e-07
ENSG00000040275	8349.68	0.421926	0.0511216	8.25337	1.53985e-16	6.05898e-15
ENSG00000040341	2862.71	-0.163034	0.0554145	-2.94208	0.00326012	0.0132868
ENSG00000040487	1093.48	0.0618219	0.0792035	0.780545	0.43507	0.621928
ENSG00000040531	957.351	0.219993	0.0736966	2.98512	0.00283466	0.0117948
ENSG00000040608	156.755	-0.373015	0.158147	-2.35867	0.0183407	0.056887
ENSG00000040633	4088.34	-0.0650128	0.0459159	-1.41591	0.156801	0.309537
ENSG00000040731	128.072	0.520378	0.184929	2.81393	0.00489397	0.0187055
ENSG00000040933	2122.61	0.133334	0.0540706	2.46592	0.0136662	0.0445779
ENSG00000041353	1048.44	-0.071832	0.0909455	-0.789836	0.429623	0.61694
ENSG00000041357	7872.76	0.07008	0.0514255	1.36275	0.172962	0.332494
ENSG00000041515	2.36768	-0.112451	1.28906	-0.0872349	0.930485	NA
ENSG00000041802	3734.28	-0.133788	0.0467869	-2.85952	0.00424284	0.0165737
ENSG00000041880	2141	0.10542	0.0570124	1.84907	0.0644473	0.156857
ENSG00000041982	3226.02	0.189781	0.0494007	3.84168	0.000122197	0.000755731
ENSG00000041988	715.951	-0.052928	0.086847	-0.609439	0.542233	0.711993
ENSG00000042062	24.5135	0.38055	0.38678	0.983893	0.325168	0.51492
ENSG00000042088	2888.09	-0.0407896	0.0483326	-0.843936	0.398705	0.587987
ENSG00000042286	1252.09	0.377819	0.0758794	4.97921	6.38448e-07	6.69261e-06
ENSG00000042304	0	NA	NA	NA	NA	NA
ENSG00000042317	367.18	0.0442277	0.118753	0.372435	0.709569	0.834636
ENSG00000042429	1907.59	-0.201756	0.056783	-3.55311	0.000380702	0.00202668
ENSG00000042445	7160.32	0.120252	0.0416185	2.88938	0.00386005	0.0153404
ENSG00000042493	11102.8	0.181038	0.0492625	3.67498	0.000237869	0.00134503
ENSG00000042753	4370.81	0.199711	0.0477648	4.18114	2.90047e-05	0.000208973
ENSG00000042781	5.66903	-0.119544	0.796673	-0.150054	0.880722	NA
ENSG00000042813	0	NA	NA	NA	NA	NA
ENSG00000042832	10.3174	1.34325	0.633868	2.11913	0.0340795	NA
ENSG00000042980	2.25811	-0.807893	1.40568	-0.574735	0.565471	NA
ENSG00000043039	0	NA	NA	NA	NA	NA
ENSG00000043093	2615.57	-0.0343068	0.0644261	-0.532499	0.59438	0.751568
ENSG00000043143	2293.55	-0.11079	0.0541822	-2.04477	0.0408773	0.10918
ENSG00000043355	138.252	-0.532865	0.166494	-3.20051	0.00137186	0.00625983
ENSG00000043462	0.1232	0.463092	4.08047	0.11349	0.909642	NA
ENSG00000043514	1673.1	-0.115379	0.0611827	-1.88581	0.0593207	0.146636
ENSG00000043591	21.293	-0.37584	0.422655	-0.889236	0.373876	0.564858
ENSG00000044012	0.568349	-2.89337	2.70931	-1.06794	0.285549	NA
ENSG00000044090	1795.97	0.0237398	0.0624003	0.380444	0.703616	0.830272
ENSG00000044115	27683.6	0.073024	0.0360262	2.02697	0.0426655	0.113067
ENSG00000044446	815.758	-0.153377	0.0812176	-1.88847	0.0589626	0.14612
ENSG00000044459	1060.16	-0.0622473	0.0723935	-0.859846	0.389874	0.58011
ENSG00000044524	0.272848	1.33078	3.8947	0.341691	0.732583	NA
ENSG00000044574	27173.1	0.124447	0.119737	1.03934	0.298648	0.487195
ENSG00000046604	16856.5	0.118778	0.0409849	2.89808	0.00375449	0.0149757
ENSG00000046647	285.301	0.199379	0.124805	1.59753	0.110149	0.238005
ENSG00000046651	789.745	-0.0185064	0.0777312	-0.238082	0.811817	0.898221
ENSG00000046653	0.952232	-0.39299	2.02058	-0.194494	0.845789	NA
ENSG00000046774	0	NA	NA	NA	NA	NA
ENSG00000046889	0.58529	0.884344	2.54981	0.346828	0.728721	NA
ENSG00000047056	1201.22	-0.0546243	0.0645186	-0.846644	0.397194	0.586874
ENSG00000047188	2126.31	0.0715903	0.0643889	1.11184	0.266206	0.451624
ENSG00000047230	1186.67	0.0777093	0.0672504	1.15552	0.247877	0.430344
ENSG00000047249	2484.84	0.0416415	0.0548652	0.758979	0.447865	0.632702
ENSG00000047315	10803	-0.183883	0.0433688	-4.23998	2.23541e-05	0.000166582
ENSG00000047346	393.485	0.510851	0.110746	4.6128	3.97276e-06	3.45891e-05
ENSG00000047365	2329.52	-0.252566	0.0571983	-4.41562	1.00722e-05	8.11857e-05
ENSG00000047410	31355.2	-0.0292443	0.0446449	-0.655042	0.512441	0.686824
ENSG00000047457	7.64505	0.571081	0.713328	0.800588	0.42337	NA
ENSG00000047578	3067.12	-0.00111787	0.0553645	-0.0201912	0.983891	0.991934
ENSG00000047579	204.873	-0.15594	0.138572	-1.12534	0.260447	0.445602
ENSG00000047597	120.646	-0.478573	0.215556	-2.22018	0.0264066	0.0768011
ENSG00000047617	532.639	0.0292154	0.0910999	0.320696	0.74844	0.858659
ENSG00000047621	3551.34	0.454315	0.0548526	8.28247	1.20646e-16	4.84069e-15
ENSG00000047634	657.394	0.635779	0.0910851	6.98005	2.95076e-12	7.29407e-11
ENSG00000047644	1319.19	0.0131551	0.0662478	0.198573	0.842597	0.918387
ENSG00000047648	76.6943	0.257392	0.226235	1.13772	0.255238	0.439107
ENSG00000047662	19.5875	-0.40646	0.467253	-0.869893	0.384359	0.575109
ENSG00000047849	12315	-0.0932254	0.0423218	-2.20277	0.0276107	0.0798793
ENSG00000047932	2448.84	-0.0418632	0.0539324	-0.776215	0.437622	0.624124
ENSG00000047936	0.298557	1.43753	3.45312	0.416298	0.677192	NA
ENSG00000048028	2669.56	-0.0103096	0.0517815	-0.199099	0.842185	0.918102
ENSG00000048052	2848.23	0.110668	0.0700339	1.5802	0.11406	0.244543
ENSG00000048140	3144.51	0.139386	0.0609062	2.28853	0.0221068	0.0664304
ENSG00000048162	2280.81	-0.277482	0.0590969	-4.69536	2.66134e-06	2.41792e-05
ENSG00000048342	1960.49	-0.2764	0.0600938	-4.59948	4.23557e-06	3.66617e-05
ENSG00000048392	5973.34	0.140387	0.0649877	2.16022	0.0307559	0.0871632
ENSG00000048405	2513.32	-0.188646	0.0630499	-2.99201	0.00277147	0.0115703
ENSG00000048462	0.364599	-0.49868	3.25971	-0.152983	0.878412	NA
ENSG00000048471	868.766	0.319972	0.0796516	4.01715	5.8907e-05	0.00039457
ENSG00000048540	6.95593	-0.136912	0.755505	-0.181219	0.856196	NA
ENSG00000048544	3900.73	-0.206218	0.0480174	-4.29466	1.74961e-05	0.000133495
ENSG00000048545	0	NA	NA	NA	NA	NA
ENSG00000048649	2819.83	0.0365948	0.0574811	0.636641	0.524359	0.696551
ENSG00000048707	4094.57	0.184452	0.0523052	3.52646	0.000421148	0.00221378
ENSG00000048740	9.15045	-0.413832	0.64915	-0.637497	0.523801	NA
ENSG00000048828	10095.9	-0.046101	0.0390586	-1.1803	0.23788	0.417301
ENSG00000048991	1627.12	-0.168431	0.0583716	-2.88549	0.00390803	0.0154895
ENSG00000049089	7.88466	0.267181	0.71556	0.373388	0.70886	NA
ENSG00000049130	3881.3	-0.333626	0.056159	-5.94073	2.83749e-09	4.59927e-08
ENSG00000049167	951.289	-0.0125381	0.0779897	-0.160766	0.872277	0.934747
ENSG00000049192	1614.19	0.336687	0.0640647	5.25542	1.47684e-07	1.75348e-06
ENSG00000049239	1746.54	0.074059	0.0725243	1.02116	0.307178	0.49593
ENSG00000049245	6208.52	-0.0513609	0.0458499	-1.1202	0.26263	0.447937
ENSG00000049246	163.223	-0.177009	0.155957	-1.13499	0.25638	0.44046
ENSG00000049247	0	NA	NA	NA	NA	NA
ENSG00000049249	1876.76	0.177466	0.0573168	3.09623	0.00196001	0.00858756
ENSG00000049283	106.597	0.0127265	0.19756	0.0644181	0.948637	0.975728
ENSG00000049323	23.3745	0.974713	0.423367	2.30229	0.021319	0.0645035
ENSG00000049449	11562.9	-0.0328258	0.0440099	-0.745873	0.455744	0.63973
ENSG00000049540	15.2954	0.263385	0.499689	0.527098	0.598126	NA
ENSG00000049541	5587.29	-0.216262	0.0435229	-4.96892	6.73252e-07	7.01681e-06
ENSG00000049618	2772.62	0.0280575	0.0530909	0.52848	0.597166	0.753103
ENSG00000049656	5133.99	-0.0992511	0.0450532	-2.20298	0.0275964	0.0798624
ENSG00000049759	9692.13	0.480428	0.0387809	12.3883	3.02519e-35	4.32284e-33
ENSG00000049768	2.01122	-1.33601	1.43329	-0.932128	0.35127	NA
ENSG00000049769	290.001	-0.000254257	0.119316	-0.00213096	0.9983	0.999158
ENSG00000049860	7210.62	0.155243	0.0483951	3.20783	0.00133741	0.00611632
ENSG00000049883	1233.79	-0.192427	0.065858	-2.92185	0.00347962	0.0140312
ENSG00000050030	0.272848	1.33078	3.8947	0.341691	0.732583	NA
ENSG00000050130	3728.08	-0.148316	0.0500086	-2.96581	0.00301885	0.0124593
ENSG00000050165	7386.11	0.271242	0.0412536	6.575	4.86534e-11	1.03198e-09
ENSG00000050327	860.266	-0.0362509	0.0755514	-0.479818	0.631357	0.778769
ENSG00000050344	10612.8	-0.0925598	0.0503426	-1.8386	0.0659744	0.159668
ENSG00000050393	2209.54	-0.24194	0.0524138	-4.61596	3.9129e-06	3.41226e-05
ENSG00000050405	990.95	0.400845	0.0765851	5.23398	1.65902e-07	1.94428e-06
ENSG00000050426	2132.86	-0.0341035	0.0556809	-0.612481	0.54022	0.710382
ENSG00000050438	60.5017	-0.625787	0.246615	-2.53751	0.0111645	0.0377089
ENSG00000050555	52.001	-0.497461	0.265782	-1.87169	0.0612494	0.150582
ENSG00000050628	1.50729	-1.51549	1.63081	-0.929287	0.35274	NA
ENSG00000050730	25.4945	0.413343	0.387681	1.06619	0.286337	0.474413
ENSG00000050748	1809.56	-0.016209	0.0573448	-0.282658	0.777439	0.875911
ENSG00000050767	0	NA	NA	NA	NA	NA
ENSG00000050820	4898.58	0.112639	0.0587002	1.91888	0.0549995	0.138519
ENSG00000051009	897.47	0.098259	0.0813208	1.20829	0.226936	0.403932
ENSG00000051108	6961.29	0.361416	0.0494298	7.31169	2.63794e-13	7.40896e-12
ENSG00000051128	886.313	0.0754941	0.0881936	0.856005	0.391995	0.582158
ENSG00000051180	966.45	-0.131154	0.0713212	-1.83892	0.0659265	0.159575
ENSG00000051341	3753.25	-0.246631	0.0543414	-4.53854	5.6644e-06	4.77913e-05
ENSG00000051382	1249.94	-0.20559	0.0800399	-2.56859	0.0102112	0.0349823
ENSG00000051523	5338.51	0.0999493	0.0583954	1.7116	0.0869712	0.198648
ENSG00000051596	744.922	0.349261	0.478257	0.730278	0.46522	0.647556
ENSG00000051620	1459.68	-0.00268422	0.0633292	-0.0423853	0.966192	0.983396
ENSG00000051825	7481.45	-0.0690951	0.0477386	-1.44736	0.147795	0.296318
ENSG00000052126	3108.01	-0.103454	0.0542099	-1.90839	0.0563408	0.141027
ENSG00000052344	1044.19	0.262442	0.0725331	3.61824	0.000296614	0.00163073
ENSG00000052723	4808.23	0.358166	0.0503259	7.11694	1.10347e-12	2.91337e-11
ENSG00000052749	8030.49	-0.254573	0.047504	-5.35899	8.36906e-08	1.03912e-06
ENSG00000052795	2143.44	0.172924	0.0559108	3.09285	0.00198245	0.00866954
ENSG00000052802	3199.61	-0.251303	0.0577283	-4.35319	1.34169e-05	0.000105078
ENSG00000052841	3725.24	0.0768536	0.0505552	1.52019	0.128463	0.26733
ENSG00000052850	14.5903	0.258939	0.50377	0.514002	0.60725	NA
ENSG00000053108	5.2013	0.0247548	0.881606	0.0280793	0.977599	NA
ENSG00000053254	894.987	0.587914	0.0755323	7.78362	7.04809e-15	2.29168e-13
ENSG00000053328	0	NA	NA	NA	NA	NA
ENSG00000053371	2461.84	0.0015627	0.0554348	0.0281899	0.977511	0.989661
ENSG00000053372	5048.21	-0.188835	0.0452592	-4.1723	3.01546e-05	0.000216682
ENSG00000053438	0	NA	NA	NA	NA	NA
ENSG00000053501	243.201	-0.00568934	0.13329	-0.0426838	0.965954	0.983285
ENSG00000053524	46.0714	0.2746	0.29835	0.920396	0.357366	0.548421
ENSG00000053702	1.12899	-0.890412	1.87964	-0.473715	0.635703	NA
ENSG00000053747	9662.96	0.117725	0.0424072	2.77606	0.00550216	0.0206046
ENSG00000053770	2289.2	-0.0715849	0.0642694	-1.11383	0.265354	0.450688
ENSG00000053900	1832.3	-0.2236	0.0596051	-3.75136	0.00017588	0.00104223
ENSG00000053918	2.85311	-0.148345	1.18689	-0.124986	0.900535	NA
ENSG00000054116	3647.72	0.0780095	0.0475478	1.64065	0.10087	0.222995
ENSG00000054118	11683.7	-0.0166922	0.039727	-0.420173	0.674359	0.809171
ENSG00000054148	2666.01	0.207468	0.0556205	3.73007	0.00019143	0.00111292
ENSG00000054179	1.20999	0.106039	1.86137	0.0569682	0.954571	NA
ENSG00000054219	1319.41	0.0537766	0.0645564	0.833016	0.404835	0.593652
ENSG00000054267	3968.68	0.0800352	0.0563328	1.42076	0.155387	0.307527
ENSG00000054277	1646.66	-0.0703006	0.0703377	-0.999472	0.317566	0.507158
ENSG00000054282	1612.89	0.255421	0.072668	3.51491	0.000439908	0.00230125
ENSG00000054356	620.583	0.126582	0.093955	1.34726	0.177896	0.339309
ENSG00000054392	3096.19	0.112889	0.0501736	2.24997	0.0244511	0.0722751
ENSG00000054523	3627.84	0.123516	0.0538407	2.2941	0.0217848	0.0656201
ENSG00000054598	144.772	0.159597	0.166666	0.957585	0.338272	0.528074
ENSG00000054611	892.69	-0.0819441	0.0763196	-1.0737	0.282958	0.470298
ENSG00000054654	8573.07	0.104265	0.0564823	1.84598	0.0648957	0.157666
ENSG00000054690	262.94	-0.227514	0.136036	-1.67245	0.0944364	0.211926
ENSG00000054793	181.279	0.747229	0.156449	4.77617	1.78666e-06	1.69905e-05
ENSG00000054796	0	NA	NA	NA	NA	NA
ENSG00000054803	0	NA	NA	NA	NA	NA
ENSG00000054938	0.136424	0.463092	4.08047	0.11349	0.909642	NA
ENSG00000054965	2130.86	0.280197	0.0555669	5.04252	4.59444e-07	4.9304e-06
ENSG00000054967	909.981	-0.0810738	0.0789043	-1.0275	0.304187	0.492467
ENSG00000054983	718.196	0.11807	0.0793745	1.4875	0.136882	0.279986
ENSG00000055044	9699.26	-0.265927	0.0453008	-5.87025	4.35133e-09	6.80914e-08
ENSG00000055070	7786.87	0.0224995	0.0430369	0.522795	0.601117	0.75592
ENSG00000055118	9.37711	-0.818675	0.641732	-1.27573	0.202052	NA
ENSG00000055130	8971.71	-0.123837	0.0423337	-2.92525	0.00344175	0.0139122
ENSG00000055147	942.793	-0.0221988	0.0737092	-0.301167	0.763287	0.867384
ENSG00000055163	6716.48	0.189936	0.0412009	4.60999	4.02694e-06	3.50235e-05
ENSG00000055208	3219.22	-0.0744001	0.0556258	-1.33751	0.181056	0.343473
ENSG00000055211	2707.96	0.473831	0.0530572	8.93057	4.23824e-19	2.15081e-17
ENSG00000055332	6777.64	-0.253394	0.0450941	-5.61924	1.91801e-08	2.70046e-07
ENSG00000055483	3222.21	-0.0544898	0.0580491	-0.938684	0.347893	0.537989
ENSG00000055609	4939.84	-0.0131994	0.0501096	-0.26341	0.792235	0.88582
ENSG00000055732	249.702	0.320602	0.126453	2.53535	0.0112334	0.0379258
ENSG00000055813	1.30115	0.321147	1.77388	0.181043	0.856334	NA
ENSG00000055917	7564.39	-0.229823	0.0500898	-4.58822	4.47035e-06	3.84894e-05
ENSG00000055950	2815.63	-0.0187041	0.0523727	-0.357135	0.720991	0.842415
ENSG00000055955	2.44003	0.0780821	1.19876	0.0651357	0.948066	NA
ENSG00000055957	1.31291	1.19778	1.85259	0.646543	0.517928	NA
ENSG00000056050	644.807	-0.231733	0.0836618	-2.76987	0.0056078	0.0209665
ENSG00000056097	9573.82	-0.0567222	0.0445654	-1.27278	0.203094	0.372783
ENSG00000056277	942.04	-0.296786	0.0782748	-3.79159	0.000149683	0.000902754
ENSG00000056291	57.3143	0.895567	0.279568	3.2034	0.00135815	0.00620076
ENSG00000056487	28.9065	-0.174812	0.356371	-0.490535	0.623755	0.773209
ENSG00000056558	2246.49	0.508184	0.0798023	6.36804	1.91459e-10	3.68661e-09
ENSG00000056586	5239.88	-0.0634324	0.0545399	-1.16305	0.244811	0.426433
ENSG00000056736	44.9469	-0.856373	0.296067	-2.89249	0.003822	0.0152114
ENSG00000056972	1357.3	-0.121661	0.0625414	-1.94529	0.0517396	0.131991
ENSG00000056998	201.397	-0.121075	0.145563	-0.831768	0.40554	0.59398
ENSG00000057019	97199.8	-0.111841	0.0401954	-2.78243	0.00539527	0.0202556
ENSG00000057149	0	NA	NA	NA	NA	NA
ENSG00000057252	13200	0.0259689	0.0490862	0.529047	0.596773	0.752724
ENSG00000057294	5203.05	-0.0860234	0.0478778	-1.79673	0.072379	0.172175
ENSG00000057468	11.7402	0.175804	0.56252	0.31253	0.754638	NA
ENSG00000057593	0	NA	NA	NA	NA	NA
ENSG00000057608	17204	-0.156628	0.042988	-3.64354	0.000268915	0.00149561
ENSG00000057657	23.3481	-0.210299	0.40479	-0.519527	0.603394	0.758037
ENSG00000057663	1456.23	-0.210907	0.0652892	-3.23035	0.00123637	0.00569583
ENSG00000057704	1307.9	0.477853	0.0709867	6.73159	1.67815e-11	3.78629e-10
ENSG00000057757	2021.62	0.123227	0.0583675	2.11123	0.0347527	0.0958392
ENSG00000057935	2304.99	-0.0308034	0.0550092	-0.559968	0.575501	0.737834
ENSG00000058056	3263.46	-0.242922	0.0545986	-4.44924	8.6176e-06	7.02606e-05
ENSG00000058063	4046.97	0.230677	0.0524348	4.39932	1.08589e-05	8.6542e-05
ENSG00000058085	45962.7	0.78414	0.0360547	21.7486	7.12179e-105	6.82435e-102
ENSG00000058091	365.416	0.340651	0.109514	3.11058	0.0018672	0.00822075
ENSG00000058262	18531.4	0.219883	0.0425295	5.17013	2.33935e-07	2.66862e-06
ENSG00000058272	13095	-0.0811114	0.0489787	-1.65606	0.0977106	0.217595
ENSG00000058335	33.5692	1.23239	0.358366	3.43891	0.000584052	0.00294832
ENSG00000058404	12.6714	0.628642	0.5752	1.09291	0.274434	NA
ENSG00000058453	548.352	0.0212332	0.105226	0.201786	0.840084	0.916855
ENSG00000058600	3553.26	-0.120423	0.0462426	-2.60417	0.0092098	0.0321189
ENSG00000058668	4747.77	0.178358	0.0444289	4.01447	5.95804e-05	0.000398426
ENSG00000058673	12099.8	0.0485897	0.0515258	0.943016	0.345673	0.535496
ENSG00000058729	1428.34	-0.169287	0.0706984	-2.3945	0.0166433	0.0523193
ENSG00000058799	960.829	-0.26705	0.0719078	-3.71378	0.000204185	0.0011745
ENSG00000058804	7884.4	-0.0549273	0.0443229	-1.23925	0.215251	0.38887
ENSG00000058866	602.802	-0.12202	0.0993586	-1.22808	0.219418	0.394082
ENSG00000059122	3857.59	0.354113	0.0527825	6.70891	1.96084e-11	4.39369e-10
ENSG00000059145	2451.73	0.207862	0.0541969	3.83531	0.000125406	0.000773521
ENSG00000059377	643.043	-0.141207	0.0861491	-1.6391	0.101193	0.223374
ENSG00000059378	4767.57	0.186613	0.0430601	4.33378	1.46573e-05	0.000113861
ENSG00000059573	10634.7	0.0311876	0.0406595	0.767044	0.443056	0.627926
ENSG00000059588	1926.9	-0.0981424	0.0606541	-1.61807	0.105648	0.230425
ENSG00000059691	2016.12	-0.202379	0.0554004	-3.65303	0.000259162	0.0014468
ENSG00000059728	916.491	0.533684	0.0904213	5.9022	3.58693e-09	5.68395e-08
ENSG00000059758	4498.52	0.158226	0.0552902	2.86173	0.00421332	0.0164726
ENSG00000059769	583.951	-0.116341	0.0880265	-1.32166	0.186282	0.350692
ENSG00000059804	1117.32	1.15859	0.0711219	16.2903	1.15713e-59	4.38364e-57
ENSG00000059915	25.9421	-0.338594	0.375354	-0.902066	0.367022	0.55779
ENSG00000060069	1431.2	-0.0904025	0.0655724	-1.37867	0.167998	0.325254
ENSG00000060138	17069.1	0.116327	0.0410067	2.83678	0.00455708	0.017633
ENSG00000060140	835.46	0.0894806	0.0746832	1.19814	0.230864	0.408656
ENSG00000060237	10580.5	-0.208613	0.0447579	-4.66092	3.14796e-06	2.80834e-05
ENSG00000060303	0.404931	-2.38681	3.34125	-0.714347	0.475013	NA
ENSG00000060339	7587.09	-0.0390263	0.0473363	-0.824448	0.409685	0.597955
ENSG00000060491	1745.55	-0.0585583	0.0750243	-0.780524	0.435082	0.621928
ENSG00000060558	2.43393	1.15911	1.36398	0.849801	0.395436	NA
ENSG00000060566	0.136424	0.463092	4.08047	0.11349	0.909642	NA
ENSG00000060642	999.123	-0.059585	0.069815	-0.853469	0.393399	0.583119
ENSG00000060656	218.814	0.155618	0.147465	1.05528	0.291297	0.480237
ENSG00000060688	4288.44	-0.192204	0.0497559	-3.86295	0.000112028	0.00069921
ENSG00000060709	4.14455	0.446258	0.962835	0.463483	0.643018	NA
ENSG00000060718	4.89779	-0.0739717	0.884108	-0.0836682	0.93332	NA
ENSG00000060749	2768.65	-0.264729	0.163919	-1.615	0.10631	0.23143
ENSG00000060762	152.079	0.802905	0.172726	4.64843	3.34472e-06	2.96117e-05
ENSG00000060971	1278.99	0.0860679	0.0659658	1.30473	0.191984	0.358529
ENSG00000060982	25365.8	-0.182472	0.0479104	-3.80862	0.000139747	0.00084975
ENSG00000061273	4824.6	0.0867945	0.0584496	1.48495	0.137558	0.280975
ENSG00000061337	5.51131	-0.0989778	0.860067	-0.115082	0.90838	NA
ENSG00000061455	2.52503	0.193925	1.19941	0.161684	0.871555	NA
ENSG00000061492	0	NA	NA	NA	NA	NA
ENSG00000061656	259.245	0.175954	0.126135	1.39496	0.163027	0.31836
ENSG00000061676	20606.1	-0.0552574	0.0480392	-1.15026	0.250038	0.432621
ENSG00000061794	8271.93	-0.335181	0.0490687	-6.83085	8.44146e-12	1.98429e-10
ENSG00000061918	329.564	-0.287378	0.121168	-2.37173	0.0177049	0.0552622
ENSG00000061936	3690.31	-0.0436792	0.0502826	-0.868674	0.385025	0.575683
ENSG00000061938	417.715	-0.00237228	0.103506	-0.0229193	0.981715	0.991075
ENSG00000061987	6789.66	0.0268943	0.0506734	0.530737	0.595601	0.752236
ENSG00000062038	35.7558	0.236164	0.338895	0.696866	0.485887	0.66477
ENSG00000062096	0.369601	1.78748	3.44032	0.519568	0.603365	NA
ENSG00000062194	4720.75	-0.143738	0.0527368	-2.72557	0.00641907	0.0234981
ENSG00000062282	39.5527	-0.517007	0.307972	-1.67875	0.0932012	0.20979
ENSG00000062370	391.128	0.207395	0.103886	1.99637	0.0458939	0.119848
ENSG00000062485	14126.9	-0.123361	0.0386744	-3.18973	0.00142404	0.00646352
ENSG00000062524	2.30118	0.134896	1.47959	0.0911709	0.927357	NA
ENSG00000062582	55.4148	-0.0459862	0.260008	-0.176864	0.859615	0.927983
ENSG00000062598	1708.3	0.031682	0.0571461	0.554404	0.579303	0.740493
ENSG00000062650	8815.72	-0.099807	0.0491261	-2.03165	0.0421893	0.112023
ENSG00000062716	23889.5	-0.00776788	0.0380878	-0.203947	0.838395	0.915563
ENSG00000062725	5912.85	0.17104	0.0506517	3.37678	0.000733384	0.00359844
ENSG00000062822	2592.62	-0.302073	0.0678327	-4.4532	8.45994e-06	6.9183e-05
ENSG00000063015	0.94849	1.78898	2.08011	0.860044	0.389765	NA
ENSG00000063046	56353.8	-0.0567376	0.0363027	-1.5629	0.118075	0.251037
ENSG00000063127	17.8642	-0.212575	0.4612	-0.460917	0.644858	0.78794
ENSG00000063169	32.1448	-0.0245643	0.361922	-0.0678718	0.945888	0.974112
ENSG00000063176	405.189	-0.170042	0.101707	-1.67187	0.0945495	0.212092
ENSG00000063177	17934.5	-0.159306	0.0404261	-3.94068	8.1251e-05	0.000524661
ENSG00000063180	175.262	0.196402	0.151939	1.29264	0.196137	0.363558
ENSG00000063241	1476.62	0.0173517	0.0678847	0.255606	0.798255	0.88922
ENSG00000063244	7322.33	-0.177021	0.0508894	-3.47855	0.00050413	0.00259062
ENSG00000063245	1406	-0.302468	0.0826751	-3.65851	0.000253689	0.00141867
ENSG00000063322	1507.12	0.193059	0.0668493	2.88798	0.00387728	0.0154013
ENSG00000063438	38.2595	-0.142424	0.314223	-0.453259	0.650362	0.791395
ENSG00000063515	0.2147	-1.46046	4.08047	-0.357915	0.720407	NA
ENSG00000063587	636.583	-0.17489	0.0887923	-1.96965	0.0488785	0.125966
ENSG00000063601	2834.4	0.074712	0.0495935	1.50649	0.131942	0.27255
ENSG00000063660	3780.05	-0.0859653	0.0517246	-1.66198	0.0965168	0.215466
ENSG00000063761	236.633	-0.210268	0.136449	-1.541	0.123317	0.259549
ENSG00000063854	1494.12	0.288742	0.0655534	4.40468	1.05941e-05	8.46384e-05
ENSG00000063978	5471.33	-0.167447	0.0438726	-3.81666	0.000135269	0.000826221
ENSG00000064012	5508.11	0.159115	0.0468883	3.3935	0.000690047	0.0034146
ENSG00000064042	77.5032	0.253433	0.226113	1.12083	0.262362	0.447667
ENSG00000064102	4103.02	-0.351841	0.0544	-6.46766	9.95331e-11	2.02421e-09
ENSG00000064115	19795.1	0.166706	0.0371986	4.48151	7.41166e-06	6.14432e-05
ENSG00000064195	1.32647	0.178585	1.69318	0.105473	0.916	NA
ENSG00000064199	717.1	-0.339535	0.0840583	-4.03928	5.36157e-05	0.000362858
ENSG00000064201	0	NA	NA	NA	NA	NA
ENSG00000064205	178.149	0.365704	0.148171	2.46812	0.0135825	0.0443495
ENSG00000064218	0	NA	NA	NA	NA	NA
ENSG00000064225	15.1676	-0.181627	0.485862	-0.373824	0.708535	NA
ENSG00000064270	1.97953	-0.0774086	1.6577	-0.0466964	0.962755	NA
ENSG00000064300	5.23654	0.20763	0.888726	0.233626	0.815275	NA
ENSG00000064309	153.843	-0.12063	0.158559	-0.760793	0.446781	0.63167
ENSG00000064313	3383.69	-0.0840981	0.053449	-1.57343	0.11562	0.247074
ENSG00000064393	10579.7	-0.466466	0.0548206	-8.50896	1.75503e-17	7.76885e-16
ENSG00000064419	11262.8	-0.128191	0.0400593	-3.20002	0.00137417	0.00626862
ENSG00000064489	0.33889	-0.49868	3.34419	-0.149118	0.88146	NA
ENSG00000064490	1805.21	-0.011479	0.0682403	-0.168214	0.866415	0.931118
ENSG00000064545	1156.91	-0.0431195	0.0746528	-0.577601	0.563533	0.728794
ENSG00000064547	202.042	-0.457463	0.143137	-3.19597	0.0013936	0.00634302
ENSG00000064601	6667.38	0.0811269	0.0456944	1.77542	0.0758282	0.178813
ENSG00000064607	5780.86	-0.0637513	0.0470531	-1.35488	0.175455	0.335821
ENSG00000064651	2667.83	0.0819856	0.0555253	1.47655	0.139798	0.284369
ENSG00000064652	1195.24	0.0478268	0.0710476	0.673165	0.500842	0.677992
ENSG00000064655	0.642449	2.5797	2.55253	1.01064	0.312187	NA
ENSG00000064666	9486.29	0.0388259	0.0534566	0.726307	0.467651	0.649614
ENSG00000064687	193.027	0.166387	0.141497	1.17591	0.239632	0.419381
ENSG00000064692	6.20429	0.915956	0.784521	1.16754	0.242994	NA
ENSG00000064703	2037.2	-0.00505617	0.0582811	-0.0867548	0.930866	0.966448
ENSG00000064726	4566.19	-0.206229	0.0567099	-3.63656	0.000276304	0.00153252
ENSG00000064763	243.166	-0.010322	0.132694	-0.0777879	0.937997	0.969787
ENSG00000064787	1.30076	0.137195	1.79562	0.0764054	0.939097	NA
ENSG00000064835	0.2147	-1.46046	4.08047	-0.357915	0.720407	NA
ENSG00000064886	6.60823	0.663279	0.746313	0.888741	0.374142	NA
ENSG00000064932	2994.91	-0.00303517	0.0612187	-0.0495791	0.960458	0.980426
ENSG00000064933	2708.77	-0.308109	0.0601373	-5.12343	3.00033e-07	3.34534e-06
ENSG00000064961	1819.06	0.0361919	0.0600047	0.603151	0.546408	0.714996
ENSG00000064989	565.494	-0.0601819	0.104579	-0.575466	0.564976	0.729746
ENSG00000064995	1251.64	0.817075	0.0670337	12.189	3.55659e-34	4.74893e-32
ENSG00000064999	1119.32	-0.116766	0.0735903	-1.58671	0.112579	0.242068
ENSG00000065000	7920.95	-0.0238273	0.0479206	-0.497224	0.619031	0.769479
ENSG00000065029	1055.66	-0.015903	0.0694834	-0.228875	0.818966	0.903063
ENSG00000065054	228.152	-0.0641638	0.142974	-0.44878	0.65359	0.793776
ENSG00000065057	1070.53	-0.239939	0.079526	-3.01712	0.00255192	0.0107696
ENSG00000065060	2761.09	0.171515	0.0517167	3.31643	0.000911745	0.00436064
ENSG00000065135	8700.7	-0.0176538	0.0464916	-0.37972	0.704154	0.830726
ENSG00000065150	23858.1	-0.337236	0.0422253	-7.98658	1.38729e-15	4.84956e-14
ENSG00000065154	7308.68	0.165161	0.0467463	3.53312	0.000410683	0.00216506
ENSG00000065183	5259.68	-0.381594	0.0468809	-8.13964	3.96469e-16	1.50547e-14
ENSG00000065243	5404.34	-0.0583369	0.0566367	-1.03002	0.303001	0.491475
ENSG00000065268	1603.93	0.21741	0.0688723	3.15672	0.00159557	0.00715664
ENSG00000065308	5113.25	0.389434	0.0471801	8.2542	1.52919e-16	6.03162e-15
ENSG00000065320	190.857	0.0966086	0.143361	0.673885	0.500385	0.677929
ENSG00000065325	56.8223	0.404145	0.258068	1.56604	0.117339	0.249766
ENSG00000065328	2686.97	-0.120308	0.0497738	-2.4171	0.0156448	0.0497723
ENSG00000065357	5135.18	0.25076	0.0456469	5.49348	3.94097e-08	5.21091e-07
ENSG00000065361	450.612	0.0962228	0.0961185	1.00109	0.316786	0.506372
ENSG00000065371	0.526732	0.558517	2.85724	0.195475	0.845021	NA
ENSG00000065413	2.86113	-0.686517	1.31406	-0.522439	0.601364	NA
ENSG00000065427	18620.9	-0.26957	0.0397151	-6.7876	1.14017e-11	2.63452e-10
ENSG00000065457	2564.57	-0.048403	0.0500957	-0.966211	0.333939	0.523819
ENSG00000065485	905.966	-0.0228688	0.0712016	-0.321184	0.748071	0.858355
ENSG00000065491	1249.54	0.0640604	0.0674162	0.950223	0.341999	0.53176
ENSG00000065518	2226.47	-0.0138617	0.0518803	-0.267187	0.789326	0.883901
ENSG00000065526	2479.04	-0.326892	0.136493	-2.39493	0.0166235	0.0522775
ENSG00000065534	17701.9	0.0334971	0.0482488	0.694258	0.487521	0.666351
ENSG00000065548	9857.61	-0.188784	0.0557015	-3.38922	0.000700928	0.00345794
ENSG00000065559	3535.37	-0.0696187	0.0521953	-1.33381	0.182265	0.344924
ENSG00000065600	1619.07	-0.041093	0.060385	-0.680517	0.496177	0.674321
ENSG00000065609	0.2147	-1.46046	4.08047	-0.357915	0.720407	NA
ENSG00000065613	8544.13	0.00727713	0.0518871	0.140249	0.888463	0.945071
ENSG00000065615	1203.2	-0.484813	0.0700191	-6.92401	4.39048e-12	1.06748e-10
ENSG00000065618	203.653	0.530923	0.146726	3.61846	0.000296356	0.00162986
ENSG00000065621	218.018	-0.168495	0.136937	-1.23045	0.218528	0.393176
ENSG00000065665	327.787	-0.123011	0.113676	-1.08212	0.279198	0.466093
ENSG00000065675	256.915	0.189113	0.131493	1.4382	0.150378	0.300388
ENSG00000065717	81.4503	-0.179247	0.217514	-0.824073	0.409898	0.598051
ENSG00000065802	3070.97	-0.011878	0.0519536	-0.228628	0.819158	0.903153
ENSG00000065809	10117.5	0.12457	0.0421357	2.95641	0.00311246	0.0127809
ENSG00000065833	3408.94	-0.105246	0.0561412	-1.87467	0.0608386	0.149775
ENSG00000065882	6342.47	-0.0746178	0.0446506	-1.67115	0.0946923	0.212325
ENSG00000065883	5053.37	-0.0492259	0.047043	-1.0464	0.295376	0.483974
ENSG00000065911	15359.8	-0.0883962	0.0422813	-2.09067	0.0365579	0.09962
ENSG00000065923	2635.06	0.0542457	0.0548767	0.9885	0.322908	0.512437
ENSG00000065970	842.799	0.148651	0.0819335	1.81429	0.0696335	0.16696
ENSG00000065978	31289.6	-0.0936862	0.0381006	-2.45892	0.0139356	0.0453117
ENSG00000065989	155.513	-0.408656	0.164694	-2.48131	0.0130902	0.0430686
ENSG00000066027	2732.67	-0.0351368	0.0606403	-0.57943	0.562299	0.727781
ENSG00000066032	4.69594	-0.133733	0.939501	-0.142345	0.886808	NA
ENSG00000066044	4489.51	-0.121178	0.0485086	-2.49806	0.0124874	0.0414296
ENSG00000066056	19.2507	1.54707	0.47606	3.24974	0.00115511	0.00536546
ENSG00000066084	7517.45	0.304525	0.0406874	7.4845	7.18192e-14	2.12715e-12
ENSG00000066117	7091.76	-0.0901088	0.0425918	-2.11564	0.0343757	0.0950247
ENSG00000066135	2514.73	0.115319	0.0513041	2.24776	0.0245915	0.0725979
ENSG00000066136	1966.21	0.0643961	0.0563921	1.14194	0.253481	0.437141
ENSG00000066185	66.9579	-0.681767	0.250436	-2.72232	0.0064825	0.0237037
ENSG00000066230	0.421757	1.94967	2.80164	0.695901	0.486491	NA
ENSG00000066248	103.808	-0.097067	0.191507	-0.506859	0.612254	0.764556
ENSG00000066279	18470.2	-0.0993713	0.0489388	-2.03052	0.0423038	0.112241
ENSG00000066294	1.83422	1.01095	1.6408	0.616128	0.53781	NA
ENSG00000066322	4991.19	0.125644	0.0479194	2.62198	0.00874213	0.0307264
ENSG00000066336	0.7673	-2.07235	2.51035	-0.825523	0.409075	NA
ENSG00000066379	931.103	0.032066	0.072945	0.439592	0.660233	0.798633
ENSG00000066382	0.4611	0.262722	2.99114	0.0878333	0.930009	NA
ENSG00000066405	1.14221	-0.857895	1.98329	-0.432561	0.665334	NA
ENSG00000066422	3032.27	-0.147242	0.0567125	-2.59629	0.0094237	0.0327109
ENSG00000066427	925.689	0.166147	0.0739816	2.24578	0.024718	0.0728261
ENSG00000066455	2604.36	-0.185965	0.0629564	-2.95387	0.00313821	0.0128645
ENSG00000066468	362.693	0.0223898	0.11786	0.18997	0.849333	0.921846
ENSG00000066557	2472.02	-0.106524	0.0628049	-1.69611	0.089866	0.20403
ENSG00000066583	1030.29	-0.0335885	0.0759655	-0.442154	0.658377	0.797158
ENSG00000066629	2535.15	-0.00286723	0.05242	-0.0546972	0.95638	0.978546
ENSG00000066651	1047.88	-0.100443	0.0746207	-1.34605	0.178286	0.339841
ENSG00000066654	7188.14	-0.130126	0.0507992	-2.56157	0.0104201	0.0355706
ENSG00000066697	5574.81	0.249169	0.0463082	5.38067	7.42075e-08	9.28449e-07
ENSG00000066735	20.3826	-0.928182	0.433969	-2.13882	0.03245	0.0908849
ENSG00000066739	2437.24	0.197841	0.0615456	3.21455	0.00130649	0.00599008
ENSG00000066777	5615.29	0.039526	0.0577164	0.684832	0.49345	0.672043
ENSG00000066813	0	NA	NA	NA	NA	NA
ENSG00000066827	576.842	0.106916	0.0886891	1.20551	0.228006	0.405216
ENSG00000066855	2556.59	-0.157624	0.0538852	-2.92518	0.00344262	0.0139122
ENSG00000066923	10.1461	-0.486067	0.599848	-0.810317	0.417758	NA
ENSG00000066926	3474.17	0.435546	0.0524198	8.30882	9.66602e-17	3.93649e-15
ENSG00000066933	2957.06	-0.102832	0.0530782	-1.93736	0.0527009	0.134015
ENSG00000067048	0	NA	NA	NA	NA	NA
ENSG00000067057	19811.2	-0.0767884	0.0461698	-1.66317	0.0962776	0.215021
ENSG00000067064	2168.05	-0.0231569	0.0659799	-0.350968	0.725612	0.844194
ENSG00000067066	5807.76	0.0893998	0.0487558	1.83362	0.0667099	0.161089
ENSG00000067082	7925.68	0.0699895	0.0432327	1.6189	0.105469	0.230152
ENSG00000067113	494.909	0.152999	0.0975794	1.56795	0.116894	0.249051
ENSG00000067141	2331.55	-0.0579195	0.0551481	-1.05025	0.293601	0.481939
ENSG00000067167	14836.6	0.187028	0.0463601	4.03424	5.47789e-05	0.000369367
ENSG00000067177	1235.74	-0.195327	0.0695456	-2.80863	0.00497534	0.0189656
ENSG00000067182	5045.34	0.0894952	0.0476793	1.87702	0.0605147	0.149158
ENSG00000067191	340.564	-0.2713	0.109347	-2.48108	0.0130983	0.0430706
ENSG00000067208	1535.31	0.0972986	0.0695478	1.39902	0.161808	0.316732
ENSG00000067221	798.645	0.350238	0.0833406	4.2025	2.63989e-05	0.000192067
ENSG00000067225	136742	-0.0251616	0.035421	-0.710358	0.477482	0.657986
ENSG00000067248	2121.57	-0.083049	0.0568217	-1.46157	0.143859	0.290463
ENSG00000067334	5341.57	-0.303288	0.0641513	-4.7277	2.27073e-06	2.1053e-05
ENSG00000067365	1473.88	-0.11373	0.061017	-1.8639	0.0623356	0.152699
ENSG00000067369	9712.46	0.188196	0.0378136	4.97694	6.45975e-07	6.75847e-06
ENSG00000067445	1041.79	0.357206	0.0698478	5.11406	3.15311e-07	3.5013e-06
ENSG00000067533	2610.68	-0.26408	0.0572012	-4.61668	3.89933e-06	3.40591e-05
ENSG00000067560	21750.7	-0.0361507	0.0391992	-0.922232	0.356408	0.54726
ENSG00000067596	5904.98	0.0822295	0.0432906	1.89948	0.0575018	0.143337
ENSG00000067601	290.129	-0.0289579	0.123	-0.23543	0.813875	0.899255
ENSG00000067606	955.004	0.318356	0.0790444	4.02756	5.63579e-05	0.000378742
ENSG00000067646	0.313249	-0.49868	3.43903	-0.145006	0.884706	NA
ENSG00000067704	15451	-0.242887	0.0440533	-5.51347	3.51817e-08	4.70921e-07
ENSG00000067715	2748.42	0.0621043	0.0569346	1.0908	0.27536	0.461816
ENSG00000067798	17683.9	0.146045	0.0475712	3.07002	0.00214041	0.00925844
ENSG00000067829	1902.74	0.0718695	0.0578776	1.24175	0.214329	0.387591
ENSG00000067836	513.433	0.0706259	0.0955991	0.738772	0.460046	0.643661
ENSG00000067840	27.054	-0.40909	0.380996	-1.07374	0.282941	0.470298
ENSG00000067842	1.18142	2.18975	1.90526	1.14932	0.250425	NA
ENSG00000067900	4881.54	-0.0504805	0.0508393	-0.992942	0.320738	0.510636
ENSG00000067955	9405.11	-0.326641	0.039425	-8.28512	1.17988e-16	4.74575e-15
ENSG00000067992	127.223	-0.170431	0.172374	-0.988728	0.322796	0.512419
ENSG00000068001	1773.74	-0.188901	0.0712106	-2.65271	0.00798485	0.0283508
ENSG00000068024	851.828	0.279885	0.0772749	3.62193	0.000292411	0.00161088
ENSG00000068028	701.913	0.0575005	0.0865988	0.663987	0.506699	0.682452
ENSG00000068078	56.2649	-0.559018	0.278777	-2.00525	0.0449363	0.117911
ENSG00000068079	1529.21	0.0115419	0.0661228	0.174553	0.861431	0.929011
ENSG00000068097	2604.57	-0.190962	0.0514172	-3.71396	0.00020404	0.00117407
ENSG00000068120	3876.37	-0.216731	0.0557993	-3.88411	0.000102705	0.000647974
ENSG00000068137	822.601	-0.208481	0.0851005	-2.44983	0.0142925	0.0462688
ENSG00000068305	2300.46	-0.040946	0.0573659	-0.713768	0.47537	0.656308
ENSG00000068308	2132.49	0.064761	0.0557336	1.16197	0.245246	0.426959
ENSG00000068323	2455.78	0.182863	0.0569043	3.21352	0.00131118	0.0060082
ENSG00000068354	371.154	0.0608389	0.106277	0.572458	0.567012	0.731208
ENSG00000068366	10646.6	-0.11706	0.0504877	-2.31859	0.0204174	0.0622728
ENSG00000068383	1970.56	0.33427	0.0599066	5.57985	2.40721e-08	3.31195e-07
ENSG00000068394	1052.5	0.0553391	0.0714027	0.775028	0.438323	0.624475
ENSG00000068400	1611.16	0.0892214	0.0662253	1.34724	0.177903	0.339309
ENSG00000068438	1981.81	-0.0320984	0.0560166	-0.573017	0.566633	0.73101
ENSG00000068489	4758.76	0.0131989	0.0518432	0.254592	0.799038	0.889656
ENSG00000068615	6.37309	0.334079	0.79779	0.418756	0.675394	NA
ENSG00000068650	2228.64	0.200461	0.0576221	3.4789	0.000503481	0.00258811
ENSG00000068654	9947.15	-0.111261	0.0460605	-2.41554	0.015712	0.0499313
ENSG00000068697	15701	0.23612	0.0462143	5.10924	3.23454e-07	3.57225e-06
ENSG00000068724	2816.72	0.0572981	0.0547916	1.04574	0.295679	0.484374
ENSG00000068745	2667.49	0.0819449	0.0557142	1.47081	0.141343	0.286699
ENSG00000068781	0.558181	2.35678	2.52509	0.933343	0.350643	NA
ENSG00000068784	2102.21	-0.0933345	0.057373	-1.6268	0.103779	0.227635
ENSG00000068796	3599.83	-0.127519	0.0603701	-2.11228	0.0346621	0.0956539
ENSG00000068831	86.7824	-0.177537	0.211168	-0.840736	0.400496	0.589278
ENSG00000068878	3440.44	-0.0217686	0.0704409	-0.309034	0.757296	0.863715
ENSG00000068885	971.114	0.04462	0.0775857	0.575106	0.565219	0.729868
ENSG00000068903	1159.08	0.76555	0.0709245	10.7939	3.67928e-27	3.18805e-25
ENSG00000068912	3859.31	0.0349693	0.0534543	0.654189	0.51299	0.687206
ENSG00000068971	334.928	0.507097	0.110272	4.59861	4.25329e-06	3.67956e-05
ENSG00000068976	11.7995	0.351936	0.5685	0.619061	0.535876	NA
ENSG00000068985	0	NA	NA	NA	NA	NA
ENSG00000069011	1.13073	0.952734	2.06518	0.461332	0.64456	NA
ENSG00000069018	28.4986	0.960344	0.394925	2.43171	0.0150277	0.0481789
ENSG00000069020	1361.46	0.0243603	0.0687042	0.354568	0.722914	0.84326
ENSG00000069122	1.6849	0.914597	1.51431	0.60397	0.545863	NA
ENSG00000069188	35.8991	0.0519074	0.333553	0.15562	0.876333	0.937448
ENSG00000069206	0.396048	1.87635	3.07563	0.61007	0.541816	NA
ENSG00000069248	7532.9	-0.0127657	0.0428816	-0.297697	0.765934	0.869103
ENSG00000069275	43173.9	0.228915	0.0419778	5.45325	4.94585e-08	6.43e-07
ENSG00000069329	18988.9	-0.0702368	0.0464127	-1.51331	0.130201	0.269844
ENSG00000069345	9110.04	-0.136131	0.0408195	-3.33494	0.000853168	0.00410822
ENSG00000069399	175.172	-0.0273354	0.151155	-0.180844	0.85649	0.926135
ENSG00000069424	2069.11	-0.173844	0.0646151	-2.69045	0.00713549	0.0257162
ENSG00000069431	8041.94	0.0039999	0.0467892	0.0854876	0.931874	0.966898
ENSG00000069482	712.591	-0.567328	0.085954	-6.60037	4.10132e-11	8.77931e-10
ENSG00000069493	124.788	0.211357	0.182985	1.15505	0.24807	0.430587
ENSG00000069509	464.985	-0.317912	0.104587	-3.03969	0.00236822	0.0101043
ENSG00000069535	0.743889	-1.96082	2.37615	-0.825207	0.409254	NA
ENSG00000069667	18.0489	0.36955	0.460738	0.802082	0.422505	0.610382
ENSG00000069696	1.65925	0.946593	1.52168	0.622072	0.533895	NA
ENSG00000069702	108.587	0.528126	0.190045	2.77895	0.00545354	0.0204508
ENSG00000069712	0	NA	NA	NA	NA	NA
ENSG00000069764	1.44375	-0.431227	1.7314	-0.249063	0.803312	NA
ENSG00000069812	131.505	0.35075	0.189166	1.85419	0.0637117	0.155532
ENSG00000069849	5031.62	-0.0519703	0.053666	-0.968402	0.332844	0.522744
ENSG00000069869	5730.24	-0.127987	0.044687	-2.86407	0.00418236	0.0163883
ENSG00000069943	747.516	-0.00217882	0.0934543	-0.0233143	0.9814	0.990889
ENSG00000069956	7922.12	0.344781	0.0504548	6.83347	8.2886e-12	1.95118e-10
ENSG00000069966	2382.47	-0.11507	0.0519813	-2.21369	0.0268502	0.0778966
ENSG00000069974	460.747	0.138488	0.101509	1.36429	0.172476	0.331794
ENSG00000069998	1705.58	-0.243781	0.0634597	-3.84151	0.00012228	0.000755953
ENSG00000070010	2807.74	0.0390404	0.0501785	0.77803	0.436552	0.623378
ENSG00000070018	7780.52	0.490341	0.0444515	11.0309	2.71041e-28	2.58202e-26
ENSG00000070019	2.26052	-0.765012	1.4089	-0.542984	0.587141	NA
ENSG00000070031	0.92278	1.75071	2.07398	0.844131	0.398596	NA
ENSG00000070047	2621.37	-0.154032	0.0706272	-2.18092	0.0291892	0.0834488
ENSG00000070061	3756.2	-0.0829495	0.0473959	-1.75014	0.0800943	0.186336
ENSG00000070081	2516.05	0.198973	0.0617892	3.22018	0.00128109	0.00588853
ENSG00000070087	6631.6	0.0438802	0.0447456	0.980659	0.326761	0.516196
ENSG00000070159	3882.56	-0.178265	0.0492892	-3.61672	0.000298355	0.00163864
ENSG00000070182	11.0079	0.193059	0.609841	0.316573	0.751568	NA
ENSG00000070190	1.02791	-0.610739	1.95837	-0.31186	0.755147	NA
ENSG00000070193	0.285333	1.38147	3.5121	0.393346	0.694064	NA
ENSG00000070214	4896.69	0.136192	0.0532751	2.55638	0.0105767	0.0360072
ENSG00000070269	896.787	0.0397215	0.0736062	0.539649	0.589439	0.747976
ENSG00000070366	2832.07	-0.0562416	0.0638789	-0.880441	0.37862	0.569504
ENSG00000070367	5242.41	-0.0664984	0.057011	-1.16641	0.243447	0.424463
ENSG00000070371	1737.2	-0.0116817	0.0598942	-0.195039	0.845363	0.919412
ENSG00000070388	0.162133	0.463092	4.08047	0.11349	0.909642	NA
ENSG00000070404	8435.34	-0.0854693	0.0548015	-1.55962	0.118851	0.252357
ENSG00000070413	2950.47	0.157651	0.0624056	2.52623	0.0115294	0.0387431
ENSG00000070423	740.976	-0.329701	0.0812406	-4.05832	4.94263e-05	0.000337513
ENSG00000070444	368.78	-0.231954	0.117589	-1.97258	0.0485431	0.12524
ENSG00000070476	807.959	-0.0694945	0.0763238	-0.910522	0.362547	0.553339
ENSG00000070495	1778.93	-0.0784885	0.0567139	-1.38394	0.166377	0.322999
ENSG00000070501	789.77	0.00928692	0.0785168	0.118279	0.905846	0.954568
ENSG00000070526	0.176825	-1.46046	4.08047	-0.357915	0.720407	NA
ENSG00000070540	1848.27	0.243668	0.0683395	3.56556	0.000363084	0.00193859
ENSG00000070601	1.09862	0.841328	1.84891	0.455041	0.64908	NA
ENSG00000070610	1576.09	0.00130923	0.0593462	0.0220608	0.982399	0.991407
ENSG00000070614	16534.8	0.394112	0.0596253	6.60981	3.84803e-11	8.31357e-10
ENSG00000070669	6103.93	-0.0681498	0.0515395	-1.32228	0.186074	0.350381
ENSG00000070718	1635.78	-0.130804	0.0648385	-2.01737	0.0436564	0.115299
ENSG00000070729	11.6944	1.08393	0.611883	1.77146	0.076484	NA
ENSG00000070731	2.59239	-0.115701	1.22361	-0.0945569	0.924667	NA
ENSG00000070748	0.791358	2.87453	2.25056	1.27725	0.201514	NA
ENSG00000070756	14291.9	-0.239969	0.0531285	-4.51677	6.27909e-06	5.25894e-05
ENSG00000070759	20.4361	0.064001	0.430798	0.148564	0.881898	0.941138
ENSG00000070761	2658.57	0.0118119	0.04937	0.239252	0.81091	0.897769
ENSG00000070770	6263.58	-0.125771	0.0523807	-2.4011	0.0163461	0.0515529
ENSG00000070778	1287.9	0.402092	0.0693516	5.79788	6.71582e-09	1.01391e-07
ENSG00000070785	1088.74	-0.180079	0.0672801	-2.67656	0.00743833	0.0266825
ENSG00000070808	31.8816	0.686915	0.348679	1.97005	0.0488324	0.125901
ENSG00000070814	9117.24	-0.411808	0.051982	-7.92213	2.33474e-15	8.00693e-14
ENSG00000070831	14549.8	0.178907	0.0417211	4.28817	1.80151e-05	0.000137005
ENSG00000070882	4622.57	-0.0754911	0.0487828	-1.5475	0.121744	0.257092
ENSG00000070886	1.24705	2.27667	1.91344	1.18983	0.234112	NA
ENSG00000070915	12.4593	-0.266236	0.557635	-0.477437	0.633051	NA
ENSG00000070950	2120.55	-0.231407	0.0601432	-3.8476	0.000119282	0.000739949
ENSG00000070961	8245.68	0.0581469	0.0474488	1.22547	0.2204	0.39506
ENSG00000070985	0.246401	1.20345	4.05305	0.296925	0.766524	NA
ENSG00000071051	1372.2	-0.00414974	0.0692959	-0.0598843	0.952248	0.976659
ENSG00000071054	15464.9	0.379123	0.0373252	10.1573	3.0752e-24	2.26674e-22
ENSG00000071073	279.747	0.0123241	0.118597	0.103916	0.917236	0.96025
ENSG00000071082	31378.4	-0.0586228	0.0376903	-1.55538	0.119855	0.254025
ENSG00000071127	17338.1	-0.163041	0.0378939	-4.30256	1.68833e-05	0.000129061
ENSG00000071189	4721.28	0.129916	0.0519144	2.5025	0.0123321	0.0410397
ENSG00000071203	0.136424	0.463092	4.08047	0.11349	0.909642	NA
ENSG00000071205	2181.93	0.0572022	0.0561894	1.01803	0.308666	0.497786
ENSG00000071242	37.7091	0.332669	0.345653	0.962436	0.335831	0.525825
ENSG00000071243	1672.14	0.0994058	0.0699734	1.42062	0.155426	0.30753
ENSG00000071246	112.652	0.501162	0.195678	2.56115	0.0104325	0.0355983
ENSG00000071282	1118.8	0.157372	0.0776846	2.02579	0.0427866	0.113344
ENSG00000071462	5137.49	-0.0444677	0.044935	-0.9896	0.32237	0.512032
ENSG00000071537	9872.2	0.0637493	0.0450761	1.41426	0.157285	0.310078
ENSG00000071539	5442.47	-0.0478141	0.0470697	-1.01581	0.309718	0.498696
ENSG00000071553	1972.41	0.466677	0.0581771	8.02166	1.04326e-15	3.74332e-14
ENSG00000071564	3420.39	-0.154319	0.0622958	-2.4772	0.0132416	0.0434542
ENSG00000071575	16.9189	-0.0948067	0.476616	-0.198916	0.842328	NA
ENSG00000071626	4991.41	-0.165162	0.0495596	-3.33259	0.00086041	0.00414064
ENSG00000071655	2270.81	-0.0613879	0.0743045	-0.826166	0.40871	0.597066
ENSG00000071677	0	NA	NA	NA	NA	NA
ENSG00000071794	5193.2	-0.223031	0.0528425	-4.22066	2.43585e-05	0.000179547
ENSG00000071859	2329.82	0.167147	0.0552541	3.02506	0.00248581	0.0105398
ENSG00000071889	613.478	0.238781	0.109208	2.18648	0.0287805	0.0825123
ENSG00000071894	2472.43	-0.118227	0.065857	-1.79521	0.0726202	0.172572
ENSG00000071909	2.89193	0.892262	1.25153	0.71294	0.475883	NA
ENSG00000071967	7879.61	0.453659	0.0452917	10.0164	1.2915e-23	9.10762e-22
ENSG00000071991	0.571405	2.38605	2.69591	0.885062	0.376123	NA
ENSG00000071994	4194.04	-0.220393	0.0524728	-4.20013	2.66759e-05	0.000193823
ENSG00000072041	3041.47	-0.377332	0.0537657	-7.01809	2.24927e-12	5.69838e-11
ENSG00000072042	2953.23	-0.0533658	0.0608553	-0.87693	0.380525	0.571682
ENSG00000072062	447.76	0.201571	0.097488	2.06765	0.0386726	0.104284
ENSG00000072071	122.672	-0.183705	0.191881	-0.957388	0.338372	0.528128
ENSG00000072080	0.662167	1.04961	2.45957	0.426743	0.669566	NA
ENSG00000072110	19124.6	0.0125838	0.0430044	0.292617	0.769815	0.871458
ENSG00000072121	4530.67	0.377933	0.0445392	8.48539	2.14993e-17	9.38937e-16
ENSG00000072133	543.766	0.00883929	0.0925025	0.0955573	0.923872	0.963702
ENSG00000072134	2398.28	0.0834668	0.0514033	1.62376	0.104426	0.228667
ENSG00000072135	1479.96	0.0572464	0.0710514	0.805704	0.420414	0.60838
ENSG00000072163	66.5385	0.384295	0.258005	1.48949	0.136359	0.279092
ENSG00000072182	7.06307	0.00600451	0.722386	0.00831205	0.993368	NA
ENSG00000072195	1001.72	0.0343621	0.0813584	0.422355	0.672766	0.808209
ENSG00000072201	3.88164	-0.283933	1.00994	-0.281137	0.778605	NA
ENSG00000072210	5149.56	0.157767	0.045696	3.45252	0.000555369	0.002821
ENSG00000072274	21085.5	-0.153022	0.0447856	-3.41677	0.000633688	0.00316844
ENSG00000072310	1945.49	-0.377693	0.0738758	-5.11254	3.17859e-07	3.5224e-06
ENSG00000072315	0.176825	-1.46046	4.08047	-0.357915	0.720407	NA
ENSG00000072364	8366.12	0.0930748	0.0477761	1.94815	0.0513973	0.131335
ENSG00000072401	1425.8	-0.139603	0.0683203	-2.04336	0.0410172	0.109482
ENSG00000072415	8541.18	0.0766025	0.0495645	1.54551	0.122223	0.257702
ENSG00000072422	1772.06	0.581355	0.0589446	9.86273	6.03873e-23	4.06491e-21
ENSG00000072501	7963.9	-0.0269038	0.0389384	-0.690932	0.489608	0.667871
ENSG00000072506	2289.79	0.00217945	0.0585854	0.0372012	0.970325	0.985202
ENSG00000072518	1182.84	0.0813445	0.0681565	1.19349	0.232676	0.410887
ENSG00000072571	4755.74	-0.622964	0.0607413	-10.256	1.11202e-24	8.50459e-23
ENSG00000072609	2363.08	0.355149	0.0595669	5.96219	2.48885e-09	4.07471e-08
ENSG00000072657	1.41779	1.44858	1.78412	0.811934	0.41683	NA
ENSG00000072682	6752.25	0.380738	0.040495	9.40211	5.34798e-21	3.12253e-19
ENSG00000072694	1.14007	0.109241	1.9917	0.0548483	0.956259	NA
ENSG00000072736	2931.25	0.16812	0.050498	3.32924	0.000870834	0.00418586
ENSG00000072756	2353.26	-0.385923	0.0635192	-6.0757	1.23451e-09	2.12807e-08
ENSG00000072778	21250.6	0.037865	0.0386172	0.980521	0.326829	0.516196
ENSG00000072786	2496.88	0.0480438	0.0568256	0.84546	0.397854	0.58721
ENSG00000072803	4359.95	0.0164831	0.046708	0.352898	0.724165	0.843284
ENSG00000072818	54.0878	0.472334	0.297181	1.58938	0.111975	0.240987
ENSG00000072832	1.84473	0.970927	1.55774	0.623293	0.533092	NA
ENSG00000072840	2130.43	0.468952	0.0639549	7.33254	2.25833e-13	6.38814e-12
ENSG00000072849	4417.73	0.147817	0.053794	2.74783	0.00599906	0.0221699
ENSG00000072858	1.97409	-1.30358	1.42976	-0.911746	0.361902	NA
ENSG00000072864	2846.4	0.0465738	0.0564992	0.824326	0.409754	0.598002
ENSG00000072952	3.07693	0.605495	1.2062	0.501985	0.615678	NA
ENSG00000072954	89.9725	-0.201969	0.227217	-0.88888	0.374067	0.564898
ENSG00000072958	2782.2	-0.0084261	0.050068	-0.168293	0.866353	0.931118
ENSG00000073008	5332.61	0.0309127	0.0471787	0.655226	0.512323	0.686722
ENSG00000073050	1186.62	0.203897	0.0674877	3.02125	0.00251733	0.0106512
ENSG00000073060	1321.42	-0.372962	0.0681535	-5.47238	4.44035e-08	5.84275e-07
ENSG00000073067	0.922529	1.73435	2.21534	0.782883	0.433696	NA
ENSG00000073111	8224.28	-0.302072	0.0532945	-5.66797	1.44497e-08	2.07755e-07
ENSG00000073146	1.89096	1.96371	1.5535	1.26406	0.20621	NA
ENSG00000073150	39.1817	0.445345	0.311577	1.42932	0.152911	0.304216
ENSG00000073169	699.414	0.0854373	0.0915797	0.932928	0.350857	0.541063
ENSG00000073282	1.54376	-0.758061	1.57634	-0.4809	0.630587	NA
ENSG00000073331	968.403	-0.316095	0.0746832	-4.23248	2.31131e-05	0.000171688
ENSG00000073350	340.686	-0.424194	0.113339	-3.74269	0.000182061	0.00107261
ENSG00000073417	1256.83	0.0922375	0.062909	1.4662	0.142593	0.288694
ENSG00000073464	451.655	0.402672	0.0960515	4.19225	2.76199e-05	0.000200235
ENSG00000073536	3123.66	-0.241384	0.0494829	-4.87813	1.07094e-06	1.07094e-05
ENSG00000073578	13245.4	-0.080304	0.0391321	-2.05213	0.0401573	0.107663
ENSG00000073584	3559.53	0.0218889	0.0571705	0.382871	0.701816	0.828928
ENSG00000073598	1.73606	0.935958	1.46375	0.639423	0.522548	NA
ENSG00000073605	168.661	0.0169636	0.153197	0.110731	0.91183	0.95744
ENSG00000073614	9329.2	0.27058	0.0407772	6.63557	3.23244e-11	7.07748e-10
ENSG00000073670	115.106	0.0177567	0.183921	0.0965456	0.923087	0.963379
ENSG00000073711	1749.14	-0.0621154	0.0598806	-1.03732	0.299587	0.488115
ENSG00000073712	6781.74	0.455026	0.0490682	9.27334	1.80403e-20	9.99578e-19
ENSG00000073734	0.743821	-2.00818	2.53309	-0.79278	0.427906	NA
ENSG00000073737	2.44088	0.0166053	1.32318	0.0125496	0.989987	NA
ENSG00000073754	0.246401	1.20345	4.05305	0.296925	0.766524	NA
ENSG00000073756	13.0035	0.355601	0.556067	0.639493	0.522502	NA
ENSG00000073792	3742.88	0.0163998	0.0463305	0.353975	0.723357	0.84326
ENSG00000073803	748.703	0.402858	0.0881806	4.56856	4.91093e-06	4.20605e-05
ENSG00000073849	271.756	-0.238564	0.122484	-1.94771	0.0514493	0.131427
ENSG00000073861	1.28779	0.154837	1.70467	0.0908313	0.927627	NA
ENSG00000073905	361.501	-0.253788	0.109542	-2.31682	0.0205136	0.0625196
ENSG00000073910	73.7294	0.845769	0.229031	3.69281	0.000221789	0.00126062
ENSG00000073921	14357.1	-0.0323154	0.0459284	-0.703604	0.48168	0.661201
ENSG00000073969	3552.58	0.0436487	0.0556722	0.78403	0.433022	0.620201
ENSG00000074047	964.445	-0.0483695	0.0816026	-0.592745	0.553352	0.720959
ENSG00000074054	5960.86	0.0626035	0.0409651	1.52822	0.126459	0.264308
ENSG00000074071	4280.04	-0.293985	0.0518032	-5.67503	1.38667e-08	1.99902e-07
ENSG00000074181	3.66027	-0.503098	1.00441	-0.50089	0.616448	NA
ENSG00000074201	4908.55	-0.16852	0.0472523	-3.56639	0.000361926	0.00193368
ENSG00000074211	1311.95	-0.131858	0.0629442	-2.09484	0.0361856	0.0988203
ENSG00000074219	910.118	0.0157199	0.0794538	0.197849	0.843163	0.918709
ENSG00000074266	2046.49	-0.148113	0.0616023	-2.40434	0.0162017	0.0512377
ENSG00000074276	0.788631	0.222379	2.29852	0.0967486	0.922926	NA
ENSG00000074317	1.08406	-2.67284	2.00616	-1.33232	0.182757	NA
ENSG00000074319	2527	0.0727849	0.0558364	1.30354	0.192391	0.359039
ENSG00000074356	4114.64	0.157248	0.0452004	3.47891	0.000503462	0.00258811
ENSG00000074370	140.494	0.125332	0.179018	0.700112	0.483858	0.66336
ENSG00000074410	139.739	-0.277446	0.169303	-1.63876	0.101263	0.22338
ENSG00000074416	10755.8	0.355629	0.0447422	7.9484	1.88932e-15	6.53441e-14
ENSG00000074527	1914.9	0.127087	0.0572183	2.22109	0.0263448	0.0766898
ENSG00000074582	2449.96	-0.262486	0.0567811	-4.62277	3.78644e-06	3.31263e-05
ENSG00000074590	4238.44	0.30046	0.047917	6.27042	3.60064e-10	6.75743e-09
ENSG00000074603	3690.17	-0.0132851	0.0524897	-0.253099	0.800192	0.89056
ENSG00000074621	1283.22	-0.117224	0.0643792	-1.82083	0.0686323	0.164973
ENSG00000074657	108.24	0.347541	0.192364	1.80669	0.0708112	0.169236
ENSG00000074660	653.035	0.526972	0.0857015	6.14892	7.8013e-10	1.38134e-08
ENSG00000074695	13880.2	-0.176846	0.0528165	-3.34832	0.000813041	0.00393594
ENSG00000074696	9278.59	0.0119177	0.043738	0.27248	0.785253	0.881382
ENSG00000074706	23.0446	0.478083	0.412262	1.15966	0.246187	0.428143
ENSG00000074755	4977.88	0.167829	0.0495289	3.38849	0.000702774	0.00346495
ENSG00000074771	0	NA	NA	NA	NA	NA
ENSG00000074800	150232	-0.196873	0.0369388	-5.32971	9.83687e-08	1.20122e-06
ENSG00000074803	1.04251	-0.288676	2.06705	-0.139656	0.888932	NA
ENSG00000074842	2971.47	0.0139825	0.050979	0.27428	0.78387	0.880637
ENSG00000074855	139.829	0.166942	0.174639	0.955925	0.33911	0.528896
ENSG00000074935	1101.67	-0.159444	0.0706823	-2.25578	0.0240842	0.0713849
ENSG00000074964	1080.56	0.204123	0.071091	2.8713	0.00408793	0.0160618
ENSG00000074966	34.1612	0.528937	0.344345	1.53607	0.124521	0.261429
ENSG00000075035	1.51365	-3.20773	1.80198	-1.78011	0.0750579	NA
ENSG00000075043	2.60131	-1.51345	1.22307	-1.23742	0.215931	NA
ENSG00000075073	1.08778	-0.164821	1.89858	-0.0868132	0.93082	NA
ENSG00000075089	1957.11	-0.185912	0.0611361	-3.04096	0.00235827	0.0100804
ENSG00000075131	713.941	-0.574439	0.083558	-6.87474	6.21049e-12	1.48778e-10
ENSG00000075142	6775.39	-0.122085	0.0452252	-2.69949	0.00694456	0.0251226
ENSG00000075151	4096.27	-0.0499939	0.0457869	-1.09188	0.274885	0.461352
ENSG00000075188	5788.18	-0.364016	0.0537454	-6.77297	1.26169e-11	2.89478e-10
ENSG00000075213	2363.22	0.559946	0.0576695	9.70955	2.74533e-22	1.74693e-20
ENSG00000075218	1894.8	0.0753713	0.0626289	1.20346	0.228799	0.406049
ENSG00000075223	52855.3	0.0597042	0.04519	1.32118	0.186441	0.350857
ENSG00000075234	1215.3	0.00890776	0.0666838	0.133582	0.893733	0.947908
ENSG00000075239	3829.09	-0.222018	0.0550851	-4.03045	5.56701e-05	0.000374583
ENSG00000075240	871.716	0.324507	0.0872401	3.71969	0.000199464	0.00115222
ENSG00000075275	4723.73	0.00101487	0.0614753	0.0165086	0.986829	0.993869
ENSG00000075290	0.703489	-0.462108	2.42829	-0.190302	0.849073	NA
ENSG00000075292	10046.5	-0.00895549	0.0489897	-0.182803	0.854952	0.925025
ENSG00000075303	2043.32	-0.271066	0.0567132	-4.77959	1.75654e-06	1.67333e-05
ENSG00000075336	2089.27	-0.104716	0.0586104	-1.78665	0.0739946	0.175429
ENSG00000075340	4406.2	-0.0886128	0.0453486	-1.95403	0.0506972	0.129893
ENSG00000075388	0	NA	NA	NA	NA	NA
ENSG00000075391	14891.7	0.18957	0.037395	5.06941	3.99059e-07	4.33667e-06
ENSG00000075399	798.225	0.211317	0.0854206	2.47384	0.013367	0.043786
ENSG00000075407	1379.74	0.0815617	0.0658235	1.2391	0.21531	0.38889
ENSG00000075413	4084.64	0.247358	0.0497233	4.97469	6.53508e-07	6.82413e-06
ENSG00000075415	44989.4	-0.0878874	0.0367387	-2.39223	0.0167463	0.0526129
ENSG00000075420	10906.5	0.31153	0.0395356	7.87975	3.28027e-15	1.10404e-13
ENSG00000075426	18406.7	-0.149477	0.049792	-3.00202	0.00268193	0.0112426
ENSG00000075429	0.4611	0.262722	2.99114	0.0878333	0.930009	NA
ENSG00000075461	0.1232	0.463092	4.08047	0.11349	0.909642	NA
ENSG00000075539	9189.06	-0.0208419	0.0445746	-0.467574	0.640089	0.785086
ENSG00000075568	3074.78	0.0195207	0.0493769	0.395342	0.69259	0.822865
ENSG00000075618	14358.1	0.357312	0.0544539	6.56174	5.31828e-11	1.12367e-09
ENSG00000075624	239408	-0.0430017	0.0439536	-0.978344	0.327904	0.517192
ENSG00000075643	5675.1	-0.169287	0.0419051	-4.03976	5.35049e-05	0.000362259
ENSG00000075651	1234.95	-0.0381586	0.0657212	-0.580613	0.561501	0.727151
ENSG00000075673	0.530474	-2.8109	3.00185	-0.936388	0.349074	NA
ENSG00000075702	1760.14	-0.173283	0.06294	-2.75314	0.00590264	0.0218681
ENSG00000075711	15661.3	0.395999	0.0456589	8.67299	4.20924e-18	1.97604e-16
ENSG00000075785	5901.6	0.0626797	0.0411747	1.52229	0.127937	0.266439
ENSG00000075790	5497.48	0.0402128	0.0594195	0.676762	0.498557	0.676284
ENSG00000075826	226.056	0.344003	0.134543	2.55682	0.0105633	0.0359709
ENSG00000075856	11485.2	-0.0942136	0.0389162	-2.42094	0.0154806	0.0493309
ENSG00000075884	0.704773	-1.93486	2.41274	-0.801936	0.42259	NA
ENSG00000075886	0.1232	0.463092	4.08047	0.11349	0.909642	NA
ENSG00000075891	325.132	-0.244695	0.117984	-2.07396	0.0380831	0.102949
ENSG00000075914	1942.59	-0.0677769	0.0555037	-1.22112	0.222039	0.397125
ENSG00000075945	1567.85	0.281507	0.0675853	4.16521	3.11071e-05	0.000222937
ENSG00000075975	2552.37	0.0464702	0.053812	0.863566	0.387827	0.578438
ENSG00000076003	5096.73	-0.70279	0.0523458	-13.4259	4.26349e-41	8.17085e-39
ENSG00000076043	2720.9	0.00109604	0.0534075	0.0205222	0.983627	0.991851
ENSG00000076053	1396.36	-0.0265915	0.0717345	-0.370693	0.710866	0.83574
ENSG00000076067	9286.9	0.423531	0.0409754	10.3362	4.83151e-25	3.82065e-23
ENSG00000076108	5282.54	-0.156272	0.0493618	-3.16586	0.00154628	0.00695632
ENSG00000076201	401.096	-0.288266	0.116695	-2.47024	0.0135021	0.0441311
ENSG00000076242	3499.82	-0.181072	0.0473643	-3.82297	0.000131853	0.000808442
ENSG00000076248	4509.96	-0.402336	0.0496141	-8.1093	5.09102e-16	1.9065e-14
ENSG00000076258	113.652	-0.33711	0.18597	-1.81271	0.0698765	0.167469
ENSG00000076321	1048.85	0.114892	0.0684053	1.67957	0.0930406	0.209515
ENSG00000076344	29.7901	0.305177	0.36282	0.841126	0.400277	0.589136
ENSG00000076351	1663.97	-0.109499	0.0674658	-1.62303	0.104583	0.228831
ENSG00000076356	19.7993	1.11666	0.451606	2.47265	0.0134116	0.0439056
ENSG00000076382	8182.95	-0.187356	0.0432166	-4.33529	1.4557e-05	0.00011319
ENSG00000076513	4422.31	0.352741	0.0444531	7.93512	2.10289e-15	7.24231e-14
ENSG00000076554	1776.58	-0.45569	0.0766452	-5.94545	2.75694e-09	4.48209e-08
ENSG00000076555	344.257	-0.185725	0.11344	-1.63721	0.101587	0.223779
ENSG00000076604	6198.8	0.599537	0.0507345	11.8172	3.18279e-32	3.84056e-30
ENSG00000076641	733.696	0.855792	0.100584	8.50826	1.76568e-17	7.79483e-16
ENSG00000076650	691.968	0.101642	0.0839895	1.21017	0.226212	0.402967
ENSG00000076662	326.071	0.0475119	0.111256	0.427049	0.669344	0.805978
ENSG00000076685	5248.1	0.078335	0.0489816	1.59927	0.10976	0.237354
ENSG00000076706	8587.22	-0.106464	0.0486115	-2.1901	0.0285173	0.0819487
ENSG00000076716	56.0053	0.256169	0.302693	0.8463	0.397385	0.586973
ENSG00000076770	1022.49	-0.470566	0.0753216	-6.24741	4.17303e-10	7.72485e-09
ENSG00000076826	99.3257	-0.0185758	0.201138	-0.0923534	0.926417	0.964858
ENSG00000076864	75.0025	-0.0178433	0.227531	-0.0784213	0.937493	0.969451
ENSG00000076924	1637.68	-0.0981619	0.0739015	-1.32828	0.184086	0.347667
ENSG00000076928	2788.87	-0.0922616	0.058579	-1.57499	0.115258	0.246527
ENSG00000076944	503.911	-0.104737	0.0995103	-1.05253	0.292557	0.48105
ENSG00000076984	585.856	-0.12824	0.0894169	-1.43418	0.15152	0.302132
ENSG00000077009	0	NA	NA	NA	NA	NA
ENSG00000077044	5140.03	0.0566127	0.0577664	0.98003	0.327072	0.516379
ENSG00000077063	3.12748	1.59753	1.20078	1.3304	0.183386	NA
ENSG00000077080	0	NA	NA	NA	NA	NA
ENSG00000077092	226.736	0.376398	0.132559	2.83949	0.00451863	0.0174967
ENSG00000077097	7916.35	-0.00870176	0.0471589	-0.18452	0.853606	0.924059
ENSG00000077147	22754.6	0.00119993	0.0486061	0.0246868	0.980305	0.990459
ENSG00000077150	4481.42	0.018488	0.0495031	0.373472	0.708797	0.834179
ENSG00000077152	3431.79	-0.252412	0.0495427	-5.09483	3.49051e-07	3.83634e-06
ENSG00000077157	747.285	0.206049	0.0783691	2.62921	0.00855824	0.03015
ENSG00000077232	23925.8	0.059579	0.047359	1.25803	0.208381	0.379615
ENSG00000077235	11646.6	-0.0464395	0.044094	-1.05319	0.292252	0.480937
ENSG00000077238	3110.64	0.363637	0.0539603	6.73898	1.59506e-11	3.60381e-10
ENSG00000077254	6286.88	-0.0666239	0.050254	-1.32574	0.184925	0.348741
ENSG00000077264	185.582	0.399988	0.147833	2.70567	0.00681665	0.0247202
ENSG00000077274	0.313249	-0.49868	3.43903	-0.145006	0.884706	NA
ENSG00000077279	0	NA	NA	NA	NA	NA
ENSG00000077312	4037.92	-0.127695	0.0543676	-2.34874	0.0188371	0.0582492
ENSG00000077327	28.2815	0.185384	0.369118	0.502235	0.615502	0.766721
ENSG00000077348	552.351	-0.277596	0.0906244	-3.06315	0.0021902	0.00945875
ENSG00000077380	10202.5	0.0341613	0.0472352	0.723218	0.469546	0.650686
ENSG00000077420	2279.04	0.109645	0.0660532	1.65995	0.0969246	0.21611
ENSG00000077454	218.241	0.0226249	0.136195	0.166122	0.868061	0.931843
ENSG00000077458	720.727	-0.063175	0.0798462	-0.791208	0.428823	0.616116
ENSG00000077463	459.722	-0.0900374	0.0991796	-0.907821	0.363973	0.554486
ENSG00000077498	0.162133	0.463092	4.08047	0.11349	0.909642	NA
ENSG00000077514	2560.67	-0.0862923	0.0517772	-1.66661	0.0955923	0.213813
ENSG00000077522	4.12997	0.0092363	1.01117	0.00913429	0.992712	NA
ENSG00000077549	4709.22	0.129671	0.0488846	2.6526	0.00798745	0.0283538
ENSG00000077585	542.998	0.133572	0.0993153	1.34492	0.17865	0.340295
ENSG00000077616	0.1232	0.463092	4.08047	0.11349	0.909642	NA
ENSG00000077684	9429.91	0.0864628	0.0415894	2.07896	0.0376206	0.102021
ENSG00000077713	1308.08	-0.0422796	0.0693953	-0.609257	0.542354	0.712046
ENSG00000077721	2856.37	0.0335857	0.0543763	0.617653	0.536804	0.707201
ENSG00000077782	11946.9	0.243539	0.050093	4.86173	1.16362e-06	1.1523e-05
ENSG00000077800	0.259624	1.27138	3.63999	0.349281	0.726878	NA
ENSG00000077935	17.9479	-0.986349	0.467887	-2.10809	0.0350232	0.0964219
ENSG00000077942	178.756	-0.178045	0.150942	-1.17956	0.238175	0.417595
ENSG00000077943	0.417166	-2.41848	3.06018	-0.790307	0.429349	NA
ENSG00000077984	0	NA	NA	NA	NA	NA
ENSG00000078018	433.589	0.176565	0.131338	1.34435	0.178835	0.340569
ENSG00000078043	1668	-0.0913329	0.0599635	-1.52314	0.127723	0.266204
ENSG00000078053	5.2409	2.05397	0.974323	2.1081	0.0350223	NA
ENSG00000078061	1527.96	0.0849962	0.0609873	1.39367	0.163417	0.318924
ENSG00000078070	1537.63	0.342208	0.0629893	5.4328	5.5476e-08	7.1439e-07
ENSG00000078081	24.1619	0.32692	0.420339	0.777754	0.436714	0.623495
ENSG00000078098	4.91119	0.315224	0.876195	0.359765	0.719023	NA
ENSG00000078114	120.57	-0.064273	0.187475	-0.342836	0.731722	0.847623
ENSG00000078124	1950.73	-0.122458	0.0565966	-2.1637	0.030487	0.0865563
ENSG00000078140	3732.38	0.179559	0.0657925	2.72917	0.00634938	0.0232744
ENSG00000078142	2321.17	-0.00395765	0.0533857	-0.0741331	0.940904	0.971252
ENSG00000078177	1560.12	0.64885	0.0746338	8.69378	3.50562e-18	1.66491e-16
ENSG00000078237	4980.43	0.0991299	0.055448	1.7878	0.073808	0.175073
ENSG00000078246	4135.28	0.00543731	0.0450685	0.120645	0.903972	0.953421
ENSG00000078269	4053.58	0.126107	0.0470399	2.68086	0.00734333	0.0263719
ENSG00000078295	0.786425	1.4928	2.32615	0.641745	0.521039	NA
ENSG00000078304	4336.17	-0.0552249	0.0485106	-1.13841	0.25495	0.438975
ENSG00000078319	796.164	-0.138585	0.0779541	-1.77778	0.0754403	0.178092
ENSG00000078328	0.4294	-2.45467	3.26858	-0.75099	0.452659	NA
ENSG00000078369	15698.8	-0.0795689	0.0381586	-2.08521	0.0370498	0.100674
ENSG00000078399	2623.57	-0.558667	0.0532804	-10.4854	1.00795e-25	8.33476e-24
ENSG00000078401	44.3891	1.55166	0.33608	4.61695	3.89426e-06	3.4033e-05
ENSG00000078403	1688.06	-0.0472767	0.0568349	-0.831825	0.405508	0.59398
ENSG00000078487	103.279	-0.242894	0.1993	-1.21874	0.222945	0.398307
ENSG00000078549	1.24514	-1.86721	1.79875	-1.03806	0.299242	NA
ENSG00000078579	18.9397	-0.438198	0.438033	-1.00038	0.317128	0.506716
ENSG00000078589	0	NA	NA	NA	NA	NA
ENSG00000078596	0.136424	0.463092	4.08047	0.11349	0.909642	NA
ENSG00000078618	8198.38	-0.0738464	0.0468805	-1.57521	0.115209	0.246487
ENSG00000078668	5459.04	-0.0251644	0.0515036	-0.488594	0.625129	0.774105
ENSG00000078674	11159.9	-0.0783636	0.0488913	-1.60281	0.108976	0.236161
ENSG00000078687	114.14	0.318625	0.193866	1.64353	0.100272	0.222055
ENSG00000078699	643.157	0.182678	0.0837987	2.17997	0.0292599	0.083607
ENSG00000078725	888.51	0.437297	0.0768522	5.69011	1.26961e-08	1.84167e-07
ENSG00000078747	2990.86	-0.0878269	0.0599933	-1.46395	0.143209	0.289474
ENSG00000078795	0	NA	NA	NA	NA	NA
ENSG00000078804	92.9393	0.198278	0.207425	0.955899	0.339123	0.528896
ENSG00000078808	4794.38	-0.0762284	0.0559652	-1.36207	0.173177	0.33275
ENSG00000078814	5.82311	-0.845591	0.794432	-1.0644	0.287149	NA
ENSG00000078898	0	NA	NA	NA	NA	NA
ENSG00000078900	15.0428	-0.0457019	0.490942	-0.0930901	0.925832	NA
ENSG00000078902	1386.42	0.183013	0.0685425	2.67006	0.00758371	0.0270977
ENSG00000078967	1578.48	0.141676	0.0634107	2.23426	0.0254663	0.0746797
ENSG00000079101	0.324266	1.54214	3.63943	0.423731	0.671762	NA
ENSG00000079102	607.935	-0.0494823	0.0896691	-0.551832	0.581063	0.742103
ENSG00000079112	4.08728	-1.00018	1.07466	-0.930701	0.352008	NA
ENSG00000079134	1905.03	-0.277446	0.0650723	-4.26366	2.01108e-05	0.000151529
ENSG00000079150	464.035	-0.0607508	0.100774	-0.602842	0.546614	0.715101
ENSG00000079156	1632.72	-0.191003	0.0590543	-3.23436	0.00121915	0.00562765
ENSG00000079215	2.40955	-0.94198	1.24616	-0.755907	0.449705	NA
ENSG00000079246	43936.8	-0.19735	0.0402787	-4.89961	9.60255e-07	9.67382e-06
ENSG00000079257	290.608	0.259146	0.123693	2.09507	0.0361645	0.0987793
ENSG00000079263	725.519	0.0583802	0.0878001	0.664922	0.5061	0.682352
ENSG00000079277	1063.29	0.251903	0.0719079	3.50313	0.00045982	0.00239083
ENSG00000079308	1699.93	-0.209008	0.0669558	-3.12158	0.00179881	0.00795835
ENSG00000079313	624.89	-0.257839	0.0995478	-2.5901	0.0095947	0.0332124
ENSG00000079332	12116	-0.0582538	0.0405036	-1.43824	0.150367	0.300388
ENSG00000079335	480.086	0.0903645	0.0986769	0.915761	0.359792	0.550537
ENSG00000079337	5128.16	0.163266	0.0499834	3.26639	0.00108926	0.00510382
ENSG00000079385	114.209	1.2413	0.194761	6.37348	1.84782e-10	3.57919e-09
ENSG00000079387	3570.67	-0.147043	0.0547772	-2.68439	0.00726624	0.0261123
ENSG00000079393	1.59718	1.49447	1.69315	0.882656	0.377422	NA
ENSG00000079432	756.966	-0.139728	0.0882089	-1.58406	0.11318	0.242911
ENSG00000079435	42.7561	-0.243705	0.299729	-0.813083	0.416171	0.603688
ENSG00000079459	5743.88	-0.207881	0.0434816	-4.7809	1.74514e-06	1.66443e-05
ENSG00000079462	685.211	-0.301884	0.0849937	-3.55184	0.000382547	0.00203517
ENSG00000079482	546.836	-0.0956502	0.0882437	-1.08393	0.278395	0.464943
ENSG00000079557	0	NA	NA	NA	NA	NA
ENSG00000079616	6893.79	-0.0460154	0.0547442	-0.840554	0.400598	0.589338
ENSG00000079689	3.83761	0.204516	0.980472	0.20859	0.834769	NA
ENSG00000079691	6954.08	-0.0668655	0.0437206	-1.52938	0.12617	0.263984
ENSG00000079739	4647.28	0.137159	0.0454639	3.01688	0.00255392	0.0107721
ENSG00000079785	10314.1	-0.182516	0.046512	-3.92407	8.70639e-05	0.000558374
ENSG00000079805	5888.4	0.0222904	0.0516134	0.431873	0.665834	0.803201
ENSG00000079819	10157.4	0.0975875	0.0446052	2.1878	0.0286839	0.0822786
ENSG00000079841	2.30288	0.356662	1.28353	0.277875	0.781108	NA
ENSG00000079931	7145.19	0.21557	0.0462253	4.66346	3.10936e-06	2.77999e-05
ENSG00000079950	4074.17	-0.0191639	0.0538796	-0.355679	0.722081	0.842992
ENSG00000079974	618.755	0.0669605	0.0917382	0.729909	0.465446	0.647707
ENSG00000079999	3608.99	-0.110212	0.0549991	-2.00389	0.0450822	0.118125
ENSG00000080007	0.176825	-1.46046	4.08047	-0.357915	0.720407	NA
ENSG00000080031	166.434	-0.304352	0.158072	-1.9254	0.0541788	0.13696
ENSG00000080166	1.42302	-1.99069	1.74005	-1.14404	0.252606	NA
ENSG00000080189	1967.05	0.173748	0.056396	3.08086	0.00206406	0.00896868
ENSG00000080200	6236.89	0.0230192	0.0495339	0.464716	0.642135	0.786337
ENSG00000080224	455.028	-0.0489863	0.0958359	-0.511148	0.609247	0.762495
ENSG00000080293	5.20261	0.438461	0.847708	0.517231	0.604995	NA
ENSG00000080298	541.729	0.070534	0.0956286	0.737583	0.460768	0.644284
ENSG00000080345	20843.6	-0.318571	0.0496514	-6.41615	1.39765e-10	2.75638e-09
ENSG00000080371	8076.01	0.0271542	0.0474533	0.57223	0.567166	0.731291
ENSG00000080493	5463.61	-0.253742	0.0483946	-5.2432	1.57816e-07	1.86022e-06
ENSG00000080503	2844.52	0.161524	0.0531628	3.03829	0.00237921	0.0101406
ENSG00000080511	0	NA	NA	NA	NA	NA
ENSG00000080546	2583.2	0.561101	0.0542727	10.3386	4.71616e-25	3.74763e-23
ENSG00000080561	267.837	0.374925	0.12141	3.08809	0.00201451	0.00878851
ENSG00000080572	0.300025	-0.49868	3.49282	-0.142773	0.886469	NA
ENSG00000080573	0.584301	0.840783	2.73448	0.307475	0.758482	NA
ENSG00000080603	170.904	-0.184888	0.151963	-1.21667	0.22373	0.399498
ENSG00000080608	7076	-0.241615	0.0500488	-4.82758	1.38201e-06	1.34406e-05
ENSG00000080618	0.136424	0.463092	4.08047	0.11349	0.909642	NA
ENSG00000080644	6.57152	-0.975484	0.843137	-1.15697	0.247285	NA
ENSG00000080709	18.5015	-0.527824	0.453285	-1.16444	0.244246	0.425584
ENSG00000080802	1468.3	-0.0061894	0.0615891	-0.100495	0.919951	0.961816
ENSG00000080815	4171.4	0.266007	0.0460323	5.7787	7.52785e-09	1.12503e-07
ENSG00000080819	1972.21	-0.118441	0.0539123	-2.19692	0.0280258	0.0808323
ENSG00000080822	2793.69	-0.0286343	0.0577801	-0.495574	0.620195	0.770103
ENSG00000080823	1871.82	-0.128108	0.059816	-2.1417	0.0322176	0.090397
ENSG00000080824	68442.2	-0.5869	0.100657	-5.83072	5.5189e-09	8.44159e-08
ENSG00000080839	2135.43	-0.114183	0.0555392	-2.05591	0.0397916	0.106912
ENSG00000080845	465.161	0.0280028	0.10485	0.267073	0.789413	0.883938
ENSG00000080854	11.7479	0.047134	0.591828	0.0796413	0.936523	NA
ENSG00000080910	0	NA	NA	NA	NA	NA
ENSG00000080947	136.214	0.124309	0.17173	0.723865	0.469149	0.65042
ENSG00000080986	2074.29	-0.00299515	0.058715	-0.0510117	0.959316	0.97976
ENSG00000081014	1945.44	0.0119976	0.0630878	0.190173	0.849174	0.921846
ENSG00000081019	1021.86	0.10778	0.079116	1.3623	0.173103	0.332686
ENSG00000081026	1123.16	-0.0346435	0.0757279	-0.457473	0.647331	0.789298
ENSG00000081041	2172.37	-0.485047	0.0594587	-8.15771	3.41436e-16	1.30563e-14
ENSG00000081051	0	NA	NA	NA	NA	NA
ENSG00000081052	972.221	1.26647	0.0743201	17.0408	4.0938e-65	1.80238e-62
ENSG00000081059	36.9209	-0.691736	0.325197	-2.12713	0.0334092	0.0929681
ENSG00000081087	2911.31	-0.115246	0.0610508	-1.88771	0.0590648	0.146226
ENSG00000081138	0	NA	NA	NA	NA	NA
ENSG00000081148	1.8936	-0.211212	1.38017	-0.153033	0.878372	NA
ENSG00000081154	6816.96	-0.174039	0.055526	-3.13436	0.00172228	0.00766554
ENSG00000081177	1403.6	0.441916	0.0610083	7.24354	4.37137e-13	1.20287e-11
ENSG00000081181	335.862	0.649401	0.118462	5.48192	4.20745e-08	5.54078e-07
ENSG00000081189	377.893	-0.324986	0.104381	-3.11346	0.00184909	0.00815423
ENSG00000081237	2.5611	-1.12866	1.21523	-0.928763	0.353012	NA
ENSG00000081248	1.535	0.683895	1.53199	0.446409	0.655302	NA
ENSG00000081277	10.4488	0.019155	0.594464	0.0322223	0.974295	NA
ENSG00000081307	2080.43	-0.0653932	0.057257	-1.1421	0.253413	0.437113
ENSG00000081320	1780.51	-0.108182	0.0670143	-1.61431	0.106459	0.231693
ENSG00000081377	1894.05	0.238587	0.0588292	4.05558	5.001e-05	0.000340863
ENSG00000081386	762.737	-0.0615458	0.0763592	-0.806004	0.42024	0.608184
ENSG00000081479	5.45611	0.263743	0.857733	0.307488	0.758472	NA
ENSG00000081665	477.972	-0.199206	0.0971685	-2.0501	0.0403543	0.108055
ENSG00000081692	1878.46	-0.0261337	0.0568129	-0.459995	0.64552	0.78829
ENSG00000081721	2116.21	-0.0811077	0.0612832	-1.32349	0.185673	0.349666
ENSG00000081760	4632.96	0.107586	0.0481824	2.23288	0.0255569	0.0748511
ENSG00000081791	1626.11	0.0156353	0.0611015	0.255891	0.798035	0.88922
ENSG00000081800	0.176825	-1.46046	4.08047	-0.357915	0.720407	NA
ENSG00000081803	3105.59	0.0541381	0.0503771	1.07466	0.282528	0.46988
ENSG00000081818	0.246401	1.20345	4.05305	0.296925	0.766524	NA
ENSG00000081842	0	NA	NA	NA	NA	NA
ENSG00000081853	2.14648	0.75904	1.4353	0.528838	0.596918	NA
ENSG00000081870	1182.56	-0.138351	0.0724963	-1.90839	0.0563415	0.141027
ENSG00000081913	742.019	-0.225778	0.0788753	-2.86246	0.00420362	0.016449
ENSG00000081923	5788.68	0.710011	0.0477893	14.8571	6.25779e-50	1.78841e-47
ENSG00000081985	0.313249	-0.49868	3.43903	-0.145006	0.884706	NA
ENSG00000082014	745.942	-0.42828	0.0791806	-5.4089	6.34125e-08	8.04781e-07
ENSG00000082068	1376.69	-0.0248072	0.0625684	-0.396481	0.69175	0.822278
ENSG00000082074	2.538	-0.210791	1.2444	-0.169392	0.865489	NA
ENSG00000082126	158.898	1.35491	0.168177	8.05643	7.85568e-16	2.88218e-14
ENSG00000082146	2683.39	-0.261652	0.0540777	-4.83844	1.30861e-06	1.27648e-05
ENSG00000082153	30606	0.05792	0.0480016	1.20663	0.227576	0.404775
ENSG00000082175	0	NA	NA	NA	NA	NA
ENSG00000082196	2.52058	-0.688259	1.19676	-0.575101	0.565223	NA
ENSG00000082212	5880.67	-0.403757	0.0521627	-7.74034	9.91485e-15	3.17939e-13
ENSG00000082213	1891.7	-0.118009	0.0560026	-2.10721	0.0350995	0.0965778
ENSG00000082258	4313.47	0.176004	0.0485979	3.62165	0.000292734	0.00161211
ENSG00000082269	2258.36	0.237604	0.0623645	3.80993	0.000139006	0.000845876
ENSG00000082293	2.5071	-0.718182	1.26705	-0.566814	0.57084	NA
ENSG00000082397	1438.32	0.00553051	0.0604572	0.0914781	0.927113	0.964893
ENSG00000082438	3041.73	-0.087303	0.0552916	-1.57895	0.114346	0.244996
ENSG00000082458	1247.58	0.00347344	0.0695855	0.0499161	0.960189	0.980248
ENSG00000082482	62.1738	-0.351642	0.261063	-1.34696	0.177992	0.339439
ENSG00000082497	3048.12	0.13674	0.0504649	2.70962	0.00673609	0.0244771
ENSG00000082512	1430.46	0.290842	0.0653129	4.45305	8.46583e-06	6.91964e-05
ENSG00000082515	1303.79	-0.12935	0.0666676	-1.94022	0.0523532	0.133276
ENSG00000082516	5056.13	-0.414923	0.0443003	-9.36614	7.52365e-21	4.3155e-19
ENSG00000082556	0	NA	NA	NA	NA	NA
ENSG00000082641	15463.7	0.0112635	0.0412139	0.273294	0.784627	0.881166
ENSG00000082684	1.05263	-0.610849	2.05985	-0.29655	0.76681	NA
ENSG00000082701	2792.49	0.0236206	0.0528074	0.447297	0.654661	0.79443
ENSG00000082781	8487.41	0.416326	0.0469935	8.85922	8.05737e-19	4.00166e-17
ENSG00000082805	9278.82	0.2088	0.0395323	5.28176	1.27949e-07	1.52919e-06
ENSG00000082898	24891.5	-0.218269	0.0459354	-4.75164	2.01774e-06	1.89514e-05
ENSG00000082929	0.3379	-0.49868	3.34764	-0.148965	0.881581	NA
ENSG00000082996	2325.73	0.0642544	0.0591247	1.08676	0.277143	0.463881
ENSG00000083067	7.07167	0.253686	0.790728	0.320826	0.748342	NA
ENSG00000083093	3226.93	-0.0919978	0.0564941	-1.62845	0.103429	0.226918
ENSG00000083097	1330.06	0.422326	0.0657493	6.42328	1.33371e-10	2.64309e-09
ENSG00000083099	2041.21	0.0220374	0.0644433	0.341965	0.732377	0.848142
ENSG00000083123	1103.22	0.0395272	0.0675451	0.585198	0.558415	0.724654
ENSG00000083168	2453.74	-0.0563942	0.0508579	-1.10886	0.267491	0.453008
ENSG00000083223	2033.61	0.0646851	0.0666804	0.970075	0.332009	0.522049
ENSG00000083290	1231.14	0.0925206	0.0688854	1.34311	0.179237	0.341134
ENSG00000083307	0.58529	0.884344	2.54981	0.346828	0.728721	NA
ENSG00000083312	17686.2	-0.303896	0.0474105	-6.40989	1.45627e-10	2.86505e-09
ENSG00000083444	4154.57	-0.100086	0.0522946	-1.91388	0.0556356	0.139582
ENSG00000083454	675.007	0.0154296	0.0804241	0.191852	0.847858	0.921146
ENSG00000083457	1089.66	-0.153506	0.0680172	-2.25686	0.0240166	0.0712104
ENSG00000083520	4222.63	-0.32996	0.0538272	-6.12999	8.7886e-10	1.5444e-08
ENSG00000083535	1210.22	-0.188881	0.0761889	-2.47912	0.0131707	0.0432474
ENSG00000083544	469.202	-0.0610425	0.0997272	-0.612095	0.540475	0.710485
ENSG00000083622	0	NA	NA	NA	NA	NA
ENSG00000083635	895.269	-0.180558	0.075736	-2.38404	0.0171236	0.0536222
ENSG00000083642	2298.63	-0.0613418	0.072064	-0.851212	0.394651	0.58439
ENSG00000083720	2298.01	-0.0208551	0.058188	-0.35841	0.720037	0.841783
ENSG00000083750	391.625	0.0942202	0.104304	0.903323	0.366355	0.557124
ENSG00000083782	0.176825	-1.46046	4.08047	-0.357915	0.720407	NA
ENSG00000083799	9251.02	0.210653	0.0558946	3.76876	0.000164064	0.000978973
ENSG00000083807	216.609	-0.228798	0.13599	-1.68246	0.0924797	0.20854
ENSG00000083812	446.624	0.26007	0.0997168	2.60808	0.0091051	0.0318356
ENSG00000083814	1.68611	0.26411	1.50861	0.175068	0.861026	NA
ENSG00000083817	343.127	0.120265	0.110088	1.09244	0.274638	0.460984
ENSG00000083828	504.997	0.0303614	0.10052	0.302045	0.762618	0.866986
ENSG00000083838	234.335	0.182117	0.141443	1.28757	0.197897	0.366043
ENSG00000083844	1256.04	-0.0905081	0.0733072	-1.23464	0.216964	0.39114
ENSG00000083845	24293.9	-0.126307	0.0440105	-2.86993	0.00410561	0.0161274
ENSG00000083857	63069.6	0.0823469	0.0385033	2.13869	0.0324604	0.0908869
ENSG00000083896	4732.18	0.0537342	0.0476595	1.12746	0.259548	0.444402
ENSG00000083937	1605.63	-0.0220019	0.0712508	-0.308795	0.757478	0.863789
ENSG00000084070	615.771	-0.0588091	0.0943972	-0.622997	0.533287	0.704674
ENSG00000084072	2354.62	-0.240648	0.0516402	-4.66009	3.16069e-06	2.81427e-05
ENSG00000084073	3136.63	-0.212827	0.0637761	-3.33709	0.000846597	0.00408382
ENSG00000084090	15813.9	-0.187445	0.0402033	-4.66243	3.12494e-06	2.79239e-05
ENSG00000084092	1316	-0.180901	0.0650146	-2.78246	0.00539485	0.0202556
ENSG00000084093	4017.38	0.190948	0.0493207	3.87157	0.000108138	0.000678311
ENSG00000084110	18.199	-0.276726	0.446293	-0.620055	0.535222	0.706368
ENSG00000084112	4320.28	0.101553	0.0512413	1.98186	0.0474952	0.123177
ENSG00000084207	18102.2	0.104464	0.0512723	2.03744	0.0416062	0.110746
ENSG00000084234	21965	0.298971	0.0375121	7.96999	1.58684e-15	5.52342e-14
ENSG00000084444	955.139	0.207297	0.0749826	2.7646	0.00569929	0.0212578
ENSG00000084453	1.99222	0.0834386	1.36749	0.0610159	0.951347	NA
ENSG00000084463	9349.32	-0.0799748	0.0390697	-2.04698	0.04066	0.108725
ENSG00000084623	13775.8	-0.178217	0.0376039	-4.73932	2.14433e-06	1.99835e-05
ENSG00000084628	7.73304	0.689219	0.70942	0.971525	0.331287	NA
ENSG00000084636	525.589	0.683818	0.115761	5.90713	3.4811e-09	5.53781e-08
ENSG00000084652	8156.01	-0.0304986	0.0397417	-0.767422	0.442831	0.627661
ENSG00000084674	0.945114	-2.41795	2.0936	-1.15492	0.248122	NA
ENSG00000084676	1813.53	0.343389	0.0569137	6.0335	1.60449e-09	2.70852e-08
ENSG00000084693	3437.62	0.0603794	0.0478259	1.26248	0.206775	0.377577
ENSG00000084710	554.352	-0.555423	0.0900269	-6.16952	6.84985e-10	1.2262e-08
ENSG00000084731	2497.46	-0.11008	0.0565632	-1.94614	0.0516378	0.131802
ENSG00000084733	13451	0.0610062	0.040219	1.51685	0.129305	0.26843
ENSG00000084734	54.3014	0.137646	0.268174	0.51327	0.607762	0.761148
ENSG00000084754	11559.3	0.112341	0.0411313	2.73128	0.00630885	0.0231727
ENSG00000084764	247.05	0.0108692	0.128864	0.0843461	0.932781	0.967096
ENSG00000084774	13298	-0.341648	0.0560784	-6.09233	1.11276e-09	1.92429e-08
ENSG00000085063	16237.5	0.43188	0.0385897	11.1916	4.4834e-29	4.56466e-27
ENSG00000085117	1263.03	0.636539	0.0691875	9.20021	3.57264e-20	1.9335e-18
ENSG00000085185	222.916	-0.235481	0.140241	-1.67912	0.0931286	0.209671
ENSG00000085224	5929.9	0.115934	0.058525	1.98093	0.0475995	0.123333
ENSG00000085231	1080.71	-0.111096	0.0847168	-1.31138	0.189728	0.35526
ENSG00000085265	0	NA	NA	NA	NA	NA
ENSG00000085274	1354.49	-0.0053266	0.0629064	-0.084675	0.93252	0.967061
ENSG00000085276	2221.15	-0.104088	0.0605468	-1.71913	0.0855911	0.196074
ENSG00000085365	2906.85	0.213146	0.0606899	3.51205	0.000444666	0.00232093
ENSG00000085377	916.441	-0.19705	0.072912	-2.70258	0.00688042	0.0249182
ENSG00000085382	731.35	0.168775	0.0792739	2.12901	0.0332535	0.0926141
ENSG00000085415	3128.9	-0.384876	0.0539763	-7.13046	1.00031e-12	2.66258e-11
ENSG00000085433	1223.95	0.137618	0.0686306	2.00519	0.0449423	0.117911
ENSG00000085449	8824.65	0.279876	0.0453874	6.16637	6.98749e-10	1.24822e-08
ENSG00000085465	22.5305	0.666319	0.421487	1.58088	0.113906	0.24431
ENSG00000085491	5557.09	-0.0594542	0.0470122	-1.26465	0.205995	0.376533
ENSG00000085511	3485.56	-0.14109	0.0506778	-2.78405	0.00536841	0.020178
ENSG00000085514	11.3197	0.314261	0.593891	0.529156	0.596697	NA
ENSG00000085552	78.8303	-0.620978	0.222572	-2.79	0.00527076	0.019889
ENSG00000085563	1291.2	0.183004	0.0659012	2.77695	0.00548713	0.0205578
ENSG00000085644	140.144	0.0490666	0.183517	0.267368	0.789186	0.883901
ENSG00000085662	42888.8	-0.159478	0.0380873	-4.18716	2.82463e-05	0.000204321
ENSG00000085719	5149.69	-0.0455812	0.0523924	-0.869996	0.384303	0.575109
ENSG00000085721	5191.77	-0.0340101	0.0512872	-0.663131	0.507247	0.68284
ENSG00000085733	17664.5	-0.00350184	0.041138	-0.0851242	0.932163	0.966912
ENSG00000085741	0.60005	-0.514045	2.71844	-0.189096	0.850018	NA
ENSG00000085760	5409.95	-0.335411	0.0483495	-6.93722	3.99902e-12	9.81085e-11
ENSG00000085788	2781.03	0.0429809	0.0512338	0.838917	0.401516	0.590262
ENSG00000085831	405.581	0.0126537	0.106057	0.11931	0.905029	0.954239
ENSG00000085832	4659.55	0.122871	0.0558843	2.19866	0.0279023	0.0805758
ENSG00000085840	1929.56	-0.312358	0.055835	-5.5943	2.21517e-08	3.07893e-07
ENSG00000085871	627.165	0.336455	0.0838727	4.0115	6.03351e-05	0.000402976
ENSG00000085872	597.633	-0.320113	0.0978768	-3.27057	0.0010733	0.00503784
ENSG00000085978	5017.59	-0.187389	0.0449945	-4.1647	3.11756e-05	0.000223329
ENSG00000085982	6506.2	-0.0728277	0.0434194	-1.67731	0.0934826	0.210336
ENSG00000085998	4492.39	-0.147911	0.0477254	-3.09921	0.00194038	0.00851678
ENSG00000085999	1171.39	-0.215409	0.0678519	-3.17469	0.00149997	0.00676481
ENSG00000086015	2509.29	-0.0946454	0.0593888	-1.59366	0.111013	0.239428
ENSG00000086061	18134.6	-0.0845178	0.0463474	-1.82357	0.068217	0.16412
ENSG00000086062	1816.46	-0.125579	0.057857	-2.17051	0.029968	0.0853908
ENSG00000086065	3403.99	-0.0696837	0.0504026	-1.38254	0.166805	0.32356
ENSG00000086102	2957.08	0.0749728	0.0481811	1.55606	0.119694	0.253815
ENSG00000086159	1.61945	-0.893767	1.58554	-0.563699	0.572959	NA
ENSG00000086189	1903	-0.105949	0.0613395	-1.72726	0.0841204	0.193456
ENSG00000086200	2925.17	-0.181706	0.0537755	-3.37897	0.000727578	0.00357276
ENSG00000086205	0.300025	-0.49868	3.49282	-0.142773	0.886469	NA
ENSG00000086232	8757.55	-0.0659664	0.0410235	-1.60801	0.107832	0.23418
ENSG00000086288	1.21039	1.18693	1.86597	0.636092	0.524717	NA
ENSG00000086289	11529.8	-0.110855	0.0407392	-2.72108	0.00650687	0.0237821
ENSG00000086300	4230.28	0.0568677	0.0541213	1.05074	0.293376	0.481764
ENSG00000086475	4805.68	-0.0538056	0.0482155	-1.11594	0.264448	0.44986
ENSG00000086504	4313.52	-0.25125	0.0486861	-5.16061	2.46142e-07	2.79419e-06
ENSG00000086506	0.162133	0.463092	4.08047	0.11349	0.909642	NA
ENSG00000086544	1130.92	0.240931	0.0680949	3.53816	0.000402923	0.00212966
ENSG00000086548	0	NA	NA	NA	NA	NA
ENSG00000086570	48.2444	0.437813	0.283799	1.54269	0.122907	0.25881
ENSG00000086589	2683.56	0.0657808	0.0503989	1.3052	0.191824	0.35835
ENSG00000086598	28237.2	-0.0749135	0.0426434	-1.75674	0.0789614	0.184492
ENSG00000086619	792.302	0.68714	0.0938638	7.32061	2.46854e-13	6.96925e-12
ENSG00000086666	2775.24	-0.0558469	0.0518054	-1.07801	0.281027	0.468139
ENSG00000086696	1.73765	0.22818	1.58097	0.144329	0.88524	NA
ENSG00000086712	2183.57	-0.28011	0.0537273	-5.21356	1.8525e-07	2.14938e-06
ENSG00000086717	0	NA	NA	NA	NA	NA
ENSG00000086730	397.912	0.645156	0.106997	6.02965	1.64317e-09	2.7652e-08
ENSG00000086758	15333.9	-0.0915824	0.0484526	-1.89014	0.0587387	0.145712
ENSG00000086827	2282.65	0.0238305	0.0558441	0.426732	0.669574	0.805978
ENSG00000086848	464.192	0.110244	0.104252	1.05747	0.290297	0.478976
ENSG00000086967	1.57393	0.723595	1.51107	0.478862	0.632037	NA
ENSG00000086991	3.39352	0.899587	1.06266	0.846544	0.397249	NA
ENSG00000087008	634.465	0.157275	0.0838465	1.87575	0.0606898	0.149499
ENSG00000087053	4490.57	0.315874	0.0511677	6.1733	6.68796e-10	1.20118e-08
ENSG00000087074	3648.46	0.418511	0.0685993	6.1008	1.05537e-09	1.83479e-08
ENSG00000087076	234.819	0.475236	0.132818	3.5781	0.000346105	0.00186505
ENSG00000087077	9722.94	-0.0311492	0.0484161	-0.643364	0.519988	0.693289
ENSG00000087085	675.169	0.2331	0.0894547	2.60579	0.00916629	0.0320015
ENSG00000087086	67054.5	0.0103377	0.0502509	0.205722	0.837008	0.914805
ENSG00000087087	5784.44	-0.151234	0.0493841	-3.0624	0.00219571	0.00947753
ENSG00000087088	5548.53	0.0223707	0.0529747	0.42229	0.672813	0.808209
ENSG00000087095	1721.51	0.0299371	0.060611	0.493922	0.621361	0.771198
ENSG00000087111	4393.49	0.785112	0.0505608	15.5281	2.2402e-54	7.15546e-52
ENSG00000087116	0	NA	NA	NA	NA	NA
ENSG00000087128	5.85837	0.472813	0.824695	0.573319	0.566429	NA
ENSG00000087152	3721.19	0.185569	0.0558237	3.3242	0.000886728	0.00425464
ENSG00000087157	2937.43	0.0818791	0.0521505	1.57005	0.116402	0.248356
ENSG00000087191	8975.07	-0.0930615	0.0406746	-2.28795	0.0221403	0.0665188
ENSG00000087206	1537.86	-0.108673	0.0643045	-1.68998	0.0910327	0.205905
ENSG00000087237	0.434981	1.98845	2.9763	0.668096	0.504072	NA
ENSG00000087245	0.272848	1.33078	3.8947	0.341691	0.732583	NA
ENSG00000087250	4.91943	0.673357	0.900561	0.747708	0.454636	NA
ENSG00000087253	0.829031	-0.913996	2.2755	-0.401668	0.687929	NA
ENSG00000087258	2.51259	-1.50018	1.396	-1.07463	0.282541	NA
ENSG00000087263	5835.05	-0.0475756	0.0472635	-1.0066	0.314125	0.503949
ENSG00000087266	2467.72	0.0214928	0.0656056	0.327607	0.743209	0.85561
ENSG00000087269	3509.64	-0.110123	0.0455633	-2.41691	0.0156528	0.0497823
[truncated: 56,313 more rows]
